# Supplementary material for: An Ultrasensitive Mechanism Regulates Influenza Virus-Induced Inflammation
Source: PLoS Pathog. 2015 Jun 5;11(6):e1004856. doi: 10.1371/journal.ppat.1004856 (PMC4457877; doi:10.1371/journal.ppat.1004856)
Supplement: S1 File — For each module, we report the top enriched annotation clusters as well as various measurements of enrichment (the Bonferroni, Benjamini, and the false discovery [FDR] adjusted p value. Additional information on the enrichment statisticis can be found at david.abcc.ncifcrf.gov (XLS) [file ppat.1004856.s012.xls]

## Sheet: Table Explanation
	Each of the kME+ submodules, labeled N1, N2,…,N45 were analyzed using DAVID bioinformatics tool to determine enriched biological functions. For each module, we report the top enriched annotation clusters as well as various measurements of enrichment (the Bonferroni , Benjamini, and the false discovery [FDR] adjusted p value. Additional information on the enrichment statisticis can be found at dav…

## Sheet: N1
Annotation Cluster 1	Enrichment Score: 16.606469699487086
Category	Term	Count	%	PValue	Genes	List Total	Pop Hits	Pop Total	Fold Enrichment	Bonferroni	Benjamini	FDR
GOTERM_BP_FAT	GO:0006952~defense response	69	8.30325	2.99379e-22	NM_011016, NM_008768, NM_013484, NM_030150, NM_011820, NM_007576, NM_001025313, NM_126166, NM_013623, NM_013683, NM_027835, AK083346, NM_018851, NM_031168, NM_033601, NM_008198, NM_145857, NM_009735, NM_009117, NM_172833, NM_008330, NM_016960, NM_203320, AF143181, NM_013693, NM_011610, NM_030612, NM_175397, NM_019786, NM_009841, NM_011314, NM_011315, NM_013606, NM_021384, NM_010510, NM_008361, NM…	540	448	13588	3.87555	6.63124e-19	3.31562e-19	5.20864e-19
GOTERM_BP_FAT	GO:0006954~inflammatory response	44	5.29483	3.49399e-18	NM_011314, NM_013484, NM_011016, NM_008768, NM_011315, NM_011820, NM_007576, NM_126166, NM_013623, NM_011905, NM_008361, NM_010554, NM_031168, NM_008599, NM_011888, NM_010745, NM_008176, NM_021274, NM_011609, NM_008455, NM_008198, NM_013652, NM_008324, NM_013654, NM_010186, NM_010558, NM_011331, NM_145857, NM_011330, NM_011333, NM_019494, NM_009117, NM_011337, NM_016960, NM_203320, AF143181, NM_0…	540	225	13588	4.92076	7.73918e-15	2.57973e-15	6.07889e-15
SP_PIR_KEYWORDS	inflammatory response	25	3.00842	7.40082e-16	NM_126166, NM_011905, NM_008361, NM_010554, NM_011888, NM_008599, NM_010745, NM_008176, NM_021274, NM_008455, NM_013652, NM_013654, NM_011331, NM_011330, NM_011333, NM_019494, NM_011337, NM_016960, NM_203320, NM_019453, NM_010851, NM_009141, NM_009841, NM_009140, NM_144548	682	78	17854	8.39067	3.1164e-13	1.55764e-13	1.08802e-12
GOTERM_BP_FAT	GO:0009611~response to wounding	47	5.65584	4.84506e-13	NM_010415, NM_011314, NM_008768, NM_011016, NM_013484, NM_011315, NM_011820, NM_007576, NM_126166, NM_013623, NM_011905, NM_008361, NM_010554, NM_031168, NM_008599, NM_011888, NM_010745, NM_008176, NM_021274, NM_011609, NM_028066, NM_008455, NM_008198, NM_013652, NM_008324, NM_013654, NM_010186, NM_010558, NM_011331, NM_013671, NM_145857, NM_011330, NM_011333, NM_019494, NM_009117, NM_011337, NM_…	540	347	13588	3.40824	1.07317e-09	2.68293e-10	8.42948e-10
Annotation Cluster 2	Enrichment Score: 12.601475559506468
Category	Term	Count	%	PValue	Genes	List Total	Pop Hits	Pop Total	Fold Enrichment	Bonferroni	Benjamini	FDR
KEGG_PATHWAY	mmu04620:Toll-like receptor signaling pathway	30	3.61011	1.9024e-17	NM_016850, NM_008927, NM_010510, AK041599, NM_126166, AJ278965, NM_008361, NM_011905, NM_177361, NM_019388, NM_031168, NM_008599, NM_021274, NM_013652, NM_010509, NM_008352, NM_019494, NM_010505, NM_010504, NM_010503, NM_011337, NM_010907, D13759, NM_013693, NM_011611, NM_010851, NM_009068, NM_019786, NM_009841, NM_009045, NM_009283	245	99	5738	7.09709	2.7775e-15	2.7775e-15	2.26116e-14
KEGG_PATHWAY	mmu04623:Cytosolic DNA-sensing pathway	19	2.2864	3.91595e-12	NM_172689, NM_010505, NM_010504, NM_010503, NM_016850, NM_011637, NM_010907, NM_010510, NM_019655, NM_008361, NM_001038587, NM_177361, NM_031168, NM_009068, NM_019786, NM_021394, NM_021274, NM_009045, NM_013652, NM_009807	245	55	5738	8.09069	5.71733e-10	1.90578e-10	4.65445e-09
KEGG_PATHWAY	mmu04622:RIG-I-like receptor signaling pathway	19	2.2864	2.10588e-10	NM_172689, NM_015783, NM_008352, NM_010505, NM_010504, NM_010503, NM_016850, NM_030150, NM_010907, NM_010510, NM_013693, NM_013727, NM_177361, NM_027835, NM_009068, NM_009546, NM_019786, NM_021274, NM_009045, AK021012	245	68	5738	6.54394	3.07459e-08	6.14918e-09	2.50301e-07
Annotation Cluster 3	Enrichment Score: 8.477431476354985
Category	Term	Count	%	PValue	Genes	List Total	Pop Hits	Pop Total	Fold Enrichment	Bonferroni	Benjamini	FDR
SP_PIR_KEYWORDS	cytokine	39	4.69314	1.85818e-18	NM_009971, NM_010510, NM_009704, NM_008361, NM_177361, NM_009425, NM_010554, NM_031168, NM_011888, NM_008599, NM_008176, NM_021274, NM_013652, NM_013654, NM_009969, NM_010558, NM_011331, NM_011330, NM_008352, NM_011333, NM_010505, NM_019494, NM_029594, NM_010504, NM_013650, NM_010503, NM_011337, NM_008357, NM_177396, NM_016960, NM_203320, NM_007778, NM_001009940, NM_013693, NM_020622, NM_007558, …	682	177	17854	5.76823	7.45128e-16	7.45128e-16	2.59274e-15
GOTERM_MF_FAT	GO:0005125~cytokine activity	38	4.5728	2.09054e-16	NM_009971, NM_010510, NM_009704, NM_008361, NM_177361, NM_009425, NM_010554, NM_031168, NM_011888, NM_008599, NM_008176, NM_021274, NM_013652, NM_013654, NM_009969, NM_010558, NM_011331, NM_011330, NM_008352, NM_011333, NM_010505, NM_019494, NM_029594, NM_010504, NM_010503, NM_011337, NM_177396, NM_008357, NM_016960, NM_203320, NM_007778, NM_001009940, NM_013693, NM_020622, NM_007558, NM_009141, …	547	180	13288	5.12842	1.39888e-13	1.39888e-13	3.33067e-13
KEGG_PATHWAY	mmu04060:Cytokine-cytokine receptor interaction	42	5.05415	8.49112e-15	NM_009971, NM_008380, NM_010510, NM_011019, NM_177361, NM_008361, NM_009425, NM_010554, NM_031168, NM_011888, NM_008599, NM_008176, NM_021274, NM_011609, AK033431, NM_013652, NM_009969, NM_013654, NM_010558, NM_011331, NM_010509, NM_011330, NM_008352, NM_011333, NM_010505, NM_019494, NM_010504, NM_010503, NM_011337, NM_008357, NM_207655, NM_007778, NM_001009940, NM_013693, NM_011610, NM_011611, N…	245	244	5738	4.03138	1.2319e-12	6.15952e-13	1.00253e-11
GOTERM_CC_FAT	GO:0005615~extracellular space	54	6.49819	1.19468e-12	NM_008768, NM_011016, NM_133996, NM_133997, NM_009704, NM_013623, NM_172709, NM_031168, NM_009117, NM_016960, NM_203320, NM_001009940, NM_013693, NM_020622, NM_007728, NM_007558, NM_153511, NM_010415, NM_011314, NM_011315, NM_009971, NM_010510, NM_001039701, NM_177361, NM_008361, NM_009425, NM_010554, NM_011888, NM_008599, NM_010745, NM_008176, NM_021274, NM_013518, NM_013652, NM_013654, NM_00996…	442	511	12504	2.98951	3.51245e-10	3.51245e-10	1.59157e-09
GOTERM_CC_FAT	GO:0005576~extracellular region	110	13.2371	6.33322e-11	NM_026907, NM_011016, NM_013484, NM_008768, AK029149, NM_008380, NM_029419, NM_009704, NM_013623, NM_009988, NM_009177, NM_008100, NM_010531, NM_028010, NM_009215, NM_016960, NM_013693, NM_007728, NM_008987, AK083723, NM_027913, NM_015783, NM_030711, NM_022310, NM_001039701, NM_177361, NM_009425, NM_024435, NM_010554, XM_001475933, NM_011888, NM_008599, NM_010745, NM_021274, NM_008455, NM_022657,…	442	1680	12504	1.85229	1.86197e-08	9.30984e-09	8.43702e-08
GOTERM_CC_FAT	GO:0044421~extracellular region part	62	7.46089	2.13996e-09	NM_011016, NM_008768, NM_133996, NM_133997, NM_009704, NM_009347, NM_013623, NM_009348, NM_001081249, NM_172709, NM_031168, NM_010770, NM_009117, NM_016960, NM_203320, NM_001009940, NM_013693, NM_020622, NM_007728, NM_007558, NM_001044384, AK083723, NM_153511, NM_008607, NM_010415, NM_011314, NM_011315, NM_009971, NM_011150, NM_010510, NM_001039701, NM_177361, NM_008361, NM_009425, NM_010554, NM_…	442	774	12504	2.26609	6.29148e-07	2.09716e-07	2.85082e-06
SP_PIR_KEYWORDS	Secreted	96	11.5523	4.37799e-08	NM_026907, NM_013484, NM_008768, NM_011016, AK029149, NM_008380, NM_013623, NM_009988, NM_009177, NM_008100, NM_011723, NM_010531, NM_009215, NM_016960, NM_013693, NM_007728, NM_008987, AK083723, NM_027913, NM_015783, NM_001039701, NM_177361, NM_024435, NM_010554, NM_011888, NM_008599, NM_010745, NM_021274, NM_008455, NM_022657, NM_010558, NM_029594, NM_027866, NM_009141, NM_009140, NM_007470, BC…	682	1420	17854	1.76984	1.75556e-05	2.92595e-06	6.10866e-05
SP_PIR_KEYWORDS	disulfide bond	144	17.3285	1.15506e-07	NM_026907, NM_011016, NM_013484, NM_008768, AK029149, NM_008380, NM_010483, NM_001025313, NM_010215, NM_011019, NM_126166, NM_009704, NM_013623, NM_008285, NM_009988, NM_009177, NM_011723, NM_010531, NM_010493, NM_010287, NM_009215, NM_021406, NM_007870, NM_178798, NM_146999, NM_016960, NM_013693, NM_009909, NM_007728, NM_011990, NM_010738, NM_009841, NM_008987, AK083723, NM_017466, NM_027913, NM…	682	2469	17854	1.52684	4.6317e-05	6.61685e-06	0.000161168
UP_SEQ_FEATURE	disulfide bond	140	16.8472	3.22e-06	NM_026907, NM_011016, NM_013484, NM_008768, AK029149, NM_008380, NM_010483, NM_001025313, NM_010215, NM_011019, NM_126166, NM_009704, NM_013623, NM_008285, NM_009988, NM_009177, NM_011723, NM_010531, NM_010493, NM_010287, NM_009215, NM_021406, NM_007870, NM_146999, NM_016960, NM_013693, NM_009909, NM_007728, NM_010738, NM_009841, NM_008987, AK083723, NM_017466, NM_027913, NM_007865, NM_177275, NM…	651	2379	16021	1.44825	0.00516438	0.00516438	0.00539499
SP_PIR_KEYWORDS	signal	155	18.6522	2.43269e-05	NM_026907, NM_008768, NM_013484, NM_011016, AK029149, NM_008380, NM_001025313, NM_010215, NM_011019, NM_126166, NM_009704, NM_144808, NM_013623, NM_009988, NM_008100, NM_010531, NM_010493, NM_010287, NM_009215, NM_010329, NM_199016, NM_021406, NM_007870, NM_016960, NM_027339, NM_007728, NM_010738, NM_026862, NM_009841, NM_008987, AK083723, NM_027913, NM_007865, NM_177275, NM_008319, NM_001164767,…	682	2970	17854	1.36624	0.00970777	0.000886443	0.0339383
UP_SEQ_FEATURE	signal peptide	155	18.6522	0.000424747	NM_026907, NM_008768, NM_013484, NM_011016, AK029149, NM_008380, NM_001025313, NM_010215, NM_011019, NM_126166, NM_009704, NM_144808, NM_013623, NM_009988, NM_008100, NM_010531, NM_010493, NM_010287, NM_009215, NM_010329, NM_199016, NM_021406, NM_007870, NM_016960, NM_027339, NM_007728, NM_010738, NM_026862, NM_009841, NM_008987, AK083723, NM_027913, NM_007865, NM_177275, NM_008319, NM_001164767,…	651	2963	16021	1.28739	0.49497	0.073095	0.70929
SP_PIR_KEYWORDS	glycoprotein	171	20.5776	0.00108403	NM_026907, NM_008768, NM_013484, NM_011016, AK029149, NM_008380, NM_010483, NM_148933, NM_001025313, NM_010215, NM_011019, NM_126166, NM_009704, NM_144808, NM_013623, NM_008285, NM_009988, NM_009177, NM_011723, NM_010531, NM_144512, NM_010493, X69698, NM_019799, NM_010287, NM_010329, NM_199016, NM_021406, NM_181754, NM_146999, NM_177861, NM_022030, NM_013693, NM_022329, NM_009909, NM_133227, NM_0…	682	3600	17854	1.2435	0.352691	0.0268171	1.50199
UP_SEQ_FEATURE	glycosylation site:N-linked (GlcNAc...)	157	18.8929	0.0637972	NM_026907, NM_008768, NM_013484, NM_011016, AK029149, NM_008380, NM_010483, NM_148933, NM_001025313, NM_010215, NM_011019, NM_126166, NM_009704, NM_144808, NM_013623, NM_008285, NM_009988, NM_009177, NM_011723, NM_010531, NM_144512, NM_010493, X69698, NM_019799, NM_010287, NM_010329, NM_199016, NM_021406, NM_181754, NM_146999, NM_177861, NM_022030, NM_013693, NM_022329, NM_009909, NM_013927, NM_0…	651	3444	16021	1.12188	1	0.951621	66.8639
Annotation Cluster 4	Enrichment Score: 8.35891745268958
Category	Term	Count	%	PValue	Genes	List Total	Pop Hits	Pop Total	Fold Enrichment	Bonferroni	Benjamini	FDR
SP_PIR_KEYWORDS	immune response	32	3.85078	2.9644e-12	NM_030711, NM_013484, NM_019948, NM_030150, NM_010391, NM_007576, NM_126166, NM_013683, NM_011905, AK083346, NM_027835, NM_010724, AK015966, NM_018851, NM_011530, NM_010745, NM_009546, NM_008198, NM_008326, NM_010186, NM_172689, M69070, NM_009735, NM_009251, NM_029594, AK128954, AF143181, NM_175397, NM_029219, NM_010851, NM_145634, NM_019786, NM_009841, NM_010398, NM_144548, AK021012, NM_013585	682	184	17854	4.55285	1.18873e-09	3.96242e-10	4.13627e-09
GOTERM_BP_FAT	GO:0045087~innate immune response	20	2.40674	3.60139e-08	NM_172689, NM_145857, NM_013484, NM_172833, AK128954, NM_030150, NM_013606, NM_007576, NM_126166, AF143181, NM_011905, NM_027835, AK083346, NM_175397, NM_018851, NM_010851, AK080820, NM_019786, NM_010846, NM_144548, NM_008198, NM_008326, AK021012, NM_010186	540	107	13588	4.70336	7.97676e-05	9.9713e-06	6.26576e-05
SP_PIR_KEYWORDS	innate immunity	15	1.80505	7.84946e-07	NM_172689, NM_013484, AK128954, NM_030150, NM_007576, NM_126166, AF143181, NM_011905, NM_027835, AK083346, NM_175397, NM_018851, NM_009546, NM_019786, NM_144548, NM_008326, NM_008198, AK021012, NM_010186	682	75	17854	5.23578	0.000314714	3.49731e-05	0.00109524
Annotation Cluster 5	Enrichment Score: 7.950200763717146
Category	Term	Count	%	PValue	Genes	List Total	Pop Hits	Pop Total	Fold Enrichment	Bonferroni	Benjamini	FDR
INTERPRO	IPR003191:Guanylate-binding protein, C-terminal	9	1.08303	5.50845e-11	NM_153564, NM_018734, NM_010259, NM_145545, NM_194336, NM_010260, NM_008620, NM_029509, NM_172777	712	9	17763	24.948	5.44786e-08	1.81595e-08	8.69092e-08
PIR_SUPERFAMILY	PIRSF005552:guanine nucleotide-binding protein 1	8	0.962696	2.23398e-09	NM_153564, NM_018734, NM_010259, NM_145545, NM_194336, NM_010260, NM_029509, NM_172777	357	8	8136	22.7899	7.30512e-07	7.30512e-07	3.02448e-06
INTERPRO	IPR015894:Guanylate-binding protein, N-terminal	9	1.08303	6.82634e-09	NM_153564, NM_018734, NM_010259, NM_145545, NM_194336, NM_010260, NM_008620, NM_029509, NM_172777	712	13	17763	17.2717	6.75123e-06	9.64465e-07	1.07702e-05
GOTERM_MF_FAT	GO:0003924~GTPase activity	18	2.16606	1.88321e-05	NM_153564, NM_145545, NM_013606, NM_194336, NM_010260, NM_029509, NM_021792, NM_019440, NM_010259, NM_018734, NM_013531, NM_018738, NM_019581, NM_011579, NM_010846, NM_017379, NM_008620, NM_172777	547	128	13288	3.41613	0.0117943	0.000988208	0.0279957
Annotation Cluster 6	Enrichment Score: 7.3411681647565565
Category	Term	Count	%	PValue	Genes	List Total	Pop Hits	Pop Total	Fold Enrichment	Bonferroni	Benjamini	FDR
SP_PIR_KEYWORDS	cytokine	39	4.69314	1.85818e-18	NM_009971, NM_010510, NM_009704, NM_008361, NM_177361, NM_009425, NM_010554, NM_031168, NM_011888, NM_008599, NM_008176, NM_021274, NM_013652, NM_013654, NM_009969, NM_010558, NM_011331, NM_011330, NM_008352, NM_011333, NM_010505, NM_019494, NM_029594, NM_010504, NM_013650, NM_010503, NM_011337, NM_008357, NM_177396, NM_016960, NM_203320, NM_007778, NM_001009940, NM_013693, NM_020622, NM_007558, …	682	177	17854	5.76823	7.45128e-16	7.45128e-16	2.59274e-15
GOTERM_MF_FAT	GO:0005125~cytokine activity	38	4.5728	2.09054e-16	NM_009971, NM_010510, NM_009704, NM_008361, NM_177361, NM_009425, NM_010554, NM_031168, NM_011888, NM_008599, NM_008176, NM_021274, NM_013652, NM_013654, NM_009969, NM_010558, NM_011331, NM_011330, NM_008352, NM_011333, NM_010505, NM_019494, NM_029594, NM_010504, NM_010503, NM_011337, NM_177396, NM_008357, NM_016960, NM_203320, NM_007778, NM_001009940, NM_013693, NM_020622, NM_007558, NM_009141, …	547	180	13288	5.12842	1.39888e-13	1.39888e-13	3.33067e-13
SP_PIR_KEYWORDS	inflammatory response	25	3.00842	7.40082e-16	NM_126166, NM_011905, NM_008361, NM_010554, NM_011888, NM_008599, NM_010745, NM_008176, NM_021274, NM_008455, NM_013652, NM_013654, NM_011331, NM_011330, NM_011333, NM_019494, NM_011337, NM_016960, NM_203320, NM_019453, NM_010851, NM_009141, NM_009841, NM_009140, NM_144548	682	78	17854	8.39067	3.1164e-13	1.55764e-13	1.08802e-12
INTERPRO	IPR001811:Small chemokine, interleukin-8-like	15	1.80505	6.20288e-11	NM_011331, NM_011330, NM_011333, NM_019494, NM_011337, NM_016960, NM_203320, NM_008599, NM_011888, NM_008176, NM_021274, NM_009141, NM_009140, NM_013652, NM_013654	712	37	17763	10.1141	6.13465e-08	1.53366e-08	9.78656e-08
GOTERM_MF_FAT	GO:0008009~chemokine activity	15	1.80505	1.29061e-10	NM_011331, NM_011330, NM_011333, NM_019494, NM_011337, NM_016960, NM_203320, NM_008599, NM_011888, NM_008176, NM_021274, NM_009141, NM_009140, NM_013652, NM_013654	547	38	13288	9.58915	8.13086e-08	4.06543e-08	1.91886e-07
GOTERM_MF_FAT	GO:0042379~chemokine receptor binding	15	1.80505	1.93825e-10	NM_011331, NM_011330, NM_011333, NM_019494, NM_011337, NM_016960, NM_203320, NM_008599, NM_011888, NM_008176, NM_021274, NM_009141, NM_009140, NM_013652, NM_013654	547	39	13288	9.34327	1.2211e-07	4.07032e-08	2.88176e-07
SMART	SM00199:SCY	15	1.80505	2.26535e-10	NM_011331, NM_011330, NM_011333, NM_019494, NM_011337, NM_016960, NM_203320, NM_008599, NM_011888, NM_008176, NM_021274, NM_009141, NM_009140, NM_013652, NM_013654	407	37	9131	9.09523	4.93845e-08	4.93845e-08	2.87941e-07
SP_PIR_KEYWORDS	chemotaxis	17	2.04573	8.9717e-10	NM_011331, NM_011330, NM_001164767, NM_011333, NM_019494, NM_013650, NM_011337, NM_016960, NM_203320, NM_009909, NM_008039, NM_011888, NM_021274, NM_009141, NM_009140, NM_013652, NM_013654	682	62	17854	7.17808	3.59765e-07	7.19531e-08	1.25183e-06
GOTERM_BP_FAT	GO:0042330~taxis	19	2.2864	2.5894e-07	NM_011331, NM_011330, NM_001164767, NM_011333, NM_019494, NM_013650, NM_015768, NM_011337, NM_016960, NM_203320, NM_008361, NM_009909, NM_008039, NM_011888, NM_021274, NM_009141, NM_009140, NM_013652, NM_013654	540	109	13588	4.3862	0.000573388	4.09672e-05	0.000450507
GOTERM_BP_FAT	GO:0006935~chemotaxis	19	2.2864	2.5894e-07	NM_011331, NM_011330, NM_001164767, NM_011333, NM_019494, NM_013650, NM_015768, NM_011337, NM_016960, NM_203320, NM_008361, NM_009909, NM_008039, NM_011888, NM_021274, NM_009141, NM_009140, NM_013652, NM_013654	540	109	13588	4.3862	0.000573388	4.09672e-05	0.000450507
INTERPRO	IPR001089:Small chemokine, C-X-C	7	0.842359	1.56626e-06	NM_019494, NM_008599, NM_008176, NM_021274, NM_203320, NM_009141, NM_009140	712	11	17763	15.876	0.00154783	0.000154891	0.00247113
PIR_SUPERFAMILY	PIRSF002522:CXC chemokine	7	0.842359	4.97182e-06	NM_019494, NM_008599, NM_008176, NM_021274, NM_203320, NM_009141, NM_009140	357	12	8136	13.2941	0.00162447	0.000541783	0.00673089
INTERPRO	IPR018048:Small chemokine, C-X-C, conserved site	7	0.842359	9.18036e-06	NM_019494, NM_008599, NM_008176, NM_021274, NM_203320, NM_009141, NM_009140	712	14	17763	12.474	0.00903832	0.000567302	0.0144833
INTERPRO	IPR000827:Small chemokine, C-C group, conserved site	8	0.962696	1.13685e-05	NM_011331, NM_011330, NM_011333, NM_011888, NM_011337, NM_016960, NM_013652, NM_013654	712	21	17763	9.50401	0.0111806	0.000624447	0.0179351
PIR_SUPERFAMILY	PIRSF001950:small inducible chemokine, C/CC types	8	0.962696	1.97757e-05	NM_011331, NM_011330, NM_011333, NM_011888, NM_011337, NM_016960, NM_013652, NM_013654	357	21	8136	8.68187	0.00644586	0.00161538	0.0267701
INTERPRO	IPR002473:Small chemokine, C-X-C/Interleukin 8	6	0.722022	3.82779e-05	NM_019494, NM_008176, NM_021274, NM_203320, NM_009141, NM_009140	712	11	17763	13.608	0.03715	0.00157616	0.0603757
KEGG_PATHWAY	mmu04062:Chemokine signaling pathway	21	2.52708	7.87999e-05	NM_011331, NM_011330, NM_011333, NM_019494, NM_008927, NM_011337, NM_010907, NM_016960, AK041599, NM_009909, NM_013531, NM_008599, NM_011888, NM_008176, NM_019963, NM_021274, NM_009141, NM_009045, NM_009140, NM_013652, NM_013654, NM_009283	245	182	5738	2.70235	0.0114393	0.000884627	0.0936199
GOTERM_BP_FAT	GO:0007626~locomotory behavior	23	2.76775	0.000220993	NM_013671, NM_011331, NM_011330, NM_001164767, NM_011333, NM_019494, NM_013650, NM_010020, NM_015768, NM_011337, NM_016960, NM_203320, NM_008361, NM_001037099, NM_009909, NM_020492, NM_008039, NM_011888, NM_021274, NM_009141, NM_009140, NM_013652, NM_013654	540	239	13588	2.42154	0.387101	0.00902486	0.383792
PIR_SUPERFAMILY	PIRSF500572:small inducible cytokine, A2 type	3	0.361011	0.00556217	NM_011331, NM_011330, NM_013654	357	3	8136	22.7899	0.838606	0.183441	7.2733
PIR_SUPERFAMILY	PIRSF500568:growth regulated protein, alpha/beta/gamma types	3	0.361011	0.00556217	NM_008176, NM_203320, NM_009140	357	3	8136	22.7899	0.838606	0.183441	7.2733
GOTERM_BP_FAT	GO:0007610~behavior	25	3.00842	0.0339795	NM_001164767, NM_001037099, NM_008361, NM_020492, NM_011888, NM_021274, NM_013652, NM_013654, NM_008324, NM_013671, NM_011331, NM_011330, NM_011333, NM_019494, NM_013650, NM_011337, NM_010020, NM_015768, NM_016960, NM_203320, NM_007913, NM_009909, NM_008039, NM_009141, NM_009140	540	405	13588	1.55327	1	0.387896	45.1988
Annotation Cluster 7	Enrichment Score: 6.713219359188082
Category	Term	Count	%	PValue	Genes	List Total	Pop Hits	Pop Total	Fold Enrichment	Bonferroni	Benjamini	FDR
GOTERM_BP_FAT	GO:0006915~apoptosis	45	5.41516	7.76821e-08	NM_019980, NM_025858, NM_153159, NM_009344, NM_008884, NM_026637, NM_009425, NM_028778, NM_008654, NM_008655, NM_007464, NM_007465, NM_031168, NM_080510, NM_138952, NM_011609, NM_009397, NM_013479, NM_013671, NM_030701, NM_007609, NM_153287, NM_011163, NM_009251, NM_172833, NM_007870, NM_001033136, NM_012020, NM_008562, NM_177191, NM_001009940, NM_011817, NM_013693, NM_009909, NM_175397, NM_17216…	540	465	13588	2.43513	0.000172051	1.56422e-05	0.000135153
GOTERM_BP_FAT	GO:0012501~programmed cell death	45	5.41516	1.2759e-07	NM_019980, NM_025858, NM_153159, NM_009344, NM_008884, NM_026637, NM_009425, NM_028778, NM_008654, NM_008655, NM_007464, NM_007465, NM_031168, NM_080510, NM_138952, NM_011609, NM_009397, NM_013479, NM_013671, NM_030701, NM_007609, NM_153287, NM_011163, NM_009251, NM_172833, NM_007870, NM_001033136, NM_012020, NM_008562, NM_177191, NM_001009940, NM_011817, NM_013693, NM_009909, NM_175397, NM_17216…	540	473	13588	2.39394	0.000282572	2.35507e-05	0.000221983
GOTERM_BP_FAT	GO:0008219~cell death	47	5.65584	1.36165e-07	NM_019980, NM_025858, NM_153159, NM_009344, NM_008884, NM_026637, NM_009425, NM_008654, NM_028778, NM_008655, NM_007464, NM_007465, NM_031168, NM_080510, NM_138952, NM_011609, NM_009397, NM_013479, NM_013671, NM_030701, NM_007609, NM_153287, NM_011163, NM_009251, NM_172833, NM_007870, NM_001033136, NM_012020, NM_008562, NM_177191, NM_001009940, NM_011817, NM_013693, NM_011610, NM_009909, NM_17539…	540	507	13588	2.33266	0.00030156	2.32001e-05	0.000236901
GOTERM_BP_FAT	GO:0016265~death	47	5.65584	2.69467e-07	NM_019980, NM_025858, NM_153159, NM_009344, NM_008884, NM_026637, NM_009425, NM_008654, NM_028778, NM_008655, NM_007464, NM_007465, NM_031168, NM_080510, NM_138952, NM_011609, NM_009397, NM_013479, NM_013671, NM_030701, NM_007609, NM_153287, NM_011163, NM_009251, NM_172833, NM_007870, NM_001033136, NM_012020, NM_008562, NM_177191, NM_001009940, NM_011817, NM_013693, NM_011610, NM_009909, NM_17539…	540	519	13588	2.27873	0.000596691	3.73036e-05	0.000468822
SP_PIR_KEYWORDS	Apoptosis	34	4.09146	7.46785e-07	NM_019980, NM_026929, NM_153159, NM_025858, NM_009344, NM_009425, NM_028778, NM_008654, NM_008655, NM_007464, NM_007465, NM_080510, NM_138952, NM_011609, NM_009397, NM_013479, NM_030701, NM_153287, NM_007609, NM_009251, NM_007870, NM_001033136, NM_008562, NM_001009940, NM_011817, NM_175397, NM_010870, AK080820, NM_009068, NM_001037713, NM_009807, NM_009808, NM_009805, NM_007829	682	337	17854	2.64119	0.000299416	3.74319e-05	0.00104199
Annotation Cluster 8	Enrichment Score: 6.0559133666023355
Category	Term	Count	%	PValue	Genes	List Total	Pop Hits	Pop Total	Fold Enrichment	Bonferroni	Benjamini	FDR
INTERPRO	IPR018952:2-5-oligoadenylate synthetase 1, domain 2/C-terminal	11	1.32371	2.5455e-12	NM_133893, NM_145226, NM_145227, NM_145211, NM_145210, NM_033541, NM_001083925, NM_011852, NM_145209, NM_011854, NM_145153	712	13	17763	21.1099	2.51752e-09	2.51752e-09	4.01618e-09
INTERPRO	IPR006116:2-5-oligoadenylate synthetase, ubiquitin-like region	11	1.32371	8.58964e-12	NM_133893, NM_145226, NM_145227, NM_145211, NM_145210, NM_033541, NM_001083925, NM_011852, NM_145209, NM_011854, NM_145153	712	14	17763	19.602	8.4952e-09	4.2476e-09	1.35523e-08
INTERPRO	IPR006117:2-5-oligoadenylate synthetase, conserved site	8	0.962696	1.23559e-09	NM_145226, NM_145227, NM_145211, NM_001083925, NM_011852, NM_145209, NM_011854, NM_145153	712	8	17763	24.948	1.222e-06	2.444e-07	1.94945e-06
GOTERM_MF_FAT	GO:0001730~2-5-oligoadenylate synthetase activity	6	0.722022	6.67069e-07	NM_133893, NM_145227, NM_145211, NM_033541, NM_001083925, NM_011854	547	6	13288	24.2925	0.000420166	4.66938e-05	0.000991783
PIR_SUPERFAMILY	PIRSF001607:oligo(A) synthetase	5	0.601685	5.04237e-05	NM_133893, NM_145211, NM_145210, NM_001083925, NM_011852	357	6	8136	18.9916	0.0163538	0.00274439	0.0682446
INTERPRO	IPR002934:Nucleotidyltransferase	6	0.722022	6.34577e-05	NM_145226, NM_145227, NM_145211, NM_198600, AK031537, NM_011852	712	12	17763	12.474	0.0608327	0.00250732	0.100073
GOTERM_MF_FAT	GO:0070566~adenylyltransferase activity	6	0.722022	0.00106678	NM_133893, NM_145227, NM_145211, NM_033541, NM_001083925, NM_011854	547	20	13288	7.28775	0.489533	0.0411559	1.57439
GOTERM_MF_FAT	GO:0016779~nucleotidyltransferase activity	14	1.68472	0.00216351	NM_133893, NM_145226, NM_145227, NM_145211, NM_015810, AK031537, NM_027869, NM_198600, NM_145209, NM_177910, NM_033541, NM_011852, NM_001083925, NM_011854	547	127	13288	2.67791	0.744489	0.0659492	3.16886
GOTERM_MF_FAT	GO:0003725~double-stranded RNA binding	7	0.842359	0.00235849	NM_133893, NM_011163, NM_145211, NM_126166, NM_033541, NM_019655, NM_001083925, NM_001038587	547	34	13288	5.0014	0.774086	0.0683873	3.44979
Annotation Cluster 9	Enrichment Score: 4.463607028037722
Category	Term	Count	%	PValue	Genes	List Total	Pop Hits	Pop Total	Fold Enrichment	Bonferroni	Benjamini	FDR
INTERPRO	IPR004020:Pyrin	9	1.08303	7.14838e-06	NM_001033431, AK172505, NM_001033450, NM_019453, XM_980696, NM_001081389, NM_001045481, NM_172648, AK080088, NM_008329, NM_175026	712	27	17763	8.31601	0.00704484	0.000504856	0.0112777
INTERPRO	IPR004021:HIN-200/IF120x	6	0.722022	1.11639e-05	AK172505, NM_001033450, XM_980696, NM_001045481, NM_172648, AK080088, NM_008329, NM_175026	712	9	17763	16.632	0.0109804	0.000649268	0.0176123
PIR_SUPERFAMILY	PIRSF018550:PIRSF018550	5	0.601685	5.04237e-05	AK172505, NM_001033450, NM_001045481, NM_172648, AK080088, NM_008329, NM_175026	357	6	8136	18.9916	0.0163538	0.00274439	0.0682446
UP_SEQ_FEATURE	domain:HIN-200	5	0.601685	8.51993e-05	AK172505, NM_001033450, NM_001045481, NM_172648, AK080088, NM_008329, NM_175026	651	7	16021	17.5785	0.128035	0.0270293	0.142656
UP_SEQ_FEATURE	domain:DAPIN	7	0.842359	0.00014024	AK172505, NM_001033450, NM_019453, NM_001081389, NM_001045481, NM_172648, AK080088, NM_008329, NM_175026	651	21	16021	8.20328	0.2019	0.0317039	0.234713
Annotation Cluster 10	Enrichment Score: 4.313686278213057
Category	Term	Count	%	PValue	Genes	List Total	Pop Hits	Pop Total	Fold Enrichment	Bonferroni	Benjamini	FDR
INTERPRO	IPR000315:Zinc finger, B-box	16	1.92539	2.40481e-08	NM_175648, NM_053169, NM_030684, NM_008884, NM_175677, NM_183151, NM_029077, NM_001025599, NM_001024134, NM_019453, NM_009277, NM_199146, NM_181853, NM_023835, NM_001013616, NM_009099	712	64	17763	6.23701	2.37833e-05	2.97295e-06	3.79418e-05
SMART	SM00336:BBOX	16	1.92539	8.75905e-08	NM_175648, NM_053169, NM_030684, NM_008884, NM_175677, NM_183151, NM_029077, NM_001025599, NM_001024134, NM_019453, NM_009277, NM_199146, NM_181853, NM_023835, NM_001013616, NM_009099	407	64	9131	5.60872	1.90946e-05	9.54732e-06	0.000111333
INTERPRO	IPR003879:Butyrophylin-like	13	1.56438	1.12695e-06	NM_053169, NM_030684, NM_175677, NM_183151, NM_029077, NM_001025599, NM_009277, NM_009546, NM_028019, NM_199146, NM_080510, NM_001013616, NM_009099	712	54	17763	6.00601	0.00111393	0.000123831	0.00177802
INTERPRO	IPR003877:SPla/RYanodine receptor SPRY	14	1.68472	9.03476e-06	NM_025697, NM_053169, NM_030684, NM_175677, NM_183151, NM_029077, NM_001025599, NM_009277, NM_009546, NM_028019, NM_199146, NM_080510, NM_001013616, NM_009099	712	76	17763	4.59569	0.00889562	0.000595517	0.0142536
INTERPRO	IPR001870:B302 (SPRY)-like	14	1.68472	1.60926e-05	NM_025697, NM_053169, NM_030684, NM_175677, NM_183151, NM_029077, NM_001025599, NM_009277, NM_009546, NM_028019, NM_199146, NM_080510, NM_001013616, NM_009099	712	80	17763	4.36591	0.0157897	0.000837319	0.025387
UP_SEQ_FEATURE	domain:B30.2/SPRY	12	1.44404	1.8016e-05	NM_001025599, NM_025697, NM_009277, NM_009546, NM_028019, NM_053169, NM_080510, NM_030684, NM_001013616, NM_029077, NM_009099, NM_183151	651	58	16021	5.09169	0.0285544	0.0143806	0.0301816
PIR_SUPERFAMILY	PIRSF001733:tripartite motif-containing protein	7	0.842359	2.40718e-05	NM_009277, NM_009546, NM_199146, NM_030684, NM_001013616, NM_175677, NM_009099	357	15	8136	10.6353	0.00784068	0.00157308	0.0325848
INTERPRO	IPR018957:Zinc finger, C3HC4 RING-type	24	2.88809	2.4356e-05	NM_008884, NM_029508, NM_175677, AK015966, NM_001025599, NM_007464, NM_007465, NM_009277, NM_175226, NM_009546, NM_028019, NM_199146, NM_080510, NM_009099, NM_175648, NM_029809, NM_030743, NM_030684, NM_028791, NM_183151, NM_027314, NM_001024134, NM_029219, NM_001013616, NM_023835	712	219	17763	2.73403	0.0238006	0.00109433	0.0384206
INTERPRO	IPR017907:Zinc finger, RING-type, conserved site	26	3.12876	3.30246e-05	NM_194346, NM_008884, NM_029508, NM_175677, NM_207215, AK015966, NM_001025599, NM_007464, NM_007465, NM_009277, NM_175226, NM_009546, NM_028019, NM_199146, NM_080510, NM_009099, NM_175648, NM_029809, NM_030743, NM_030684, NM_028791, NM_183151, NM_001024134, NM_029219, NM_181853, NM_023835, NM_001013616	712	254	17763	2.55374	0.0321342	0.00141907	0.0520917
INTERPRO	IPR006574:SPRY-associated	9	1.08303	0.000156235	NM_001025599, NM_009277, NM_009546, NM_028019, NM_053169, NM_080510, NM_001013616, NM_029077, NM_183151	712	40	17763	5.61331	0.143181	0.00592577	0.246214
UP_SEQ_FEATURE	zinc finger region:B box-type	9	1.08303	0.000204937	NM_001025599, NM_019453, NM_009277, NM_030684, NM_023835, NM_001013616, NM_029077, NM_009099, NM_207215	651	41	16021	5.40216	0.280768	0.0403595	0.342819
SMART	SM00589:PRY	9	1.08303	0.0003129	NM_001025599, NM_009277, NM_009546, NM_028019, NM_053169, NM_080510, NM_001013616, NM_029077, NM_183151	407	40	9131	5.04785	0.0659477	0.0169111	0.396989
INTERPRO	IPR001841:Zinc finger, RING-type	25	3.00842	0.000532403	NM_008884, NM_029508, NM_175677, NM_207215, AK015966, NM_001025599, NM_007464, NM_007465, NM_009277, NM_175226, NM_009546, NM_028019, NM_199146, NM_080510, NM_009099, NM_175648, NM_029809, NM_030743, NM_030684, NM_028791, NM_183151, NM_001024134, NM_029219, NM_181853, NM_023835, NM_001013616	712	286	17763	2.18077	0.409442	0.0179977	0.8367
INTERPRO	IPR018355:SPla/RYanodine receptor subgroup	8	0.962696	0.00192529	NM_001025599, NM_025697, NM_009277, NM_009546, NM_053169, NM_080510, NM_029077, NM_183151	712	45	17763	4.43521	0.851318	0.0561198	2.99478
SMART	SM00184:RING	25	3.00842	0.00202343	NM_008884, NM_029508, NM_175677, NM_207215, AK015966, NM_001025599, NM_007464, NM_007465, NM_009277, NM_175226, NM_009546, NM_028019, NM_199146, NM_080510, NM_009099, NM_175648, NM_029809, NM_030743, NM_030684, NM_028791, NM_183151, NM_001024134, NM_029219, NM_181853, NM_023835, NM_001013616	407	286	9131	1.96109	0.356964	0.0845237	2.54166
SMART	SM00449:SPRY	8	0.962696	0.00342494	NM_001025599, NM_025697, NM_009277, NM_009546, NM_053169, NM_080510, NM_029077, NM_183151	407	45	9131	3.98842	0.526649	0.101335	4.26709
UP_SEQ_FEATURE	zinc finger region:RING-type	16	1.92539	0.00542571	NM_030743, NM_030684, NM_008884, NM_029508, NM_028791, NM_183151, NM_001025599, NM_007464, NM_009277, NM_007465, NM_009546, NM_028019, NM_080510, NM_023835, NM_001013616, NM_009099	651	176	16021	2.23726	0.999841	0.464674	8.71245
Annotation Cluster 11	Enrichment Score: 4.017003197424867
Category	Term	Count	%	PValue	Genes	List Total	Pop Hits	Pop Total	Fold Enrichment	Bonferroni	Benjamini	FDR
GOTERM_MF_FAT	GO:0017076~purine nucleotide binding	127	15.2828	5.37197e-09	NM_010479, NM_010478, NM_001135115, NM_026191, NM_030150, NM_015810, NM_183162, NM_026094, NM_013683, NM_027835, AK083346, NM_012055, NM_010724, NM_028778, AK038837, M19423, NM_011530, NM_011723, NM_008102, NM_011227, NM_145857, NM_001045540, NM_009455, NM_013927, NM_144875, NM_019703, XM_001000891, NM_013820, NM_172161, NM_019581, NM_019786, NM_011710, NM_016748, NM_011852, NM_013585, NM_011854,…	547	1871	13288	1.64893	3.38434e-06	8.46085e-07	7.98696e-06
GOTERM_MF_FAT	GO:0032555~purine ribonucleotide binding	122	14.6811	1.19041e-08	NM_010479, NM_010478, NM_001135115, NM_026191, NM_030150, NM_015810, NM_183162, NM_026094, NM_013683, NM_027835, AK083346, NM_012055, NM_010724, NM_028778, AK038837, M19423, NM_011530, NM_008102, NM_011227, NM_145857, NM_001045540, NM_009455, NM_013927, NM_144875, NM_019703, XM_001000891, NM_013820, NM_172161, NM_019581, NM_019786, NM_011710, NM_016748, NM_011852, NM_013585, NM_011854, NM_153564,…	547	1796	13288	1.65016	7.49959e-06	1.49992e-06	1.76989e-05
GOTERM_MF_FAT	GO:0032553~ribonucleotide binding	122	14.6811	1.19041e-08	NM_010479, NM_010478, NM_001135115, NM_026191, NM_030150, NM_015810, NM_183162, NM_026094, NM_013683, NM_027835, AK083346, NM_012055, NM_010724, NM_028778, AK038837, M19423, NM_011530, NM_008102, NM_011227, NM_145857, NM_001045540, NM_009455, NM_013927, NM_144875, NM_019703, XM_001000891, NM_013820, NM_172161, NM_019581, NM_019786, NM_011710, NM_016748, NM_011852, NM_013585, NM_011854, NM_153564,…	547	1796	13288	1.65016	7.49959e-06	1.49992e-06	1.76989e-05
GOTERM_MF_FAT	GO:0000166~nucleotide binding	135	16.2455	4.41481e-07	NM_010479, NM_010478, NM_001135115, NM_026191, NM_008289, NM_030150, NM_015810, NM_183162, NM_026094, NM_013683, NM_027835, AK083346, NM_183029, NM_012055, NM_010724, NM_028778, AK038837, M19423, NM_011530, NM_011723, NM_008102, NM_011227, NM_145857, NM_001045540, NM_026004, NM_009455, NM_013927, NM_144875, NM_019703, XM_001000891, NM_013820, NM_172161, NM_019581, NM_019786, NM_011710, NM_016748,…	547	2183	13288	1.50228	0.000278094	3.4766e-05	0.000656385
GOTERM_MF_FAT	GO:0001883~purine nucleoside binding	91	10.9507	0.000378024	NM_010479, NM_133893, NM_010478, NM_026191, NM_145226, NM_145227, NM_030150, NM_015810, NM_019949, NM_183162, NM_026094, NM_013683, NM_007381, NM_027835, NM_012055, NM_010724, NM_028778, M19423, NM_011530, NM_011723, NM_010029, NM_033541, AK033431, NM_001045529, NM_145857, NM_011163, AK036738, NM_001166654, NM_009455, NM_010623, NM_013927, NM_019703, NM_010259, NM_001146089, NM_172161, NM_013820,…	547	1548	13288	1.42805	0.211955	0.0181562	0.560569
GOTERM_MF_FAT	GO:0001882~nucleoside binding	91	10.9507	0.000454703	NM_010479, NM_133893, NM_010478, NM_026191, NM_145226, NM_145227, NM_030150, NM_015810, NM_019949, NM_183162, NM_026094, NM_013683, NM_007381, NM_027835, NM_012055, NM_010724, NM_028778, M19423, NM_011530, NM_011723, NM_010029, NM_033541, AK033431, NM_001045529, NM_145857, NM_011163, AK036738, NM_001166654, NM_009455, NM_010623, NM_013927, NM_019703, NM_010259, NM_001146089, NM_172161, NM_013820,…	547	1558	13288	1.41888	0.249134	0.0202583	0.673918
GOTERM_MF_FAT	GO:0030554~adenyl nucleotide binding	88	10.5897	0.0010293	NM_010479, NM_133893, NM_010478, NM_026191, NM_145226, NM_145227, NM_030150, NM_015810, NM_019949, NM_183162, NM_026094, NM_013683, NM_007381, NM_027835, NM_012055, NM_010724, NM_028778, M19423, NM_011530, NM_011723, NM_010029, NM_033541, AK033431, NM_001045529, NM_145857, NM_011163, AK036738, NM_001166654, NM_009455, NM_010623, NM_019703, NM_001146089, NM_172161, NM_013820, NM_009068, NM_019786,…	547	1535	13288	1.39266	0.477324	0.0423308	1.51947
GOTERM_MF_FAT	GO:0005524~ATP binding	83	9.98797	0.00135049	NM_010479, NM_133893, NM_010478, NM_026191, NM_145226, NM_145227, NM_030150, NM_015810, NM_019949, NM_183162, NM_026094, NM_013683, NM_027835, NM_012055, NM_010724, NM_028778, M19423, NM_011530, NM_010029, NM_033541, AK033431, NM_001045529, NM_145857, NM_011163, AK036738, NM_001166654, NM_009455, NM_010623, NM_019703, NM_001146089, NM_172161, NM_013820, NM_009068, NM_019786, NM_016748, NM_011710,…	547	1443	13288	1.39728	0.573177	0.0488481	1.9892
GOTERM_MF_FAT	GO:0032559~adenyl ribonucleotide binding	83	9.98797	0.0019256	NM_010479, NM_133893, NM_010478, NM_026191, NM_145226, NM_145227, NM_030150, NM_015810, NM_019949, NM_183162, NM_026094, NM_013683, NM_027835, NM_012055, NM_010724, NM_028778, M19423, NM_011530, NM_010029, NM_033541, AK033431, NM_001045529, NM_145857, NM_011163, AK036738, NM_001166654, NM_009455, NM_010623, NM_019703, NM_001146089, NM_172161, NM_013820, NM_009068, NM_019786, NM_016748, NM_011710,…	547	1460	13288	1.38101	0.703081	0.0652357	2.82503
SP_PIR_KEYWORDS	nucleotide-binding	79	9.50662	0.0211839	NM_010479, NM_010478, NM_026191, NM_030150, NM_019949, NM_183162, NM_026094, NM_013683, NM_007484, NM_027835, NM_172612, AK083346, NM_012055, NM_028778, AK038837, NM_011530, NM_010029, NM_172413, NM_008102, NM_017379, AK033431, NM_011227, NM_145857, NM_011163, AK036738, NM_001166654, NM_010260, AK037413, NM_026004, NM_009455, NM_010623, NM_013927, NM_144875, NM_019703, NM_010259, NM_013820, XM_00…	682	1631	17854	1.26801	0.999813	0.229089	25.8261
SP_PIR_KEYWORDS	atp-binding	55	6.61853	0.248282	NM_010479, NM_010478, NM_026191, NM_030150, NM_019949, NM_183162, NM_026094, NM_013683, NM_027835, NM_012055, NM_028778, NM_011530, NM_010029, AK033431, NM_145857, AK036738, NM_011163, NM_001166654, NM_009455, NM_010623, NM_019703, NM_001146089, NM_013820, NM_009068, NM_019786, NM_016748, NM_011710, NM_011854, NM_009806, NM_009465, NM_013742, NM_022310, NM_029250, NM_008927, NM_008449, NM_009728,…	682	1287	17854	1.11876	1	0.814181	98.1354
UP_SEQ_FEATURE	nucleotide phosphate-binding region:ATP	34	4.09146	0.768638	NM_026191, NM_009465, NM_030150, NM_008927, NM_008449, NM_011903, NM_020557, NM_013683, NM_028778, NM_011530, NM_010029, NM_007832, NM_138952, AK033431, NM_008619, NM_172689, NM_013731, NM_183201, NM_011163, NM_080470, NM_001166654, NM_207655, NM_001081389, NM_023141, D13759, NM_011835, NM_010623, NM_008842, NM_019703, AK142182, NM_153785, NM_001099635, NM_009068, NM_019786, AK021012, NM_145358, …	651	907	16021	0.922529	1	1	100
Annotation Cluster 12	Enrichment Score: 3.839554071135016
Category	Term	Count	%	PValue	Genes	List Total	Pop Hits	Pop Total	Fold Enrichment	Bonferroni	Benjamini	FDR
INTERPRO	IPR012317:Poly(ADP-ribose) polymerase, catalytic region	8	0.962696	2.18788e-06	NM_178892, NM_028864, NM_145619, NM_030253, NM_172893, NM_001163576, NM_181402, NM_001039530	712	17	17763	11.7403	0.00216148	0.000196692	0.00345186
GOTERM_MF_FAT	GO:0016763~transferase activity, transferring pentosyl groups	11	1.32371	7.11218e-06	NM_178892, NM_028864, NM_145619, NM_030253, NM_172893, NM_001163576, NM_013632, NM_181402, NM_001039530, NM_181728, NM_021524	547	43	13288	6.21436	0.00447066	0.000447968	0.0105737
GOTERM_MF_FAT	GO:0003950~NAD+ ADP-ribosyltransferase activity	8	0.962696	9.24673e-06	NM_178892, NM_028864, NM_145619, NM_030253, NM_172893, NM_001163576, NM_181402, NM_001039530	547	20	13288	9.717	0.00580853	0.000529447	0.013747
UP_SEQ_FEATURE	domain:PARP catalytic	6	0.722022	4.07942e-05	NM_178892, NM_028864, NM_030253, NM_172893, NM_181402, NM_001039530	651	11	16021	13.4235	0.0634931	0.0216288	0.068329
INTERPRO	IPR004170:WWE domain	5	0.601685	0.000974042	NM_178892, NM_028864, NM_172893, NM_181402, NM_001039530	712	12	17763	10.395	0.618558	0.031616	1.52578
UP_SEQ_FEATURE	domain:WWE	4	0.481348	0.00205845	NM_178892, NM_028864, NM_181402, NM_001039530	651	7	16021	14.0628	0.963608	0.282039	3.39358
SP_PIR_KEYWORDS	nad	11	1.32371	0.112821	NM_008638, NM_008289, NM_178892, NM_011723, NM_054098, NM_030253, NM_172893, NM_053080, NM_181402, NM_001039530, NM_181728	682	169	17854	1.70395	1	0.609856	81.1811
Annotation Cluster 13	Enrichment Score: 3.2995897288438765
Category	Term	Count	%	PValue	Genes	List Total	Pop Hits	Pop Total	Fold Enrichment	Bonferroni	Benjamini	FDR
GOTERM_BP_FAT	GO:0002237~response to molecule of bacterial origin	15	1.80505	3.7903e-09	L38281, NM_145857, NM_009735, NM_172833, NM_008392, NM_010907, AK041599, NM_008361, NM_011905, NM_011530, NM_010851, AK080820, NM_138952, NM_009841, NM_009045, NM_008324, NM_009283	540	49	13588	7.70295	8.39549e-06	1.39925e-06	6.59443e-06
GOTERM_BP_FAT	GO:0048584~positive regulation of response to stimulus	28	3.36943	4.96259e-09	NM_013484, NM_010581, NM_007576, NM_126166, NM_008361, NM_011905, NM_001037099, NM_017371, NM_011530, NM_138952, NM_013632, NM_011609, NM_008198, NM_008324, NM_010186, NM_009373, NM_145857, M69070, NM_009735, NM_172833, NM_008357, NM_010907, AF143181, NM_028791, NM_013693, NM_010851, AK080820, NM_019786, NM_009045	540	186	13588	3.78797	1.09921e-05	1.5703e-06	8.634e-06
GOTERM_BP_FAT	GO:0009617~response to bacterium	24	2.88809	5.78475e-08	NM_010581, NM_010510, AK041599, NM_011905, NM_008361, NM_011530, NM_033601, NM_011609, NM_138952, NM_008324, NM_010186, NM_145857, L38281, M69070, NM_009735, NM_172833, NM_008392, NM_010907, AF143181, NM_013693, NM_175397, NM_010851, AK080820, NM_019786, NM_009841, NM_009045, NM_009283	540	157	13588	3.84657	0.000128124	1.28131e-05	0.000100644
GOTERM_BP_FAT	GO:0051092~positive regulation of NF-kappaB transcription factor activity	10	1.20337	2.63184e-07	NM_145857, NM_172161, NM_172833, NM_010851, AK080820, NM_138952, NM_126166, NM_009045, NM_013693, NM_011905	540	25	13588	10.0652	0.000582783	3.88628e-05	0.000457891
GOTERM_BP_FAT	GO:0050778~positive regulation of immune response	21	2.52708	3.9809e-07	NM_145857, M69070, NM_009735, NM_013484, NM_172833, NM_008357, NM_007576, NM_010907, AF143181, NM_011905, NM_001037099, NM_017371, NM_011530, NM_010851, AK080820, NM_019786, NM_138952, NM_013632, NM_009045, NM_008198, NM_008324, NM_010186	540	136	13588	3.88546	0.00088138	5.18674e-05	0.000692601
GOTERM_BP_FAT	GO:0051091~positive regulation of transcription factor activity	11	1.32371	4.92307e-07	NM_145857, NM_172161, NM_172833, NM_010851, AK080820, NM_138952, NM_126166, NM_009045, NM_013693, NM_011905, NM_010558	540	34	13588	8.14096	0.00108987	6.05793e-05	0.000856521
GOTERM_BP_FAT	GO:0002684~positive regulation of immune system process	26	3.12876	6.35371e-07	NM_013484, NM_011345, NM_007576, AJ278965, NM_011905, NM_001037099, NM_017371, NM_011530, NM_031168, NM_013632, NM_138952, NM_008198, NM_008324, NM_010186, NM_145857, NM_008352, M69070, NM_009735, NM_172833, NM_008357, NM_010907, AF143181, NM_011611, NM_010851, AK080820, NM_019786, NM_009045	540	206	13588	3.17591	0.00140636	7.03649e-05	0.00110542
GOTERM_BP_FAT	GO:0001819~positive regulation of cytokine production	14	1.68472	7.26338e-07	NM_172689, NM_145857, NM_126166, NM_013693, NM_011611, NM_011905, NM_008361, NM_010554, NM_010851, NM_033601, NM_138952, NM_009841, NM_009807, NM_008324	540	62	13588	5.68196	0.00160755	7.66084e-05	0.00126369
GOTERM_BP_FAT	GO:0043388~positive regulation of DNA binding	11	1.32371	4.14873e-06	NM_145857, NM_172161, NM_172833, NM_010851, AK080820, NM_138952, NM_126166, NM_009045, NM_013693, NM_011905, NM_010558	540	42	13588	6.5903	0.00914737	0.000417616	0.00721779
GOTERM_BP_FAT	GO:0051099~positive regulation of binding	11	1.32371	8.08029e-06	NM_145857, NM_172161, NM_172833, NM_010851, AK080820, NM_138952, NM_126166, NM_009045, NM_013693, NM_011905, NM_010558	540	45	13588	6.15095	0.0177387	0.000777867	0.0140573
GOTERM_BP_FAT	GO:0002218~activation of innate immune response	7	0.842359	8.66789e-06	NM_145857, NM_010851, NM_019786, NM_010907, NM_138952, NM_009045, NM_011905	540	14	13588	12.5815	0.0190163	0.000799657	0.0150795
GOTERM_BP_FAT	GO:0010740~positive regulation of protein kinase cascade	15	1.80505	8.68914e-06	NM_009373, NM_145857, NM_001014996, NM_019980, NM_126166, NM_013693, NM_008361, NM_017371, NM_031168, NM_010851, AK080820, NM_138952, NM_013518, NM_022657, NM_170786	540	88	13588	4.28914	0.0190625	0.000769565	0.0151164
GOTERM_BP_FAT	GO:0031349~positive regulation of defense response	12	1.44404	1.21416e-05	NM_009373, NM_145857, NM_010581, NM_010907, AF143181, NM_011905, NM_010851, NM_019786, NM_138952, NM_011609, NM_009045, NM_008324, NM_010186	540	57	13588	5.29747	0.0265354	0.000995573	0.0211221
GOTERM_BP_FAT	GO:0051090~regulation of transcription factor activity	12	1.44404	1.71405e-05	NM_145857, NM_172161, NM_172833, NM_010851, AK080820, NM_010907, NM_138952, NM_126166, NM_009045, NM_013693, NM_011905, NM_010558	540	59	13588	5.11789	0.0372548	0.00126475	0.0298171
GOTERM_BP_FAT	GO:0002221~pattern recognition receptor signaling pathway	6	0.722022	2.05877e-05	NM_145857, NM_010851, NM_010907, NM_138952, NM_009045, NM_011905	540	10	13588	15.0978	0.0445781	0.00146996	0.0358128
GOTERM_BP_FAT	GO:0043122~regulation of I-kappaB kinase/NF-kappaB cascade	10	1.20337	2.06863e-05	NM_009373, NM_145857, NM_001033431, NM_019980, NM_010851, AK080820, NM_138952, NM_126166, NM_013693, NM_008361	540	40	13588	6.29074	0.0447868	0.00143087	0.0359843
GOTERM_BP_FAT	GO:0043123~positive regulation of I-kappaB kinase/NF-kappaB cascade	9	1.08303	3.35764e-05	NM_009373, NM_145857, NM_019980, NM_010851, AK080820, NM_138952, NM_126166, NM_013693, NM_008361	540	33	13588	6.86263	0.0716746	0.00200806	0.0584007
GOTERM_BP_FAT	GO:0032642~regulation of chemokine production	6	0.722022	3.65133e-05	NM_145857, NM_010851, NM_031168, NM_138952, NM_126166, NM_008361	540	11	13588	13.7253	0.0776942	0.00212612	0.0635074
GOTERM_BP_FAT	GO:0032494~response to peptidoglycan	6	0.722022	3.65133e-05	NM_145857, NM_010851, NM_010907, NM_138952, NM_009045, NM_011905	540	11	13588	13.7253	0.0776942	0.00212612	0.0635074
GOTERM_BP_FAT	GO:0032755~positive regulation of interleukin-6 production	7	0.842359	4.67717e-05	NM_145857, NM_010851, NM_138952, NM_126166, NM_013693, NM_008361, NM_011905	540	18	13588	9.7856	0.0984156	0.00252368	0.0813429
GOTERM_BP_FAT	GO:0002758~innate immune response-activating signal transduction	6	0.722022	6.05549e-05	NM_145857, NM_010851, NM_010907, NM_138952, NM_009045, NM_011905	540	12	13588	12.5815	0.125526	0.00318855	0.105302
GOTERM_BP_FAT	GO:0051240~positive regulation of multicellular organismal process	19	2.2864	8.29144e-05	NM_172689, NM_145857, NM_010020, NM_015768, NM_007778, NM_126166, NM_013693, NM_008361, NM_011905, NM_011611, NM_172119, NM_010554, NM_010851, NM_033601, NM_138952, NM_009841, NM_013518, NM_009807, NM_008324	540	163	13588	2.93311	0.167784	0.00416546	0.144158
GOTERM_BP_FAT	GO:0032496~response to lipopolysaccharide	9	1.08303	9.92951e-05	L38281, NM_145857, NM_010851, NM_008392, NM_010907, AK041599, NM_138952, NM_009841, NM_008361, NM_008324, NM_009283	540	38	13588	5.95965	0.197441	0.00487584	0.172615
GOTERM_BP_FAT	GO:0002253~activation of immune response	13	1.56438	0.000141051	NM_145857, NM_172833, NM_013484, NM_010907, NM_007576, NM_001037099, NM_011905, NM_010851, AK080820, NM_019786, NM_138952, NM_009045, NM_008198	540	86	13588	3.8037	0.268347	0.00662581	0.245119
GOTERM_BP_FAT	GO:0010627~regulation of protein kinase cascade	18	2.16606	0.000141112	NM_009373, NM_145857, NM_181732, NM_001033431, NM_001014996, NM_019980, NM_126166, NM_013693, NM_008361, NM_009896, NM_017371, NM_031168, NM_010851, AK080820, NM_138952, NM_013518, NM_022657, NM_170786	540	155	13588	2.92215	0.268446	0.00649102	0.245225
GOTERM_BP_FAT	GO:0051101~regulation of DNA binding	12	1.44404	0.000149559	NM_145857, NM_172161, NM_172833, NM_010851, AK080820, NM_010907, NM_138952, NM_126166, NM_009045, NM_013693, NM_011905, NM_010558	540	74	13588	4.08048	0.282008	0.00673836	0.259886
GOTERM_BP_FAT	GO:0002764~immune response-regulating signal transduction	10	1.20337	0.000182207	NM_145857, NM_172833, NM_010851, AK080820, NM_010907, NM_138952, NM_009045, NM_001037099, NM_011905, NM_011611	540	52	13588	4.83903	0.332106	0.00804002	0.316534
GOTERM_BP_FAT	GO:0032760~positive regulation of tumor necrosis factor production	6	0.722022	0.000207926	NM_145857, NM_010851, NM_138952, NM_126166, NM_009841, NM_011905	540	15	13588	10.0652	0.369097	0.00899077	0.361136
GOTERM_BP_FAT	GO:0051098~regulation of binding	13	1.56438	0.000218843	NM_145857, NM_181732, NM_172833, NM_010907, NM_126166, NM_013693, NM_011905, NM_172161, NM_010851, AK080820, NM_138952, NM_009045, NM_010558	540	90	13588	3.63465	0.384174	0.00910529	0.380064
GOTERM_BP_FAT	GO:0070431~nucleotide-binding oligomerization domain containing 2 signaling pathway	4	0.481348	0.000240985	NM_145857, NM_010907, NM_138952, NM_009045	540	4	13588	25.163	0.413654	0.00965932	0.418441
GOTERM_BP_FAT	GO:0070423~nucleotide-binding oligomerization domain containing signaling pathway	4	0.481348	0.000240985	NM_145857, NM_010907, NM_138952, NM_009045	540	4	13588	25.163	0.413654	0.00965932	0.418441
GOTERM_BP_FAT	GO:0046330~positive regulation of JNK cascade	6	0.722022	0.000292622	NM_145857, NM_010851, NM_138952, NM_126166, NM_013693, NM_008361	540	16	13588	9.43611	0.477041	0.0115092	0.507888
GOTERM_BP_FAT	GO:0070304~positive regulation of stress-activated protein kinase signaling pathway	6	0.722022	0.000292622	NM_145857, NM_010851, NM_138952, NM_126166, NM_013693, NM_008361	540	16	13588	9.43611	0.477041	0.0115092	0.507888
GOTERM_BP_FAT	GO:0045088~regulation of innate immune response	9	1.08303	0.000400885	NM_145857, NM_017371, NM_018851, AK128954, NM_010851, NM_019786, NM_010907, NM_138952, NM_009045, NM_011905	540	46	13588	4.92319	0.588579	0.0151961	0.695178
GOTERM_BP_FAT	GO:0043410~positive regulation of MAPKKK cascade	9	1.08303	0.000466605	NM_145857, NM_010851, NM_031168, NM_138952, NM_126166, NM_013518, NM_022657, NM_013693, NM_008361	540	47	13588	4.81844	0.644337	0.017369	0.808709
GOTERM_BP_FAT	GO:0002757~immune response-activating signal transduction	9	1.08303	0.000540799	NM_145857, NM_172833, NM_010851, AK080820, NM_010907, NM_138952, NM_009045, NM_001037099, NM_011905	540	48	13588	4.71806	0.698262	0.0197718	0.936731
GOTERM_BP_FAT	GO:0032680~regulation of tumor necrosis factor production	7	0.842359	0.000550052	NM_145857, NM_010851, NM_033601, NM_138952, NM_126166, NM_009841, NM_011905	540	27	13588	6.52373	0.704386	0.0197804	0.952686
GOTERM_BP_FAT	GO:0031663~lipopolysaccharide-mediated signaling pathway	5	0.601685	0.000939668	NM_172161, NM_010851, NM_010907, AK041599, NM_138952, NM_009283	540	12	13588	10.4846	0.875362	0.0301586	1.62231
GOTERM_BP_FAT	GO:0043330~response to exogenous dsRNA	5	0.601685	0.000939668	NM_145857, NM_010907, AK041599, NM_138952, NM_126166, NM_009283	540	12	13588	10.4846	0.875362	0.0301586	1.62231
GOTERM_BP_FAT	GO:0043900~regulation of multi-organism process	5	0.601685	0.00131499	NM_172689, NM_145857, NM_010851, NM_008357, NM_011905	540	13	13588	9.67806	0.945775	0.0391397	2.26334
GOTERM_BP_FAT	GO:0009967~positive regulation of signal transduction	17	2.04573	0.00135619	NM_009373, NM_145857, NM_001014996, NM_019980, NM_053080, NM_007778, NM_126166, NM_013693, NM_008361, NM_017371, NM_031168, NM_010851, AK080820, NM_138952, NM_013518, NM_022657, NM_170786	540	172	13588	2.48704	0.950511	0.0398077	2.33347
GOTERM_BP_FAT	GO:0032675~regulation of interleukin-6 production	7	0.842359	0.0014232	NM_145857, NM_010851, NM_138952, NM_126166, NM_013693, NM_008361, NM_011905	540	32	13588	5.5044	0.957346	0.0406587	2.44742
GOTERM_BP_FAT	GO:0045073~regulation of chemokine biosynthetic process	4	0.481348	0.00192761	NM_010851, NM_031168, NM_126166, NM_008361	540	7	13588	14.3788	0.986071	0.0513948	3.3012
GOTERM_BP_FAT	GO:0002224~toll-like receptor signaling pathway	4	0.481348	0.00192761	NM_010851, NM_010907, NM_138952, NM_011905	540	7	13588	14.3788	0.986071	0.0513948	3.3012
GOTERM_BP_FAT	GO:0045089~positive regulation of innate immune response	7	0.842359	0.00267524	NM_145857, NM_010851, NM_019786, NM_010907, NM_138952, NM_009045, NM_011905	540	36	13588	4.8928	0.997351	0.0689935	4.55372
GOTERM_BP_FAT	GO:0010647~positive regulation of cell communication	17	2.04573	0.00353909	NM_009373, NM_145857, NM_001014996, NM_019980, NM_053080, NM_007778, NM_126166, NM_013693, NM_008361, NM_017371, NM_031168, NM_010851, AK080820, NM_138952, NM_013518, NM_022657, NM_170786	540	189	13588	2.26334	0.999611	0.084455	5.9819
GOTERM_BP_FAT	GO:0009620~response to fungus	5	0.601685	0.0038581	NM_172833, NM_010851, AK080820, NM_008987, NM_011905	540	17	13588	7.40087	0.999809	0.0907505	6.5042
GOTERM_BP_FAT	GO:0046328~regulation of JNK cascade	7	0.842359	0.00828772	NM_145857, NM_181732, NM_010851, NM_138952, NM_126166, NM_013693, NM_008361	540	45	13588	3.91424	1	0.162428	13.4798
GOTERM_BP_FAT	GO:0070302~regulation of stress-activated protein kinase signaling pathway	7	0.842359	0.0092198	NM_145857, NM_181732, NM_010851, NM_138952, NM_126166, NM_013693, NM_008361	540	46	13588	3.82915	1	0.177491	14.8837
GOTERM_BP_FAT	GO:0080135~regulation of cellular response to stress	9	1.08303	0.00952879	NM_145857, NM_181732, NM_010851, NM_138952, NM_126166, NM_013632, NM_013693, NM_028791, NM_008361	540	75	13588	3.01956	1	0.181327	15.3443
GOTERM_BP_FAT	GO:0043331~response to dsRNA	5	0.601685	0.0101377	NM_145857, NM_010907, AK041599, NM_138952, NM_126166, NM_009283	540	22	13588	5.71886	1	0.187029	16.2452
GOTERM_BP_FAT	GO:0042742~defense response to bacterium	11	1.32371	0.0105991	NM_145857, M69070, NM_010851, NM_033601, NM_019786, NM_010510, NM_011609, NM_138952, AF143181, NM_013693, NM_011905, NM_010186	540	108	13588	2.56289	1	0.190012	16.9219
GOTERM_BP_FAT	GO:0043408~regulation of MAPKKK cascade	10	1.20337	0.0113937	NM_145857, NM_181732, NM_010851, NM_031168, NM_138952, NM_126166, NM_013518, NM_022657, NM_013693, NM_008361	540	93	13588	2.70569	1	0.201179	18.0751
GOTERM_BP_FAT	GO:0050830~defense response to Gram-positive bacterium	5	0.601685	0.0118948	NM_145857, NM_010851, NM_019786, NM_138952, NM_011905	540	23	13588	5.47021	1	0.20745	18.7947
GOTERM_BP_FAT	GO:0045080~positive regulation of chemokine biosynthetic process	3	0.361011	0.0145016	NM_010851, NM_126166, NM_008361	540	5	13588	15.0978	1	0.231304	22.4424
GOTERM_BP_FAT	GO:0032495~response to muramyl dipeptide	3	0.361011	0.0145016	NM_145857, NM_010907, NM_009045	540	5	13588	15.0978	1	0.231304	22.4424
GOTERM_BP_FAT	GO:0070391~response to lipoteichoic acid	3	0.361011	0.0145016	NM_138952, NM_009841, NM_011905	540	5	13588	15.0978	1	0.231304	22.4424
BIOCARTA	m_nthiPathway:NFkB activation by Nontypeable Hemophilus influenzae	6	0.722022	0.0222658	NM_010851, NM_010907, NM_009045, NM_013693, NM_008361, NM_011905	87	23	1171	3.51124	0.967374	0.28984	23.6247
GOTERM_BP_FAT	GO:0043903~regulation of symbiosis, encompassing mutualism through parasitism	3	0.361011	0.028888	NM_145857, NM_010851, NM_011905	540	7	13588	10.7841	1	0.35135	39.9505
GOTERM_BP_FAT	GO:0043901~negative regulation of multi-organism process	3	0.361011	0.028888	NM_145857, NM_010851, NM_011905	540	7	13588	10.7841	1	0.35135	39.9505
GOTERM_BP_FAT	GO:0002768~immune response-regulating cell surface receptor signaling pathway	6	0.722022	0.0293002	NM_172833, AK080820, NM_138952, NM_001037099, NM_011905, NM_011611	540	44	13588	3.43131	1	0.351669	40.3924
GOTERM_BP_FAT	GO:0044093~positive regulation of molecular function	20	2.40674	0.036848	NM_009373, NM_145857, NM_172833, NM_008927, NM_007778, NM_126166, NM_012020, NM_008884, NM_013693, NM_011817, NM_011905, NM_008655, NM_172161, NM_010851, NM_009895, AK080820, NM_138952, NM_007808, NM_009045, NM_010558	540	306	13588	1.64464	1	0.409231	47.9621
GOTERM_BP_FAT	GO:0050852~T cell receptor signaling pathway	4	0.481348	0.0546115	NM_172833, AK080820, NM_138952, NM_001037099	540	22	13588	4.57508	1	0.506769	62.3587
KEGG_PATHWAY	mmu04660:T cell receptor signaling pathway	10	1.20337	0.0629923	NM_008690, NM_172833, NM_008927, AK080820, NM_010907, D13759, NM_009045, NM_013693, NM_009969, NM_010558	245	118	5738	1.98478	0.999925	0.31612	53.8529
GOTERM_BP_FAT	GO:0002429~immune response-activating cell surface receptor signaling pathway	5	0.601685	0.0782349	NM_172833, AK080820, NM_138952, NM_001037099, NM_011905	540	41	13588	3.06865	1	0.613146	75.7642
GOTERM_BP_FAT	GO:0032649~regulation of interferon-gamma production	4	0.481348	0.132261	NM_145857, NM_033601, NM_138952, NM_126166	540	32	13588	3.14537	1	0.769698	91.5261
GOTERM_BP_FAT	GO:0050851~antigen receptor-mediated signaling pathway	4	0.481348	0.170212	NM_172833, AK080820, NM_138952, NM_001037099	540	36	13588	2.79588	1	0.827724	96.1079
INTERPRO	IPR000157:Toll-Interleukin receptor	3	0.361011	0.249396	NM_010851, NM_126166, NM_011905	712	24	17763	3.1185	1	0.977245	98.9178
UP_SEQ_FEATURE	domain:TIR	3	0.361011	0.26955	NM_010851, NM_126166, NM_011905	651	25	16021	2.95318	1	0.999011	99.4819
SMART	SM00255:TIR	3	0.361011	0.289439	NM_010851, NM_126166, NM_011905	407	24	9131	2.80436	1	0.943018	98.7006
GOTERM_BP_FAT	GO:0045926~negative regulation of growth	5	0.601685	0.310707	NM_145857, NM_010851, NM_173408, NM_008884, NM_011905	540	71	13588	1.77204	1	0.939969	99.8456
GOTERM_MF_FAT	GO:0019904~protein domain specific binding	6	0.722022	0.900393	NM_009373, NM_145857, NM_019980, NM_008880, NM_138952, NM_009806	547	192	13288	0.759141	1	0.999969	100
Annotation Cluster 14	Enrichment Score: 3.1088093452607635
Category	Term	Count	%	PValue	Genes	List Total	Pop Hits	Pop Total	Fold Enrichment	Bonferroni	Benjamini	FDR
KEGG_PATHWAY	mmu04612:Antigen processing and presentation	20	2.40674	5.12598e-09	NM_010479, NM_010478, M69070, NM_009735, NM_022310, NM_011189, NM_021281, NM_010505, NM_010504, NM_010503, NM_010391, NM_001025313, NM_013683, NM_177361, M19423, NM_177923, NM_011530, NM_008207, NM_011190, NM_010397, NM_010398, NM_009318	245	91	5738	5.14734	7.48393e-07	1.06913e-07	6.09264e-06
GOTERM_BP_FAT	GO:0019882~antigen processing and presentation	18	2.16606	4.3522e-08	M69070, NM_009735, NM_011189, NM_010391, NM_001025313, AF143181, NM_010724, M19423, NM_177923, NM_011530, NM_008207, NM_011190, NM_010493, NM_009046, NM_010397, NM_010398, NM_145391, NM_009318, NM_013585, NM_010186	540	87	13588	5.20613	9.63966e-05	1.07112e-05	7.57203e-05
KEGG_PATHWAY	mmu05320:Autoimmune thyroid disease	15	1.80505	1.43227e-06	M69070, NM_010505, NM_010504, NM_010503, NM_010391, AJ278965, NM_177361, NM_011611, NM_019388, NM_177923, M19423, NM_008207, NM_010397, NM_010398, NM_010558	245	72	5738	4.87925	0.00020909	2.61386e-05	0.00170235
KEGG_PATHWAY	mmu04940:Type I diabetes mellitus	14	1.68472	1.69284e-06	NM_008352, M69070, NM_008077, NM_010391, AJ278965, NM_013693, NM_008361, NM_019388, NM_177923, M19423, NM_010554, NM_008207, NM_010397, NM_010398	245	63	5738	5.20454	0.000247125	2.74613e-05	0.00201206
KEGG_PATHWAY	mmu05332:Graft-versus-host disease	13	1.56438	4.16407e-06	M69070, NM_010391, AJ278965, NM_013693, NM_008361, NM_019388, NM_177923, M19423, NM_010554, NM_031168, NM_008207, NM_010397, NM_010398	245	58	5738	5.2494	0.000607771	5.52672e-05	0.00494922
KEGG_PATHWAY	mmu05330:Allograft rejection	13	1.56438	4.16407e-06	M69070, NM_008352, NM_010391, AJ278965, NM_013693, NM_011611, NM_019388, NM_177923, M19423, NM_008207, NM_010397, NM_010398, NM_010558	245	58	5738	5.2494	0.000607771	5.52672e-05	0.00494922
GOTERM_BP_FAT	GO:0002474~antigen processing and presentation of peptide antigen via MHC class I	7	0.842359	3.2258e-05	M69070, NM_009735, NM_010391, NM_001025313, NM_010398, NM_145391, AF143181, NM_009318, NM_010186	540	17	13588	10.3612	0.0689596	0.00198283	0.0561081
KEGG_PATHWAY	mmu05416:Viral myocarditis	15	1.80505	3.61213e-05	NM_011890, M69070, NM_010391, AJ278965, NM_011611, NM_019388, NM_009988, NM_177923, M19423, NM_001099635, NM_008207, NM_010493, NM_007808, NM_010397, NM_010398	245	94	5738	3.7373	0.00525993	0.000439388	0.0429247
GOTERM_BP_FAT	GO:0048002~antigen processing and presentation of peptide antigen	8	0.962696	0.000379625	M69070, NM_009735, NM_011530, NM_010391, NM_001025313, NM_010398, NM_145391, AF143181, NM_009318, NM_010186	540	35	13588	5.75153	0.568734	0.0146466	0.658426
KEGG_PATHWAY	mmu04514:Cell adhesion molecules (CAMs)	16	1.92539	0.00215674	NM_016675, M69070, NM_011346, NM_010391, NM_011345, AJ278965, NM_011611, NM_019388, NM_021893, M19423, NM_177923, NM_001081249, NM_008207, NM_010493, NM_010397, NM_010398, AK083723	245	154	5738	2.43329	0.270375	0.0195087	2.53358
GOTERM_CC_FAT	GO:0042611~MHC protein complex	8	0.962696	0.0021945	M69070, NM_177923, M19423, NM_009735, NM_008207, NM_010391, NM_010397, NM_010398	442	52	12504	4.35225	0.475804	0.0775631	2.88427
UP_SEQ_FEATURE	domain:Ig-like C1-type	6	0.722022	0.00292647	M69070, NM_009735, NM_010391, NM_001025313, NM_010398, NM_145391, NM_009318	651	25	16021	5.90636	0.991019	0.348465	4.79189
GOTERM_CC_FAT	GO:0042612~MHC class I protein complex	7	0.842359	0.00332271	M69070, NM_177923, NM_009735, NM_008207, NM_010391, NM_010397, NM_010398	442	42	12504	4.71493	0.624127	0.0932154	4.33697
INTERPRO	IPR003006:Immunoglobulin/major histocompatibility complex, conserved site	11	1.32371	0.00582959	M69070, NM_177923, M19423, NM_009735, NM_008207, NM_010391, NM_001025313, NM_010397, NM_010398, NM_145391, NM_009318, NM_019388	712	98	17763	2.80029	0.996918	0.148385	8.81184
INTERPRO	IPR003597:Immunoglobulin C1-set	10	1.20337	0.00587042	M69070, NM_177923, M19423, NM_009735, NM_008207, NM_010391, NM_001025313, NM_010397, NM_010398, NM_145391, NM_009318	712	83	17763	3.00579	0.997041	0.145618	8.87091
SP_PIR_KEYWORDS	mhc i	4	0.481348	0.00724702	M69070, NM_009735, NM_010391, NM_010398	682	11	17854	9.51959	0.945885	0.124162	9.65069
SMART	SM00407:IGc1	10	1.20337	0.0111207	M69070, NM_177923, M19423, NM_009735, NM_008207, NM_010391, NM_001025313, NM_010397, NM_010398, NM_145391, NM_009318	407	83	9131	2.703	0.912655	0.198785	13.2503
INTERPRO	IPR011161:MHC class I-like antigen recognition	7	0.842359	0.0130257	M69070, NM_177923, M19423, NM_008207, NM_010391, NM_010397, NM_010398	712	49	17763	3.564	0.999998	0.255249	18.6868
SP_PIR_KEYWORDS	heterodimer	6	0.722022	0.0173664	M69070, NM_009735, NM_013650, NM_010757, NM_010391, NM_010398	682	40	17854	3.92683	0.999111	0.197108	21.6861
PIR_SUPERFAMILY	PIRSF001990:class I histocompatibility antigen	5	0.601685	0.0191308	M69070, NM_008207, NM_010391, NM_010397, NM_010398	357	24	8136	4.7479	0.998194	0.409251	23.0113
INTERPRO	IPR001039:MHC class I, alpha chain, alpha1 and alpha2	6	0.722022	0.0230853	M69070, NM_177923, NM_008207, NM_010391, NM_010397, NM_010398	712	41	17763	3.65093	1	0.369965	30.8227
UP_SEQ_FEATURE	region of interest:Alpha-3	3	0.361011	0.0489633	M69070, NM_010391, NM_010398	651	9	16021	8.20328	1	0.932177	56.8785
UP_SEQ_FEATURE	region of interest:Alpha-2	3	0.361011	0.0709272	M69070, NM_010391, NM_010398	651	11	16021	6.71177	1	0.962599	70.8478
UP_SEQ_FEATURE	region of interest:Alpha-1	3	0.361011	0.0709272	M69070, NM_010391, NM_010398	651	11	16021	6.71177	1	0.962599	70.8478
UP_SEQ_FEATURE	region of interest:Connecting peptide	3	0.361011	0.315155	M69070, NM_010391, NM_010398	651	28	16021	2.63677	1	0.99955	99.8241
KEGG_PATHWAY	mmu04144:Endocytosis	11	1.32371	0.362971	NM_010479, NM_010478, M69070, NM_001008232, NM_010391, NM_207655, NM_009909, NM_177923, NM_029362, NM_008207, NM_010397, NM_010398, AK033431	245	202	5738	1.27537	1	0.839396	99.5298
Annotation Cluster 15	Enrichment Score: 2.9766864242930713
Category	Term	Count	%	PValue	Genes	List Total	Pop Hits	Pop Total	Fold Enrichment	Bonferroni	Benjamini	FDR
SP_PIR_KEYWORDS	macrophage	7	0.842359	1.18147e-06	NM_010554, NM_031168, NM_009971, NM_007778, NM_013693, NM_008361, NM_009969	682	11	17854	16.6593	0.000473656	4.73757e-05	0.0016485
BIOCARTA	m_inflamPathway:Cytokines and Inflammatory Response	9	1.08303	0.00012092	NM_008352, NM_031168, NM_009971, NM_008357, NM_010510, NM_007778, NM_013693, NM_009969, NM_010558	87	23	1171	5.26687	0.0182131	0.0182131	0.144634
KEGG_PATHWAY	mmu04640:Hematopoietic cell lineage	10	1.20337	0.00891468	NM_010554, NM_031168, NM_009971, NM_009841, NM_007778, AF143181, NM_013693, NM_008361, NM_009969, NM_010558, NM_010186	245	84	5738	2.78814	0.729472	0.0700572	10.0965
BIOCARTA	m_stemPathway:Regulation of hematopoiesis by cytokines	5	0.601685	0.0198026	NM_031168, NM_009971, NM_007778, NM_009969, NM_010558	87	15	1171	4.48659	0.952175	0.286662	21.2897
BIOCARTA	m_erythPathway:Erythrocyte Differentiation Pathway	4	0.481348	0.0518583	NM_031168, NM_009971, NM_011337, NM_009969	87	12	1171	4.48659	0.999695	0.439069	47.1317
Annotation Cluster 16	Enrichment Score: 2.9271221302778887
Category	Term	Count	%	PValue	Genes	List Total	Pop Hits	Pop Total	Fold Enrichment	Bonferroni	Benjamini	FDR
GOTERM_BP_FAT	GO:0002460~adaptive immune response based on somatic recombination of immune receptors built from immunoglobulin superfamily domains	14	1.68472	2.46146e-05	NM_011095, NM_145857, NM_013484, NM_016850, NM_007576, AF143181, NM_011817, NM_010851, NM_010531, AK080820, NM_033601, NM_010493, NM_009046, NM_008198, NM_010186	540	84	13588	4.19383	0.0530623	0.00165082	0.0428162
GOTERM_BP_FAT	GO:0002250~adaptive immune response	14	1.68472	2.46146e-05	NM_011095, NM_145857, NM_013484, NM_016850, NM_007576, AF143181, NM_011817, NM_010851, NM_010531, AK080820, NM_033601, NM_010493, NM_009046, NM_008198, NM_010186	540	84	13588	4.19383	0.0530623	0.00165082	0.0428162
GOTERM_BP_FAT	GO:0002252~immune effector process	16	1.92539	0.000138094	NM_011095, NM_145857, NM_013484, AK128954, NM_010581, NM_021384, NM_016850, NM_007576, AF143181, NM_018851, NM_010851, AK080820, NM_033601, NM_010493, NM_008987, NM_008198, NM_144548, NM_010186	540	126	13588	3.1953	0.263539	0.00662791	0.239986
GOTERM_BP_FAT	GO:0002443~leukocyte mediated immunity	12	1.44404	0.000765281	NM_145857, NM_011095, NM_013484, NM_016850, NM_007576, AF143181, NM_010851, AK080820, NM_033601, NM_010493, NM_008198, NM_144548, NM_010186	540	89	13588	3.39276	0.816538	0.0261481	1.32313
GOTERM_BP_FAT	GO:0002449~lymphocyte mediated immunity	11	1.32371	0.000803461	NM_011095, NM_145857, NM_013484, NM_010851, NM_016850, AK080820, NM_010493, NM_007576, NM_033601, NM_008198, AF143181, NM_010186	540	76	13588	3.64201	0.831426	0.0270188	1.3887
GOTERM_BP_FAT	GO:0019724~B cell mediated immunity	10	1.20337	0.00100284	NM_011095, NM_145857, NM_013484, NM_010851, NM_016850, AK080820, NM_007576, NM_033601, NM_008198, AF143181, NM_010186	540	65	13588	3.87123	0.891652	0.0316956	1.73049
GOTERM_BP_FAT	GO:0016064~immunoglobulin mediated immune response	9	1.08303	0.0033028	NM_145857, NM_013484, NM_010851, NM_016850, AK080820, NM_007576, NM_033601, NM_008198, AF143181, NM_010186	540	63	13588	3.59471	0.999343	0.080778	5.59326
GOTERM_BP_FAT	GO:0002455~humoral immune response mediated by circulating immunoglobulin	4	0.481348	0.160442	NM_013484, NM_007576, NM_033601, NM_008198	540	35	13588	2.87577	1	0.815761	95.2289
GOTERM_BP_FAT	GO:0006959~humoral immune response	5	0.601685	0.165624	NM_013484, NM_007576, NM_033601, NM_008198, NM_013693	540	54	13588	2.3299	1	0.821174	95.7161
Annotation Cluster 17	Enrichment Score: 2.5888238063136724
Category	Term	Count	%	PValue	Genes	List Total	Pop Hits	Pop Total	Fold Enrichment	Bonferroni	Benjamini	FDR
GOTERM_BP_FAT	GO:0043067~regulation of programmed cell death	44	5.29483	2.51383e-05	NM_010479, NM_010478, NM_025858, NM_008884, NM_027835, NM_009871, NM_028778, NM_007464, NM_007465, NM_031168, NM_008102, NM_033601, NM_138952, NM_013632, NM_008324, NM_009969, NM_013479, NM_010186, NM_009373, NM_013671, NM_030701, NM_145857, NM_007609, NM_001033431, AK036738, NM_172833, NM_015768, NM_173408, NM_053080, NM_012020, NM_008562, NM_001009940, AF143181, NM_009256, NM_013693, NM_008842,…	540	560	13588	1.97709	0.0541601	0.00163636	0.0437269
GOTERM_BP_FAT	GO:0010941~regulation of cell death	44	5.29483	2.91509e-05	NM_010479, NM_010478, NM_025858, NM_008884, NM_027835, NM_009871, NM_028778, NM_007464, NM_007465, NM_031168, NM_008102, NM_033601, NM_138952, NM_013632, NM_008324, NM_009969, NM_013479, NM_010186, NM_009373, NM_013671, NM_030701, NM_145857, NM_007609, NM_001033431, AK036738, NM_172833, NM_015768, NM_173408, NM_053080, NM_012020, NM_008562, NM_001009940, AF143181, NM_009256, NM_013693, NM_008842,…	540	563	13588	1.96655	0.0625296	0.00184316	0.050705
GOTERM_BP_FAT	GO:0042981~regulation of apoptosis	43	5.17449	4.09713e-05	NM_010479, NM_010478, NM_025858, NM_008884, NM_027835, NM_009871, NM_028778, NM_007464, NM_007465, NM_031168, NM_008102, NM_033601, NM_138952, NM_013632, NM_008324, NM_009969, NM_013479, NM_010186, NM_009373, NM_013671, NM_030701, NM_145857, NM_007609, NM_001033431, AK036738, NM_172833, NM_015768, NM_173408, NM_053080, NM_012020, NM_008562, NM_001009940, AF143181, NM_009256, NM_013693, NM_008842,…	540	553	13588	1.95661	0.0867571	0.0023243	0.0712587
GOTERM_BP_FAT	GO:0043065~positive regulation of apoptosis	22	2.64741	0.000910992	NM_009373, NM_030701, NM_007609, NM_173408, NM_025858, NM_053080, NM_012020, NM_008884, NM_001009940, AF143181, NM_013693, NM_009871, NM_175397, NM_008102, AK080820, NM_033601, NM_138952, NM_007808, NM_009807, NM_008329, NM_009808, NM_008324, NM_010186	540	248	13588	2.2322	0.867181	0.0296814	1.57318
GOTERM_BP_FAT	GO:0043068~positive regulation of programmed cell death	22	2.64741	0.00100954	NM_009373, NM_030701, NM_007609, NM_173408, NM_025858, NM_053080, NM_012020, NM_008884, NM_001009940, AF143181, NM_013693, NM_009871, NM_175397, NM_008102, AK080820, NM_033601, NM_138952, NM_007808, NM_009807, NM_008329, NM_009808, NM_008324, NM_010186	540	250	13588	2.21434	0.893251	0.0314557	1.74196
GOTERM_BP_FAT	GO:0010942~positive regulation of cell death	22	2.64741	0.00111712	NM_009373, NM_030701, NM_007609, NM_173408, NM_025858, NM_053080, NM_012020, NM_008884, NM_001009940, AF143181, NM_013693, NM_009871, NM_175397, NM_008102, AK080820, NM_033601, NM_138952, NM_007808, NM_009807, NM_008329, NM_009808, NM_008324, NM_010186	540	252	13588	2.19677	0.915905	0.0342696	1.92589
GOTERM_BP_FAT	GO:0012502~induction of programmed cell death	15	1.80505	0.00669495	NM_009373, NM_007609, NM_025858, NM_012020, NM_008884, AF143181, NM_001009940, NM_013693, NM_175397, NM_008102, AK080820, NM_033601, NM_009807, NM_008329, NM_009808, NM_010186	540	167	13588	2.26015	1	0.138252	11.0301
GOTERM_BP_FAT	GO:0006917~induction of apoptosis	15	1.80505	0.00669495	NM_009373, NM_007609, NM_025858, NM_012020, NM_008884, AF143181, NM_001009940, NM_013693, NM_175397, NM_008102, AK080820, NM_033601, NM_009807, NM_008329, NM_009808, NM_010186	540	167	13588	2.26015	1	0.138252	11.0301
GOTERM_BP_FAT	GO:0043066~negative regulation of apoptosis	16	1.92539	0.0556408	NM_010479, NM_013671, NM_010478, NM_007609, AK036738, NM_015768, NM_009256, NM_028778, NM_008842, NM_001044384, AK080820, NM_033601, NM_013632, NM_008324, NM_009969, NM_009805, NM_013479	540	239	13588	1.68455	1	0.5115	63.0654
GOTERM_BP_FAT	GO:0043069~negative regulation of programmed cell death	16	1.92539	0.0633884	NM_010479, NM_013671, NM_010478, NM_007609, AK036738, NM_015768, NM_009256, NM_028778, NM_008842, NM_001044384, AK080820, NM_033601, NM_013632, NM_008324, NM_009969, NM_009805, NM_013479	540	244	13588	1.65003	1	0.549318	67.9972
GOTERM_BP_FAT	GO:0060548~negative regulation of cell death	16	1.92539	0.0651463	NM_010479, NM_013671, NM_010478, NM_007609, AK036738, NM_015768, NM_009256, NM_028778, NM_008842, NM_001044384, AK080820, NM_033601, NM_013632, NM_008324, NM_009969, NM_009805, NM_013479	540	245	13588	1.6433	1	0.555562	69.0263
GOTERM_BP_FAT	GO:0006916~anti-apoptosis	6	0.722022	0.27047	NM_010479, NM_010478, NM_015768, NM_009256, NM_009805, NM_009969, NM_013479	540	88	13588	1.71566	1	0.918945	99.5858
Annotation Cluster 18	Enrichment Score: 2.557590313243071
Category	Term	Count	%	PValue	Genes	List Total	Pop Hits	Pop Total	Fold Enrichment	Bonferroni	Benjamini	FDR
GOTERM_BP_FAT	GO:0032655~regulation of interleukin-12 production	6	0.722022	0.000207926	NM_008390, NM_145857, NM_009044, NM_009045, NM_008324, NM_011611	540	15	13588	10.0652	0.369097	0.00899077	0.361136
GOTERM_BP_FAT	GO:0042108~positive regulation of cytokine biosynthetic process	9	1.08303	0.000208436	NM_008390, NM_009044, NM_010851, AK080820, NM_033601, NM_019786, NM_126166, NM_009045, NM_008361	540	42	13588	5.39206	0.369809	0.00884017	0.362021
GOTERM_BP_FAT	GO:0045084~positive regulation of interleukin-12 biosynthetic process	3	0.361011	0.028888	NM_008390, NM_009044, NM_009045	540	7	13588	10.7841	1	0.35135	39.9505
GOTERM_BP_FAT	GO:0045075~regulation of interleukin-12 biosynthetic process	3	0.361011	0.0469939	NM_008390, NM_009044, NM_009045	540	9	13588	8.38765	1	0.46787	56.7184
Annotation Cluster 19	Enrichment Score: 2.433213049255202
Category	Term	Count	%	PValue	Genes	List Total	Pop Hits	Pop Total	Fold Enrichment	Bonferroni	Benjamini	FDR
GOTERM_BP_FAT	GO:0042089~cytokine biosynthetic process	5	0.601685	0.00131499	NM_010851, NM_008394, NM_016850, NM_001009940, NM_011817	540	13	13588	9.67806	0.945775	0.0391397	2.26334
GOTERM_BP_FAT	GO:0001816~cytokine production	8	0.962696	0.00138313	NM_145857, NM_009044, NM_010851, NM_008394, NM_016850, NM_001009940, NM_011817, NM_008324	540	43	13588	4.68148	0.953381	0.0400526	2.3793
GOTERM_BP_FAT	GO:0042107~cytokine metabolic process	5	0.601685	0.00178367	NM_010851, NM_008394, NM_016850, NM_001009940, NM_011817	540	14	13588	8.98677	0.980829	0.0494333	3.05829
GOTERM_BP_FAT	GO:0032606~type I interferon production	3	0.361011	0.0145016	NM_010851, NM_008394, NM_016850	540	5	13588	15.0978	1	0.231304	22.4424
GOTERM_BP_FAT	GO:0045351~type I interferon biosynthetic process	3	0.361011	0.0145016	NM_010851, NM_008394, NM_016850	540	5	13588	15.0978	1	0.231304	22.4424
Annotation Cluster 20	Enrichment Score: 2.386887114486295
Category	Term	Count	%	PValue	Genes	List Total	Pop Hits	Pop Total	Fold Enrichment	Bonferroni	Benjamini	FDR
INTERPRO	IPR011029:DEATH-like	13	1.56438	3.06148e-06	NM_145857, NM_001033431, NM_007609, NM_001081389, NM_019453, NM_007465, NM_010851, AK080820, NM_009068, NM_011609, NM_009807, NM_009808, NM_009805	712	59	17763	5.49702	0.00302323	0.000252286	0.00483012
INTERPRO	IPR001315:Caspase Recruitment	9	1.08303	5.21237e-06	NM_145857, NM_007609, NM_007464, NM_007465, AK080820, NM_138952, NM_009807, NM_009808, NM_027835	712	26	17763	8.63586	0.00514178	0.000396464	0.00822347
SMART	SM00114:CARD	9	1.08303	1.09894e-05	NM_145857, NM_007609, NM_007464, NM_007465, AK080820, NM_138952, NM_009807, NM_009808, NM_027835	407	26	9131	7.76592	0.00239284	0.00079825	0.0139674
UP_SEQ_FEATURE	domain:CARD	7	0.842359	7.51632e-05	NM_007609, NM_007464, NM_007465, AK080820, NM_138952, NM_009807, NM_009808	651	19	16021	9.06678	0.113848	0.0297648	0.125862
INTERPRO	IPR011600:Peptidase C14, caspase catalytic	5	0.601685	0.00136263	NM_007609, NM_172833, NM_009807, NM_009808, NM_009805	712	13	17763	9.5954	0.740386	0.0412668	2.12837
INTERPRO	IPR001309:Peptidase C14, ICE, catalytic subunit p20	5	0.601685	0.00136263	NM_007609, NM_172833, NM_009807, NM_009808, NM_009805	712	13	17763	9.5954	0.740386	0.0412668	2.12837
INTERPRO	IPR015917:Peptidase C14, caspase precursor p45, core	4	0.481348	0.00828101	NM_007609, NM_009807, NM_009808, NM_009805	712	11	17763	9.07201	0.999732	0.181749	12.2955
SMART	SM00115:CASc	4	0.481348	0.0110248	NM_007609, NM_009807, NM_009808, NM_009805	407	11	9131	8.15814	0.91079	0.214689	13.1434
INTERPRO	IPR017350:Caspase, interleukin-1 beta convertase	3	0.361011	0.0147604	NM_007609, NM_009807, NM_009808	712	5	17763	14.9688	1	0.278785	20.9126
INTERPRO	IPR002398:Peptidase C14, caspase precursor p45	4	0.481348	0.016707	NM_007609, NM_009807, NM_009808, NM_009805	712	14	17763	7.12801	1	0.303882	23.3424
PIR_SUPERFAMILY	PIRSF038001:Caspase_ICE	3	0.361011	0.017486	NM_007609, NM_009807, NM_009808	357	5	8136	13.6739	0.996876	0.408096	21.245
PIR_SUPERFAMILY	PIRSF038001:caspase, interleukin-1 beta convertase type	3	0.361011	0.017486	NM_007609, NM_009807, NM_009808	357	5	8136	13.6739	0.996876	0.408096	21.245
INTERPRO	IPR016129:Peptidase C14, ICE, catalytic subunit p20, active site	3	0.361011	0.0581771	NM_007609, NM_009807, NM_009808	712	10	17763	7.48441	1	0.646538	61.158
INTERPRO	IPR002138:Peptidase C14, caspase non-catalytic subunit p10	3	0.361011	0.0581771	NM_007609, NM_009807, NM_009808	712	10	17763	7.48441	1	0.646538	61.158
BIOCARTA	m_caspasePathway:Caspase Cascade in Apoptosis	5	0.601685	0.0619679	NM_007609, NM_007464, NM_007465, NM_007808, NM_009807	87	21	1171	3.20471	0.99994	0.435591	53.4978
GOTERM_MF_FAT	GO:0004197~cysteine-type endopeptidase activity	6	0.722022	0.116283	NM_007609, NM_172833, NM_021281, NM_009807, NM_009808, NM_009805	547	63	13288	2.31357	1	0.898793	84.0856
GOTERM_MF_FAT	GO:0008234~cysteine-type peptidase activity	10	1.20337	0.14713	NM_013918, NM_173443, NM_007609, NM_011909, NM_172833, NM_021281, NM_009807, NM_009808, NM_009397, NM_009805	547	146	13288	1.66387	1	0.933451	90.6162
SP_PIR_KEYWORDS	thiol protease	8	0.962696	0.179724	NM_013918, NM_173443, NM_007609, NM_011909, NM_021281, NM_009807, NM_009808, NM_009397	682	121	17854	1.73084	1	0.739853	93.6981
Annotation Cluster 21	Enrichment Score: 2.3688305538037864
Category	Term	Count	%	PValue	Genes	List Total	Pop Hits	Pop Total	Fold Enrichment	Bonferroni	Benjamini	FDR
GOTERM_BP_FAT	GO:0006953~acute-phase response	9	1.08303	1.57228e-05	NM_010554, NM_008768, NM_011016, NM_009117, NM_011314, NM_011315, NM_031168, NM_013623, NM_008361	540	30	13588	7.54889	0.0342268	0.00124302	0.0273512
GOTERM_BP_FAT	GO:0002526~acute inflammatory response	14	1.68472	1.64604e-05	NM_008768, NM_011314, NM_009117, NM_013484, NM_011016, NM_011315, NM_007576, AF143181, NM_013623, NM_008361, NM_010554, NM_031168, NM_008198, NM_008324, NM_010186	540	81	13588	4.34915	0.0358035	0.00125646	0.0286343
SP_PIR_KEYWORDS	acute phase	7	0.842359	0.000224991	NM_008768, NM_011016, NM_009117, NM_011314, NM_011315, NM_031168, NM_013623	682	24	17854	7.63551	0.0862805	0.00691686	0.313476
INTERPRO	IPR001500:Alpha-1-acid glycoprotein	3	0.361011	0.00467226	NM_008768, NM_011016, NM_013623	712	3	17763	24.948	0.990262	0.123952	7.12252
PIR_SUPERFAMILY	PIRSF036899:alpha(1)-acid glycoprotein	3	0.361011	0.00556217	NM_008768, NM_011016, NM_013623	357	3	8136	22.7899	0.838606	0.183441	7.2733
PIR_SUPERFAMILY	PIRSF036899:AGP	3	0.361011	0.00556217	NM_008768, NM_011016, NM_013623	357	3	8136	22.7899	0.838606	0.183441	7.2733
INTERPRO	IPR002345:Lipocalin	4	0.481348	0.279454	NM_008768, NM_011016, NM_007470, NM_013623	712	46	17763	2.16939	1	0.984324	99.4321
INTERPRO	IPR012674:Calycin	4	0.481348	0.34578	NM_008768, NM_011016, NM_007470, NM_013623	712	52	17763	1.91908	1	0.992824	99.8762
INTERPRO	IPR000566:Lipocalin-related protein and Bos/Can/Equ allergen	3	0.361011	0.589201	NM_008768, NM_011016, NM_013623	712	49	17763	1.52743	1	0.999555	99.9999
Annotation Cluster 22	Enrichment Score: 2.332844730942521
Category	Term	Count	%	PValue	Genes	List Total	Pop Hits	Pop Total	Fold Enrichment	Bonferroni	Benjamini	FDR
GOTERM_BP_FAT	GO:0031349~positive regulation of defense response	12	1.44404	1.21416e-05	NM_009373, NM_145857, NM_010581, NM_010907, AF143181, NM_011905, NM_010851, NM_019786, NM_138952, NM_011609, NM_009045, NM_008324, NM_010186	540	57	13588	5.29747	0.0265354	0.000995573	0.0211221
GOTERM_BP_FAT	GO:0032101~regulation of response to external stimulus	11	1.32371	0.0076883	NM_009373, NM_145857, NM_010581, NM_010020, NM_011609, NM_028066, NM_008455, NM_011756, AF143181, NM_011610, NM_008324, NM_010186	540	103	13588	2.68731	1	0.154309	12.5654
GOTERM_BP_FAT	GO:0050729~positive regulation of inflammatory response	5	0.601685	0.0138359	NM_009373, NM_010581, NM_011609, AF143181, NM_008324, NM_010186	540	24	13588	5.24228	1	0.225119	21.5258
GOTERM_BP_FAT	GO:0050727~regulation of inflammatory response	7	0.842359	0.0248466	NM_009373, NM_010581, NM_011609, NM_011756, AF143181, NM_011610, NM_008324, NM_010186	540	57	13588	3.09019	1	0.322756	35.451
GOTERM_BP_FAT	GO:0032103~positive regulation of response to external stimulus	5	0.601685	0.0675142	NM_009373, NM_010581, NM_011609, AF143181, NM_008324, NM_010186	540	39	13588	3.22602	1	0.566961	70.3633
Annotation Cluster 23	Enrichment Score: 2.313320904898476
Category	Term	Count	%	PValue	Genes	List Total	Pop Hits	Pop Total	Fold Enrichment	Bonferroni	Benjamini	FDR
INTERPRO	IPR012351:Four-helical cytokine, core	11	1.32371	0.000352815	NM_010505, NM_010504, NM_031168, NM_009971, NM_010503, NM_010510, NM_001009940, NM_177361, NM_009969, NM_010558, NM_170786	712	68	17763	4.03571	0.294604	0.0123868	0.555203
PIR_SUPERFAMILY	PIRSF001934:interferon alpha	6	0.722022	0.000833239	NM_010505, NM_010504, NM_013562, NM_010503, NM_010510, NM_177361	357	18	8136	7.59664	0.23859	0.038192	1.12221
SP_PIR_KEYWORDS	antiviral	4	0.481348	0.00101354	NM_010505, NM_010504, NM_013562, NM_010503	682	6	17854	17.4526	0.334114	0.026745	1.40497
KEGG_PATHWAY	mmu04650:Natural killer cell mediated cytotoxicity	14	1.68472	0.00189638	NM_010509, M69070, NM_010505, NM_010504, NM_010503, NM_008927, NM_010510, NM_144559, NM_013693, NM_177361, NM_009425, NM_010493, NM_010398, NM_009969	245	122	5738	2.68759	0.242047	0.018306	2.23088
INTERPRO	IPR000471:Interferon alpha/beta/delta	5	0.601685	0.0104735	NM_010505, NM_010504, NM_010503, NM_010510, NM_177361	712	22	17763	5.67001	0.99997	0.219583	15.3053
SMART	SM00076:IFabd	5	0.601685	0.0149042	NM_010505, NM_010504, NM_010503, NM_010510, NM_177361	407	22	9131	5.09884	0.962129	0.238753	17.3759
INTERPRO	IPR015589:Interferon alpha	4	0.481348	0.0202737	NM_010505, NM_010504, NM_010503, NM_177361	712	15	17763	6.65281	1	0.344276	27.6137
KEGG_PATHWAY	mmu04140:Regulation of autophagy	4	0.481348	0.174186	NM_010505, NM_010504, NM_010503, NM_177361	245	34	5738	2.75534	1	0.618456	89.718
Annotation Cluster 24	Enrichment Score: 2.291690606476779
Category	Term	Count	%	PValue	Genes	List Total	Pop Hits	Pop Total	Fold Enrichment	Bonferroni	Benjamini	FDR
GOTERM_MF_FAT	GO:0008083~growth factor activity	15	1.80505	0.00198517	NM_010415, NM_009971, NM_008380, NM_007778, NM_009704, NM_008361, NM_031168, NM_007558, NM_008176, NM_016873, NM_013518, NM_022657, NM_009969, NM_010558, NM_170786	547	141	13288	2.58431	0.714038	0.0637655	2.91123
SP_PIR_KEYWORDS	growth factor	13	1.56438	0.00339163	NM_010415, NM_008380, NM_009971, NM_007778, NM_009704, NM_031168, NM_007558, NM_008176, NM_013518, NM_022657, NM_009969, NM_170786, NM_010558	682	127	17854	2.67973	0.743943	0.0658495	4.62982
BIOCARTA	m_stemPathway:Regulation of hematopoiesis by cytokines	5	0.601685	0.0198026	NM_031168, NM_009971, NM_007778, NM_009969, NM_010558	87	15	1171	4.48659	0.952175	0.286662	21.2897
Annotation Cluster 25	Enrichment Score: 2.2794829630276503
Category	Term	Count	%	PValue	Genes	List Total	Pop Hits	Pop Total	Fold Enrichment	Bonferroni	Benjamini	FDR
GOTERM_BP_FAT	GO:0006953~acute-phase response	9	1.08303	1.57228e-05	NM_010554, NM_008768, NM_011016, NM_009117, NM_011314, NM_011315, NM_031168, NM_013623, NM_008361	540	30	13588	7.54889	0.0342268	0.00124302	0.0273512
GOTERM_BP_FAT	GO:0002526~acute inflammatory response	14	1.68472	1.64604e-05	NM_008768, NM_011314, NM_009117, NM_013484, NM_011016, NM_011315, NM_007576, AF143181, NM_013623, NM_008361, NM_010554, NM_031168, NM_008198, NM_008324, NM_010186	540	81	13588	4.34915	0.0358035	0.00125646	0.0286343
SP_PIR_KEYWORDS	acute phase	7	0.842359	0.000224991	NM_008768, NM_011016, NM_009117, NM_011314, NM_011315, NM_031168, NM_013623	682	24	17854	7.63551	0.0862805	0.00691686	0.313476
PIR_SUPERFAMILY	PIRSF002472:amyloid protein, SAA type	3	0.361011	0.0108027	NM_009117, NM_011314, NM_011315	357	4	8136	17.0924	0.971325	0.298947	13.6748
INTERPRO	IPR000096:Serum amyloid A protein	3	0.361011	0.0147604	NM_009117, NM_011314, NM_011315	712	5	17763	14.9688	1	0.278785	20.9126
GOTERM_CC_FAT	GO:0034364~high-density lipoprotein particle	4	0.481348	0.0173293	NM_009117, NM_011314, NM_011315, NM_133997	442	16	12504	7.0724	0.994139	0.2901	20.7753
PIR_SUPERFAMILY	PIRSF002472:Serum_amyloid_A	3	0.361011	0.017486	NM_009117, NM_011314, NM_011315	357	5	8136	13.6739	0.996876	0.408096	21.245
SMART	SM00197:SAA	3	0.361011	0.0180352	NM_009117, NM_011314, NM_011315	407	5	9131	13.4609	0.981081	0.263022	20.6525
SP_PIR_KEYWORDS	hdl	4	0.481348	0.0252036	NM_009117, NM_011314, NM_011315, NM_133997	682	17	17854	6.15974	0.999964	0.25997	29.9651
GOTERM_CC_FAT	GO:0034358~plasma lipoprotein particle	4	0.481348	0.0681958	NM_009117, NM_011314, NM_011315, NM_133997	442	27	12504	4.19105	1	0.645944	60.9746
GOTERM_CC_FAT	GO:0032994~protein-lipid complex	4	0.481348	0.0681958	NM_009117, NM_011314, NM_011315, NM_133997	442	27	12504	4.19105	1	0.645944	60.9746
SP_PIR_KEYWORDS	amyloid	3	0.361011	0.0744501	NM_009117, NM_011314, NM_011315	682	12	17854	6.54472	1	0.490558	66.024
Annotation Cluster 26	Enrichment Score: 2.253465197106204
Category	Term	Count	%	PValue	Genes	List Total	Pop Hits	Pop Total	Fold Enrichment	Bonferroni	Benjamini	FDR
GOTERM_BP_FAT	GO:0002474~antigen processing and presentation of peptide antigen via MHC class I	7	0.842359	3.2258e-05	M69070, NM_009735, NM_010391, NM_001025313, NM_010398, NM_145391, AF143181, NM_009318, NM_010186	540	17	13588	10.3612	0.0689596	0.00198283	0.0561081
GOTERM_BP_FAT	GO:0002821~positive regulation of adaptive immune response	9	1.08303	4.23975e-05	NM_145857, M69070, NM_017371, NM_009735, NM_011530, NM_138952, NM_013632, AF143181, NM_008324, NM_010186	540	34	13588	6.66078	0.0896375	0.00234506	0.0737382
GOTERM_BP_FAT	GO:0002824~positive regulation of adaptive immune response based on somatic recombination of immune receptors built from immunoglobulin superfamily domains	9	1.08303	4.23975e-05	NM_145857, M69070, NM_017371, NM_009735, NM_011530, NM_138952, NM_013632, AF143181, NM_008324, NM_010186	540	34	13588	6.66078	0.0896375	0.00234506	0.0737382
GOTERM_BP_FAT	GO:0002819~regulation of adaptive immune response	11	1.32371	6.09254e-05	NM_145857, M69070, NM_017371, NM_009735, NM_011530, NM_031168, NM_138952, NM_013632, AF143181, NM_008324, NM_011611, NM_010186	540	56	13588	4.94272	0.126244	0.00313354	0.105946
GOTERM_BP_FAT	GO:0002822~regulation of adaptive immune response based on somatic recombination of immune receptors built from immunoglobulin superfamily domains	11	1.32371	6.09254e-05	NM_145857, M69070, NM_017371, NM_009735, NM_011530, NM_031168, NM_138952, NM_013632, AF143181, NM_008324, NM_011611, NM_010186	540	56	13588	4.94272	0.126244	0.00313354	0.105946
GOTERM_BP_FAT	GO:0048002~antigen processing and presentation of peptide antigen	8	0.962696	0.000379625	M69070, NM_009735, NM_011530, NM_010391, NM_001025313, NM_010398, NM_145391, AF143181, NM_009318, NM_010186	540	35	13588	5.75153	0.568734	0.0146466	0.658426
GOTERM_BP_FAT	GO:0019884~antigen processing and presentation of exogenous antigen	7	0.842359	0.00067687	M69070, NM_009735, NM_011189, NM_011530, NM_011190, NM_001025313, AF143181, NM_009318, NM_010186	540	28	13588	6.29074	0.77682	0.0235248	1.17112
GOTERM_BP_FAT	GO:0002697~regulation of immune effector process	11	1.32371	0.00248869	NM_172689, NM_145857, M69070, NM_017371, NM_009735, NM_011530, NM_008357, NM_013632, AF143181, NM_013693, NM_011611, NM_010186	540	88	13588	3.14537	0.995991	0.0650936	4.24264
GOTERM_BP_FAT	GO:0001916~positive regulation of T cell mediated cytotoxicity	4	0.481348	0.00435891	M69070, NM_009735, NM_011530, NM_013632	540	9	13588	11.1835	0.999937	0.0998328	7.31863
GOTERM_BP_FAT	GO:0002708~positive regulation of lymphocyte mediated immunity	7	0.842359	0.00461253	NM_145857, M69070, NM_017371, NM_009735, NM_011530, NM_013632, AF143181, NM_010186	540	40	13588	4.40352	0.999964	0.103216	7.72852
GOTERM_BP_FAT	GO:0002705~positive regulation of leukocyte mediated immunity	7	0.842359	0.00461253	NM_145857, M69070, NM_017371, NM_009735, NM_011530, NM_013632, AF143181, NM_010186	540	40	13588	4.40352	0.999964	0.103216	7.72852
GOTERM_BP_FAT	GO:0001914~regulation of T cell mediated cytotoxicity	4	0.481348	0.00806934	M69070, NM_009735, NM_011530, NM_013632	540	11	13588	9.15017	1	0.1599	13.1477
GOTERM_BP_FAT	GO:0002699~positive regulation of immune effector process	7	0.842359	0.0092198	NM_145857, M69070, NM_017371, NM_009735, NM_011530, NM_013632, AF143181, NM_010186	540	46	13588	3.82915	1	0.177491	14.8837
GOTERM_BP_FAT	GO:0002478~antigen processing and presentation of exogenous peptide antigen	5	0.601685	0.0118948	M69070, NM_009735, NM_011530, NM_001025313, AF143181, NM_009318, NM_010186	540	23	13588	5.47021	1	0.20745	18.7947
GOTERM_BP_FAT	GO:0002711~positive regulation of T cell mediated immunity	4	0.481348	0.0131852	M69070, NM_009735, NM_011530, NM_013632	540	13	13588	7.74245	1	0.220535	20.62
GOTERM_BP_FAT	GO:0002706~regulation of lymphocyte mediated immunity	8	0.962696	0.0141738	NM_145857, M69070, NM_017371, NM_009735, NM_011530, NM_013632, AF143181, NM_011611, NM_010186	540	65	13588	3.09698	1	0.228314	21.9923
GOTERM_BP_FAT	GO:0042590~antigen processing and presentation of exogenous peptide antigen via MHC class I	3	0.361011	0.0145016	M69070, NM_001025313, AF143181, NM_009318, NM_010186	540	5	13588	15.0978	1	0.231304	22.4424
GOTERM_BP_FAT	GO:0002703~regulation of leukocyte mediated immunity	8	0.962696	0.0206358	NM_145857, M69070, NM_017371, NM_009735, NM_011530, NM_013632, AF143181, NM_011611, NM_010186	540	70	13588	2.87577	1	0.282711	30.4261
GOTERM_BP_FAT	GO:0002709~regulation of T cell mediated immunity	4	0.481348	0.0324948	M69070, NM_009735, NM_011530, NM_013632	540	18	13588	5.59177	1	0.378201	43.7148
GOTERM_BP_FAT	GO:0001912~positive regulation of leukocyte mediated cytotoxicity	4	0.481348	0.061019	M69070, NM_009735, NM_011530, NM_013632	540	23	13588	4.37617	1	0.537208	66.5591
GOTERM_BP_FAT	GO:0031343~positive regulation of cell killing	4	0.481348	0.061019	M69070, NM_009735, NM_011530, NM_013632	540	23	13588	4.37617	1	0.537208	66.5591
GOTERM_BP_FAT	GO:0002891~positive regulation of immunoglobulin mediated immune response	3	0.361011	0.104374	NM_145857, NM_017371, AF143181, NM_010186	540	14	13588	5.39206	1	0.701426	85.3076
GOTERM_BP_FAT	GO:0002714~positive regulation of B cell mediated immunity	3	0.361011	0.104374	NM_145857, NM_017371, AF143181, NM_010186	540	14	13588	5.39206	1	0.701426	85.3076
GOTERM_BP_FAT	GO:0002889~regulation of immunoglobulin mediated immune response	4	0.481348	0.11455	NM_145857, NM_017371, AF143181, NM_011611, NM_010186	540	30	13588	3.35506	1	0.731395	87.9565
GOTERM_BP_FAT	GO:0001910~regulation of leukocyte mediated cytotoxicity	4	0.481348	0.11455	M69070, NM_009735, NM_011530, NM_013632	540	30	13588	3.35506	1	0.731395	87.9565
GOTERM_BP_FAT	GO:0002712~regulation of B cell mediated immunity	4	0.481348	0.11455	NM_145857, NM_017371, AF143181, NM_011611, NM_010186	540	30	13588	3.35506	1	0.731395	87.9565
GOTERM_BP_FAT	GO:0031341~regulation of cell killing	4	0.481348	0.11455	M69070, NM_009735, NM_011530, NM_013632	540	30	13588	3.35506	1	0.731395	87.9565
Annotation Cluster 27	Enrichment Score: 2.2177753168498078
Category	Term	Count	%	PValue	Genes	List Total	Pop Hits	Pop Total	Fold Enrichment	Bonferroni	Benjamini	FDR
GOTERM_BP_FAT	GO:0030335~positive regulation of cell migration	7	0.842359	0.00308799	NM_010329, NM_010415, NM_011345, NM_028455, NM_021274, NM_007778, NM_011905	540	37	13588	4.76056	0.998941	0.0765668	5.23865
GOTERM_BP_FAT	GO:0030334~regulation of cell migration	11	1.32371	0.00345441	NM_013627, NM_145857, NM_010329, NM_009215, NM_010415, NM_011345, NM_028455, NM_013885, NM_021274, NM_007778, NM_011905	540	92	13588	3.00862	0.999531	0.0834141	5.84279
GOTERM_BP_FAT	GO:0051272~positive regulation of cell motion	7	0.842359	0.00522611	NM_010329, NM_010415, NM_011345, NM_028455, NM_021274, NM_007778, NM_011905	540	41	13588	4.29612	0.999991	0.113876	8.71313
GOTERM_BP_FAT	GO:0040017~positive regulation of locomotion	7	0.842359	0.00742525	NM_010329, NM_010415, NM_011345, NM_028455, NM_021274, NM_007778, NM_011905	540	44	13588	4.0032	1	0.15079	12.1613
GOTERM_BP_FAT	GO:0051270~regulation of cell motion	11	1.32371	0.00995894	NM_013627, NM_145857, NM_010329, NM_009215, NM_010415, NM_011345, NM_028455, NM_013885, NM_021274, NM_007778, NM_011905	540	107	13588	2.58685	1	0.185576	15.9817
GOTERM_BP_FAT	GO:0040012~regulation of locomotion	11	1.32371	0.0119728	NM_013627, NM_145857, NM_010329, NM_009215, NM_010415, NM_011345, NM_028455, NM_013885, NM_021274, NM_007778, NM_011905	540	110	13588	2.5163	1	0.207052	18.906
Annotation Cluster 28	Enrichment Score: 2.2064486481726204
Category	Term	Count	%	PValue	Genes	List Total	Pop Hits	Pop Total	Fold Enrichment	Bonferroni	Benjamini	FDR
INTERPRO	IPR008405:Apolipoprotein L	6	0.722022	2.15908e-05	NM_028010, XM_001475933, NM_029419, NM_177744, NM_177820, NM_173743	712	10	17763	14.9688	0.0211272	0.00106711	0.0340593
GOTERM_BP_FAT	GO:0006869~lipid transport	13	1.56438	0.0026874	NM_207242, NM_028010, NM_023377, NM_009728, NM_029419, NM_133997, NM_026094, NM_021547, XM_001475933, NM_177820, NM_177744, NM_173743, NM_010730	540	119	13588	2.7489	0.997422	0.0685004	4.57396
GOTERM_BP_FAT	GO:0010876~lipid localization	13	1.56438	0.00487974	NM_207242, NM_028010, NM_023377, NM_009728, NM_029419, NM_133997, NM_026094, NM_021547, XM_001475933, NM_177820, NM_177744, NM_173743, NM_010730	540	128	13588	2.55561	0.99998	0.10779	8.15854
GOTERM_MF_FAT	GO:0008289~lipid binding	19	2.2864	0.178892	NM_028010, NM_028035, NM_008289, NM_148927, NM_023377, NM_029419, NM_031257, NM_177707, NM_021547, NM_145458, XM_001475933, NM_001122675, NM_019713, NM_008969, NM_177744, NM_177820, NM_007470, NM_173743, NM_010730	547	345	13288	1.33785	1	0.944299	94.6628
GOTERM_BP_FAT	GO:0042157~lipoprotein metabolic process	6	0.722022	0.183302	NM_028010, XM_001475933, NM_029419, NM_177744, NM_177820, NM_173743	540	76	13588	1.98655	1	0.84689	97.0486
Annotation Cluster 29	Enrichment Score: 2.166134723485623
Category	Term	Count	%	PValue	Genes	List Total	Pop Hits	Pop Total	Fold Enrichment	Bonferroni	Benjamini	FDR
INTERPRO	IPR000975:Interleukin-1	4	0.481348	0.00447598	NM_010554, NM_153511, NM_008361, NM_001039701	712	9	17763	11.088	0.988165	0.122335	6.83313
PIR_SUPERFAMILY	PIRSF001937:interleukin-1	3	0.361011	0.00556217	NM_010554, NM_008361, NM_001039701	357	3	8136	22.7899	0.838606	0.183441	7.2733
SMART	SM00125:IL1	4	0.481348	0.00599764	NM_010554, NM_153511, NM_008361, NM_001039701	407	9	9131	9.97106	0.730564	0.151197	7.36134
GOTERM_MF_FAT	GO:0005149~interleukin-1 receptor binding	4	0.481348	0.0144993	NM_010554, NM_153511, NM_008361, NM_001039701	547	13	13288	7.47462	0.999899	0.307923	19.5192
Annotation Cluster 30	Enrichment Score: 2.099823778233258
Category	Term	Count	%	PValue	Genes	List Total	Pop Hits	Pop Total	Fold Enrichment	Bonferroni	Benjamini	FDR
INTERPRO	IPR004865:Sp100	5	0.601685	0.000273002	NM_013673, BC028649, NM_033616, NM_213615, NM_175397, XM_979370, NM_175219	712	9	17763	13.86	0.236648	0.00995149	0.42986
INTERPRO	IPR010919:SAND-like	4	0.481348	0.00828101	NM_013673, NM_172446, BC028649, NM_175397, NM_175219	712	11	17763	9.07201	0.999732	0.181749	12.2955
INTERPRO	IPR000770:SAND	3	0.361011	0.0381591	NM_013673, BC028649, NM_175397, NM_175219	712	8	17763	9.35551	1	0.496973	45.8731
SMART	SM00258:SAND	3	0.361011	0.0462229	NM_013673, BC028649, NM_175397, NM_175219	407	8	9131	8.41308	0.999967	0.475236	45.2031
Annotation Cluster 31	Enrichment Score: 2.0745255003835137
Category	Term	Count	%	PValue	Genes	List Total	Pop Hits	Pop Total	Fold Enrichment	Bonferroni	Benjamini	FDR
UP_SEQ_FEATURE	propeptide:Removed in mature form	23	2.76775	9.16761e-05	NM_015783, NM_153564, NM_009347, NM_009348, NM_007484, NM_008530, NM_001099217, NM_172612, NM_010724, NM_008529, AK038837, NM_198095, NM_172413, NM_010741, NM_181728, AK039992, NM_010260, NM_020498, NM_027339, NM_010738, NM_007431, NM_026862, NM_009841, NM_013640, NM_013585	651	220	16021	2.57285	0.13707	0.0242709	0.153493
PIR_SUPERFAMILY	PIRSF002021:Ly-6-like protein	5	0.601685	0.00188142	NM_008529, NM_010738, NM_010741, NM_020498, NM_001099217, NM_008530	357	13	8136	8.76535	0.459794	0.0740874	2.51734
SP_PIR_KEYWORDS	gpi-anchor	13	1.56438	0.00278408	NM_020498, NM_009347, NM_009348, NM_008530, NM_001099217, NM_027339, NM_008529, NM_198095, NM_010738, NM_007431, NM_026862, NM_009841, NM_010741, NM_181728	682	124	17854	2.74456	0.673058	0.0636474	3.81539
INTERPRO	IPR001526:CD59 antigen	6	0.722022	0.010765	NM_008529, NM_010738, NM_026862, NM_010741, NM_020498, NM_001099217, NM_008530	712	34	17763	4.40259	0.999978	0.220371	15.698
SP_PIR_KEYWORDS	lipoprotein	35	4.21179	0.011086	NM_153564, NM_008880, NM_029419, NM_009347, NM_008285, NM_001099217, NM_007484, NM_009348, NM_008530, NM_172612, NM_009988, NM_008529, NM_011267, AK038837, NM_198095, NM_010554, XM_001475933, NM_172413, NM_010741, NM_011227, NM_181728, NM_028010, AK039992, NM_010260, NM_007644, NM_020498, NM_013693, NM_027339, NM_144875, NM_010259, NM_010738, NM_008538, BC003314, NM_007431, NM_026862, NM_009841, …	682	589	17854	1.55562	0.988556	0.142856	14.4055
UP_SEQ_FEATURE	lipid moiety-binding region:GPI-anchor amidated glycine	5	0.601685	0.0149411	NM_010738, NM_007431, NM_010741, NM_020498, NM_001099217, NM_008530	651	24	16021	5.12705	1	0.701902	22.2933
UP_SEQ_FEATURE	domain:UPAR/Ly6	5	0.601685	0.0197252	NM_008529, NM_010738, NM_010741, NM_020498, NM_001099217, NM_008530	651	26	16021	4.73266	1	0.766866	28.3803
INTERPRO	IPR016054:Ly-6 antigen / uPA receptor -like	5	0.601685	0.0272996	NM_008529, NM_010738, NM_010741, NM_020498, NM_001099217, NM_008530	712	29	17763	4.30139	1	0.403397	35.3839
INTERPRO	IPR018363:CD59 antigen, conserved site	5	0.601685	0.0272996	NM_008529, NM_010738, NM_010741, NM_020498, NM_001099217, NM_008530	712	29	17763	4.30139	1	0.403397	35.3839
GOTERM_CC_FAT	GO:0031225~anchored to membrane	14	1.68472	0.0316903	NM_020498, NM_009347, NM_009348, NM_008530, NM_001099217, NM_027339, NM_008529, NM_198095, NM_008538, NM_010738, NM_026862, NM_007431, NM_009841, NM_010741, NM_181728	442	207	12504	1.91331	0.999923	0.409029	34.8845
SMART	SM00134:LU	5	0.601685	0.037963	NM_008529, NM_010738, NM_010741, NM_020498, NM_001099217, NM_008530	407	29	9131	3.86808	0.999783	0.430203	38.8557
Annotation Cluster 32	Enrichment Score: 2.0565739833718033
Category	Term	Count	%	PValue	Genes	List Total	Pop Hits	Pop Total	Fold Enrichment	Bonferroni	Benjamini	FDR
GOTERM_MF_FAT	GO:0032561~guanyl ribonucleotide binding	39	4.69314	1.11984e-07	NM_001135115, NM_153564, NM_013606, NM_009120, NM_029509, NM_007484, NM_172612, AK083346, NM_021792, BC023105, NM_019440, AK038837, NM_008102, NM_172413, XM_001471580, NM_011579, NM_010846, NM_017379, NM_177910, NM_011227, NM_008326, NM_009373, NM_030701, AK039992, NM_001045540, AK134184, NM_145545, NM_008330, NM_194336, NM_010260, AK037413, NM_001024230, AK041647, NM_013927, NM_144875, NM_010276…	547	363	13288	2.60994	7.05476e-05	1.17583e-05	0.000166496
GOTERM_MF_FAT	GO:0019001~guanyl nucleotide binding	39	4.69314	1.11984e-07	NM_001135115, NM_153564, NM_013606, NM_009120, NM_029509, NM_007484, NM_172612, AK083346, NM_021792, BC023105, NM_019440, AK038837, NM_008102, NM_172413, XM_001471580, NM_011579, NM_010846, NM_017379, NM_177910, NM_011227, NM_008326, NM_009373, NM_030701, AK039992, NM_001045540, AK134184, NM_145545, NM_008330, NM_194336, NM_010260, AK037413, NM_001024230, AK041647, NM_013927, NM_144875, NM_010276…	547	363	13288	2.60994	7.05476e-05	1.17583e-05	0.000166496
GOTERM_MF_FAT	GO:0005525~GTP binding	38	4.5728	1.72048e-07	NM_001135115, NM_153564, NM_013606, NM_009120, NM_029509, NM_007484, NM_172612, AK083346, NM_021792, BC023105, NM_019440, AK038837, NM_008102, NM_172413, XM_001471580, NM_011579, NM_010846, NM_017379, NM_177910, NM_011227, NM_008326, NM_009373, NM_030701, AK039992, NM_001045540, AK134184, NM_145545, NM_008330, NM_194336, NM_010260, AK037413, NM_001024230, AK041647, NM_144875, NM_010276, NM_018734…	547	354	13288	2.60767	0.000108384	1.54842e-05	0.000255798
GOTERM_MF_FAT	GO:0003924~GTPase activity	18	2.16606	1.88321e-05	NM_153564, NM_145545, NM_013606, NM_194336, NM_010260, NM_029509, NM_021792, NM_019440, NM_010259, NM_018734, NM_013531, NM_018738, NM_019581, NM_011579, NM_010846, NM_017379, NM_008620, NM_172777	547	128	13288	3.41613	0.0117943	0.000988208	0.0279957
SP_PIR_KEYWORDS	gtp-binding	22	2.64741	0.00905595	NM_153564, NM_013606, NM_009120, NM_007484, NM_172612, AK083346, NM_021792, AK038837, NM_172413, NM_008102, NM_010846, NM_177910, NM_017379, NM_008326, NM_011227, AK039992, AK134184, NM_010260, AK037413, AK041647, NM_144875, NM_010276, NM_010259, NM_018734, XM_001000891, NM_019581, NM_029000	682	313	17854	1.84005	0.973956	0.126381	11.9209
UP_SEQ_FEATURE	nucleotide phosphate-binding region:GTP	20	2.40674	0.0162389	NM_153564, NM_013606, NM_009120, NM_007484, NM_172612, AK083346, NM_021792, AK038837, NM_172413, NM_010846, NM_017379, NM_008326, NM_011227, AK039992, AK134184, NM_010260, AK037413, AK041647, NM_144875, NM_010276, NM_010259, NM_018734, XM_001000891, NM_019581, NM_029000	651	274	16021	1.79634	1	0.714537	23.9909
GOTERM_CC_FAT	GO:0009898~internal side of plasma membrane	17	2.04573	0.0474291	AK039992, NM_153564, NM_019980, NM_194346, NM_021384, NM_010260, BC020137, NM_010777, NM_026913, NM_007484, NM_172612, NM_133227, NM_009871, NM_144875, AK038837, NM_010276, NM_010259, NM_172413, NM_172951	442	287	12504	1.67569	0.999999	0.528519	47.6552
UP_SEQ_FEATURE	lipid moiety-binding region:S-geranylgeranyl cysteine	8	0.962696	0.0911291	NM_144875, AK039992, NM_153564, AK038837, NM_172413, NM_010260, NM_011227, NM_007484, NM_172612	651	95	16021	2.07241	1	0.978532	79.8302
PIR_SUPERFAMILY	PIRSF037169:small GTPase, Rho type	3	0.361011	0.153278	AK039992, AK038837, NM_007484, NM_172612	357	16	8136	4.27311	1	0.973408	89.4872
SP_PIR_KEYWORDS	prenylation	9	1.08303	0.189948	NM_144875, AK039992, NM_153564, AK038837, NM_010259, NM_172413, NM_010260, NM_011227, NM_007484, NM_172612	682	145	17854	1.6249	1	0.749628	94.7098
INTERPRO	IPR003578:Ras small GTPase, Rho type	3	0.361011	0.204561	AK039992, AK038837, NM_007484, NM_172612	712	21	17763	3.564	1	0.958743	97.2971
SMART	SM00174:RHO	3	0.361011	0.239209	AK039992, AK038837, NM_007484, NM_172612	407	21	9131	3.20498	1	0.92508	96.904
UP_SEQ_FEATURE	short sequence motif:Effector region	6	0.722022	0.317794	NM_144875, AK039992, AK038837, NM_172413, NM_011227, NM_007484, NM_172612	651	92	16021	1.60499	1	0.999541	99.8351
GOTERM_BP_FAT	GO:0007264~small GTPase mediated signal transduction	13	1.56438	0.33548	AK039992, NM_001080795, NM_026136, NM_027702, NM_007484, NM_181318, NM_172612, NM_144875, NM_010276, AK038837, NM_172413, NM_019713, NM_016807, NM_011227	540	258	13588	1.2679	1	0.949095	99.9183
SP_PIR_KEYWORDS	methylation	11	1.32371	0.336192	AK017788, AK039992, NM_153564, AK038837, NM_001080795, NM_001099635, NM_172413, NM_010260, NM_178216, NM_010777, NM_007484, NM_172612	682	221	17854	1.30302	1	0.87177	99.6712
INTERPRO	IPR013753:Ras	7	0.842359	0.355849	NM_144875, AK039992, NM_010276, AK038837, NM_172413, NM_011227, NM_007484, NM_172612	712	121	17763	1.44327	1	0.993261	99.9031
INTERPRO	IPR001806:Ras GTPase	7	0.842359	0.420518	NM_144875, AK039992, NM_010276, AK038837, NM_172413, NM_011227, NM_007484, NM_172612	712	130	17763	1.34336	1	0.995707	99.9817
INTERPRO	IPR005225:Small GTP-binding protein	8	0.962696	0.485789	NM_144875, AK039992, NM_010276, AK038837, NM_172413, NM_009120, NM_011227, NM_007484, NM_172612	712	164	17763	1.21698	1	0.997736	99.9972
Annotation Cluster 33	Enrichment Score: 1.9997204613220867
Category	Term	Count	%	PValue	Genes	List Total	Pop Hits	Pop Total	Fold Enrichment	Bonferroni	Benjamini	FDR
GOTERM_BP_FAT	GO:0043410~positive regulation of MAPKKK cascade	9	1.08303	0.000466605	NM_145857, NM_010851, NM_031168, NM_138952, NM_126166, NM_013518, NM_022657, NM_013693, NM_008361	540	47	13588	4.81844	0.644337	0.017369	0.808709
GOTERM_BP_FAT	GO:0070374~positive regulation of ERK1 and ERK2 cascade	3	0.361011	0.0375195	NM_145857, NM_138952, NM_022657	540	8	13588	9.43611	1	0.409105	48.5896
GOTERM_BP_FAT	GO:0070372~regulation of ERK1 and ERK2 cascade	3	0.361011	0.0572311	NM_145857, NM_138952, NM_022657	540	10	13588	7.54889	1	0.515781	64.1327
Annotation Cluster 34	Enrichment Score: 1.9716311241290387
Category	Term	Count	%	PValue	Genes	List Total	Pop Hits	Pop Total	Fold Enrichment	Bonferroni	Benjamini	FDR
UP_SEQ_FEATURE	DNA-binding region:Tryptophan pentad repeat	4	0.481348	0.00464818	NM_008391, NM_008390, NM_008394, NM_016850	651	9	16021	10.9377	0.999442	0.464368	7.50931
INTERPRO	IPR019817:Interferon regulatory factor, conserved site	4	0.481348	0.00620542	NM_008391, NM_008390, NM_008394, NM_016850	712	10	17763	9.97921	0.99788	0.149565	9.35421
INTERPRO	IPR001346:Interferon regulatory factor	4	0.481348	0.00620542	NM_008391, NM_008390, NM_008394, NM_016850	712	10	17763	9.97921	0.99788	0.149565	9.35421
SMART	SM00348:IRF	4	0.481348	0.00828817	NM_008391, NM_008390, NM_008394, NM_016850	407	10	9131	8.97396	0.837056	0.182574	10.0384
INTERPRO	IPR011991:Winged helix repressor DNA-binding	12	1.44404	0.0934459	NM_008391, NM_013627, NM_008390, NM_008394, NM_016850, NM_007959, NM_007920, NM_012020, NM_019655, NM_001038587, NM_021394, NM_001045527, NM_007961	712	175	17763	1.71072	1	0.785637	78.7293
Annotation Cluster 35	Enrichment Score: 1.970666797098469
Category	Term	Count	%	PValue	Genes	List Total	Pop Hits	Pop Total	Fold Enrichment	Bonferroni	Benjamini	FDR
GOTERM_BP_FAT	GO:0002294~CD4-positive, alpha-beta T cell differentiation during immune response	4	0.481348	0.000584669	NM_008352, NM_033601, NM_009046, NM_011817	540	5	13588	20.1304	0.726217	0.0206771	1.01235
GOTERM_BP_FAT	GO:0042093~T-helper cell differentiation	4	0.481348	0.000584669	NM_008352, NM_033601, NM_009046, NM_011817	540	5	13588	20.1304	0.726217	0.0206771	1.01235
GOTERM_BP_FAT	GO:0002293~alpha-beta T cell differentiation during immune response	4	0.481348	0.00113487	NM_008352, NM_033601, NM_009046, NM_011817	540	6	13588	16.7753	0.919151	0.0343298	1.9562
GOTERM_BP_FAT	GO:0002292~T cell differentiation during immune response	4	0.481348	0.00113487	NM_008352, NM_033601, NM_009046, NM_011817	540	6	13588	16.7753	0.919151	0.0343298	1.9562
GOTERM_BP_FAT	GO:0046631~alpha-beta T cell activation	6	0.722022	0.00179103	NM_008390, NM_008352, NM_008357, NM_033601, NM_009046, NM_011817	540	23	13588	6.56425	0.981139	0.0490196	3.07072
GOTERM_BP_FAT	GO:0002287~alpha-beta T cell activation during immune response	4	0.481348	0.00192761	NM_008352, NM_033601, NM_009046, NM_011817	540	7	13588	14.3788	0.986071	0.0513948	3.3012
GOTERM_BP_FAT	GO:0042088~T-helper 1 type immune response	4	0.481348	0.00299364	NM_010531, NM_033601, NM_009046, NM_011817	540	8	13588	12.5815	0.998694	0.0751536	5.08248
GOTERM_BP_FAT	GO:0002521~leukocyte differentiation	14	1.68472	0.00424622	NM_008390, NM_011095, NM_008352, NM_172833, NM_009971, NM_008357, NM_007913, NM_013693, NM_011817, NM_001037099, NM_033601, NM_145634, NM_009046, NM_009969	540	142	13588	2.48086	0.999919	0.0983924	7.13596
GOTERM_BP_FAT	GO:0046632~alpha-beta T cell differentiation	5	0.601685	0.00590052	NM_008390, NM_008352, NM_033601, NM_009046, NM_011817	540	19	13588	6.62183	0.999998	0.126404	9.7839
GOTERM_BP_FAT	GO:0043367~CD4-positive, alpha beta T cell differentiation	4	0.481348	0.00604496	NM_008352, NM_033601, NM_009046, NM_011817	540	10	13588	10.0652	0.999999	0.128067	10.0117
GOTERM_BP_FAT	GO:0042110~T cell activation	12	1.44404	0.00633143	NM_008390, NM_008352, NM_197944, NM_172833, NM_008357, NM_033601, NM_009046, NM_138952, NM_007913, NM_011817, NM_001037099, NM_019388	540	116	13588	2.60307	0.999999	0.132473	10.4619
GOTERM_BP_FAT	GO:0002286~T cell activation during immune response	4	0.481348	0.0162947	NM_008352, NM_033601, NM_009046, NM_011817	540	14	13588	7.18942	1	0.245796	24.8611
GOTERM_BP_FAT	GO:0001775~cell activation	18	2.16606	0.0191251	NM_011095, NM_008390, NM_008352, NM_172833, NM_008357, NM_007913, NM_013693, NM_011817, NM_001037099, NM_011611, NM_019388, NM_197944, NM_001044384, AK080820, NM_033601, NM_009046, NM_138952, NM_009969	540	246	13588	1.84119	1	0.268171	28.5352
GOTERM_BP_FAT	GO:0030097~hemopoiesis	18	2.16606	0.0229502	NM_013671, NM_011095, NM_008390, NM_008352, NM_178892, NM_172833, NM_009971, NM_008357, NM_007913, NM_008884, NM_013693, NM_011817, NM_001037099, NM_001044384, NM_033601, NM_145634, NM_009046, NM_009969	540	251	13588	1.80452	1	0.305616	33.2319
GOTERM_BP_FAT	GO:0045321~leukocyte activation	16	1.92539	0.0287798	NM_011095, NM_008390, NM_008352, NM_172833, NM_008357, NM_007913, NM_011817, NM_001037099, NM_011611, NM_019388, NM_197944, AK080820, NM_033601, NM_009046, NM_138952, NM_009969	540	219	13588	1.83839	1	0.352159	39.8339
GOTERM_BP_FAT	GO:0030217~T cell differentiation	8	0.962696	0.0307973	NM_008390, NM_008352, NM_008357, NM_033601, NM_009046, NM_007913, NM_011817, NM_001037099	540	76	13588	2.64873	1	0.364197	41.9718
GOTERM_BP_FAT	GO:0002285~lymphocyte activation during immune response	4	0.481348	0.0374812	NM_008352, NM_033601, NM_009046, NM_011817	540	19	13588	5.29747	1	0.410721	48.5541
GOTERM_BP_FAT	GO:0048534~hemopoietic or lymphoid organ development	18	2.16606	0.0569658	NM_013671, NM_011095, NM_008390, NM_008352, NM_178892, NM_172833, NM_009971, NM_008357, NM_007913, NM_008884, NM_013693, NM_011817, NM_001037099, NM_001044384, NM_033601, NM_145634, NM_009046, NM_009969	540	281	13588	1.61186	1	0.516056	63.9567
GOTERM_BP_FAT	GO:0046649~lymphocyte activation	13	1.56438	0.0781495	NM_008390, NM_008352, NM_172833, NM_008357, NM_007913, NM_011817, NM_001037099, NM_011611, NM_019388, NM_197944, NM_033601, NM_138952, NM_009046	540	191	13588	1.71266	1	0.614667	75.7251
GOTERM_BP_FAT	GO:0002520~immune system development	18	2.16606	0.0808448	NM_013671, NM_011095, NM_008390, NM_008352, NM_178892, NM_172833, NM_009971, NM_008357, NM_007913, NM_008884, NM_013693, NM_011817, NM_001037099, NM_001044384, NM_033601, NM_145634, NM_009046, NM_009969	540	295	13588	1.53537	1	0.623794	76.9307
GOTERM_BP_FAT	GO:0030098~lymphocyte differentiation	9	1.08303	0.0833587	NM_008390, NM_008352, NM_172833, NM_008357, NM_033601, NM_009046, NM_007913, NM_011817, NM_001037099	540	114	13588	1.98655	1	0.631723	78.0042
GOTERM_BP_FAT	GO:0002366~leukocyte activation during immune response	4	0.481348	0.123289	NM_008352, NM_033601, NM_009046, NM_011817	540	31	13588	3.24683	1	0.750384	89.8654
GOTERM_BP_FAT	GO:0002263~cell activation during immune response	4	0.481348	0.123289	NM_008352, NM_033601, NM_009046, NM_011817	540	31	13588	3.24683	1	0.750384	89.8654
Annotation Cluster 36	Enrichment Score: 1.8870056496973941
Category	Term	Count	%	PValue	Genes	List Total	Pop Hits	Pop Total	Fold Enrichment	Bonferroni	Benjamini	FDR
GOTERM_CC_FAT	GO:0042824~MHC class I peptide loading complex	5	0.601685	0.000167016	NM_010724, M19423, NM_011530, NM_013683, NM_013585	442	9	12504	15.7164	0.0479206	0.00977329	0.222267
GOTERM_CC_FAT	GO:0042825~TAP complex	4	0.481348	0.00137165	NM_010724, M19423, NM_013683, NM_013585	442	7	12504	16.1655	0.33205	0.0560187	1.81193
GOTERM_MF_FAT	GO:0042288~MHC class I protein binding	4	0.481348	0.00481375	NM_010724, M19423, NM_011530, NM_013585	547	9	13288	10.7967	0.952164	0.123811	6.92298
GOTERM_MF_FAT	GO:0042287~MHC protein binding	4	0.481348	0.0355486	NM_010724, M19423, NM_011530, NM_013585	547	18	13288	5.39833	1	0.544483	41.6175
GOTERM_MF_FAT	GO:0042277~peptide binding	10	1.20337	0.212584	NM_010724, M69070, M19423, AK041527, NM_011530, NM_008039, NM_017466, NM_010287, NM_008159, NM_013585, NM_009909	547	160	13288	1.51828	1	0.962117	97.1373
GOTERM_CC_FAT	GO:0044432~endoplasmic reticulum part	9	1.08303	0.571646	NM_010724, M19423, NM_022310, NM_011530, NM_025777, AK050411, NM_019787, NM_013683, NM_013585	442	231	12504	1.10219	1	0.995567	99.9988
Annotation Cluster 37	Enrichment Score: 1.8376642724411938
Category	Term	Count	%	PValue	Genes	List Total	Pop Hits	Pop Total	Fold Enrichment	Bonferroni	Benjamini	FDR
INTERPRO	IPR004827:Basic-leucine zipper (bZIP) transcription factor	9	1.08303	0.00129167	NM_172728, NM_010757, NM_008037, NM_007498, NM_009716, NM_028967, NM_008416, NM_013498, NM_007679	712	54	17763	4.15801	0.721486	0.0403965	2.01859
SMART	SM00338:BRLZ	9	1.08303	0.00245881	NM_172728, NM_010757, NM_008037, NM_007498, NM_009716, NM_028967, NM_008416, NM_013498, NM_007679	407	54	9131	3.73915	0.415314	0.0855631	3.08071
INTERPRO	IPR011616:bZIP transcription factor, bZIP-1	6	0.722022	0.00628517	NM_172728, NM_008037, NM_009716, NM_028967, NM_008416, NM_013498	712	30	17763	4.98961	0.998042	0.147761	9.46891
UP_SEQ_FEATURE	domain:Leucine-zipper	11	1.32371	0.0115922	NM_172728, NM_010757, NM_008037, NM_007498, NM_009046, NM_009716, NM_027320, NM_028967, NM_008416, NM_013498, NM_007679	651	107	16021	2.52998	1	0.690198	17.7464
UP_SEQ_FEATURE	DNA-binding region:Basic motif	12	1.44404	0.0491578	NM_172728, NM_010916, NM_010757, NM_008037, NM_010751, NM_007498, NM_011376, NM_009716, NM_028967, NM_008416, NM_013498, NM_007679	651	154	16021	1.91765	1	0.926808	57.026
GOTERM_MF_FAT	GO:0043565~sequence-specific DNA binding	20	2.40674	0.828059	NM_013627, NM_008390, NM_007959, NM_011141, NM_007498, NM_007920, NM_012020, NM_009716, NM_028967, NM_172728, NM_010710, NM_177643, NM_010757, NM_008037, NM_001045527, NM_009045, NM_007961, NM_008416, NM_013498, NM_007679	547	556	13288	0.873831	1	0.999917	100
Annotation Cluster 38	Enrichment Score: 1.777931043382658
Category	Term	Count	%	PValue	Genes	List Total	Pop Hits	Pop Total	Fold Enrichment	Bonferroni	Benjamini	FDR
GOTERM_CC_FAT	GO:0000502~proteasome complex	8	0.962696	0.0041167	NM_010724, NM_013918, NM_011969, NM_011189, NM_011967, NM_011190, NM_013640, NM_013585	442	58	12504	3.90201	0.702639	0.104395	5.34725
GOTERM_CC_FAT	GO:0005839~proteasome core complex	5	0.601685	0.00471822	NM_010724, NM_011969, NM_011967, NM_013640, NM_013585	442	20	12504	7.0724	0.751034	0.101436	6.10604
UP_SEQ_FEATURE	site:Cleavage; by autocatalysis	3	0.361011	0.00479793	NM_010724, NM_013640, NM_013585	651	3	16021	24.6098	0.999562	0.44838	7.74219
INTERPRO	IPR001353:Proteasome, subunit alpha/beta	5	0.601685	0.00738966	NM_010724, NM_011969, NM_011967, NM_013640, NM_013585	712	20	17763	6.23701	0.999348	0.167555	11.0435
SP_PIR_KEYWORDS	threonine protease	5	0.601685	0.00748081	NM_010724, NM_011969, NM_011967, NM_013640, NM_013585	682	21	17854	6.23307	0.950762	0.117911	9.94712
GOTERM_MF_FAT	GO:0004298~threonine-type endopeptidase activity	5	0.601685	0.00966463	NM_010724, NM_011969, NM_011967, NM_013640, NM_013585	547	21	13288	5.78393	0.997798	0.22503	13.4451
GOTERM_MF_FAT	GO:0070003~threonine-type peptidase activity	5	0.601685	0.00966463	NM_010724, NM_011969, NM_011967, NM_013640, NM_013585	547	21	13288	5.78393	0.997798	0.22503	13.4451
KEGG_PATHWAY	mmu03050:Proteasome	7	0.842359	0.0138299	NM_010724, NM_011969, NM_011189, NM_011967, NM_011190, NM_013640, NM_013585	245	47	5738	3.48815	0.869092	0.0922823	15.2553
SP_PIR_KEYWORDS	proteasome	7	0.842359	0.016452	NM_010724, NM_011969, NM_011189, NM_011967, NM_011190, NM_013640, NM_013585	682	54	17854	3.39356	0.998709	0.193124	20.6631
INTERPRO	IPR001353:Proteasome, alpha and beta subunits	4	0.481348	0.0242249	NM_010724, NM_011969, NM_013640, NM_013585	712	16	17763	6.23701	1	0.378461	32.0849
INTERPRO	IPR000243:Peptidase T1A, proteasome beta-subunit	3	0.361011	0.0381591	NM_010724, NM_013640, NM_013585	712	8	17763	9.35551	1	0.496973	45.8731
INTERPRO	IPR016050:Proteasome, beta-type subunit, conserved site	3	0.361011	0.0932389	NM_010724, NM_013640, NM_013585	712	13	17763	5.75724	1	0.790133	78.6525
UP_SEQ_FEATURE	active site:Nucleophile	6	0.722022	0.816726	NM_010724, NM_013759, NM_053080, NM_013640, NM_026004, NM_013585	651	168	16021	0.878923	1	1	100
Annotation Cluster 39	Enrichment Score: 1.6669150471369312
Category	Term	Count	%	PValue	Genes	List Total	Pop Hits	Pop Total	Fold Enrichment	Bonferroni	Benjamini	FDR
UP_SEQ_FEATURE	domain:PARP catalytic	6	0.722022	4.07942e-05	NM_178892, NM_028864, NM_030253, NM_172893, NM_181402, NM_001039530	651	11	16021	13.4235	0.0634931	0.0216288	0.068329
INTERPRO	IPR004170:WWE domain	5	0.601685	0.000974042	NM_178892, NM_028864, NM_172893, NM_181402, NM_001039530	712	12	17763	10.395	0.618558	0.031616	1.52578
INTERPRO	IPR000571:Zinc finger, CCCH-type	5	0.601685	0.146486	NM_178892, NM_028864, NM_172893, NM_011756, NM_145931	712	51	17763	2.44589	1	0.903487	91.7836
SMART	SM00356:ZnF_C3H1	5	0.601685	0.190236	NM_178892, NM_028864, NM_172893, NM_011756, NM_145931	407	51	9131	2.1995	1	0.899745	93.1582
UP_SEQ_FEATURE	zinc finger region:C3H1-type 1	3	0.361011	0.3	NM_028864, NM_172893, NM_011756	651	27	16021	2.73443	1	0.999472	99.7461
UP_SEQ_FEATURE	zinc finger region:C3H1-type 2	3	0.361011	0.3	NM_028864, NM_172893, NM_011756	651	27	16021	2.73443	1	0.999472	99.7461
Annotation Cluster 40	Enrichment Score: 1.5108127916715326
Category	Term	Count	%	PValue	Genes	List Total	Pop Hits	Pop Total	Fold Enrichment	Bonferroni	Benjamini	FDR
GOTERM_BP_FAT	GO:0002521~leukocyte differentiation	14	1.68472	0.00424622	NM_008390, NM_011095, NM_008352, NM_172833, NM_009971, NM_008357, NM_007913, NM_013693, NM_011817, NM_001037099, NM_033601, NM_145634, NM_009046, NM_009969	540	142	13588	2.48086	0.999919	0.0983924	7.13596
GOTERM_BP_FAT	GO:0002573~myeloid leukocyte differentiation	6	0.722022	0.010354	NM_011095, NM_009971, NM_145634, NM_009046, NM_013693, NM_009969	540	34	13588	4.44052	1	0.187541	16.5631
GOTERM_BP_FAT	GO:0043011~myeloid dendritic cell differentiation	3	0.361011	0.0375195	NM_011095, NM_009046, NM_009969	540	8	13588	9.43611	1	0.409105	48.5896
GOTERM_BP_FAT	GO:0001773~myeloid dendritic cell activation	3	0.361011	0.0375195	NM_011095, NM_009046, NM_009969	540	8	13588	9.43611	1	0.409105	48.5896
GOTERM_BP_FAT	GO:0030099~myeloid cell differentiation	8	0.962696	0.0867326	NM_011095, NM_009971, NM_001044384, NM_145634, NM_009046, NM_008884, NM_013693, NM_009969	540	96	13588	2.09691	1	0.643193	79.3711
GOTERM_BP_FAT	GO:0002274~myeloid leukocyte activation	4	0.481348	0.160442	NM_011095, AK080820, NM_009046, NM_009969	540	35	13588	2.87577	1	0.815761	95.2289
Annotation Cluster 41	Enrichment Score: 1.5084779187843351
Category	Term	Count	%	PValue	Genes	List Total	Pop Hits	Pop Total	Fold Enrichment	Bonferroni	Benjamini	FDR
GOTERM_BP_FAT	GO:0043410~positive regulation of MAPKKK cascade	9	1.08303	0.000466605	NM_145857, NM_010851, NM_031168, NM_138952, NM_126166, NM_013518, NM_022657, NM_013693, NM_008361	540	47	13588	4.81844	0.644337	0.017369	0.808709
INTERPRO	IPR002348:Interleukin 1/heparin-binding growth factor	3	0.361011	0.234386	NM_013518, NM_022657, NM_008361	712	23	17763	3.25409	1	0.974488	98.521
SMART	SM00442:FGF	3	0.361011	0.2727	NM_013518, NM_022657, NM_008361	407	23	9131	2.92629	1	0.94455	98.253
Annotation Cluster 42	Enrichment Score: 1.4711475248337624
Category	Term	Count	%	PValue	Genes	List Total	Pop Hits	Pop Total	Fold Enrichment	Bonferroni	Benjamini	FDR
UP_SEQ_FEATURE	repeat:BIR 1	3	0.361011	0.0221133	NM_007464, NM_007465, NM_010870	651	6	16021	12.3049	1	0.790568	31.2482
UP_SEQ_FEATURE	repeat:BIR 2	3	0.361011	0.0221133	NM_007464, NM_007465, NM_010870	651	6	16021	12.3049	1	0.790568	31.2482
UP_SEQ_FEATURE	repeat:BIR 3	3	0.361011	0.0221133	NM_007464, NM_007465, NM_010870	651	6	16021	12.3049	1	0.790568	31.2482
INTERPRO	IPR001370:Proteinase inhibitor I32, inhibitor of apoptosis	3	0.361011	0.0581771	NM_007464, NM_007465, NM_010870	712	10	17763	7.48441	1	0.646538	61.158
SMART	SM00238:BIR	3	0.361011	0.0700728	NM_007464, NM_007465, NM_010870	407	10	9131	6.73047	1	0.585159	60.2841
Annotation Cluster 43	Enrichment Score: 1.4601586229577004
Category	Term	Count	%	PValue	Genes	List Total	Pop Hits	Pop Total	Fold Enrichment	Bonferroni	Benjamini	FDR
BIOCARTA	m_nfkbPathway:NF-kB Signaling Pathway	7	0.842359	0.00291725	NM_010851, NM_009068, NM_010907, NM_009045, NM_013693, NM_009397, NM_011610	87	21	1171	4.48659	0.35858	0.137589	3.43634
BIOCARTA	m_RELAPathway:Acetylation and Deacetylation of RelA in The Nucleus	5	0.601685	0.0153689	NM_009068, NM_010907, NM_009045, NM_013693, NM_011610	87	14	1171	4.80706	0.905032	0.285603	16.9211
KEGG_PATHWAY	mmu04920:Adipocytokine signaling pathway	8	0.962696	0.0228369	NM_008690, NM_010907, NM_007707, NM_011609, NM_009045, NM_013693, NM_011610, NM_145358	245	67	5738	2.79647	0.965708	0.142138	24.0111
BIOCARTA	m_soddPathway:SODD/TNFR1 Signaling Pathway	4	0.481348	0.0314739	NM_007465, NM_009068, NM_013693, NM_011610	87	10	1171	5.38391	0.992257	0.357188	31.8028
BIOCARTA	m_HivnefPathway:HIV-I Nef: negative effector of Fas and TNF	9	1.08303	0.0315661	NM_007465, NM_010581, NM_009068, NM_010907, NM_007808, NM_013693, NM_011610, NM_009805, NM_007829	87	52	1171	2.32958	0.992368	0.333879	31.8805
BIOCARTA	m_keratinocytePathway:Keratinocyte Differentiation	7	0.842359	0.0601386	NM_008927, NM_207655, NM_009068, NM_010907, AK033431, NM_013693, NM_011610, NM_007829	87	39	1171	2.41586	0.99992	0.445238	52.4007
BIOCARTA	m_tnfr2Pathway:TNFR2 Signaling Pathway	4	0.481348	0.123172	NM_009068, NM_010907, NM_009397, NM_011610	87	17	1171	3.167	1	0.631743	79.2631
BIOCARTA	m_stressPathway:TNF/Stress Related Signaling	4	0.481348	0.276466	NM_009068, NM_010907, NM_011609, NM_013693	87	25	1171	2.15356	1	0.838264	97.921
Annotation Cluster 44	Enrichment Score: 1.4375970707310008
Category	Term	Count	%	PValue	Genes	List Total	Pop Hits	Pop Total	Fold Enrichment	Bonferroni	Benjamini	FDR
GOTERM_BP_FAT	GO:0010648~negative regulation of cell communication	14	1.68472	0.0342148	NM_015811, NM_145857, NM_011356, NM_181732, NM_022310, NM_010907, NM_007920, NM_008361, NM_011267, NM_009896, NM_020492, NM_009895, NM_007707, NM_013518	540	186	13588	1.89399	1	0.388086	45.4306
SP_PIR_KEYWORDS	Signal transduction inhibitor	5	0.601685	0.035746	NM_015811, NM_009896, NM_011267, NM_009895, NM_007707	682	33	17854	3.9665	1	0.31221	39.8243
GOTERM_BP_FAT	GO:0009968~negative regulation of signal transduction	13	1.56438	0.0397894	NM_015811, NM_145857, NM_011356, NM_181732, NM_022310, NM_010907, NM_007920, NM_008361, NM_011267, NM_009896, NM_009895, NM_007707, NM_013518	540	171	13588	1.91297	1	0.426016	50.6588
Annotation Cluster 45	Enrichment Score: 1.3809130784031962
Category	Term	Count	%	PValue	Genes	List Total	Pop Hits	Pop Total	Fold Enrichment	Bonferroni	Benjamini	FDR
GOTERM_BP_FAT	GO:0046627~negative regulation of insulin receptor signaling pathway	3	0.361011	0.028888	NM_009896, NM_007707, NM_008361	540	7	13588	10.7841	1	0.35135	39.9505
GOTERM_BP_FAT	GO:0048585~negative regulation of response to stimulus	7	0.842359	0.0435423	NM_009896, NM_181732, NM_010020, NM_007707, NM_011756, NM_011610, NM_008361	540	65	13588	2.70986	1	0.449886	53.9086
GOTERM_BP_FAT	GO:0046626~regulation of insulin receptor signaling pathway	3	0.361011	0.0572311	NM_009896, NM_007707, NM_008361	540	10	13588	7.54889	1	0.515781	64.1327
Annotation Cluster 46	Enrichment Score: 1.3615233843895573
Category	Term	Count	%	PValue	Genes	List Total	Pop Hits	Pop Total	Fold Enrichment	Bonferroni	Benjamini	FDR
GOTERM_BP_FAT	GO:0008284~positive regulation of cell proliferation	21	2.52708	0.00966856	NM_009373, NM_013627, NM_008352, NM_011333, NM_010415, NM_009829, NM_207655, NM_008357, NM_007778, AJ278965, NM_013693, NM_011611, NM_031168, NM_010851, NM_008037, NM_021274, NM_138952, NM_013632, AK033431, NM_013518, NM_009969, NM_170786	540	284	13588	1.86064	1	0.182187	15.552
GOTERM_BP_FAT	GO:0051251~positive regulation of lymphocyte activation	10	1.20337	0.0121726	NM_008352, NM_172833, NM_010851, NM_031168, AK080820, NM_008357, NM_138952, NM_013632, AJ278965, NM_011611	540	94	13588	2.67691	1	0.208527	19.1908
GOTERM_BP_FAT	GO:0050671~positive regulation of lymphocyte proliferation	7	0.842359	0.0137013	NM_008352, NM_010851, NM_008357, NM_138952, NM_013632, AJ278965, NM_011611	540	50	13588	3.52281	1	0.22647	21.3392
GOTERM_BP_FAT	GO:0032946~positive regulation of mononuclear cell proliferation	7	0.842359	0.0137013	NM_008352, NM_010851, NM_008357, NM_138952, NM_013632, AJ278965, NM_011611	540	50	13588	3.52281	1	0.22647	21.3392
GOTERM_BP_FAT	GO:0050670~regulation of lymphocyte proliferation	9	1.08303	0.0138019	NM_021893, NM_008352, NM_010851, NM_008357, NM_138952, NM_013632, AJ278965, NM_008324, NM_011611	540	80	13588	2.83083	1	0.226272	21.4787
GOTERM_BP_FAT	GO:0032944~regulation of mononuclear cell proliferation	9	1.08303	0.0138019	NM_021893, NM_008352, NM_010851, NM_008357, NM_138952, NM_013632, AJ278965, NM_008324, NM_011611	540	80	13588	2.83083	1	0.226272	21.4787
GOTERM_BP_FAT	GO:0050870~positive regulation of T cell activation	8	0.962696	0.0153314	NM_008352, NM_172833, NM_031168, AK080820, NM_008357, NM_138952, NM_013632, AJ278965	540	66	13588	3.05006	1	0.239497	23.5706
GOTERM_BP_FAT	GO:0070663~regulation of leukocyte proliferation	9	1.08303	0.0158521	NM_021893, NM_008352, NM_010851, NM_008357, NM_138952, NM_013632, AJ278965, NM_008324, NM_011611	540	82	13588	2.76179	1	0.244897	24.2708
GOTERM_BP_FAT	GO:0070665~positive regulation of leukocyte proliferation	7	0.842359	0.016432	NM_008352, NM_010851, NM_008357, NM_138952, NM_013632, AJ278965, NM_011611	540	52	13588	3.38732	1	0.245954	25.0434
GOTERM_BP_FAT	GO:0002696~positive regulation of leukocyte activation	10	1.20337	0.0166742	NM_008352, NM_172833, NM_010851, NM_031168, AK080820, NM_008357, NM_138952, NM_013632, AJ278965, NM_011611	540	99	13588	2.54171	1	0.247467	25.3639
GOTERM_BP_FAT	GO:0050867~positive regulation of cell activation	10	1.20337	0.0187787	NM_008352, NM_172833, NM_010851, NM_031168, AK080820, NM_008357, NM_138952, NM_013632, AJ278965, NM_011611	540	101	13588	2.49138	1	0.265637	28.0948
GOTERM_BP_FAT	GO:0050863~regulation of T cell activation	10	1.20337	0.0276648	NM_021893, NM_008352, NM_172833, NM_031168, AK080820, NM_008357, NM_138952, NM_013632, AJ278965, NM_008324	540	108	13588	2.3299	1	0.348553	38.6208
GOTERM_BP_FAT	GO:0051249~regulation of lymphocyte activation	12	1.44404	0.0282442	NM_021893, NM_008352, NM_172833, NM_010851, NM_031168, AK080820, NM_008357, NM_138952, NM_013632, AJ278965, NM_008324, NM_011611	540	144	13588	2.09691	1	0.348705	39.2541
GOTERM_BP_FAT	GO:0042129~regulation of T cell proliferation	7	0.842359	0.0288928	NM_021893, NM_008352, NM_008357, NM_138952, NM_013632, AJ278965, NM_008324	540	59	13588	2.98544	1	0.349535	39.9556
GOTERM_BP_FAT	GO:0002694~regulation of leukocyte activation	12	1.44404	0.042876	NM_021893, NM_008352, NM_172833, NM_010851, NM_031168, AK080820, NM_008357, NM_138952, NM_013632, AJ278965, NM_008324, NM_011611	540	154	13588	1.96075	1	0.446708	53.3468
GOTERM_BP_FAT	GO:0050865~regulation of cell activation	12	1.44404	0.0463319	NM_021893, NM_008352, NM_172833, NM_010851, NM_031168, AK080820, NM_008357, NM_138952, NM_013632, AJ278965, NM_008324, NM_011611	540	156	13588	1.93561	1	0.464989	56.1923
GOTERM_BP_FAT	GO:0042102~positive regulation of T cell proliferation	5	0.601685	0.0485512	NM_008352, NM_008357, NM_138952, NM_013632, AJ278965	540	35	13588	3.59471	1	0.473195	57.9325
GOTERM_BP_FAT	GO:0046635~positive regulation of alpha-beta T cell activation	4	0.481348	0.0821955	NM_031168, NM_138952, NM_013632, AJ278965	540	26	13588	3.87123	1	0.628235	77.5135
GOTERM_BP_FAT	GO:0046634~regulation of alpha-beta T cell activation	4	0.481348	0.150851	NM_031168, NM_138952, NM_013632, AJ278965	540	34	13588	2.96035	1	0.80437	94.1864
GOTERM_BP_FAT	GO:0046638~positive regulation of alpha-beta T cell differentiation	3	0.361011	0.17274	NM_031168, NM_138952, NM_013632	540	19	13588	3.9731	1	0.830064	96.3092
GOTERM_BP_FAT	GO:0046637~regulation of alpha-beta T cell differentiation	3	0.361011	0.216481	NM_031168, NM_138952, NM_013632	540	22	13588	3.43131	1	0.881857	98.5657
GOTERM_BP_FAT	GO:0045580~regulation of T cell differentiation	4	0.481348	0.296734	NM_031168, NM_008357, NM_138952, NM_013632	540	48	13588	2.09691	1	0.933288	99.7811
GOTERM_BP_FAT	GO:0045582~positive regulation of T cell differentiation	3	0.361011	0.364305	NM_031168, NM_138952, NM_013632	540	32	13588	2.35903	1	0.959481	99.9623
GOTERM_BP_FAT	GO:0045621~positive regulation of lymphocyte differentiation	3	0.361011	0.392922	NM_031168, NM_138952, NM_013632	540	34	13588	2.22026	1	0.967373	99.9831
GOTERM_BP_FAT	GO:0045619~regulation of lymphocyte differentiation	4	0.481348	0.405897	NM_031168, NM_008357, NM_138952, NM_013632	540	58	13588	1.73538	1	0.970926	99.9884
Annotation Cluster 47	Enrichment Score: 1.334179285482779
Category	Term	Count	%	PValue	Genes	List Total	Pop Hits	Pop Total	Fold Enrichment	Bonferroni	Benjamini	FDR
GOTERM_BP_FAT	GO:0006984~ER-nuclear signaling pathway	5	0.601685	0.0159668	NM_008654, NM_011163, NM_022310, AK036738, NM_009808	540	25	13588	5.03259	1	0.243104	24.4242
GOTERM_BP_FAT	GO:0034976~response to endoplasmic reticulum stress	5	0.601685	0.0182927	NM_008654, NM_011163, NM_022310, AK036738, NM_009808	540	26	13588	4.83903	1	0.263006	27.4726
GOTERM_BP_FAT	GO:0034620~cellular response to unfolded protein	4	0.481348	0.0278802	NM_008654, NM_011163, AK036738, NM_009808	540	17	13588	5.9207	1	0.34883	38.8569
GOTERM_BP_FAT	GO:0030968~endoplasmic reticulum unfolded protein response	4	0.481348	0.0278802	NM_008654, NM_011163, AK036738, NM_009808	540	17	13588	5.9207	1	0.34883	38.8569
GOTERM_BP_FAT	GO:0006986~response to unfolded protein	5	0.601685	0.165624	NM_008654, NM_011163, AK036738, NM_008198, NM_009808	540	54	13588	2.3299	1	0.821174	95.7161
GOTERM_BP_FAT	GO:0051789~response to protein stimulus	6	0.722022	0.262855	NM_008654, NM_011163, AK036738, NM_008198, NM_007913, NM_009808	540	87	13588	1.73538	1	0.915786	99.5038
Annotation Cluster 48	Enrichment Score: 1.3243214159714398
Category	Term	Count	%	PValue	Genes	List Total	Pop Hits	Pop Total	Fold Enrichment	Bonferroni	Benjamini	FDR
GOTERM_BP_FAT	GO:0022612~gland morphogenesis	9	1.08303	0.0181138	NM_009373, NM_011330, NM_013627, NM_031168, NM_207655, NM_007778, AK033431, NM_009704, NM_008884, NM_013693	540	84	13588	2.69603	1	0.26246	27.2423
GOTERM_BP_FAT	GO:0007435~salivary gland morphogenesis	5	0.601685	0.0208183	NM_009373, NM_013627, NM_031168, NM_207655, AK033431, NM_013693	540	27	13588	4.65981	1	0.283123	30.6513
GOTERM_BP_FAT	GO:0048732~gland development	15	1.80505	0.025366	NM_009373, NM_011330, NM_013627, NM_010020, NM_207655, NM_007604, NM_007778, NM_009704, NM_008884, NM_013693, NM_011272, NM_008529, NM_013820, NM_031168, NM_011723, AK033431	540	197	13588	1.91596	1	0.326463	36.0466
GOTERM_BP_FAT	GO:0007431~salivary gland development	5	0.601685	0.0329864	NM_009373, NM_013627, NM_031168, NM_207655, AK033431, NM_013693	540	31	13588	4.05854	1	0.380806	44.2104
GOTERM_BP_FAT	GO:0035272~exocrine system development	5	0.601685	0.0782349	NM_009373, NM_013627, NM_031168, NM_207655, AK033431, NM_013693	540	41	13588	3.06865	1	0.613146	75.7642
GOTERM_BP_FAT	GO:0050678~regulation of epithelial cell proliferation	4	0.481348	0.458807	NM_013627, NM_031168, NM_207655, AK033431, NM_013518	540	63	13588	1.59765	1	0.981466	99.9977
Annotation Cluster 49	Enrichment Score: 1.224733126458496
Category	Term	Count	%	PValue	Genes	List Total	Pop Hits	Pop Total	Fold Enrichment	Bonferroni	Benjamini	FDR
BIOCARTA	m_pmlPathway:Regulation of transcriptional activity by PML	5	0.601685	0.0198026	NM_013673, BC028649, NM_008884, NM_013693, NM_011610, NM_007829	87	15	1171	4.48659	0.952175	0.286662	21.2897
GOTERM_CC_FAT	GO:0016605~PML body	4	0.481348	0.0277403	NM_013673, BC028649, NM_008884, NM_001045529, NM_007829	442	19	12504	5.9557	0.999744	0.403653	31.2556
GOTERM_CC_FAT	GO:0016604~nuclear body	7	0.842359	0.385448	NM_013673, BC028649, NM_013594, NM_019937, NM_080510, NM_008884, NM_001045529, NM_007829	442	142	12504	1.39456	1	0.985153	99.8475
Annotation Cluster 50	Enrichment Score: 1.1479685396895671
Category	Term	Count	%	PValue	Genes	List Total	Pop Hits	Pop Total	Fold Enrichment	Bonferroni	Benjamini	FDR
GOTERM_BP_FAT	GO:0042110~T cell activation	12	1.44404	0.00633143	NM_008390, NM_008352, NM_197944, NM_172833, NM_008357, NM_033601, NM_009046, NM_138952, NM_007913, NM_011817, NM_001037099, NM_019388	540	116	13588	2.60307	0.999999	0.132473	10.4619
GOTERM_BP_FAT	GO:0050870~positive regulation of T cell activation	8	0.962696	0.0153314	NM_008352, NM_172833, NM_031168, AK080820, NM_008357, NM_138952, NM_013632, AJ278965	540	66	13588	3.05006	1	0.239497	23.5706
GOTERM_BP_FAT	GO:0042098~T cell proliferation	4	0.481348	0.0978261	NM_172833, NM_008357, NM_138952, NM_019388	540	28	13588	3.59471	1	0.682055	83.3224
GOTERM_BP_FAT	GO:0046651~lymphocyte proliferation	4	0.481348	0.231849	NM_172833, NM_008357, NM_138952, NM_019388	540	42	13588	2.39647	1	0.892467	98.9838
GOTERM_BP_FAT	GO:0070661~leukocyte proliferation	4	0.481348	0.242506	NM_172833, NM_008357, NM_138952, NM_019388	540	43	13588	2.34074	1	0.901873	99.2031
GOTERM_BP_FAT	GO:0032943~mononuclear cell proliferation	4	0.481348	0.242506	NM_172833, NM_008357, NM_138952, NM_019388	540	43	13588	2.34074	1	0.901873	99.2031
Annotation Cluster 51	Enrichment Score: 1.1072105338722202
Category	Term	Count	%	PValue	Genes	List Total	Pop Hits	Pop Total	Fold Enrichment	Bonferroni	Benjamini	FDR
PIR_SUPERFAMILY	PIRSF001715:rel-related protein	3	0.361011	0.00556217	NM_009044, NM_009046, NM_009045	357	3	8136	22.7899	0.838606	0.183441	7.2733
INTERPRO	IPR011539:Rel homology	3	0.361011	0.0581771	NM_009044, NM_009046, NM_009045	712	10	17763	7.48441	1	0.646538	61.158
INTERPRO	IPR000451:NF-kappa-B/Rel/dorsal	3	0.361011	0.0581771	NM_009044, NM_009046, NM_009045	712	10	17763	7.48441	1	0.646538	61.158
INTERPRO	IPR002909:Cell surface receptor IPT/TIG	3	0.361011	0.368483	NM_009044, NM_009046, NM_009045	712	32	17763	2.33888	1	0.993596	99.9291
SMART	SM00429:IPT	3	0.361011	0.419548	NM_009044, NM_009046, NM_009045	407	32	9131	2.10327	1	0.978186	99.9006
Annotation Cluster 52	Enrichment Score: 1.0956424763322927
Category	Term	Count	%	PValue	Genes	List Total	Pop Hits	Pop Total	Fold Enrichment	Bonferroni	Benjamini	FDR
GOTERM_BP_FAT	GO:0050730~regulation of peptidyl-tyrosine phosphorylation	7	0.842359	0.0179288	NM_009896, NM_145857, NM_017371, NM_031168, NM_207655, AK033431, NM_010558, NM_170786	540	53	13588	3.32341	1	0.26183	27.0035
GOTERM_BP_FAT	GO:0046425~regulation of JAK-STAT cascade	4	0.481348	0.0374812	NM_009896, NM_017371, NM_001014996, NM_170786	540	19	13588	5.29747	1	0.410721	48.5541
GOTERM_BP_FAT	GO:0042325~regulation of phosphorylation	19	2.2864	0.0415851	NM_145857, NM_008927, NM_207655, NM_007778, NM_013693, NM_011817, NM_008361, NM_009896, NM_017371, NM_008655, NM_172161, NM_031168, NM_130447, NM_009895, AK080820, NM_007707, AK033431, NM_144549, NM_010558, NM_170786	540	290	13588	1.64861	1	0.438523	52.2398
GOTERM_BP_FAT	GO:0050731~positive regulation of peptidyl-tyrosine phosphorylation	5	0.601685	0.0485512	NM_145857, NM_017371, NM_031168, NM_010558, NM_170786	540	35	13588	3.59471	1	0.473195	57.9325
GOTERM_BP_FAT	GO:0019220~regulation of phosphate metabolic process	19	2.2864	0.0563406	NM_145857, NM_008927, NM_207655, NM_007778, NM_013693, NM_011817, NM_008361, NM_009896, NM_017371, NM_008655, NM_172161, NM_031168, NM_130447, NM_009895, AK080820, NM_007707, AK033431, NM_144549, NM_010558, NM_170786	540	301	13588	1.58836	1	0.514034	63.5387
GOTERM_BP_FAT	GO:0051174~regulation of phosphorus metabolic process	19	2.2864	0.0563406	NM_145857, NM_008927, NM_207655, NM_007778, NM_013693, NM_011817, NM_008361, NM_009896, NM_017371, NM_008655, NM_172161, NM_031168, NM_130447, NM_009895, AK080820, NM_007707, AK033431, NM_144549, NM_010558, NM_170786	540	301	13588	1.58836	1	0.514034	63.5387
GOTERM_BP_FAT	GO:0031399~regulation of protein modification process	12	1.44404	0.0642232	NM_145857, NM_207655, NM_008884, NM_013693, NM_009896, NM_017371, NM_031168, NM_175226, AK080820, NM_007707, AK033431, NM_170786, NM_010558	540	165	13588	1.83003	1	0.55221	68.4899
GOTERM_BP_FAT	GO:0042327~positive regulation of phosphorylation	6	0.722022	0.0888461	NM_145857, NM_017371, NM_031168, AK080820, NM_010558, NM_170786	540	60	13588	2.5163	1	0.650582	80.1861
GOTERM_BP_FAT	GO:0031401~positive regulation of protein modification process	7	0.842359	0.0889515	NM_145857, NM_017371, NM_031168, AK080820, NM_008884, NM_010558, NM_170786	540	78	13588	2.25821	1	0.649169	80.2259
GOTERM_BP_FAT	GO:0045937~positive regulation of phosphate metabolic process	6	0.722022	0.0988945	NM_145857, NM_017371, NM_031168, AK080820, NM_010558, NM_170786	540	62	13588	2.43513	1	0.684398	83.6627
GOTERM_BP_FAT	GO:0010562~positive regulation of phosphorus metabolic process	6	0.722022	0.0988945	NM_145857, NM_017371, NM_031168, AK080820, NM_010558, NM_170786	540	62	13588	2.43513	1	0.684398	83.6627
GOTERM_BP_FAT	GO:0032270~positive regulation of cellular protein metabolic process	8	0.962696	0.10222	NM_145857, NM_017371, NM_031168, AK080820, NM_008884, NM_013693, NM_010558, NM_170786	540	100	13588	2.01304	1	0.695253	84.6804
GOTERM_BP_FAT	GO:0001932~regulation of protein amino acid phosphorylation	9	1.08303	0.108066	NM_009896, NM_145857, NM_017371, NM_031168, NM_207655, NM_007707, AK033431, NM_013693, NM_010558, NM_170786	540	121	13588	1.87163	1	0.71288	86.3265
GOTERM_BP_FAT	GO:0042509~regulation of tyrosine phosphorylation of STAT protein	3	0.361011	0.117389	NM_009896, NM_017371, NM_170786	540	15	13588	5.03259	1	0.73715	88.6109
GOTERM_BP_FAT	GO:0051247~positive regulation of protein metabolic process	8	0.962696	0.142099	NM_145857, NM_017371, NM_031168, AK080820, NM_008884, NM_013693, NM_010558, NM_170786	540	109	13588	1.84682	1	0.790797	93.0509
GOTERM_BP_FAT	GO:0001934~positive regulation of protein amino acid phosphorylation	5	0.601685	0.181343	NM_145857, NM_017371, NM_031168, NM_010558, NM_170786	540	56	13588	2.24669	1	0.844666	96.9229
GOTERM_BP_FAT	GO:0032268~regulation of cellular protein metabolic process	14	1.68472	0.331256	NM_145857, NM_207655, NM_008884, NM_013693, NM_183029, NM_008654, NM_009896, NM_017371, NM_031168, NM_175226, AK080820, NM_007707, AK033431, NM_010558, NM_170786	540	280	13588	1.25815	1	0.948225	99.9088
Annotation Cluster 53	Enrichment Score: 1.0918885361966857
Category	Term	Count	%	PValue	Genes	List Total	Pop Hits	Pop Total	Fold Enrichment	Bonferroni	Benjamini	FDR
GOTERM_MF_FAT	GO:0046983~protein dimerization activity	23	2.76775	0.0237714	NM_001164767, NM_008352, NM_011637, NM_007498, NM_011376, NM_007778, NM_177191, NM_026637, NM_009716, NM_028967, NM_013683, NM_207215, NM_172728, NM_011530, NM_008037, NM_138595, AK080820, NM_181853, NM_011589, NM_008416, NM_013498, NM_007679, NM_007829	547	340	13288	1.64332	1	0.42957	30.0716
GOTERM_MF_FAT	GO:0042803~protein homodimerization activity	14	1.68472	0.0552201	NM_001164767, NM_008352, NM_011637, NM_007778, NM_026637, NM_013683, NM_207215, NM_011530, NM_138595, AK080820, NM_181853, NM_011589, NM_007829, NM_007679	547	193	13288	1.76215	1	0.69665	57.0246
GOTERM_MF_FAT	GO:0042802~identical protein binding	17	2.04573	0.142214	NM_016675, NM_001164767, NM_008352, NM_011637, NM_015810, NM_007778, NM_026637, NM_013683, NM_207215, NM_021792, NM_011530, NM_138595, AK080820, NM_181853, NM_011589, NM_007679, NM_007829	547	290	13288	1.42404	1	0.931746	89.7791
GOTERM_MF_FAT	GO:0046982~protein heterodimerization activity	8	0.962696	0.229801	NM_001164767, NM_008352, NM_011530, AK080820, NM_011376, NM_011589, NM_177191, NM_007679	547	121	13288	1.60612	1	0.965163	97.9392
Annotation Cluster 54	Enrichment Score: 1.0631163211214538
Category	Term	Count	%	PValue	Genes	List Total	Pop Hits	Pop Total	Fold Enrichment	Bonferroni	Benjamini	FDR
GOTERM_BP_FAT	GO:0043281~regulation of caspase activity	7	0.842359	0.0137013	NM_010479, NM_010478, NM_001033431, AK080820, NM_007808, NM_012020, NM_008884, NM_009805	540	50	13588	3.52281	1	0.22647	21.3392
GOTERM_BP_FAT	GO:0052548~regulation of endopeptidase activity	7	0.842359	0.0137013	NM_010479, NM_010478, NM_001033431, AK080820, NM_007808, NM_012020, NM_008884, NM_009805	540	50	13588	3.52281	1	0.22647	21.3392
GOTERM_BP_FAT	GO:0052547~regulation of peptidase activity	7	0.842359	0.0150236	NM_010479, NM_010478, NM_001033431, AK080820, NM_007808, NM_012020, NM_008884, NM_009805	540	51	13588	3.45374	1	0.236927	23.154
GOTERM_BP_FAT	GO:0043280~positive regulation of caspase activity	4	0.481348	0.170212	AK080820, NM_007808, NM_012020, NM_008884	540	36	13588	2.79588	1	0.827724	96.1079
GOTERM_BP_FAT	GO:0010952~positive regulation of peptidase activity	4	0.481348	0.170212	AK080820, NM_007808, NM_012020, NM_008884	540	36	13588	2.79588	1	0.827724	96.1079
GOTERM_BP_FAT	GO:0051336~regulation of hydrolase activity	11	1.32371	0.251707	NM_010479, NM_009373, NM_010478, NM_001033431, NM_145458, NM_001008232, AK080820, NM_007808, NM_012020, NM_008884, NM_009805, AK087754	540	196	13588	1.41221	1	0.909777	99.3557
GOTERM_BP_FAT	GO:0006919~activation of caspase activity	3	0.361011	0.378682	AK080820, NM_007808, NM_008884	540	33	13588	2.28754	1	0.964041	99.9746
GOTERM_BP_FAT	GO:0051345~positive regulation of hydrolase activity	5	0.601685	0.401443	NM_009373, AK080820, NM_007808, NM_012020, NM_008884	540	81	13588	1.55327	1	0.969739	99.9868
Annotation Cluster 55	Enrichment Score: 1.059506705772422
Category	Term	Count	%	PValue	Genes	List Total	Pop Hits	Pop Total	Fold Enrichment	Bonferroni	Benjamini	FDR
GOTERM_BP_FAT	GO:0043410~positive regulation of MAPKKK cascade	9	1.08303	0.000466605	NM_145857, NM_010851, NM_031168, NM_138952, NM_126166, NM_013518, NM_022657, NM_013693, NM_008361	540	47	13588	4.81844	0.644337	0.017369	0.808709
BIOCARTA	m_il1rPathway:Signal transduction through IL1R	7	0.842359	0.00749183	NM_010851, NM_031168, NM_010907, NM_010510, NM_013693, NM_008361, NM_001039701	87	25	1171	3.76874	0.681154	0.173461	8.60756
GOTERM_BP_FAT	GO:0046883~regulation of hormone secretion	5	0.601685	0.0529763	NM_030701, NM_008100, NM_031168, NM_022657, NM_008361	540	36	13588	3.49486	1	0.499877	61.2098
GOTERM_BP_FAT	GO:0051046~regulation of secretion	9	1.08303	0.123807	NM_030701, NM_145857, NM_008100, NM_031168, NM_022657, NM_009807, NM_013693, NM_008361, NM_011611	540	125	13588	1.81173	1	0.75029	89.969
GOTERM_BP_FAT	GO:0046888~negative regulation of hormone secretion	3	0.361011	0.144501	NM_031168, NM_022657, NM_008361	540	17	13588	4.44052	1	0.79372	93.3818
GOTERM_BP_FAT	GO:0051048~negative regulation of secretion	3	0.361011	0.290844	NM_031168, NM_022657, NM_008361	540	27	13588	2.79588	1	0.931468	99.747
GOTERM_BP_FAT	GO:0060341~regulation of cellular localization	9	1.08303	0.3083	NM_030701, NM_145857, NM_008100, NM_031168, NM_022657, NM_009807, NM_013693, NM_008361, NM_011611	540	161	13588	1.40663	1	0.938951	99.836
GOTERM_BP_FAT	GO:0051051~negative regulation of transport	5	0.601685	0.319754	NM_145458, NM_031168, NM_022657, NM_013693, NM_008361	540	72	13588	1.74743	1	0.944592	99.8773
GOTERM_BP_FAT	GO:0051050~positive regulation of transport	7	0.842359	0.42638	NM_030701, NM_145857, NM_010581, NM_008987, NM_009807, AF143181, NM_013693, NM_010186	540	132	13588	1.3344	1	0.975748	99.9937
GOTERM_BP_FAT	GO:0051047~positive regulation of secretion	3	0.361011	0.627265	NM_030701, NM_145857, NM_009807	540	53	13588	1.42432	1	0.995651	100
Annotation Cluster 56	Enrichment Score: 1.0472564287118455
Category	Term	Count	%	PValue	Genes	List Total	Pop Hits	Pop Total	Fold Enrichment	Bonferroni	Benjamini	FDR
INTERPRO	IPR003599:Immunoglobulin subtype	21	2.52708	0.027131	NM_011095, NM_008319, NM_026907, NM_009465, NM_178796, NM_021406, NM_001025313, AJ278965, AF143181, NM_144559, NM_009988, NM_021893, NM_177083, NM_001081249, NM_145634, NM_016749, NM_010493, NM_145373, NM_145391, NM_010867, AK083723, NM_009318, NM_177275, NM_010186	712	313	17763	1.67383	1	0.407343	35.2069
INTERPRO	IPR013783:Immunoglobulin-like fold	37	4.45247	0.0276129	NM_008319, NM_001164767, NM_009465, NM_010391, NM_001025313, NM_138682, AJ278965, NM_019388, NM_009988, M19423, NM_001081249, AK050046, NM_010493, NM_145391, NM_010867, NM_009318, NM_010186, NM_009373, NM_011095, NM_008352, M69070, NM_009735, NM_178796, NM_021406, NM_172833, AF143181, NM_144559, NM_021893, NM_177923, NM_177083, NM_009044, NM_008207, NM_016749, NM_145634, NM_009046, NM_010397, NM_…	712	644	17763	1.43335	1	0.401206	35.7114
INTERPRO	IPR007110:Immunoglobulin-like	33	3.97112	0.0642135	NM_001164767, NM_008319, NM_009465, NM_010581, NM_010391, NM_001025313, NM_138682, AJ278965, NM_019388, NM_009988, M19423, NM_001081249, NM_010531, NM_010493, NM_145391, NM_010867, NM_009318, NM_010186, NM_011095, NM_008352, M69070, NM_009735, NM_178796, NM_021406, NM_172833, AF143181, NM_144559, NM_021893, NM_177083, NM_177923, NM_008207, NM_016749, NM_010397, NM_010398, AK083723, NM_177275	712	604	17763	1.36305	1	0.677512	64.9052
SMART	SM00409:IG	21	2.52708	0.0647601	NM_011095, NM_008319, NM_026907, NM_009465, NM_178796, NM_021406, NM_001025313, AJ278965, AF143181, NM_144559, NM_009988, NM_021893, NM_177083, NM_001081249, NM_145634, NM_016749, NM_010493, NM_145373, NM_145391, NM_010867, AK083723, NM_009318, NM_177275, NM_010186	407	313	9131	1.50522	1	0.57623	57.3016
SP_PIR_KEYWORDS	Immunoglobulin domain	23	2.76775	0.125307	NM_008319, NM_001164767, NM_009465, NM_010581, NM_001025313, NM_138682, AJ278965, NM_019388, NM_009988, NM_001081249, NM_010531, NM_010493, NM_145391, NM_010867, NM_009318, NM_010186, NM_009735, NM_008352, NM_172833, NM_021406, AF143181, NM_021893, NM_016749, NM_145634, AK083723, NM_177275	682	443	17854	1.35917	1	0.636857	84.558
UP_SEQ_FEATURE	domain:Ig-like V-type	8	0.962696	0.129798	NM_021893, NM_001081249, NM_021406, NM_010581, NM_145634, AJ278965, NM_145391, AK083723, NM_019388	651	104	16021	1.89306	1	0.99225	90.2652
INTERPRO	IPR013106:Immunoglobulin V-set	11	1.32371	0.921403	NM_178796, NM_021406, NM_138682, AJ278965, AF143181, NM_009988, NM_177083, NM_021893, NM_001081249, NM_145634, NM_145391, AK083723, NM_010186	712	364	17763	0.753924	1	1	100
Annotation Cluster 57	Enrichment Score: 1.0328866170493183
Category	Term	Count	%	PValue	Genes	List Total	Pop Hits	Pop Total	Fold Enrichment	Bonferroni	Benjamini	FDR
UP_SEQ_FEATURE	cross-link:Glycyl lysine isopeptide (Lys-Gly) (interchain with G-Cter in SUMO)	9	1.08303	0.0262956	NM_008391, NM_008390, NM_013594, NM_010907, AK041599, NM_012020, NM_008884, NM_019655, NM_001038587, NM_007679, NM_009283	651	88	16021	2.51691	1	0.81985	36.0124
SP_PIR_KEYWORDS	isopeptide bond	16	1.92539	0.111277	NM_008391, NM_015783, NM_008390, NM_013594, NM_207655, NM_010907, AK041599, NM_178216, NM_012020, NM_008562, NM_008884, NM_019655, NM_001038587, NM_173443, NM_009546, AK033431, NM_010730, NM_007679, NM_009283	682	277	17854	1.51214	1	0.611756	80.719
SP_PIR_KEYWORDS	ubl conjugation	24	2.88809	0.272302	NM_178216, AK041599, NM_019655, NM_008884, NM_010050, NM_019388, NM_173443, NM_009546, NM_010493, AK033431, NM_172689, NM_008391, NM_008390, NM_013594, NM_030563, NM_207655, NM_010907, NM_008562, NM_012020, NM_028791, NM_001038587, NM_009068, NM_009045, NM_007865, NM_007679, NM_007829, NM_009283	682	524	17854	1.19903	1	0.838126	98.8148
Annotation Cluster 58	Enrichment Score: 1.0182051498697295
Category	Term	Count	%	PValue	Genes	List Total	Pop Hits	Pop Total	Fold Enrichment	Bonferroni	Benjamini	FDR
SP_PIR_KEYWORDS	selenocysteine	4	0.481348	0.0682138	NM_172119, NM_009156, NM_013759, NM_010050	682	25	17854	4.18862	1	0.474758	62.6865
SP_PIR_KEYWORDS	selenium	4	0.481348	0.0970888	NM_172119, NM_009156, NM_013759, NM_010050	682	29	17854	3.61088	1	0.566476	75.9503
GOTERM_MF_FAT	GO:0008430~selenium binding	4	0.481348	0.133151	NM_172119, NM_009156, NM_013759, NM_010050	547	31	13288	3.13452	1	0.923619	88.0503
Annotation Cluster 59	Enrichment Score: 1.0123119249376356
Category	Term	Count	%	PValue	Genes	List Total	Pop Hits	Pop Total	Fold Enrichment	Bonferroni	Benjamini	FDR
UP_SEQ_FEATURE	domain:Death	5	0.601685	0.0354422	NM_172161, NM_172833, NM_010851, NM_009068, NM_011609	651	31	16021	3.96933	1	0.874109	45.3716
INTERPRO	IPR000488:Death	4	0.481348	0.144263	NM_172161, NM_010851, NM_009068, NM_011609	712	33	17763	3.024	1	0.903144	91.4394
SMART	SM00005:DEATH	4	0.481348	0.179634	NM_172161, NM_010851, NM_009068, NM_011609	407	33	9131	2.71938	1	0.896877	91.928
Annotation Cluster 60	Enrichment Score: 0.9979795861883128
Category	Term	Count	%	PValue	Genes	List Total	Pop Hits	Pop Total	Fold Enrichment	Bonferroni	Benjamini	FDR
UP_SEQ_FEATURE	repeat:ANK 4	12	1.44404	0.0135077	NM_178890, NM_008690, AK008728, NM_029202, NM_010907, NM_080857, NM_020033, NM_009878, NM_030612, NM_009671, NM_033601, NM_030886, NM_173423	651	126	16021	2.34379	1	0.703263	20.3768
UP_SEQ_FEATURE	repeat:ANK 5	10	1.20337	0.0298361	NM_030612, NM_008690, NM_009671, AK008728, NM_029202, NM_033601, NM_080857, NM_010907, NM_030886, NM_173423, NM_020033	651	107	16021	2.29998	1	0.835353	39.801
UP_SEQ_FEATURE	repeat:ANK 3	12	1.44404	0.0592271	NM_178890, NM_008690, AK008728, NM_029202, NM_010907, NM_080857, NM_020033, NM_009878, NM_030612, NM_009671, NM_033601, NM_030886, NM_173423	651	159	16021	1.85735	1	0.948951	64.047
SP_PIR_KEYWORDS	ank repeat	14	1.68472	0.0836347	NM_178890, NM_008690, AK008728, NM_001008232, NM_029202, NM_010907, NM_080857, XM_130063, NM_020033, NM_009878, NM_030612, NM_009671, NM_033601, NM_030886, NM_173423	682	222	17854	1.65092	1	0.525351	70.4377
UP_SEQ_FEATURE	repeat:ANK 2	13	1.56438	0.0890065	NM_178890, NM_008690, AK008728, NM_001008232, NM_029202, NM_010907, NM_080857, NM_020033, NM_009878, NM_030612, NM_009671, NM_033601, NM_030886, NM_173423	651	191	16021	1.67501	1	0.980642	79.0263
UP_SEQ_FEATURE	repeat:ANK 1	13	1.56438	0.0890065	NM_178890, NM_008690, AK008728, NM_001008232, NM_029202, NM_010907, NM_080857, NM_020033, NM_009878, NM_030612, NM_009671, NM_033601, NM_030886, NM_173423	651	191	16021	1.67501	1	0.980642	79.0263
UP_SEQ_FEATURE	repeat:ANK 6	7	0.842359	0.0966333	NM_030612, NM_008690, NM_009671, AK008728, NM_033601, NM_080857, NM_030886, NM_173423	651	78	16021	2.20857	1	0.977637	81.782
INTERPRO	IPR002110:Ankyrin	14	1.68472	0.112617	NM_178890, NM_008690, AK008728, NM_001008232, NM_029202, NM_010907, NM_080857, XM_130063, NM_020033, NM_009878, NM_030612, NM_009671, NM_033601, NM_030886, NM_173423	712	223	17763	1.56624	1	0.837635	84.818
UP_SEQ_FEATURE	repeat:ANK 7	5	0.601685	0.167217	NM_030612, NM_009671, NM_033601, NM_030886, NM_173423	651	53	16021	2.32168	1	0.993174	95.3387
SMART	SM00248:ANK	14	1.68472	0.192135	NM_178890, NM_008690, AK008728, NM_001008232, NM_029202, NM_010907, NM_080857, XM_130063, NM_020033, NM_009878, NM_030612, NM_009671, NM_033601, NM_030886, NM_173423	407	223	9131	1.40847	1	0.890833	93.3593
UP_SEQ_FEATURE	repeat:ANK 9	3	0.361011	0.403892	NM_009671, NM_030886, NM_173423	651	34	16021	2.17146	1	0.999913	99.9828
UP_SEQ_FEATURE	repeat:ANK 8	3	0.361011	0.473471	NM_009671, NM_030886, NM_173423	651	39	16021	1.89306	1	0.999978	99.9979
Annotation Cluster 61	Enrichment Score: 0.9007509233183045
Category	Term	Count	%	PValue	Genes	List Total	Pop Hits	Pop Total	Fold Enrichment	Bonferroni	Benjamini	FDR
GOTERM_BP_FAT	GO:0009057~macromolecule catabolic process	38	4.5728	0.0187504	NM_015783, NM_007696, NM_011969, NM_030711, NM_145227, AK008728, NM_019949, NM_011967, NM_207215, NM_010724, NM_013918, NM_173443, NM_009896, AK015966, NM_178065, NM_011909, AK037442, NM_175226, NM_009895, NM_173423, NM_009397, NM_025992, NM_172833, NM_007870, NM_023738, NM_080857, NM_027869, NM_012020, NM_011756, NM_009455, NM_028791, NM_183151, NM_027314, NM_027490, NM_027979, NM_029219, NM_007…	540	654	13588	1.46207	1	0.266968	28.0586
GOTERM_BP_FAT	GO:0044265~cellular macromolecule catabolic process	35	4.21179	0.0280432	NM_011969, NM_015783, NM_030711, NM_145227, AK008728, NM_019949, NM_011967, NM_207215, NM_010724, NM_013918, NM_009896, AK015966, NM_173443, NM_178065, NM_011909, AK037442, NM_175226, NM_009895, NM_173423, NM_009397, NM_172833, NM_025992, NM_007870, NM_023738, NM_080857, NM_027869, NM_012020, NM_011756, NM_009455, NM_028791, NM_183151, NM_027314, NM_027490, NM_029219, NM_007707, NM_013640, NM_001…	540	609	13588	1.44615	1	0.348576	39.0351
GOTERM_BP_FAT	GO:0051603~proteolysis involved in cellular protein catabolic process	28	3.36943	0.121045	NM_011969, NM_015783, NM_030711, AK008728, NM_019949, NM_011967, NM_207215, NM_010724, NM_013918, NM_009896, AK015966, NM_173443, NM_178065, NM_011909, AK037442, NM_175226, NM_009895, NM_173423, NM_009397, NM_172833, NM_025992, NM_023738, NM_080857, NM_009455, NM_028791, NM_183151, NM_027314, NM_029219, NM_007707, NM_013640, NM_013585	540	534	13588	1.31941	1	0.746897	89.4045
GOTERM_BP_FAT	GO:0044257~cellular protein catabolic process	28	3.36943	0.125745	NM_011969, NM_015783, NM_030711, AK008728, NM_019949, NM_011967, NM_207215, NM_010724, NM_013918, NM_009896, AK015966, NM_173443, NM_178065, NM_011909, AK037442, NM_175226, NM_009895, NM_173423, NM_009397, NM_172833, NM_025992, NM_023738, NM_080857, NM_009455, NM_028791, NM_183151, NM_027314, NM_029219, NM_007707, NM_013640, NM_013585	540	537	13588	1.31204	1	0.754401	90.3482
GOTERM_BP_FAT	GO:0030163~protein catabolic process	28	3.36943	0.160985	NM_011969, NM_015783, NM_030711, AK008728, NM_019949, NM_011967, NM_207215, NM_010724, NM_013918, NM_009896, AK015966, NM_173443, NM_178065, NM_011909, AK037442, NM_175226, NM_009895, NM_173423, NM_009397, NM_172833, NM_025992, NM_023738, NM_080857, NM_009455, NM_028791, NM_183151, NM_027314, NM_029219, NM_007707, NM_013640, NM_013585	540	556	13588	1.2672	1	0.815554	95.2823
GOTERM_BP_FAT	GO:0006508~proteolysis	47	5.65584	0.231047	NM_011969, NM_013484, NM_011967, NM_019949, NM_007576, NM_013918, NM_010724, AK015966, NM_009896, NM_173443, AK077058, NM_178065, AK037442, NM_009895, NM_007402, NM_028066, NM_008198, NM_172833, NM_025992, NM_009455, NM_029219, NM_013640, NM_009807, NM_009808, NM_013585, NM_009805, NM_015783, NM_008607, NM_030711, NM_021281, AK008728, NM_007986, NM_207215, NM_001033875, NM_011909, NM_175226, NM_1…	540	1034	13588	1.14377	1	0.894269	98.9652
GOTERM_BP_FAT	GO:0019941~modification-dependent protein catabolic process	24	2.88809	0.293799	NM_015783, NM_011969, AK008728, NM_011967, NM_019949, NM_207215, NM_013918, NM_173443, AK015966, NM_009896, NM_178065, NM_011909, AK037442, NM_175226, NM_009895, NM_173423, NM_009397, NM_025992, NM_172833, NM_023738, NM_080857, NM_009455, NM_028791, NM_183151, NM_027314, NM_029219, NM_007707	540	508	13588	1.1888	1	0.932393	99.7647
GOTERM_BP_FAT	GO:0043632~modification-dependent macromolecule catabolic process	24	2.88809	0.293799	NM_015783, NM_011969, AK008728, NM_011967, NM_019949, NM_207215, NM_013918, NM_173443, AK015966, NM_009896, NM_178065, NM_011909, AK037442, NM_175226, NM_009895, NM_173423, NM_009397, NM_025992, NM_172833, NM_023738, NM_080857, NM_009455, NM_028791, NM_183151, NM_027314, NM_029219, NM_007707	540	508	13588	1.1888	1	0.932393	99.7647
SP_PIR_KEYWORDS	ubl conjugation pathway	22	2.64741	0.304355	NM_015783, AK008728, NM_019949, NM_207215, NM_013918, NM_173443, AK015966, NM_009896, NM_178065, NM_011909, AK037442, NM_175226, NM_009895, NM_009546, NM_173423, NM_009397, NM_025992, NM_172833, NM_080857, NM_009455, NM_028791, NM_183151, NM_027314, NM_029219, NM_007707	682	484	17854	1.18995	1	0.86007	99.3679
Annotation Cluster 62	Enrichment Score: 0.8876323756086819
Category	Term	Count	%	PValue	Genes	List Total	Pop Hits	Pop Total	Fold Enrichment	Bonferroni	Benjamini	FDR
SP_PIR_KEYWORDS	Protease	29	3.48977	0.0340003	NM_011969, NM_008607, NM_030711, NM_013484, NM_021281, NM_007986, NM_011967, U73004, NM_013918, NM_010724, AK077058, NM_173443, NM_001033875, NM_011909, NM_133731, NM_024434, NM_011190, NM_028066, NM_008455, NM_008198, NM_009397, NM_007609, NM_172833, NM_023220, AK051959, NM_025462, NM_013640, NM_009807, NM_009808, NM_013585	682	509	17854	1.49153	0.999999	0.312642	38.2862
GOTERM_MF_FAT	GO:0004175~endopeptidase activity	24	2.88809	0.101346	NM_008607, NM_011969, NM_021281, NM_013484, NM_007986, NM_011967, NM_010724, NM_001033875, AK077058, NM_133731, NM_028066, NM_007402, NM_008455, NM_153397, NM_008198, NM_007609, NM_172833, NM_023220, AK051959, NM_025462, NM_013640, NM_009807, NM_009808, NM_013585, NM_009805	547	421	13288	1.38485	1	0.86997	79.5815
SP_PIR_KEYWORDS	zymogen	12	1.44404	0.140256	NM_010724, NM_001033875, NM_008607, NM_007609, NM_021281, NM_011820, NM_013640, NM_008455, NM_008198, NM_009807, NM_009808, NM_013585	682	199	17854	1.57863	1	0.67444	87.8592
SP_PIR_KEYWORDS	hydrolase	66	7.94224	0.147232	NM_011969, BC020108, NM_026191, NM_008384, NM_013484, AK029149, NM_030150, NM_011967, NM_009705, NM_026094, NM_019655, NM_027835, AK083346, NM_013918, NM_010724, AK077058, NM_173443, NM_001171003, NM_018851, NM_130447, NM_010029, NM_008102, NM_028066, NM_008198, NM_175118, NM_008638, NM_199016, NM_172833, NM_007870, NM_023220, NM_026004, NM_029427, NM_027490, NM_001146089, AK009002, NM_013640, NM…	682	1500	17854	1.15187	1	0.686893	89.1639
GOTERM_MF_FAT	GO:0008233~peptidase activity	32	3.85078	0.169049	NM_008607, NM_011969, NM_030711, NM_013484, NM_021281, NM_007986, NM_011967, U73004, NM_010724, NM_013918, AK077058, NM_173443, NM_001033875, NM_011909, NM_133731, NM_024434, NM_011190, NM_028066, NM_007402, NM_008455, NM_008198, NM_153397, NM_009397, NM_007609, NM_172833, NM_023220, AK051959, NM_025462, NM_013640, NM_009807, NM_009808, NM_009805, NM_013585	547	629	13288	1.23587	1	0.937822	93.6282
GOTERM_MF_FAT	GO:0070011~peptidase activity, acting on L-amino acid peptides	30	3.61011	0.220115	NM_008607, NM_011969, NM_030711, NM_013484, NM_021281, NM_007986, NM_011967, NM_013918, NM_010724, AK077058, NM_173443, NM_001033875, NM_011909, NM_133731, NM_024434, NM_028066, NM_007402, NM_008455, NM_008198, NM_153397, NM_009397, NM_007609, NM_172833, NM_023220, AK051959, NM_025462, NM_013640, NM_009807, NM_009808, NM_009805, NM_013585	547	603	13288	1.20858	1	0.961726	97.5184
GOTERM_BP_FAT	GO:0006508~proteolysis	47	5.65584	0.231047	NM_011969, NM_013484, NM_011967, NM_019949, NM_007576, NM_013918, NM_010724, AK015966, NM_009896, NM_173443, AK077058, NM_178065, AK037442, NM_009895, NM_007402, NM_028066, NM_008198, NM_172833, NM_025992, NM_009455, NM_029219, NM_013640, NM_009807, NM_009808, NM_013585, NM_009805, NM_015783, NM_008607, NM_030711, NM_021281, AK008728, NM_007986, NM_207215, NM_001033875, NM_011909, NM_175226, NM_1…	540	1034	13588	1.14377	1	0.894269	98.9652
Annotation Cluster 63	Enrichment Score: 0.8850071817296252
Category	Term	Count	%	PValue	Genes	List Total	Pop Hits	Pop Total	Fold Enrichment	Bonferroni	Benjamini	FDR
INTERPRO	IPR000436:Sushi/SCR/CCP	7	0.842359	0.0187126	NM_001081249, NM_013484, NM_178682, NM_011346, NM_011345, NM_007576, AK083723, NM_008198	712	53	17763	3.29502	1	0.327997	25.7724
INTERPRO	IPR016060:Complement control module	7	0.842359	0.0203626	NM_001081249, NM_013484, NM_178682, NM_011346, NM_011345, NM_007576, AK083723, NM_008198	712	54	17763	3.234	1	0.339814	27.7173
SMART	SM00032:CCP	7	0.842359	0.0292989	NM_001081249, NM_013484, NM_178682, NM_011346, NM_011345, NM_007576, AK083723, NM_008198	407	53	9131	2.9631	0.99847	0.370634	31.4751
SP_PIR_KEYWORDS	sushi	6	0.722022	0.0300656	NM_001081249, NM_013484, NM_011346, NM_011345, NM_007576, AK083723, NM_008198	682	46	17854	3.41464	0.999995	0.288255	34.6848
UP_SEQ_FEATURE	domain:Sushi 2	5	0.601685	0.0432829	NM_013484, NM_011346, NM_011345, NM_007576, NM_008198	651	33	16021	3.72876	1	0.914004	52.354
UP_SEQ_FEATURE	domain:Sushi 1	5	0.601685	0.0432829	NM_013484, NM_011346, NM_011345, NM_007576, NM_008198	651	33	16021	3.72876	1	0.914004	52.354
UP_SEQ_FEATURE	domain:Sushi 3	4	0.481348	0.0715242	NM_013484, NM_011345, NM_007576, NM_008198	651	24	16021	4.10164	1	0.960251	71.1601
GOTERM_BP_FAT	GO:0002455~humoral immune response mediated by circulating immunoglobulin	4	0.481348	0.160442	NM_013484, NM_007576, NM_033601, NM_008198	540	35	13588	2.87577	1	0.815761	95.2289
GOTERM_BP_FAT	GO:0006959~humoral immune response	5	0.601685	0.165624	NM_013484, NM_007576, NM_033601, NM_008198, NM_013693	540	54	13588	2.3299	1	0.821174	95.7161
SP_PIR_KEYWORDS	complement pathway	3	0.361011	0.261072	NM_013484, NM_007576, NM_008198	682	26	17854	3.02064	1	0.827667	98.5325
GOTERM_BP_FAT	GO:0006958~complement activation, classical pathway	3	0.361011	0.335188	NM_013484, NM_007576, NM_008198	540	30	13588	2.5163	1	0.949431	99.9177
KEGG_PATHWAY	mmu04610:Complement and coagulation cascades	5	0.601685	0.3962	NM_013484, NM_007576, NM_028066, NM_008455, NM_008198	245	75	5738	1.56136	1	0.856065	99.7513
GOTERM_BP_FAT	GO:0006956~complement activation	3	0.361011	0.420941	NM_013484, NM_007576, NM_008198	540	36	13588	2.09691	1	0.974451	99.9926
GOTERM_BP_FAT	GO:0002541~activation of plasma proteins involved in acute inflammatory response	3	0.361011	0.420941	NM_013484, NM_007576, NM_008198	540	36	13588	2.09691	1	0.974451	99.9926
GOTERM_BP_FAT	GO:0051605~protein maturation by peptide bond cleavage	4	0.481348	0.479412	NM_013484, NM_007576, NM_008198, NM_025462	540	65	13588	1.54849	1	0.984314	99.9988
GOTERM_BP_FAT	GO:0016485~protein processing	5	0.601685	0.481252	NM_013484, NM_007576, NM_008198, NM_009807, NM_025462	540	90	13588	1.39794	1	0.984479	99.9989
GOTERM_BP_FAT	GO:0051604~protein maturation	5	0.601685	0.532076	NM_013484, NM_007576, NM_008198, NM_009807, NM_025462	540	96	13588	1.31057	1	0.990035	99.9998
Annotation Cluster 64	Enrichment Score: 0.8734390919532011
Category	Term	Count	%	PValue	Genes	List Total	Pop Hits	Pop Total	Fold Enrichment	Bonferroni	Benjamini	FDR
GOTERM_MF_FAT	GO:0004896~cytokine receptor activity	7	0.842359	0.0246963	NM_133990, NM_010509, NM_008352, NM_007781, NM_011019, NM_144548, NM_009909	547	55	13288	3.09177	1	0.430299	31.0501
UP_SEQ_FEATURE	short sequence motif:Box 1 motif	3	0.361011	0.26955	NM_133990, NM_007781, NM_011019	651	25	16021	2.95318	1	0.999011	99.4819
UP_SEQ_FEATURE	short sequence motif:WSXWS motif	3	0.361011	0.360091	NM_133990, NM_007781, NM_011019	651	31	16021	2.3816	1	0.999825	99.9436
Annotation Cluster 65	Enrichment Score: 0.8448473925215692
Category	Term	Count	%	PValue	Genes	List Total	Pop Hits	Pop Total	Fold Enrichment	Bonferroni	Benjamini	FDR
BIOCARTA	m_neutrophilPathway:Neutrophil and Its Surface Molecules	3	0.361011	0.111765	NM_011346, NM_011345, NM_010493	87	8	1171	5.04741	1	0.612543	75.7936
BIOCARTA	m_lymphocytePathway:Adhesion Molecules on Lymphocyte	3	0.361011	0.137056	NM_011346, NM_011345, NM_010493	87	9	1171	4.48659	1	0.655938	82.8693
BIOCARTA	m_monocytePathway:Monocyte and its Surface Molecules	3	0.361011	0.190658	NM_011346, NM_011345, NM_010493	87	11	1171	3.67085	1	0.768113	92.0488
Annotation Cluster 66	Enrichment Score: 0.817013728932034
Category	Term	Count	%	PValue	Genes	List Total	Pop Hits	Pop Total	Fold Enrichment	Bonferroni	Benjamini	FDR
GOTERM_BP_FAT	GO:0006032~chitin catabolic process	3	0.361011	0.0572311	NM_007696, NM_027979, NM_178412	540	10	13588	7.54889	1	0.515781	64.1327
INTERPRO	IPR001223:Glycoside hydrolase, family 18, catalytic domain	3	0.361011	0.0581771	NM_007696, NM_027979, NM_178412	712	10	17763	7.48441	1	0.646538	61.158
INTERPRO	IPR011583:Chitinase II	3	0.361011	0.0581771	NM_007696, NM_027979, NM_178412	712	10	17763	7.48441	1	0.646538	61.158
GOTERM_MF_FAT	GO:0004568~chitinase activity	3	0.361011	0.0609465	NM_007696, NM_027979, NM_178412	547	10	13288	7.28775	1	0.72139	60.7387
GOTERM_BP_FAT	GO:0006030~chitin metabolic process	3	0.361011	0.068156	NM_007696, NM_027979, NM_178412	540	11	13588	6.86263	1	0.56856	70.7161
SMART	SM00636:Glyco_18	3	0.361011	0.0700728	NM_007696, NM_027979, NM_178412	407	10	9131	6.73047	1	0.585159	60.2841
GOTERM_BP_FAT	GO:0006026~aminoglycan catabolic process	3	0.361011	0.158502	NM_007696, NM_027979, NM_178412	540	18	13588	4.19383	1	0.81573	95.0334
GOTERM_BP_FAT	GO:0000272~polysaccharide catabolic process	3	0.361011	0.201766	NM_007696, NM_027979, NM_178412	540	21	13588	3.59471	1	0.865293	98.0173
INTERPRO	IPR013781:Glycoside hydrolase, subgroup, catalytic core	3	0.361011	0.39727	NM_007696, NM_027979, NM_178412	712	34	17763	2.2013	1	0.99486	99.966
GOTERM_BP_FAT	GO:0016052~carbohydrate catabolic process	5	0.601685	0.401443	NM_007696, NM_019703, NM_027979, NM_013820, NM_178412	540	81	13588	1.55327	1	0.969739	99.9868
GOTERM_BP_FAT	GO:0006022~aminoglycan metabolic process	3	0.361011	0.616862	NM_007696, NM_027979, NM_178412	540	52	13588	1.45171	1	0.995264	100
GOTERM_BP_FAT	GO:0005976~polysaccharide metabolic process	3	0.361011	0.884945	NM_007696, NM_027979, NM_178412	540	92	13588	0.820531	1	0.99992	100
Annotation Cluster 67	Enrichment Score: 0.7970352232669325
Category	Term	Count	%	PValue	Genes	List Total	Pop Hits	Pop Total	Fold Enrichment	Bonferroni	Benjamini	FDR
GOTERM_CC_FAT	GO:0031982~vesicle	26	3.12876	0.0700895	NM_022310, NM_013885, NM_009344, NM_026094, NM_011905, NM_001039701, NM_008361, AK083346, NM_024435, NM_019799, NM_207636, NM_016807, AK033431, NM_008326, NM_010404, NM_001004185, NM_145857, NM_177866, NM_207655, NM_022030, NM_007604, NM_013693, NM_025462, NM_175087, NM_025378, NM_019787, NM_018790, NM_007865	442	519	12504	1.41721	1	0.638444	62.018
GOTERM_CC_FAT	GO:0031410~cytoplasmic vesicle	24	2.88809	0.134287	NM_022310, NM_013885, NM_009344, NM_026094, NM_011905, NM_008361, AK083346, NM_024435, NM_019799, NM_207636, NM_016807, AK033431, NM_008326, NM_010404, NM_001004185, NM_177866, NM_207655, NM_022030, NM_007604, NM_013693, NM_025462, NM_175087, NM_025378, NM_019787, NM_018790, NM_007865	442	508	12504	1.33652	1	0.829064	85.3544
GOTERM_CC_FAT	GO:0016023~cytoplasmic membrane-bounded vesicle	19	2.2864	0.208957	NM_001004185, NM_010404, NM_177866, NM_022310, NM_022030, NM_207655, NM_007604, NM_009344, NM_026094, NM_013693, NM_008361, AK083346, NM_025462, NM_024435, NM_025378, NM_207636, NM_016807, AK033431, NM_019787, NM_008326, NM_018790	442	414	12504	1.29831	1	0.922104	95.5961
GOTERM_CC_FAT	GO:0031988~membrane-bounded vesicle	19	2.2864	0.227099	NM_001004185, NM_010404, NM_177866, NM_022310, NM_022030, NM_207655, NM_007604, NM_009344, NM_026094, NM_013693, NM_008361, AK083346, NM_025462, NM_024435, NM_025378, NM_207636, NM_016807, AK033431, NM_019787, NM_008326, NM_018790	442	420	12504	1.27977	1	0.93312	96.767
GOTERM_CC_FAT	GO:0030141~secretory granule	7	0.842359	0.231668	NM_024435, NM_177866, NM_207636, NM_026094, NM_013693, NM_018790, NM_008361	442	117	12504	1.69254	1	0.930864	97.0126
Annotation Cluster 68	Enrichment Score: 0.7914595311253753
Category	Term	Count	%	PValue	Genes	List Total	Pop Hits	Pop Total	Fold Enrichment	Bonferroni	Benjamini	FDR
GOTERM_BP_FAT	GO:0015833~peptide transport	7	0.842359	0.0102244	NM_011530, NM_011504, NM_031168, NM_013683, NM_023044, NM_001039701, NM_020622	540	47	13588	3.74768	1	0.186933	16.3728
GOTERM_BP_FAT	GO:0010817~regulation of hormone levels	12	1.44404	0.0128559	NM_133217, NM_008529, NM_008289, NM_172119, NM_011504, NM_031168, NM_148933, NM_053080, NM_010050, NM_001039701, NM_020622, NM_025462	540	128	13588	2.35903	1	0.217265	20.1579
GOTERM_BP_FAT	GO:0009914~hormone transport	5	0.601685	0.0838947	NM_008529, NM_011504, NM_031168, NM_001039701, NM_020622	540	42	13588	2.99559	1	0.632285	78.2269
GOTERM_BP_FAT	GO:0030072~peptide hormone secretion	4	0.481348	0.150851	NM_011504, NM_031168, NM_001039701, NM_020622	540	34	13588	2.96035	1	0.80437	94.1864
GOTERM_BP_FAT	GO:0002790~peptide secretion	4	0.481348	0.170212	NM_011504, NM_031168, NM_001039701, NM_020622	540	36	13588	2.79588	1	0.827724	96.1079
GOTERM_BP_FAT	GO:0046879~hormone secretion	4	0.481348	0.221281	NM_011504, NM_031168, NM_001039701, NM_020622	540	41	13588	2.45492	1	0.887075	98.7111
GOTERM_BP_FAT	GO:0003001~generation of a signal involved in cell-cell signaling	6	0.722022	0.240329	NM_011698, NM_011504, NM_031168, NM_001037099, NM_001039701, NM_020622	540	84	13588	1.79735	1	0.901231	99.1623
GOTERM_BP_FAT	GO:0030073~insulin secretion	3	0.361011	0.290844	NM_011504, NM_001039701, NM_020622	540	27	13588	2.79588	1	0.931468	99.747
GOTERM_BP_FAT	GO:0046903~secretion	11	1.32371	0.390303	NM_008529, NM_011698, NM_011504, NM_020492, NM_031168, NM_029825, NM_021274, NM_010730, NM_001037099, NM_001039701, NM_020622	540	221	13588	1.25246	1	0.967447	99.9817
GOTERM_BP_FAT	GO:0032940~secretion by cell	9	1.08303	0.458914	NM_008529, NM_011698, NM_011504, NM_020492, NM_031168, NM_029825, NM_021274, NM_001039701, NM_020622	540	186	13588	1.21756	1	0.981273	99.9977
GOTERM_BP_FAT	GO:0007267~cell-cell signaling	13	1.56438	0.496029	NM_008077, NM_022030, NM_007604, NM_001039701, NM_001037099, NM_008285, NM_008072, NM_020622, NM_011698, NM_011504, NM_031168, NM_020492, NM_013518	540	290	13588	1.12799	1	0.986095	99.9993
GOTERM_BP_FAT	GO:0006887~exocytosis	4	0.481348	0.817378	NM_011698, NM_011504, NM_020492, NM_029825	540	110	13588	0.915017	1	0.999675	100
Annotation Cluster 69	Enrichment Score: 0.7786132691702639
Category	Term	Count	%	PValue	Genes	List Total	Pop Hits	Pop Total	Fold Enrichment	Bonferroni	Benjamini	FDR
GOTERM_CC_FAT	GO:0005886~plasma membrane	137	16.4862	0.000116517	NM_015811, NM_026907, NM_019980, NM_010483, NM_148933, NM_001025313, NM_013885, NM_011019, NM_144808, NM_008285, NM_001037099, AK083346, NM_009988, AK038837, M19423, NM_011867, NM_144512, NM_010493, NM_019799, X69698, NM_010287, NM_009783, NM_145857, NM_177866, NM_010329, NM_178798, NM_181754, NM_146999, NM_177861, NM_022030, NM_026913, NM_013693, NM_009909, NM_133227, NM_013927, NM_144875, NM_02…	442	2906	12504	1.33368	0.0336777	0.0085279	0.15511
SP_PIR_KEYWORDS	cell membrane	84	10.1083	0.0131047	NM_207242, NM_026907, NM_010581, NM_010483, NM_013885, NM_144808, NM_009347, NM_008285, NM_009348, NM_008530, NM_007484, NM_172612, AK083346, NM_009988, NM_008529, NM_172119, AK038837, NM_020492, NM_133914, NM_001105245, NM_172413, NM_019799, NM_145373, NM_010287, NM_010329, NM_177866, AK041527, NM_013650, NM_178798, NM_181754, NM_008639, NM_146999, NM_177861, NM_010260, NM_153101, NM_010777, NM_…	682	1713	17854	1.28373	0.994957	0.161654	16.8115
UP_SEQ_FEATURE	topological domain:Extracellular	97	11.6727	0.195924	NM_026907, NM_010483, NM_011019, NM_144808, NM_008285, NM_009988, NM_011867, NM_144512, NM_019799, X69698, NM_010493, NM_010287, NM_199016, NM_010329, NM_177866, NM_021406, NM_178798, NM_146999, NM_181754, NM_022030, AB026047, NM_013693, NM_009909, NM_013927, NM_011990, NM_017466, NM_007865, NM_177275, NM_028595, NM_011890, NM_001164767, NM_008319, NM_001033122, NM_008880, NM_025858, NM_009728, A…	651	2174	16021	1.09805	1	0.995826	97.4103
SP_PIR_KEYWORDS	membrane	211	25.3911	0.516632	NM_010483, NM_001025313, NM_148933, NM_011019, NM_009704, NM_144808, NM_026094, NM_013683, AK083346, NM_009988, NM_011867, NM_011530, NM_010493, NM_019799, X69698, NM_001025606, NM_010287, NM_178798, NM_146999, NM_023220, NM_013693, NM_022329, NM_013927, NM_027339, NM_011990, NM_026862, NM_009841, NM_019787, NM_018790, NM_007865, NM_011890, NM_028595, NM_008319, NM_153564, NM_001033122, NM_023386…	682	5507	17854	1.00304	1	0.936083	99.9961
UP_SEQ_FEATURE	topological domain:Cytoplasmic	110	13.2371	0.671871	NM_026907, NM_010483, NM_001025313, NM_011019, NM_126166, NM_144808, NM_008285, NM_013683, NM_009988, NM_009177, NM_011867, NM_011530, NM_144512, NM_019799, X69698, NM_010493, NM_010287, NM_199016, NM_010329, NM_177866, NM_021406, NM_178798, NM_146999, NM_181754, NM_022030, NM_023220, AB026047, NM_013693, NM_009909, NM_013927, NM_011990, NM_017466, NM_007865, NM_177275, NM_011890, NM_028595, NM_0…	651	2780	16021	0.97377	1	1	100
UP_SEQ_FEATURE	transmembrane region	150	18.0505	0.955207	NM_026907, NM_144791, NM_010483, NM_148933, NM_001025313, NM_013885, NM_011019, NM_126166, NM_009704, NM_144808, NM_028166, NM_008285, NM_013683, NM_009988, NM_009177, NM_011867, NM_011530, NM_144512, NM_010493, X69698, NM_019799, NM_001025606, NM_010287, NM_013479, NM_177866, NM_010329, NM_199016, NM_021406, NM_178798, NM_181754, NM_146999, NM_177861, NM_022030, NM_023220, AB026047, NM_013693, N…	651	4113	16021	0.897514	1	1	100
GOTERM_CC_FAT	GO:0031224~intrinsic to membrane	185	22.2623	0.992687	NM_010483, NM_001025313, NM_148933, NM_011019, NM_144808, NM_009704, NM_026094, NM_028968, NM_001037099, NM_013683, NM_009988, M19423, NM_011867, NM_011530, NM_019799, X69698, NM_010493, NM_001025606, NM_010287, NM_178798, NM_146999, NM_023220, NM_022329, NM_013693, NM_013927, NM_027339, NM_177923, NM_011990, NM_026862, NM_009841, NM_007865, NM_028595, NM_011890, NM_008319, NM_001033122, NM_02338…	442	5914	12504	0.884947	1	0.999996	100
GOTERM_CC_FAT	GO:0016021~integral to membrane	172	20.698	0.998726	NM_026907, NM_172659, NM_144791, NM_010483, NM_148933, NM_001025313, NM_013885, NM_011019, NM_126166, NM_009704, NM_144808, NM_028968, NM_028166, NM_026094, NM_008285, NM_013683, NM_001037099, NM_009988, NM_009177, M19423, NM_011867, NM_011530, AB026045, NM_144512, NM_010493, X69698, NM_019799, NM_001025606, NM_010287, NM_013479, NM_009783, NM_177866, NM_010329, NM_199016, NM_021406, NM_178798, N…	442	5709	12504	0.852305	1	1	100
SP_PIR_KEYWORDS	transmembrane	164	19.7353	0.999431	NM_026907, NM_172659, NM_144791, NM_010483, NM_148933, NM_001025313, NM_013885, NM_011019, NM_126166, NM_009704, NM_144808, NM_028968, NM_028166, NM_026094, NM_008285, NM_013683, NM_009988, NM_009177, M19423, NM_011867, NM_011530, NM_144512, NM_010493, X69698, NM_019799, NM_001025606, NM_010287, NM_013479, NM_009783, NM_177866, NM_010329, NM_199016, NM_021406, NM_178798, NM_181754, NM_146999, NM_…	682	5237	17854	0.819809	1	1	100
Annotation Cluster 70	Enrichment Score: 0.7697355069897639
Category	Term	Count	%	PValue	Genes	List Total	Pop Hits	Pop Total	Fold Enrichment	Bonferroni	Benjamini	FDR
PIR_SUPERFAMILY	PIRSF006354:suppressor of cytokine signaling (SOCS) 1-3	3	0.361011	0.0108027	NM_009896, NM_009895, NM_007707	357	4	8136	17.0924	0.971325	0.298947	13.6748
SP_PIR_KEYWORDS	Signal transduction inhibitor	5	0.601685	0.035746	NM_015811, NM_009896, NM_011267, NM_009895, NM_007707	682	33	17854	3.9665	1	0.31221	39.8243
INTERPRO	IPR001496:SOCS protein, C-terminal	4	0.481348	0.173458	NM_009896, AK008728, NM_009895, NM_080857, NM_007707	712	36	17763	2.772	1	0.932225	95.0495
UP_SEQ_FEATURE	domain:SOCS box	4	0.481348	0.178322	NM_009896, AK008728, NM_009895, NM_080857, NM_007707	651	36	16021	2.73443	1	0.994357	96.2776
SMART	SM00253:SOCS	4	0.481348	0.214163	NM_009896, AK008728, NM_009895, NM_080857, NM_007707	407	36	9131	2.49277	1	0.9082	95.3269
SP_PIR_KEYWORDS	growth regulation	4	0.481348	0.287123	NM_009896, NM_031373, NM_009895, NM_007707	682	49	17854	2.13705	1	0.848164	99.1106
UP_SEQ_FEATURE	domain:SH2	6	0.722022	0.301781	NM_009896, NM_197944, NM_009895, NM_019963, NM_007707, AK041599, NM_009283	651	90	16021	1.64066	1	0.999448	99.7567
SP_PIR_KEYWORDS	SH2 domain	6	0.722022	0.356874	NM_009896, NM_197944, NM_009895, NM_019963, NM_007707, AK041599, NM_009283	682	103	17854	1.52498	1	0.881474	99.7886
INTERPRO	IPR000980:SH2 motif	6	0.722022	0.459011	NM_009896, NM_197944, NM_009895, NM_019963, NM_007707, AK041599, NM_009283	712	111	17763	1.34854	1	0.997412	99.9938
SMART	SM00252:SH2	6	0.722022	0.552896	NM_009896, NM_197944, NM_009895, NM_019963, NM_007707, AK041599, NM_009283	407	111	9131	1.2127	1	0.987563	99.9964
Annotation Cluster 71	Enrichment Score: 0.7532641240782595
Category	Term	Count	%	PValue	Genes	List Total	Pop Hits	Pop Total	Fold Enrichment	Bonferroni	Benjamini	FDR
GOTERM_BP_FAT	GO:0009891~positive regulation of biosynthetic process	32	3.85078	0.0370419	NM_013627, NM_008380, NM_007920, NM_126166, NM_008285, NM_008361, NM_011905, NM_172728, NM_031168, NM_033601, NM_011609, NM_022657, NM_010558, NM_013671, NM_145857, NM_008390, NM_001033431, NM_153287, NM_011141, NM_012020, NM_019563, NM_009716, NM_007913, NM_013693, NM_009044, NM_010851, AK080820, NM_019786, NM_009045, NM_008987, NM_009806, NM_007679	540	557	13588	1.44563	1	0.408932	48.1441
GOTERM_BP_FAT	GO:0010604~positive regulation of macromolecule metabolic process	35	4.21179	0.0442599	NM_013627, NM_008380, NM_126166, NM_007920, NM_008884, NM_008361, NM_172728, NM_017371, NM_031168, NM_033601, NM_011609, NM_013632, NM_022657, NM_009969, NM_010558, NM_145857, NM_008390, NM_001033431, NM_153287, NM_011141, NM_012020, NM_019563, NM_009716, NM_007913, NM_028791, NM_013693, NM_011611, NM_009044, NM_010851, AK080820, NM_019786, NM_009045, NM_170786, NM_009806, NM_007679	540	633	13588	1.39132	1	0.453404	54.5066
GOTERM_BP_FAT	GO:0051173~positive regulation of nitrogen compound metabolic process	30	3.61011	0.0473418	NM_013627, NM_008380, NM_007920, NM_008285, NM_011905, NM_172728, NM_031168, NM_033601, NM_013632, NM_011609, NM_022657, NM_010558, NM_013671, NM_008390, NM_153287, NM_011141, NM_012020, NM_019563, NM_009716, NM_007913, NM_028791, NM_013693, NM_011611, NM_009044, NM_010851, AK080820, NM_009045, NM_008987, NM_007679, NM_009806	540	526	13588	1.43515	1	0.466459	56.9924
GOTERM_BP_FAT	GO:0031328~positive regulation of cellular biosynthetic process	31	3.73045	0.0503841	NM_013627, NM_008380, NM_007920, NM_126166, NM_008285, NM_008361, NM_011905, NM_172728, NM_031168, NM_033601, NM_011609, NM_022657, NM_010558, NM_013671, NM_145857, NM_008390, NM_153287, NM_011141, NM_012020, NM_019563, NM_009716, NM_007913, NM_013693, NM_009044, NM_010851, AK080820, NM_019786, NM_009045, NM_008987, NM_007679, NM_009806	540	552	13588	1.41314	1	0.484135	59.3204
GOTERM_BP_FAT	GO:0045893~positive regulation of transcription, DNA-dependent	22	2.64741	0.158144	NM_013627, NM_008390, NM_153287, NM_008380, NM_011141, NM_007920, NM_012020, NM_009716, NM_007913, NM_013693, NM_172728, NM_009044, NM_031168, NM_010851, AK080820, NM_033601, NM_011609, NM_009045, NM_022657, NM_007679, NM_010558, NM_009806	540	416	13588	1.33073	1	0.817727	94.9965
GOTERM_BP_FAT	GO:0010557~positive regulation of macromolecule biosynthetic process	27	3.2491	0.159291	NM_013627, NM_008380, NM_007920, NM_126166, NM_008361, NM_172728, NM_031168, NM_033601, NM_011609, NM_022657, NM_010558, NM_008390, NM_001033431, NM_153287, NM_011141, NM_012020, NM_019563, NM_007913, NM_009716, NM_013693, NM_009044, NM_010851, AK080820, NM_019786, NM_009045, NM_007679, NM_009806	540	530	13588	1.28189	1	0.814674	95.1138
GOTERM_BP_FAT	GO:0045935~positive regulation of nucleobase, nucleoside, nucleotide and nucleic acid metabolic process	26	3.12876	0.16344	NM_013627, NM_008380, NM_007920, NM_172728, NM_031168, NM_033601, NM_013632, NM_011609, NM_022657, NM_010558, NM_008390, NM_153287, NM_011141, NM_019563, NM_012020, NM_007913, NM_009716, NM_028791, NM_013693, NM_011611, NM_009044, NM_010851, AK080820, NM_009045, NM_007679, NM_009806	540	510	13588	1.28282	1	0.818011	95.5168
GOTERM_BP_FAT	GO:0051254~positive regulation of RNA metabolic process	22	2.64741	0.167236	NM_013627, NM_008390, NM_153287, NM_008380, NM_011141, NM_007920, NM_012020, NM_009716, NM_007913, NM_013693, NM_172728, NM_009044, NM_031168, NM_010851, AK080820, NM_033601, NM_011609, NM_009045, NM_022657, NM_007679, NM_010558, NM_009806	540	419	13588	1.32121	1	0.823121	95.8578
GOTERM_BP_FAT	GO:0010628~positive regulation of gene expression	24	2.88809	0.23066	NM_008390, NM_013627, NM_153287, NM_008380, NM_011141, NM_007920, NM_012020, NM_019563, NM_009716, NM_007913, NM_013693, NM_172728, NM_009044, NM_031168, NM_010851, AK080820, NM_033601, NM_011609, NM_009045, NM_022657, NM_009969, NM_007679, NM_010558, NM_009806	540	488	13588	1.23752	1	0.894732	98.9561
GOTERM_BP_FAT	GO:0045941~positive regulation of transcription	23	2.76775	0.264595	NM_013627, NM_008390, NM_153287, NM_008380, NM_011141, NM_007920, NM_012020, NM_019563, NM_009716, NM_007913, NM_013693, NM_172728, NM_009044, NM_031168, NM_010851, AK080820, NM_033601, NM_011609, NM_009045, NM_022657, NM_007679, NM_010558, NM_009806	540	475	13588	1.21842	1	0.915873	99.5238
GOTERM_BP_FAT	GO:0045944~positive regulation of transcription from RNA polymerase II promoter	16	1.92539	0.4625	NM_013627, NM_008390, NM_153287, NM_008380, NM_011141, NM_007920, NM_012020, NM_007913, NM_009716, NM_013693, NM_031168, NM_010851, NM_033601, NM_011609, NM_007679, NM_009806	540	358	13588	1.1246	1	0.981638	99.998
GOTERM_BP_FAT	GO:0006357~regulation of transcription from RNA polymerase II promoter	24	2.88809	0.649443	NM_021788, NM_010509, NM_019935, NM_013671, NM_013627, NM_008390, NM_153287, NM_001033450, NM_008380, NM_011141, NM_007920, NM_012020, NM_009716, NM_007913, NM_013693, NM_031168, NM_010851, NM_011249, NM_033601, NM_011589, NM_011609, NM_008329, NM_007679, NM_009806	540	616	13588	0.980375	1	0.996576	100
GOTERM_BP_FAT	GO:0051252~regulation of RNA metabolic process	56	6.73887	0.734597	NM_013627, NM_001033450, NM_011764, NM_016850, NM_008380, NM_007920, NM_028967, NM_031168, NM_033601, NM_001045527, NM_001013769, NM_021788, NM_019935, NM_001033196, NM_007959, NM_007498, NM_012020, NM_007913, NM_011756, NM_013693, NM_011610, NM_008037, NM_181853, NM_011589, NM_008329, NM_007961, NM_007829, NM_009806, AK041599, NM_172763, NM_172728, NM_011249, NM_011609, NM_022657, NM_013498, NM_…	540	1488	13588	0.946993	1	0.99876	100
GOTERM_BP_FAT	GO:0006355~regulation of transcription, DNA-dependent	54	6.49819	0.785003	NM_013627, NM_001033450, NM_011764, NM_016850, NM_008380, NM_007920, NM_028967, NM_031168, NM_033601, NM_001045527, NM_001013769, NM_021788, NM_019935, NM_001033196, NM_007959, NM_007498, NM_012020, NM_007913, NM_013693, NM_008037, NM_181853, NM_011589, NM_008329, NM_007961, NM_007829, NM_009806, AK041599, NM_172763, NM_172728, NM_011249, NM_011609, NM_022657, NM_013498, NM_010558, NM_013671, NM_…	540	1465	13588	0.927509	1	0.999437	100
Annotation Cluster 72	Enrichment Score: 0.7529626233846082
Category	Term	Count	%	PValue	Genes	List Total	Pop Hits	Pop Total	Fold Enrichment	Bonferroni	Benjamini	FDR
INTERPRO	IPR002957:Keratin, type I	5	0.601685	0.0376479	NM_010659, NM_133730, NM_013639, NM_010661, NM_016880	712	32	17763	3.89813	1	0.498449	45.4175
PIR_SUPERFAMILY	PIRSF002282:cytoskeletal keratin	6	0.722022	0.080851	NM_010659, NM_016879, NM_133730, NM_013639, NM_010661, NM_016880	357	53	8136	2.57999	1	0.860427	68.0626
UP_SEQ_FEATURE	region of interest:Coil 2	6	0.722022	0.0905216	NM_010659, NM_016879, NM_133730, NM_013639, NM_010661, NM_016880	651	59	16021	2.50269	1	0.980002	79.6031
UP_SEQ_FEATURE	region of interest:Coil 1B	6	0.722022	0.123354	NM_010659, NM_016879, NM_133730, NM_013639, NM_010661, NM_016880	651	65	16021	2.27168	1	0.991863	88.9842
UP_SEQ_FEATURE	region of interest:Coil 1A	6	0.722022	0.123354	NM_010659, NM_016879, NM_133730, NM_013639, NM_010661, NM_016880	651	65	16021	2.27168	1	0.991863	88.9842
UP_SEQ_FEATURE	region of interest:Linker 1	6	0.722022	0.123354	NM_010659, NM_016879, NM_133730, NM_013639, NM_010661, NM_016880	651	65	16021	2.27168	1	0.991863	88.9842
UP_SEQ_FEATURE	region of interest:Rod	6	0.722022	0.1293	NM_010659, NM_016879, NM_133730, NM_013639, NM_010661, NM_016880	651	66	16021	2.23726	1	0.992899	90.1714
UP_SEQ_FEATURE	region of interest:Head	6	0.722022	0.135374	NM_010659, NM_016879, NM_133730, NM_013639, NM_010661, NM_016880	651	67	16021	2.20387	1	0.993102	91.2592
INTERPRO	IPR016044:Filament	6	0.722022	0.148367	NM_010659, NM_016879, NM_133730, NM_013639, NM_010661, NM_016880	712	70	17763	2.1384	1	0.903265	92.0648
SP_PIR_KEYWORDS	Intermediate filament	6	0.722022	0.151806	NM_010659, NM_016879, NM_133730, NM_013639, NM_010661, NM_016880	682	74	17854	2.12261	1	0.68598	89.9473
UP_SEQ_FEATURE	region of interest:Tail	6	0.722022	0.15433	NM_010659, NM_016879, NM_133730, NM_013639, NM_010661, NM_016880	651	70	16021	2.10941	1	0.994392	93.971
INTERPRO	IPR001664:Intermediate filament protein	6	0.722022	0.16119	NM_010659, NM_016879, NM_133730, NM_013639, NM_010661, NM_016880	712	72	17763	2.079	1	0.919491	93.754
INTERPRO	IPR018039:Intermediate filament protein, conserved site	6	0.722022	0.16119	NM_010659, NM_016879, NM_133730, NM_013639, NM_010661, NM_016880	712	72	17763	2.079	1	0.919491	93.754
UP_SEQ_FEATURE	region of interest:Linker 12	5	0.601685	0.217033	NM_010659, NM_016879, NM_133730, NM_010661, NM_016880	651	59	16021	2.08558	1	0.997422	98.3417
GOTERM_CC_FAT	GO:0005882~intermediate filament	6	0.722022	0.533033	NM_010659, NM_016879, NM_133730, NM_013639, NM_010661, NM_016880	442	137	12504	1.23896	1	0.994519	99.9961
GOTERM_CC_FAT	GO:0045111~intermediate filament cytoskeleton	6	0.722022	0.552408	NM_010659, NM_016879, NM_133730, NM_013639, NM_010661, NM_016880	442	140	12504	1.21241	1	0.995352	99.9978
SP_PIR_KEYWORDS	keratin	5	0.601685	0.601569	NM_010659, NM_016879, NM_133730, NM_010661, NM_016880	682	109	17854	1.20087	1	0.958461	99.9997
GOTERM_MF_FAT	GO:0005198~structural molecule activity	15	1.80505	0.889855	NM_016675, NM_016879, NM_010777, L78788, NM_009347, NM_009348, NM_133227, NM_010659, NM_133730, AK075966, NM_013639, NM_017379, NM_028086, NM_010867, NM_010661, NM_016880	547	450	13288	0.80975	1	0.999966	100
Annotation Cluster 73	Enrichment Score: 0.7237928471288658
Category	Term	Count	%	PValue	Genes	List Total	Pop Hits	Pop Total	Fold Enrichment	Bonferroni	Benjamini	FDR
GOTERM_BP_FAT	GO:0006692~prostanoid metabolic process	3	0.361011	0.104374	NM_010329, NM_011609, NM_008969	540	14	13588	5.39206	1	0.701426	85.3076
GOTERM_BP_FAT	GO:0006693~prostaglandin metabolic process	3	0.361011	0.104374	NM_010329, NM_011609, NM_008969	540	14	13588	5.39206	1	0.701426	85.3076
GOTERM_BP_FAT	GO:0006690~icosanoid metabolic process	4	0.481348	0.150851	NM_010329, NM_011820, NM_011609, NM_008969	540	34	13588	2.96035	1	0.80437	94.1864
GOTERM_BP_FAT	GO:0033559~unsaturated fatty acid metabolic process	4	0.481348	0.170212	NM_010329, NM_011820, NM_011609, NM_008969	540	36	13588	2.79588	1	0.827724	96.1079
GOTERM_BP_FAT	GO:0006631~fatty acid metabolic process	6	0.722022	0.859632	NM_010329, NM_011820, NM_011609, NM_009890, NM_008969, NM_007381	540	184	13588	0.820531	1	0.999863	100
Annotation Cluster 74	Enrichment Score: 0.7036143390515711
Category	Term	Count	%	PValue	Genes	List Total	Pop Hits	Pop Total	Fold Enrichment	Bonferroni	Benjamini	FDR
GOTERM_BP_FAT	GO:0010332~response to gamma radiation	4	0.481348	0.0278802	NM_013671, NM_173408, NM_013632, NM_008884	540	17	13588	5.9207	1	0.34883	38.8569
GOTERM_BP_FAT	GO:0010212~response to ionizing radiation	5	0.601685	0.121786	NM_013671, NM_173408, NM_013632, NM_008884, NM_028791	540	48	13588	2.62114	1	0.747493	89.5587
GOTERM_BP_FAT	GO:0009628~response to abiotic stimulus	10	1.20337	0.668837	NM_010479, NM_013671, NM_010478, NM_008607, NM_172709, NM_144532, NM_173408, NM_013632, NM_008884, NM_013693, NM_028791	540	251	13588	1.00251	1	0.997257	100
GOTERM_BP_FAT	GO:0009314~response to radiation	6	0.722022	0.675043	NM_013671, NM_144532, NM_173408, NM_013632, NM_008884, NM_028791	540	143	13588	1.05579	1	0.997484	100
Annotation Cluster 75	Enrichment Score: 0.6772432126075908
Category	Term	Count	%	PValue	Genes	List Total	Pop Hits	Pop Total	Fold Enrichment	Bonferroni	Benjamini	FDR
GOTERM_BP_FAT	GO:0009310~amine catabolic process	6	0.722022	0.114984	NM_172119, NM_145533, NM_010020, NM_138595, AK087437, NM_010050, NM_008324	540	65	13588	2.32274	1	0.731095	88.0587
GOTERM_BP_FAT	GO:0042402~biogenic amine catabolic process	3	0.361011	0.117389	NM_145533, NM_010020, AK087437, NM_008324	540	15	13588	5.03259	1	0.73715	88.6109
GOTERM_BP_FAT	GO:0042219~cellular amino acid derivative catabolic process	3	0.361011	0.158502	NM_145533, NM_010020, AK087437, NM_008324	540	18	13588	4.19383	1	0.81573	95.0334
GOTERM_BP_FAT	GO:0006576~biogenic amine metabolic process	5	0.601685	0.392402	NM_008529, NM_145533, NM_010020, NM_173391, AK087437, NM_008324	540	80	13588	1.57269	1	0.967527	99.9828
GOTERM_BP_FAT	GO:0006575~cellular amino acid derivative metabolic process	7	0.842359	0.489504	NM_013671, NM_008529, NM_145533, NM_010020, NM_173391, NM_011820, AK087437, NM_008324	540	141	13588	1.24923	1	0.985636	99.9992
Annotation Cluster 76	Enrichment Score: 0.6750647672860316
Category	Term	Count	%	PValue	Genes	List Total	Pop Hits	Pop Total	Fold Enrichment	Bonferroni	Benjamini	FDR
UP_SEQ_FEATURE	repeat:TNFR-Cys 4	3	0.361011	0.0595937	NM_011609, NM_011610, NM_011611	651	10	16021	7.38295	1	0.945301	64.2809
UP_SEQ_FEATURE	repeat:TNFR-Cys 3	3	0.361011	0.17894	NM_011609, NM_011610, NM_011611	651	19	16021	3.88576	1	0.993984	96.3243
UP_SEQ_FEATURE	repeat:TNFR-Cys 1	3	0.361011	0.223885	NM_011609, NM_011610, NM_011611	651	22	16021	3.35589	1	0.997279	98.5688
UP_SEQ_FEATURE	repeat:TNFR-Cys 2	3	0.361011	0.223885	NM_011609, NM_011610, NM_011611	651	22	16021	3.35589	1	0.997279	98.5688
INTERPRO	IPR001368:TNFR/CD27/30/40/95 cysteine-rich region	3	0.361011	0.382948	NM_011609, NM_011610, NM_011611	712	33	17763	2.268	1	0.994429	99.9508
SMART	SM00208:TNFR	3	0.361011	0.435026	NM_011609, NM_011610, NM_011611	407	33	9131	2.03954	1	0.976992	99.9295
Annotation Cluster 77	Enrichment Score: 0.6691526514423377
Category	Term	Count	%	PValue	Genes	List Total	Pop Hits	Pop Total	Fold Enrichment	Bonferroni	Benjamini	FDR
SP_PIR_KEYWORDS	zinc-finger	63	7.58123	0.0098583	NM_001001735, NM_011764, AK164710, NM_028864, NM_194346, AK031537, NM_029077, NM_001025599, AK015966, NM_009277, NM_133914, NM_009546, NM_028019, NM_199146, NM_021788, NM_019935, NM_013594, NM_178892, NM_001033196, NM_175648, NM_029809, NM_030684, NM_007913, NM_011756, NM_029219, NM_181853, NM_001004061, NM_172385, NM_001008232, NM_153159, NM_029508, NM_008884, AK156931, NM_175677, NM_207215, NM_…	682	1204	17854	1.36983	0.981179	0.132279	12.9107
SP_PIR_KEYWORDS	zinc	85	10.2286	0.07372	NM_001001735, AK164710, NM_011764, NM_028864, NM_194346, NM_030150, AK031537, NM_144808, NM_019655, NM_175308, NM_029077, NM_027835, AK015966, NM_001025599, NM_009277, NM_133914, NM_009546, NM_008102, NM_028019, NM_199146, NM_001013769, NM_019935, NM_021788, NM_013594, NM_178892, NM_001033196, NM_175648, NM_029809, NM_030684, NM_007913, NM_011756, NM_029219, NM_010870, NM_001044384, NM_001004061,…	682	1886	17854	1.17985	1	0.494598	65.6481
SP_PIR_KEYWORDS	metal-binding	113	13.5981	0.152461	NM_008384, AK164710, NM_028864, NM_030150, NM_173391, NM_009705, NM_019655, NM_027835, NM_028778, NM_001025599, NM_009277, NM_011723, NM_008102, NM_028019, NM_021788, NM_013594, NM_029809, NM_007913, NM_026004, NM_019703, NM_029219, NM_010870, NM_024495, NM_030711, NM_013742, NM_009728, NM_029508, NM_008884, NM_172763, NM_007464, NM_007465, NM_175226, NM_024434, NM_019713, NM_001008548, NM_172275…	682	2682	17854	1.10299	1	0.681353	90.0551
GOTERM_MF_FAT	GO:0008270~zinc ion binding	93	11.1913	0.268075	AK164710, NM_028864, NM_030150, NM_144808, NM_019655, NM_027835, NM_001025599, NM_009277, NM_008102, NM_028019, NM_013594, NM_029809, NM_007913, NM_029219, NM_010870, NM_019787, NM_024495, NM_030711, NM_013742, NM_008884, NM_029508, NM_172763, NM_007464, NM_007465, NM_175226, NM_024434, NM_019713, NM_080510, NM_172275, NM_153397, NM_001081269, NM_172863, NM_009397, NM_172689, NM_029104, NM_013759…	547	2105	13288	1.07326	1	0.975513	99.0341
GOTERM_MF_FAT	GO:0046914~transition metal ion binding	113	13.5981	0.321224	AK164710, NM_028864, NM_030150, NM_173391, NM_009705, NM_144808, NM_019655, NM_027835, NM_001025599, NM_009277, NM_011723, NM_008102, NM_028019, NM_013594, NM_029809, NM_007913, NM_029219, NM_010870, NM_019787, NM_024495, NM_030711, NM_013742, NM_029508, NM_008884, NM_172763, NM_007464, NM_007465, NM_175226, NM_024434, NM_019713, NM_172275, NM_080510, NM_172863, NM_001081269, NM_153397, NM_009397…	547	2608	13288	1.05255	1	0.985134	99.6851
GOTERM_MF_FAT	GO:0043167~ion binding	157	18.8929	0.720553	NM_008384, AK164710, NM_028864, NM_030150, NM_173391, NM_013885, NM_009705, NM_144808, NM_026094, NM_019655, NM_001037099, NM_027835, NM_028778, NM_001025599, NM_011867, NM_009277, NM_011723, NM_008102, NM_028019, NM_145523, NM_013594, NM_009783, NM_177866, NM_007870, NM_029809, NM_007913, NM_026004, NM_019703, NM_029219, NM_010870, NM_019432, NM_019787, AK083723, NM_010730, NM_027913, NM_007865,…	547	3934	13288	0.969477	1	0.999747	100
GOTERM_MF_FAT	GO:0043169~cation binding	153	18.4116	0.782033	NM_008384, AK164710, NM_028864, NM_030150, NM_173391, NM_009705, NM_144808, NM_026094, NM_019655, NM_001037099, NM_027835, NM_028778, NM_001025599, NM_009277, NM_011723, NM_008102, NM_028019, NM_145523, NM_013594, NM_009783, NM_177866, NM_007870, NM_029809, NM_007913, NM_026004, NM_019703, NM_029219, NM_010870, NM_019432, NM_019787, AK083723, NM_010730, NM_027913, NM_007865, NM_024495, NM_030711,…	547	3885	13288	0.956693	1	0.999873	100
GOTERM_MF_FAT	GO:0046872~metal ion binding	150	18.0505	0.824661	NM_008384, AK164710, NM_028864, NM_030150, NM_173391, NM_009705, NM_144808, NM_026094, NM_019655, NM_001037099, NM_027835, NM_028778, NM_001025599, NM_009277, NM_011723, NM_008102, NM_028019, NM_145523, NM_013594, NM_009783, NM_177866, NM_007870, NM_029809, NM_007913, NM_026004, NM_019703, NM_029219, NM_010870, NM_019432, NM_019787, AK083723, NM_010730, NM_027913, NM_007865, NM_024495, NM_0010331…	547	3850	13288	0.946461	1	0.999922	100
Annotation Cluster 78	Enrichment Score: 0.6684266544323921
Category	Term	Count	%	PValue	Genes	List Total	Pop Hits	Pop Total	Fold Enrichment	Bonferroni	Benjamini	FDR
UP_SEQ_FEATURE	repeat:7	6	0.722022	0.135374	NM_007696, NM_001033450, NM_031373, AK050411, NM_008329, NM_207243	651	67	16021	2.20387	1	0.993102	91.2592
UP_SEQ_FEATURE	repeat:21	3	0.361011	0.135704	NM_007696, AK050411, NM_207243	651	16	16021	4.61434	1	0.992446	91.3148
UP_SEQ_FEATURE	repeat:14	4	0.481348	0.138902	NM_007696, NM_031373, AK050411, NM_207243	651	32	16021	3.07623	1	0.99261	91.8379
UP_SEQ_FEATURE	repeat:20	3	0.361011	0.149855	NM_007696, AK050411, NM_207243	651	17	16021	4.34291	1	0.994017	93.4136
UP_SEQ_FEATURE	repeat:18	3	0.361011	0.149855	NM_007696, AK050411, NM_207243	651	17	16021	4.34291	1	0.994017	93.4136
UP_SEQ_FEATURE	repeat:19	3	0.361011	0.149855	NM_007696, AK050411, NM_207243	651	17	16021	4.34291	1	0.994017	93.4136
UP_SEQ_FEATURE	repeat:13	4	0.481348	0.158231	NM_007696, NM_031373, AK050411, NM_207243	651	34	16021	2.89527	1	0.994079	94.4204
UP_SEQ_FEATURE	repeat:6	6	0.722022	0.160881	NM_007696, NM_001033450, NM_031373, AK050411, NM_008329, NM_207243	651	71	16021	2.0797	1	0.992904	94.7076
UP_SEQ_FEATURE	repeat:12	4	0.481348	0.168188	NM_007696, NM_031373, AK050411, NM_207243	651	35	16021	2.81255	1	0.992811	95.429
UP_SEQ_FEATURE	repeat:16	3	0.361011	0.17894	NM_007696, AK050411, NM_207243	651	19	16021	3.88576	1	0.993984	96.3243
UP_SEQ_FEATURE	repeat:17	3	0.361011	0.193785	NM_007696, AK050411, NM_207243	651	20	16021	3.69147	1	0.995905	97.2925
UP_SEQ_FEATURE	repeat:11	4	0.481348	0.220334	NM_007696, NM_031373, AK050411, NM_207243	651	40	16021	2.46098	1	0.997454	98.455
UP_SEQ_FEATURE	repeat:4	7	0.842359	0.2268	NM_007696, NM_008654, NM_001033450, NM_031373, AK050411, NM_008329, NM_207243	651	101	16021	1.70563	1	0.997284	98.6563
UP_SEQ_FEATURE	repeat:5	6	0.722022	0.254661	NM_007696, NM_001033450, NM_031373, AK050411, NM_008329, NM_207243	651	84	16021	1.75785	1	0.99859	99.2734
UP_SEQ_FEATURE	repeat:15	3	0.361011	0.284791	NM_007696, AK050411, NM_207243	651	26	16021	2.8396	1	0.999313	99.6361
UP_SEQ_FEATURE	repeat:9	4	0.481348	0.286327	NM_007696, NM_031373, AK050411, NM_207243	651	46	16021	2.13999	1	0.999277	99.6489
UP_SEQ_FEATURE	repeat:10	4	0.481348	0.286327	NM_007696, NM_031373, AK050411, NM_207243	651	46	16021	2.13999	1	0.999277	99.6489
UP_SEQ_FEATURE	repeat:3	7	0.842359	0.353098	NM_007696, NM_008654, NM_001033450, NM_031373, AK050411, NM_008329, NM_207243	651	119	16021	1.44764	1	0.999824	99.9323
UP_SEQ_FEATURE	repeat:1	8	0.962696	0.394403	NM_007696, NM_008654, NM_001033450, NM_031373, AK050411, NM_009397, NM_008329, NM_207243	651	148	16021	1.33026	1	0.999906	99.9776
UP_SEQ_FEATURE	repeat:2	8	0.962696	0.414448	NM_007696, NM_008654, NM_001033450, NM_031373, AK050411, NM_009397, NM_008329, NM_207243	651	151	16021	1.30383	1	0.99993	99.9872
UP_SEQ_FEATURE	repeat:8	4	0.481348	0.420071	NM_007696, NM_031373, AK050411, NM_207243	651	58	16021	1.69723	1	0.999934	99.9892
Annotation Cluster 79	Enrichment Score: 0.6594582334679925
Category	Term	Count	%	PValue	Genes	List Total	Pop Hits	Pop Total	Fold Enrichment	Bonferroni	Benjamini	FDR
GOTERM_MF_FAT	GO:0005275~amine transmembrane transporter activity	6	0.722022	0.116283	NM_010329, NM_011990, NM_178798, NM_010020, NM_144512, NM_026646	547	63	13288	2.31357	1	0.898793	84.0856
GOTERM_MF_FAT	GO:0015171~amino acid transmembrane transporter activity	5	0.601685	0.148753	NM_010329, NM_011990, NM_178798, NM_144512, NM_026646	547	50	13288	2.42925	1	0.930753	90.8782
GOTERM_BP_FAT	GO:0015837~amine transport	7	0.842359	0.158197	NM_008529, NM_010329, NM_011990, NM_178798, NM_010020, NM_026646, NM_001037099	540	92	13588	1.91457	1	0.816457	95.002
GOTERM_BP_FAT	GO:0006865~amino acid transport	5	0.601685	0.310707	NM_010329, NM_011990, NM_178798, NM_026646, NM_001037099	540	71	13588	1.77204	1	0.939969	99.8456
GOTERM_BP_FAT	GO:0046942~carboxylic acid transport	6	0.722022	0.356517	NM_010329, NM_011990, NM_178798, NM_026646, NM_010730, NM_001037099	540	99	13588	1.52503	1	0.956274	99.9533
GOTERM_BP_FAT	GO:0015849~organic acid transport	6	0.722022	0.36445	NM_010329, NM_011990, NM_178798, NM_026646, NM_010730, NM_001037099	540	100	13588	1.50978	1	0.959131	99.9624
Annotation Cluster 80	Enrichment Score: 0.6531796567810974
Category	Term	Count	%	PValue	Genes	List Total	Pop Hits	Pop Total	Fold Enrichment	Bonferroni	Benjamini	FDR
GOTERM_BP_FAT	GO:0022612~gland morphogenesis	9	1.08303	0.0181138	NM_009373, NM_011330, NM_013627, NM_031168, NM_207655, NM_007778, AK033431, NM_009704, NM_008884, NM_013693	540	84	13588	2.69603	1	0.26246	27.2423
GOTERM_BP_FAT	GO:0060444~branching involved in mammary gland duct morphogenesis	4	0.481348	0.0374812	NM_011330, NM_007778, NM_009704, NM_008884	540	19	13588	5.29747	1	0.410721	48.5541
GOTERM_BP_FAT	GO:0030879~mammary gland development	8	0.962696	0.0543195	NM_011330, NM_013820, NM_011723, NM_010020, NM_007604, NM_007778, NM_009704, NM_008884	540	86	13588	2.34074	1	0.506833	62.1559
GOTERM_BP_FAT	GO:0060603~mammary gland duct morphogenesis	4	0.481348	0.0821955	NM_011330, NM_007778, NM_009704, NM_008884	540	26	13588	3.87123	1	0.628235	77.5135
GOTERM_BP_FAT	GO:0060560~developmental growth involved in morphogenesis	3	0.361011	0.130781	NM_011330, NM_007778, NM_009704	540	16	13588	4.71806	1	0.767191	91.2711
GOTERM_BP_FAT	GO:0060443~mammary gland morphogenesis	4	0.481348	0.141453	NM_011330, NM_007778, NM_009704, NM_008884	540	33	13588	3.05006	1	0.790698	92.9593
GOTERM_BP_FAT	GO:0001763~morphogenesis of a branching structure	8	0.962696	0.22792	NM_009373, NM_011330, NM_031168, NM_007707, NM_011589, NM_007778, NM_009704, NM_008884	540	125	13588	1.61043	1	0.892404	98.8895
GOTERM_BP_FAT	GO:0060562~epithelial tube morphogenesis	6	0.722022	0.451252	NM_011330, AK080820, NM_011589, NM_007778, NM_009704, NM_008884	540	111	13588	1.36016	1	0.98041	99.9971
GOTERM_BP_FAT	GO:0048729~tissue morphogenesis	11	1.32371	0.484671	NM_011330, NM_008529, NM_133730, AK080820, NM_207655, NM_053080, NM_011589, NM_007778, AK033431, NM_009704, NM_008884, NM_021467	540	238	13588	1.16299	1	0.984937	99.999
GOTERM_BP_FAT	GO:0040007~growth	9	1.08303	0.500627	NM_011330, NM_008529, NM_010415, NM_008380, NM_007558, NM_007778, NM_009704, NM_011272, NM_170786	540	193	13588	1.1734	1	0.986545	99.9994
GOTERM_BP_FAT	GO:0048754~branching morphogenesis of a tube	5	0.601685	0.506956	NM_011330, NM_011589, NM_007778, NM_009704, NM_008884	540	93	13588	1.35285	1	0.987415	99.9995
GOTERM_BP_FAT	GO:0035239~tube morphogenesis	8	0.962696	0.520668	NM_009373, NM_011330, NM_010329, AK080820, NM_011589, NM_007778, NM_009704, NM_008884	540	171	13588	1.17721	1	0.989023	99.9997
GOTERM_BP_FAT	GO:0060429~epithelium development	12	1.44404	0.526664	NM_013627, NM_011330, NM_008927, NM_207655, NM_011141, NM_053080, NM_007778, NM_009704, NM_008884, AK080820, NM_011589, AK033431, NM_008969	540	271	13588	1.11423	1	0.989579	99.9998
GOTERM_BP_FAT	GO:0002009~morphogenesis of an epithelium	8	0.962696	0.533071	NM_011330, AK080820, NM_207655, NM_053080, NM_011589, NM_007778, AK033431, NM_009704, NM_008884	540	173	13588	1.16361	1	0.990038	99.9998
GOTERM_BP_FAT	GO:0048589~developmental growth	5	0.601685	0.564553	NM_011330, NM_010415, NM_007778, NM_009704, NM_011272	540	100	13588	1.25815	1	0.991734	99.9999
GOTERM_BP_FAT	GO:0035295~tube development	11	1.32371	0.604816	NM_009373, NM_011330, NM_010329, AK080820, NM_007604, NM_011589, NM_007778, NM_009704, NM_013518, NM_008884, NM_172863	540	264	13588	1.04846	1	0.994444	100
Annotation Cluster 81	Enrichment Score: 0.6320214516122896
Category	Term	Count	%	PValue	Genes	List Total	Pop Hits	Pop Total	Fold Enrichment	Bonferroni	Benjamini	FDR
GOTERM_BP_FAT	GO:0030593~neutrophil chemotaxis	3	0.361011	0.144501	NM_203320, NM_009140, NM_008361	540	17	13588	4.44052	1	0.79372	93.3818
GOTERM_BP_FAT	GO:0050900~leukocyte migration	4	0.481348	0.242506	NM_203320, NM_009140, NM_013693, NM_008361	540	43	13588	2.34074	1	0.901873	99.2031
GOTERM_BP_FAT	GO:0030595~leukocyte chemotaxis	3	0.361011	0.290844	NM_203320, NM_009140, NM_008361	540	27	13588	2.79588	1	0.931468	99.747
GOTERM_BP_FAT	GO:0060326~cell chemotaxis	3	0.361011	0.290844	NM_203320, NM_009140, NM_008361	540	27	13588	2.79588	1	0.931468	99.747
Annotation Cluster 82	Enrichment Score: 0.616409303861006
Category	Term	Count	%	PValue	Genes	List Total	Pop Hits	Pop Total	Fold Enrichment	Bonferroni	Benjamini	FDR
BIOCARTA	m_caspasePathway:Caspase Cascade in Apoptosis	5	0.601685	0.0619679	NM_007609, NM_007464, NM_007465, NM_007808, NM_009807	87	21	1171	3.20471	0.99994	0.435591	53.4978
BIOCARTA	m_mitochondriaPathway:Role of Mitochondria in Apoptotic Signaling	3	0.361011	0.464494	NM_007464, NM_007465, NM_007808	87	21	1171	1.92282	1	0.962125	99.9433
KEGG_PATHWAY	mmu05222:Small cell lung cancer	5	0.601685	0.491615	NM_007464, NM_007465, NM_010907, NM_007808, NM_009045	245	85	5738	1.37767	1	0.899441	99.9678
Annotation Cluster 83	Enrichment Score: 0.6073757577479438
Category	Term	Count	%	PValue	Genes	List Total	Pop Hits	Pop Total	Fold Enrichment	Bonferroni	Benjamini	FDR
GOTERM_BP_FAT	GO:0050708~regulation of protein secretion	4	0.481348	0.11455	NM_145857, NM_009807, NM_013693, NM_011611	540	30	13588	3.35506	1	0.731395	87.9565
GOTERM_BP_FAT	GO:0002700~regulation of production of molecular mediator of immune response	4	0.481348	0.11455	NM_145857, NM_017371, NM_013693, NM_011611	540	30	13588	3.35506	1	0.731395	87.9565
GOTERM_BP_FAT	GO:0051046~regulation of secretion	9	1.08303	0.123807	NM_030701, NM_145857, NM_008100, NM_031168, NM_022657, NM_009807, NM_013693, NM_008361, NM_011611	540	125	13588	1.81173	1	0.75029	89.969
GOTERM_BP_FAT	GO:0032880~regulation of protein localization	7	0.842359	0.147133	NM_145857, NM_011867, NM_010029, NM_009807, NM_013693, NM_011611, NM_207215	540	90	13588	1.95712	1	0.79858	93.7271
GOTERM_BP_FAT	GO:0060341~regulation of cellular localization	9	1.08303	0.3083	NM_030701, NM_145857, NM_008100, NM_031168, NM_022657, NM_009807, NM_013693, NM_008361, NM_011611	540	161	13588	1.40663	1	0.938951	99.836
GOTERM_BP_FAT	GO:0051222~positive regulation of protein transport	3	0.361011	0.420941	NM_145857, NM_009807, NM_013693	540	36	13588	2.09691	1	0.974451	99.9926
GOTERM_BP_FAT	GO:0051050~positive regulation of transport	7	0.842359	0.42638	NM_030701, NM_145857, NM_010581, NM_008987, NM_009807, AF143181, NM_013693, NM_010186	540	132	13588	1.3344	1	0.975748	99.9937
GOTERM_BP_FAT	GO:0051223~regulation of protein transport	4	0.481348	0.479412	NM_145857, NM_009807, NM_013693, NM_011611	540	65	13588	1.54849	1	0.984314	99.9988
GOTERM_BP_FAT	GO:0070201~regulation of establishment of protein localization	4	0.481348	0.538859	NM_145857, NM_009807, NM_013693, NM_011611	540	71	13588	1.41763	1	0.990283	99.9999
Annotation Cluster 84	Enrichment Score: 0.6027461250519313
Category	Term	Count	%	PValue	Genes	List Total	Pop Hits	Pop Total	Fold Enrichment	Bonferroni	Benjamini	FDR
GOTERM_BP_FAT	GO:0046546~development of primary male sexual characteristics	5	0.601685	0.157957	NM_009936, NM_207636, NM_177191, NM_013518, NM_016925	540	53	13588	2.37386	1	0.818713	94.9771
GOTERM_BP_FAT	GO:0003006~reproductive developmental process	15	1.80505	0.170348	NM_146142, NM_133893, NM_007778, NM_012020, NM_009704, NM_177191, NM_181345, NM_011272, NM_013637, NM_009936, NM_207636, NM_001013769, NM_013518, NM_008416, NM_016925	540	264	13588	1.42971	1	0.826702	96.119
GOTERM_BP_FAT	GO:0046661~male sex differentiation	5	0.601685	0.189381	NM_009936, NM_207636, NM_177191, NM_013518, NM_016925	540	57	13588	2.20728	1	0.853645	97.4084
GOTERM_BP_FAT	GO:0008584~male gonad development	4	0.481348	0.200461	NM_009936, NM_207636, NM_013518, NM_016925	540	39	13588	2.58082	1	0.865506	97.9602
GOTERM_BP_FAT	GO:0045137~development of primary sexual characteristics	7	0.842359	0.23129	NM_133893, NM_009936, NM_207636, NM_012020, NM_177191, NM_013518, NM_016925	540	104	13588	1.69366	1	0.892722	98.9709
GOTERM_BP_FAT	GO:0046660~female sex differentiation	5	0.601685	0.248406	NM_133893, NM_009936, NM_012020, NM_009704, NM_016925	540	64	13588	1.96586	1	0.907252	99.3044
GOTERM_BP_FAT	GO:0007548~sex differentiation	8	0.962696	0.257813	NM_133893, NM_009936, NM_207636, NM_012020, NM_177191, NM_009704, NM_013518, NM_016925	540	130	13588	1.54849	1	0.913358	99.4413
GOTERM_BP_FAT	GO:0008406~gonad development	6	0.722022	0.27047	NM_133893, NM_009936, NM_207636, NM_012020, NM_013518, NM_016925	540	88	13588	1.71566	1	0.918945	99.5858
GOTERM_BP_FAT	GO:0008585~female gonad development	4	0.481348	0.351572	NM_133893, NM_009936, NM_012020, NM_016925	540	53	13588	1.89909	1	0.954739	99.9467
GOTERM_BP_FAT	GO:0046545~development of primary female sexual characteristics	4	0.481348	0.395119	NM_133893, NM_009936, NM_012020, NM_016925	540	57	13588	1.76582	1	0.967834	99.9841
GOTERM_BP_FAT	GO:0048608~reproductive structure development	7	0.842359	0.41216	NM_133893, NM_009936, NM_207636, NM_012020, NM_013518, NM_011272, NM_016925	540	130	13588	1.35493	1	0.97204	99.9903
Annotation Cluster 85	Enrichment Score: 0.5924950615405651
Category	Term	Count	%	PValue	Genes	List Total	Pop Hits	Pop Total	Fold Enrichment	Bonferroni	Benjamini	FDR
GOTERM_BP_FAT	GO:0032504~multicellular organism reproduction	22	2.64741	0.140292	NM_010479, NM_146142, NM_019935, NM_010478, NM_133893, NM_177866, NM_010293, NM_010020, NM_015768, NM_007604, NM_030743, NM_012020, NM_022409, NM_011903, NM_181345, NM_013637, NM_013820, NM_011723, NM_007558, NM_010816, NM_207636, NM_008416, NM_013498	540	409	13588	1.35351	1	0.789302	92.7918
GOTERM_BP_FAT	GO:0048609~reproductive process in a multicellular organism	22	2.64741	0.140292	NM_010479, NM_146142, NM_019935, NM_010478, NM_133893, NM_177866, NM_010293, NM_010020, NM_015768, NM_007604, NM_030743, NM_012020, NM_022409, NM_011903, NM_181345, NM_013637, NM_013820, NM_011723, NM_007558, NM_010816, NM_207636, NM_008416, NM_013498	540	409	13588	1.35351	1	0.789302	92.7918
GOTERM_BP_FAT	GO:0019953~sexual reproduction	20	2.40674	0.201301	NM_010479, NM_146142, NM_019935, NM_010478, NM_133893, NM_007696, NM_177866, NM_010293, NM_015768, NM_030743, NM_022409, NM_177191, NM_011903, NM_026094, NM_181345, NM_013637, NM_020492, NM_007558, NM_010816, NM_207636, NM_013498	540	386	13588	1.30378	1	0.86568	97.9972
GOTERM_BP_FAT	GO:0007283~spermatogenesis	13	1.56438	0.320989	NM_019935, NM_010479, NM_010478, NM_177866, NM_010293, NM_015768, NM_030743, NM_022409, NM_011903, NM_013637, NM_007558, NM_010816, NM_207636, NM_013498	540	255	13588	1.28282	1	0.944262	99.8812
GOTERM_BP_FAT	GO:0048232~male gamete generation	13	1.56438	0.320989	NM_019935, NM_010479, NM_010478, NM_177866, NM_010293, NM_015768, NM_030743, NM_022409, NM_011903, NM_013637, NM_007558, NM_010816, NM_207636, NM_013498	540	255	13588	1.28282	1	0.944262	99.8812
GOTERM_BP_FAT	GO:0007276~gamete generation	16	1.92539	0.344231	NM_010479, NM_019935, NM_146142, NM_010478, NM_133893, NM_177866, NM_010293, NM_015768, NM_030743, NM_022409, NM_011903, NM_181345, NM_013637, NM_007558, NM_010816, NM_207636, NM_013498	540	331	13588	1.21634	1	0.952372	99.9352
SP_PIR_KEYWORDS	spermatogenesis	6	0.722022	0.506746	NM_010479, NM_013637, NM_010478, NM_177866, NM_010816, NM_030743, NM_011903	682	123	17854	1.27702	1	0.936164	99.9948
Annotation Cluster 86	Enrichment Score: 0.5903330979487799
Category	Term	Count	%	PValue	Genes	List Total	Pop Hits	Pop Total	Fold Enrichment	Bonferroni	Benjamini	FDR
GOTERM_BP_FAT	GO:0008544~epidermis development	9	1.08303	0.123807	NM_019935, NM_013627, NM_133730, AK036738, NM_008927, NM_011141, NM_207655, NM_008969, NM_009045, AK033431	540	125	13588	1.81173	1	0.75029	89.969
GOTERM_BP_FAT	GO:0007398~ectoderm development	9	1.08303	0.158638	NM_019935, NM_013627, NM_133730, AK036738, NM_008927, NM_011141, NM_207655, NM_008969, NM_009045, AK033431	540	133	13588	1.70276	1	0.814644	95.0473
GOTERM_BP_FAT	GO:0001942~hair follicle development	4	0.481348	0.318664	NM_133730, AK036738, NM_207655, NM_009045, AK033431	540	50	13588	2.01304	1	0.944468	99.8739
GOTERM_BP_FAT	GO:0022404~molting cycle process	4	0.481348	0.318664	NM_133730, AK036738, NM_207655, NM_009045, AK033431	540	50	13588	2.01304	1	0.944468	99.8739
GOTERM_BP_FAT	GO:0022405~hair cycle process	4	0.481348	0.318664	NM_133730, AK036738, NM_207655, NM_009045, AK033431	540	50	13588	2.01304	1	0.944468	99.8739
GOTERM_BP_FAT	GO:0042633~hair cycle	4	0.481348	0.340613	NM_133730, AK036738, NM_207655, NM_009045, AK033431	540	52	13588	1.93561	1	0.95141	99.9287
GOTERM_BP_FAT	GO:0042303~molting cycle	4	0.481348	0.340613	NM_133730, AK036738, NM_207655, NM_009045, AK033431	540	52	13588	1.93561	1	0.95141	99.9287
Annotation Cluster 87	Enrichment Score: 0.5892672771251702
Category	Term	Count	%	PValue	Genes	List Total	Pop Hits	Pop Total	Fold Enrichment	Bonferroni	Benjamini	FDR
GOTERM_BP_FAT	GO:0042771~DNA damage response, signal transduction by p53 class mediator resulting in induction of apoptosis	3	0.361011	0.104374	NM_033601, NM_008884, NM_008329	540	14	13588	5.39206	1	0.701426	85.3076
GOTERM_BP_FAT	GO:0030330~DNA damage response, signal transduction by p53 class mediator	3	0.361011	0.17274	NM_033601, NM_008884, NM_008329	540	19	13588	3.9731	1	0.830064	96.3092
GOTERM_BP_FAT	GO:0008630~DNA damage response, signal transduction resulting in induction of apoptosis	3	0.361011	0.231287	NM_033601, NM_008884, NM_008329	540	23	13588	3.28213	1	0.893635	98.9708
GOTERM_BP_FAT	GO:0008629~induction of apoptosis by intracellular signals	3	0.361011	0.407011	NM_033601, NM_008884, NM_008329	540	35	13588	2.15683	1	0.970981	99.9887
GOTERM_BP_FAT	GO:0042770~DNA damage response, signal transduction	3	0.361011	0.666685	NM_033601, NM_008884, NM_008329	540	57	13588	1.32437	1	0.99724	100
Annotation Cluster 88	Enrichment Score: 0.5665495065222206
Category	Term	Count	%	PValue	Genes	List Total	Pop Hits	Pop Total	Fold Enrichment	Bonferroni	Benjamini	FDR
SP_PIR_KEYWORDS	thick filament	3	0.361011	0.0858287	NM_001099635, NM_016749, NM_010867	682	13	17854	6.04128	1	0.527482	71.4101
GOTERM_CC_FAT	GO:0032982~myosin filament	3	0.361011	0.0963178	NM_001099635, NM_016749, NM_010867	442	15	12504	5.65792	1	0.741649	74.0553
SP_PIR_KEYWORDS	muscle protein	4	0.481348	0.297627	NM_001099635, NM_016749, NM_010867, NM_021467	682	50	17854	2.09431	1	0.856394	99.277
GOTERM_CC_FAT	GO:0016459~myosin complex	3	0.361011	0.639287	NM_001099635, NM_016749, NM_010867	442	61	12504	1.39129	1	0.996865	99.9999
GOTERM_CC_FAT	GO:0015629~actin cytoskeleton	5	0.601685	0.934425	AK050046, NM_001099635, NM_016749, NM_007604, NM_010867	442	205	12504	0.68999	1	0.999801	100
Annotation Cluster 89	Enrichment Score: 0.5661499600829645
Category	Term	Count	%	PValue	Genes	List Total	Pop Hits	Pop Total	Fold Enrichment	Bonferroni	Benjamini	FDR
GOTERM_BP_FAT	GO:0043433~negative regulation of transcription factor activity	3	0.361011	0.216481	NM_145857, NM_172161, NM_010907	540	22	13588	3.43131	1	0.881857	98.5657
GOTERM_BP_FAT	GO:0043392~negative regulation of DNA binding	3	0.361011	0.275957	NM_145857, NM_172161, NM_010907	540	26	13588	2.90342	1	0.922261	99.6368
GOTERM_BP_FAT	GO:0051100~negative regulation of binding	3	0.361011	0.335188	NM_145857, NM_172161, NM_010907	540	30	13588	2.5163	1	0.949431	99.9177
Annotation Cluster 90	Enrichment Score: 0.5655450701355345
Category	Term	Count	%	PValue	Genes	List Total	Pop Hits	Pop Total	Fold Enrichment	Bonferroni	Benjamini	FDR
INTERPRO	IPR015421:Pyridoxal phosphate-dependent transferase, major region, subdomain 1	5	0.601685	0.0803511	NM_026779, AK036533, NM_008077, NM_138595, NM_011479	712	41	17763	3.04244	1	0.742842	73.3284
GOTERM_MF_FAT	GO:0070279~vitamin B6 binding	5	0.601685	0.180719	NM_026779, AK036533, NM_008077, NM_138595, NM_011479	547	54	13288	2.24931	1	0.942387	94.8366
GOTERM_MF_FAT	GO:0030170~pyridoxal phosphate binding	5	0.601685	0.180719	NM_026779, AK036533, NM_008077, NM_138595, NM_011479	547	54	13288	2.24931	1	0.942387	94.8366
SP_PIR_KEYWORDS	pyridoxal phosphate	5	0.601685	0.195213	NM_026779, AK036533, NM_008077, NM_138595, NM_011479	682	60	17854	2.18157	1	0.754547	95.1699
GOTERM_MF_FAT	GO:0048037~cofactor binding	11	1.32371	0.452201	NM_008289, NM_026779, AK036533, NM_008077, NM_011723, NM_054098, NM_138595, NM_053080, NM_011479, NM_007807, NM_007381	547	226	13288	1.18238	1	0.997327	99.987
GOTERM_MF_FAT	GO:0019842~vitamin binding	6	0.722022	0.558927	NM_026779, AK036533, NM_008077, NM_138595, NM_011962, NM_011479	547	121	13288	1.20459	1	0.999145	99.9995
SP_PIR_KEYWORDS	lyase	4	0.481348	0.849162	NM_026779, AK036533, NM_008077, NM_024495	682	122	17854	0.858324	1	0.993417	100
Annotation Cluster 91	Enrichment Score: 0.5635835328103109
Category	Term	Count	%	PValue	Genes	List Total	Pop Hits	Pop Total	Fold Enrichment	Bonferroni	Benjamini	FDR
GOTERM_MF_FAT	GO:0001871~pattern binding	9	1.08303	0.156609	NM_145857, NM_001081249, NM_027979, NM_010415, NM_028066, NM_008987, NM_013518, AK083723, NM_009398, NM_013654	547	128	13288	1.70807	1	0.931615	92.0528
GOTERM_MF_FAT	GO:0030247~polysaccharide binding	9	1.08303	0.156609	NM_145857, NM_001081249, NM_027979, NM_010415, NM_028066, NM_008987, NM_013518, AK083723, NM_009398, NM_013654	547	128	13288	1.70807	1	0.931615	92.0528
GOTERM_MF_FAT	GO:0030246~carbohydrate binding	17	2.04573	0.23499	NM_145857, NM_001033122, NM_010415, NM_019948, NM_010708, NM_011346, NM_011345, NM_025422, NM_027866, NM_018886, NM_027979, NM_001081249, NM_028066, NM_008987, NM_013518, NM_009398, AK083723, NM_013654	547	317	13288	1.30275	1	0.965786	98.1363
GOTERM_MF_FAT	GO:0005539~glycosaminoglycan binding	7	0.842359	0.327357	NM_145857, NM_001081249, NM_010415, NM_028066, NM_013518, AK083723, NM_009398, NM_013654	547	114	13288	1.49165	1	0.985509	99.7249
SP_PIR_KEYWORDS	heparin-binding	4	0.481348	0.329234	NM_010415, NM_028066, NM_013518, NM_013654	682	53	17854	1.97576	1	0.86827	99.6197
GOTERM_MF_FAT	GO:0008201~heparin binding	4	0.481348	0.668792	NM_010415, NM_028066, NM_013518, NM_013654	547	83	13288	1.17072	1	0.999524	100
Annotation Cluster 92	Enrichment Score: 0.5397296132514922
Category	Term	Count	%	PValue	Genes	List Total	Pop Hits	Pop Total	Fold Enrichment	Bonferroni	Benjamini	FDR
INTERPRO	IPR013763:Cyclin-related	4	0.481348	0.144263	NM_009871, NM_019937, NM_009829, NM_011249	712	33	17763	3.024	1	0.903144	91.4394
INTERPRO	IPR006670:Cyclin	3	0.361011	0.382948	NM_019937, NM_009829, NM_011249	712	33	17763	2.268	1	0.994429	99.9508
SMART	SM00385:CYCLIN	3	0.361011	0.435026	NM_019937, NM_009829, NM_011249	407	33	9131	2.03954	1	0.976992	99.9295
Annotation Cluster 93	Enrichment Score: 0.5300914337913131
Category	Term	Count	%	PValue	Genes	List Total	Pop Hits	Pop Total	Fold Enrichment	Bonferroni	Benjamini	FDR
INTERPRO	IPR000418:Ets	3	0.361011	0.27947	NM_007959, NM_007920, NM_007961	712	26	17763	2.87862	1	0.983482	99.4323
UP_SEQ_FEATURE	DNA-binding region:ETS	3	0.361011	0.284791	NM_007959, NM_007920, NM_007961	651	26	16021	2.8396	1	0.999313	99.6361
SMART	SM00413:ETS	3	0.361011	0.322748	NM_007959, NM_007920, NM_007961	407	26	9131	2.58864	1	0.957	99.2941
Annotation Cluster 94	Enrichment Score: 0.5234803040979507
Category	Term	Count	%	PValue	Genes	List Total	Pop Hits	Pop Total	Fold Enrichment	Bonferroni	Benjamini	FDR
GOTERM_BP_FAT	GO:0044092~negative regulation of molecular function	12	1.44404	0.0158942	NM_010479, NM_145857, NM_133893, NM_010478, NM_010907, NM_009705, NM_011817, NM_008361, NM_008655, NM_145458, NM_172161, NM_130447, NM_009805	540	132	13588	2.28754	1	0.24379	24.3272
GOTERM_BP_FAT	GO:0043086~negative regulation of catalytic activity	9	1.08303	0.0472667	NM_010479, NM_010478, NM_133893, NM_008655, NM_145458, NM_130447, NM_009705, NM_011817, NM_009805, NM_008361	540	101	13588	2.24224	1	0.467881	56.9334
GOTERM_BP_FAT	GO:0051348~negative regulation of transferase activity	5	0.601685	0.157957	NM_133893, NM_008655, NM_130447, NM_011817, NM_008361	540	53	13588	2.37386	1	0.818713	94.9771
GOTERM_BP_FAT	GO:0033673~negative regulation of kinase activity	4	0.481348	0.32964	NM_008655, NM_130447, NM_011817, NM_008361	540	51	13588	1.97357	1	0.947812	99.9049
GOTERM_BP_FAT	GO:0032147~activation of protein kinase activity	4	0.481348	0.32964	NM_008655, NM_172161, NM_009895, NM_011817	540	51	13588	1.97357	1	0.947812	99.9049
GOTERM_BP_FAT	GO:0006469~negative regulation of protein kinase activity	4	0.481348	0.32964	NM_008655, NM_130447, NM_011817, NM_008361	540	51	13588	1.97357	1	0.947812	99.9049
GOTERM_BP_FAT	GO:0051338~regulation of transferase activity	10	1.20337	0.392154	NM_133893, NM_008655, NM_172161, NM_130447, NM_009895, NM_008927, NM_007778, NM_011817, NM_144549, NM_008361	540	199	13588	1.26447	1	0.967781	99.9827
GOTERM_BP_FAT	GO:0045859~regulation of protein kinase activity	9	1.08303	0.458914	NM_008655, NM_172161, NM_130447, NM_009895, NM_008927, NM_007778, NM_011817, NM_144549, NM_008361	540	186	13588	1.21756	1	0.981273	99.9977
GOTERM_BP_FAT	GO:0000165~MAPKKK cascade	6	0.722022	0.474471	NM_008655, NM_010851, NM_130447, NM_008927, NM_011817, NM_013693	540	114	13588	1.32437	1	0.983732	99.9986
GOTERM_BP_FAT	GO:0043549~regulation of kinase activity	9	1.08303	0.49472	NM_008655, NM_172161, NM_130447, NM_009895, NM_008927, NM_007778, NM_011817, NM_144549, NM_008361	540	192	13588	1.17951	1	0.986205	99.9993
GOTERM_BP_FAT	GO:0045860~positive regulation of protein kinase activity	6	0.722022	0.54919	NM_008655, NM_172161, NM_009895, NM_008927, NM_007778, NM_011817	540	124	13588	1.21756	1	0.990844	99.9999
GOTERM_BP_FAT	GO:0043085~positive regulation of catalytic activity	11	1.32371	0.59027	NM_009373, NM_008655, NM_172161, NM_009895, NM_008927, AK080820, NM_007778, NM_007808, NM_012020, NM_008884, NM_011817	540	261	13588	1.06051	1	0.993537	100
GOTERM_BP_FAT	GO:0033674~positive regulation of kinase activity	6	0.722022	0.59148	NM_008655, NM_172161, NM_009895, NM_008927, NM_007778, NM_011817	540	130	13588	1.16137	1	0.993562	100
GOTERM_BP_FAT	GO:0051347~positive regulation of transferase activity	6	0.722022	0.624993	NM_008655, NM_172161, NM_009895, NM_008927, NM_007778, NM_011817	540	135	13588	1.11835	1	0.995563	100
GOTERM_BP_FAT	GO:0043405~regulation of MAP kinase activity	4	0.481348	0.653127	NM_130447, NM_008927, NM_144549, NM_008361	540	84	13588	1.19824	1	0.996721	100
Annotation Cluster 95	Enrichment Score: 0.5187171469211118
Category	Term	Count	%	PValue	Genes	List Total	Pop Hits	Pop Total	Fold Enrichment	Bonferroni	Benjamini	FDR
GOTERM_MF_FAT	"GO:0016796~exonuclease activity	active with either ribo- or deoxyribonucleic acids and producing 5-phosphomonoesters 3 0.36101083032490977 0.16759299717824885 NM_011637	NM_027869	NM_020583 547 18 13288 4.048750761730652 1.0 0.9403115349094624 93.46020226543273
GOTERM_MF_FAT GO:0008408~3-5 exonuclease activity 3 0.36101083032490977 0.18249079693291792 NM_011637	NM_027869	NM_020583 547 19 13288 3.835658616376407 1.0 0.9404478965743591 95.00017577088975
GOTERM_MF_FAT GO:0004518~nuclease activity 8 0.9626955475330927 0.44755449228755106 NM_145857	NM_007870	AK029149	NM_011637	NM_153159	NM_183162	NM_027869	NM_020583 547 154 13288 1.261948289370593 1.0 0.9973521433836857 99.9852632827685
GOTERM_MF_FAT GO:0004527~exonuclease activity 3 0.36101083032490977 0.6148775774983977 NM_011637	NM_027869	NM_020583 547 50 13288 1.4575502742230346 1.0 0.9991516875381136 99.99993101584046
Annotation Cluster 96 Enrichment Score: 0.5175123438260301
Category Term Count % PValue Genes List Total Pop Hits Pop Total Fold Enrichment Bonferroni Benjamini FDR
UP_SEQ_FEATURE domain:C-type lectin 7 0.842358604091456 0.15851144565158876 NM_001033122	NM_001081249	NM_019948	NM_011346	NM_011345	NM_025422	AK083723	NM_027866 651 90 16021 1.9140979689366788 1.0 0.993563017824623 94.45147770828311
GOTERM_MF_FAT GO:0030246~carbohydrate binding 17 2.0457280385078223 0.234990274300709 NM_145857	NM_001033122	NM_010415	NM_019948	NM_010708	NM_011346	NM_011345	NM_025422	NM_027866	NM_018886	NM_027979	NM_001081249	NM_028066	NM_008987	NM_013518	NM_009398	AK083723	NM_013654 547 317 13288 1.302752611030052 1.0 0.9657860157397526 98.13628743060957
INTERPRO IPR018378:C-type lectin	conserved site 7 0.842358604091456 0.2375562880393935 NM_001033122	NM_001081249	NM_019948	NM_011346	NM_011345	NM_025422	AK083723	NM_027866 712 104 17763 1.6791945764909246 1.0 0.9733484180868068 98.61470926726669
SP_PIR_KEYWORDS Lectin 9 1.083032490974729 0.3060393830718875 NM_018886	NM_001033122	NM_001081249	NM_019948	NM_010708	NM_011346	NM_011345	NM_025422	AK083723	NM_027866 682 167 17854 1.410838147751418 1.0 0.8545102395065196 99.38888259808985
INTERPRO IPR001304:C-type lectin 7 0.842358604091456 0.3343870288816809 NM_001033122	NM_001081249	NM_019948	NM_011346	NM_011345	NM_025422	AK083723	NM_027866 712 118 17763 1.4799681013140356 1.0 0.9921734506715186 99.83748519158183
INTERPRO IPR016186:C-type lectin-like 7 0.842358604091456 0.3989806597854057 NM_001033122	NM_001081249	NM_019948	NM_011346	NM_011345	NM_025422	AK083723	NM_027866 712 127 17763 1.3750884720870564 1.0 0.9947266043192016 99.96753415684014
SMART SM00034:CLECT 7 0.842358604091456 0.42844346678197076 NM_001033122	NM_001081249	NM_019948	NM_011346	NM_011345	NM_025422	AK083723	NM_027866 407 118 9131 1.3308832715612378 1.0 0.9778707979207547 99.91833121041095
GOTERM_MF_FAT GO:0005529~sugar binding 9 1.083032490974729 0.4678989757859074 NM_018886	NM_001033122	NM_001081249	NM_019948	NM_010708	NM_011346	NM_011345	NM_025422	AK083723	NM_027866 547 181 13288 1.2079145918975427 1.0 0.997576242938078 99.99156424276818
Annotation Cluster 97 Enrichment Score: 0.5115010520322943
Category Term Count % PValue Genes List Total Pop Hits Pop Total Fold Enrichment Bonferroni Benjamini FDR
GOTERM_BP_FAT GO:0055082~cellular chemical homeostasis 15 1.8050541516245486 0.1835314470333667 NM_013671	NM_009373	NM_144909	NM_009783	NM_011333	NM_022030	NM_011141	NM_010777	NM_001037099	NM_008361	NM_001033875	NM_020492	NM_019799	NM_008630	NM_022657 540 268 13588 1.408374792703151 1.0 0.8460872423872892 97.06296843396251
GOTERM_BP_FAT GO:0050801~ion homeostasis 16 1.9253910950661854 0.19310409749448726 NM_013671	NM_009373	NM_025530	NM_009783	NM_011333	NM_022030	NM_011141	NM_010777	NM_008361	NM_001037099	NM_001033875	NM_011867	NM_020492	NM_019799	NM_008630	NM_022657 540 293 13588 1.3740867147010492 1.0 0.8585442799524595 97.60780780390891
GOTERM_BP_FAT GO:0055080~cation homeostasis 11 1.3237063778580023 0.19591685024388936 NM_013671	NM_009373	NM_001033875	NM_025530	NM_011333	NM_011867	NM_022030	NM_019799	NM_008630	NM_008361	NM_001037099 540 184 13588 1.5043075684380034 1.0 0.8607345509221087 97.74881644173448
GOTERM_BP_FAT GO:0055066~di-	tri-valent inorganic cation homeostasis 9 1.083032490974729 0.22364629841638073 NM_013671	NM_009373	NM_001033875	NM_025530	NM_011333	NM_022030	NM_008630	NM_008361	NM_001037099 540 146 13588 1.5511415525114154 1.0 0.8881185439750954 98.77752568023129
GOTERM_BP_FAT GO:0006873~cellular ion homeostasis 14 1.684717208182912 0.2409132780382936 NM_013671	NM_009373	NM_009783	NM_011333	NM_011141	NM_022030	NM_010777	NM_001037099	NM_008361	NM_001033875	NM_020492	NM_019799	NM_008630	NM_022657 540 261 13588 1.349737476940542 1.0 0.9010019444976124 99.17340941734014
GOTERM_BP_FAT GO:0048878~chemical homeostasis 18 2.166064981949458 0.28916893711871783 NM_207242	NM_013671	NM_009373	NM_009783	NM_144909	NM_025530	NM_011333	NM_022030	NM_011141	NM_010777	NM_008361	NM_001037099	NM_001033875	NM_011867	NM_020492	NM_019799	NM_008630	NM_022657 540 365 13588 1.2409132420091324 1.0 0.9308492217335494 99.73636201987965
GOTERM_BP_FAT GO:0006874~cellular calcium ion homeostasis 6 0.7220216606498195 0.29358425560806484 NM_009373	NM_001033875	NM_011333	NM_022030	NM_008361	NM_001037099 540 91 13588 1.6590964590964592 1.0 0.9328713692586563 99.76344721338323
GOTERM_BP_FAT GO:0019725~cellular homeostasis 17 2.0457280385078223 0.29508126825034436 NM_013671	NM_009373	NM_009783	NM_144909	NM_011333	NM_022030	NM_011141	NM_010777	NM_008361	NM_001037099	NM_001033875	NM_009156	NM_020492	NM_031168	NM_019799	NM_008630	NM_022657 540 343 13588 1.2471439369398551 1.0 0.9327066545030496 99.77201891618317
GOTERM_BP_FAT GO:0055074~calcium ion homeostasis 6 0.7220216606498195 0.3248837591402355 NM_009373	NM_001033875	NM_011333	NM_022030	NM_008361	NM_001037099 540 95 13588 1.5892397660818713 1.0 0.946074985421333 99.89247716697453
GOTERM_BP_FAT GO:0006875~cellular metal ion homeostasis 6 0.7220216606498195 0.36445019396487455 NM_009373	NM_001033875	NM_011333	NM_022030	NM_008361	NM_001037099 540 100 13588 1.5097777777777779 1.0 0.959131412550703 99.96240198223005
GOTERM_BP_FAT GO:0042592~homeostatic process 26 3.1287605294825513 0.36563361648391135 NM_010479	NM_207242	NM_010478	NM_025530	NM_144909	NM_008361	NM_001037099	NM_001033875	NM_010554	NM_011867	NM_009156	NM_031168	NM_011723	NM_020492	NM_019799	NM_008630	NM_022657	NM_013671	NM_009373	NM_009783	NM_011095	NM_011333	NM_022030	NM_011141	NM_007778	NM_010777	NM_001044384 540 584 13588 1.1202688990360223 1.0 0.959252008274534 99.963601594525
GOTERM_BP_FAT GO:0055065~metal ion homeostasis 6 0.7220216606498195 0.41201017999626344 NM_009373	NM_001033875	NM_011333	NM_022030	NM_008361	NM_001037099 540 106 13588 1.4243186582809224 1.0 0.9722959630911366 99.9902846410747
GOTERM_BP_FAT GO:0030005~cellular di-	tri-valent inorganic cation homeostasis 7 0.842358604091456 0.44054862560780517 NM_009373	NM_001033875	NM_011333	NM_022030	NM_008630	NM_008361	NM_001037099 540 134 13588 1.3144831398562742 1.0 0.9782638152535276 99.995911831812
GOTERM_BP_FAT GO:0042391~regulation of membrane potential 6 0.7220216606498195 0.5124140402336841 NM_013671	NM_009783	NM_020492	NM_011141	NM_010777	NM_001037099 540 119 13588 1.268720821661998 1.0 0.9881067124451364 99.99962617829885
GOTERM_BP_FAT GO:0030003~cellular cation homeostasis 7 0.842358604091456 0.5632832468466794 NM_009373	NM_001033875	NM_011333	NM_022030	NM_008630	NM_008361	NM_001037099 540 152 13588 1.158820662768031 1.0 0.9918016911452082 99.99994502829261
Annotation Cluster 98 Enrichment Score: 0.5114861599690319
Category Term Count % PValue Genes List Total Pop Hits Pop Total Fold Enrichment Bonferroni Benjamini FDR
GOTERM_BP_FAT GO:0001944~vasculature development 14 1.684717208182912 0.19925968661381693 NM_009373	NM_178892	NM_010329	NM_010415	NM_015768	NM_008927	NM_153159	NM_008361	NM_009396	NM_007707	NM_011710	NM_013518	NM_172863	NM_008416 540 250 13588 1.409125925925926 1.0 0.8647824904189729 97.90621067590742
GOTERM_BP_FAT GO:0001568~blood vessel development 13 1.5643802647412757 0.2695008667919136 NM_009373	NM_178892	NM_010415	NM_015768	NM_008927	NM_153159	NM_008361	NM_009396	NM_007707	NM_011710	NM_013518	NM_172863	NM_008416 540 244 13588 1.3406496660595022 1.0 0.9188198242472831 99.57612898954213
GOTERM_BP_FAT GO:0048514~blood vessel morphogenesis 10 1.203369434416366 0.38646930095193155 NM_009373	NM_178892	NM_009396	NM_010415	NM_015768	NM_153159	NM_011710	NM_013518	NM_008416	NM_008361 540 198 13588 1.2708567153011596 1.0 0.9663623453542163 99.97964168499239
GOTERM_BP_FAT GO:0001525~angiogenesis 7 0.842358604091456 0.4334717002168405 NM_009396	NM_010415	NM_015768	NM_153159	NM_011710	NM_013518	NM_008361 540 133 13588 1.3243664717348926 1.0 0.9771694639706001 99.99491243576493
Annotation Cluster 99 Enrichment Score: 0.5098821370254248
Category Term Count % PValue Genes List Total Pop Hits Pop Total Fold Enrichment Bonferroni Benjamini FDR
SP_PIR_KEYWORDS mitogen 4 0.48134777376654636 0.14775708920355551 NM_010554	NM_001044384	NM_013518	NM_008361 682 35 17854 2.991872643485547 1.0 0.6817383373302017 89.25658721377023
GOTERM_BP_FAT GO:0051781~positive regulation of cell division 3 0.36101083032490977 0.42094055148883797 NM_010554	NM_013518	NM_008361 540 36 13588 2.096913580246914 1.0 0.9744512863947596 99.99255577856366
GOTERM_BP_FAT GO:0051302~regulation of cell division 3 0.36101083032490977 0.47488067464182515 NM_010554	NM_013518	NM_008361 540 40 13588 1.8872222222222221 1.0 0.9836195053612404 99.99864167478111
Annotation Cluster 100 Enrichment Score: 0.5091344479142027
Category Term Count % PValue Genes List Total Pop Hits Pop Total Fold Enrichment Bonferroni Benjamini FDR
GOTERM_BP_FAT GO:0008544~epidermis development 9 1.083032490974729 0.12380660612943217 NM_019935	NM_013627	NM_133730	AK036738	NM_008927	NM_011141	NM_207655	NM_008969	NM_009045	AK033431 540 125 13588 1.8117333333333332 1.0 0.7502901057030933 89.96897914269725
GOTERM_BP_FAT GO:0007398~ectoderm development 9 1.083032490974729 0.15863760709238728 NM_019935	NM_013627	NM_133730	AK036738	NM_008927	NM_011141	NM_207655	NM_008969	NM_009045	AK033431 540 133 13588 1.7027568922305762 1.0 0.8146439087067845 95.04727912107316
GOTERM_BP_FAT GO:0030216~keratinocyte differentiation 4 0.48134777376654636 0.2967335589978144 NM_013627	NM_008927	NM_011141	NM_008969 540 48 13588 2.096913580246914 1.0 0.9332880937091989 99.78113951771999
GOTERM_BP_FAT GO:0009913~epidermal cell differentiation 4 0.48134777376654636 0.32964019833816366 NM_013627	NM_008927	NM_011141	NM_008969 540 51 13588 1.9735657225853305 1.0 0.9478116219940637 99.90492243559186
GOTERM_BP_FAT GO:0060429~epithelium development 12 1.444043321299639 0.5266635451528267 NM_013627	NM_011330	NM_008927	NM_207655	NM_011141	NM_053080	NM_007778	NM_009704	NM_008884	AK080820	NM_011589	AK033431	NM_008969 540 271 13588 1.1142271422714227 1.0 0.9895789777385171 99.99977687169518
GOTERM_BP_FAT GO:0030855~epithelial cell differentiation 4 0.48134777376654636 0.8711706854438276 NM_013627	NM_008927	NM_011141	NM_008969 540 123 13588 0.8183077386329418 1.0 0.9998939355947434 99.99999999999997
Annotation Cluster 101 Enrichment Score: 0.5067405728743636
Category Term Count % PValue Genes List Total Pop Hits Pop Total Fold Enrichment Bonferroni Benjamini FDR
INTERPRO IPR008957:Fibronectin	type III-like fold 13 1.5643802647412757 0.07314190831554535 NM_009373	NM_010509	NM_001164767	NM_009465	NM_008352	NM_011019	NM_183151	NM_133990	NM_007781	NM_016749	NM_207636	NM_144548	NM_010867 712 187 17763 1.7343552845039956 1.0 0.7140643311098556 69.83150781239738
UP_SEQ_FEATURE domain:Fibronectin type-III 2 8 0.9626955475330927 0.21485017925320118 NM_001164767	NM_009465	NM_007781	NM_016749	NM_207636	NM_011019	NM_010867	NM_144548 651 120 16021 1.6406554019457247 1.0 0.9974806567114671 98.26251100744143
UP_SEQ_FEATURE domain:Fibronectin type-III 1 8 0.9626955475330927 0.22074399150244478 NM_001164767	NM_009465	NM_007781	NM_016749	NM_207636	NM_011019	NM_010867	NM_144548 651 121 16021 1.627096266392454 1.0 0.9972549240642559 98.468584076447
INTERPRO IPR003961:Fibronectin	type III 10 1.203369434416366 0.3567171938096977 NM_133990	NM_001164767	NM_009465	NM_007781	NM_016749	NM_207636	NM_011019	NM_010867	NM_144548	NM_183151 712 191 17763 1.3061797752808988 1.0 0.9929741460683262 99.90514199714995
INTERPRO IPR003962:Fibronectin	type III subdomain 3 0.36101083032490977 0.3829484235126701 NM_016749	NM_207636	NM_010867 712 33 17763 2.2680030643513787 1.0 0.9944287100430588 99.95081752203431
SMART SM00060:FN3 10 1.203369434416366 0.4780797430763767 NM_133990	NM_001164767	NM_009465	NM_007781	NM_016749	NM_207636	NM_011019	NM_010867	NM_144548	NM_183151 407 191 9131 1.1746015410936876 1.0 0.9805044154835102 99.97426313991835
UP_SEQ_FEATURE domain:Fibronectin type-III 3 4 0.48134777376654636 0.5824882346196104 NM_001164767	NM_207636	NM_011019	NM_010867 651 74 16021 1.3302611367127497 1.0 0.9999989529825687 99.99995591644047
UP_SEQ_FEATURE domain:Fibronectin type-III 4 3 0.36101083032490977 0.6693182845427518 NM_207636	NM_011019	NM_010867 651 56 16021 1.3183838051349572 1.0 0.9999999186798982 99.99999911349236
Annotation Cluster 102 Enrichment Score: 0.5022128786403158
Category Term Count % PValue Genes List Total Pop Hits Pop Total Fold Enrichment Bonferroni Benjamini FDR
GOTERM_BP_FAT GO:0006401~RNA catabolic process 5 0.601684717208183 0.12178561642344421 NM_027490	NM_145227	NM_027869	NM_011756	NM_001005507 540 48 13588 2.621141975308642 1.0 0.7474928227878084 89.55873221256064
GOTERM_BP_FAT GO:0006402~mRNA catabolic process 4 0.48134777376654636 0.2318489374326401 NM_027490	NM_027869	NM_011756	NM_001005507 540 42 13588 2.39647266313933 1.0 0.8924666633008526 98.98379304675673
GOTERM_BP_FAT GO:0000956~nuclear-transcribed mRNA catabolic process 3 0.36101083032490977 0.37868208882954024 NM_027490	NM_011756	NM_001005507 540 33 13588 2.287542087542088 1.0 0.9640412040445804 99.9746462873383
GOTERM_BP_FAT GO:0016071~mRNA metabolic process 9 1.083032490974729 0.9163736925336713 NM_008619	AK017788	NM_027490	NM_027869	NM_172697	NM_011756	NM_001005507	NM_019655	NM_001038587	NM_016856 540 302 13588 0.7498896247240617 1.0 0.9999721620927571 100.0
Annotation Cluster 103 Enrichment Score: 0.4833320855351831
Category Term Count % PValue Genes List Total Pop Hits Pop Total Fold Enrichment Bonferroni Benjamini FDR
GOTERM_BP_FAT GO:0006928~cell motion 19 2.286401925391095 0.21280058309813366 NM_016888	NM_013627	NM_001164767	NM_177866	NM_010329	NM_010415	NM_008927	NM_008449	NM_207655	NM_007604	NM_203320	NM_011835	NM_013693	NM_008361	NM_207215	NM_009871	NM_010710	NM_144532	AK033431	NM_009140 540 367 13588 1.302714703804622 1.0 0.878946015096398 98.44379780388245
GOTERM_BP_FAT GO:0001764~neuron migration 5 0.601684717208183 0.3016854867435962 NM_009871	NM_013627	NM_001164767	NM_007604	NM_011835 540 70 13588 1.7973544973544973 1.0 0.9362101961682604 99.80645790895282
GOTERM_BP_FAT GO:0051674~localization of cell 14 1.684717208182912 0.3472650783280252 NM_013627	NM_001164767	NM_177866	NM_010415	NM_008927	NM_207655	NM_007604	NM_203320	NM_013693	NM_011835	NM_008361	NM_009871	NM_144532	NM_009140	AK033431 540 284 13588 1.2404277516953572 1.0 0.953476838733205 99.94019163617838
GOTERM_BP_FAT GO:0048870~cell motility 14 1.684717208182912 0.3472650783280252 NM_013627	NM_001164767	NM_177866	NM_010415	NM_008927	NM_207655	NM_007604	NM_203320	NM_013693	NM_011835	NM_008361	NM_009871	NM_144532	NM_009140	AK033431 540 284 13588 1.2404277516953572 1.0 0.953476838733205 99.94019163617838
GOTERM_BP_FAT GO:0016477~cell migration 11 1.3237063778580023 0.4948688490468806 NM_009871	NM_013627	NM_001164767	NM_010415	NM_207655	NM_007604	NM_203320	NM_009140	AK033431	NM_013693	NM_011835	NM_008361 540 240 13588 1.1533024691358025 1.0 0.9860626134361936 99.99930852293244
Annotation Cluster 104 Enrichment Score: 0.4777124467961052
Category Term Count % PValue Genes List Total Pop Hits Pop Total Fold Enrichment Bonferroni Benjamini FDR
GOTERM_BP_FAT GO:0009566~fertilization 6 0.7220216606498195 0.1633531573653856 NM_007696	NM_020492	NM_207636	NM_177191	NM_181345	NM_026094 540 73 13588 2.068188736681887 1.0 0.8191674054669635 95.50865578062817
GOTERM_BP_FAT GO:0007338~single fertilization 4 0.48134777376654636 0.2748988759639386 NM_007696	NM_020492	NM_181345	NM_026094 540 46 13588 2.188083735909823 1.0 0.9220717709732396 99.62744359234861
GOTERM_BP_FAT GO:0048610~reproductive cellular process 6 0.7220216606498195 0.8214141169186722 NM_146142	NM_013637	NM_020492	NM_207636	NM_181345	NM_026094 540 173 13588 0.8727039177906231 1.0 0.9996916309893956 99.99999999999038
Annotation Cluster 105 Enrichment Score: 0.47244906468785397
Category Term Count % PValue Genes List Total Pop Hits Pop Total Fold Enrichment Bonferroni Benjamini FDR
GOTERM_BP_FAT GO:0048545~response to steroid hormone stimulus 5 0.601684717208183 0.21413872039854917 NM_008607	AK041527	NM_008927	NM_007604	NM_009704	NM_010287 540 60 13588 2.0969135802469134 1.0 0.8797393336559919 98.4891860080157
GOTERM_BP_FAT GO:0009719~response to endogenous stimulus 10 1.203369434416366 0.3079579063810322 NM_008607	AK041527	NM_009251	AK036738	NM_011504	NM_008927	NM_001127177	NM_007604	NM_009704	NM_001033335	NM_008977	NM_010287 540 184 13588 1.3675523349436391 1.0 0.9393069142383829 99.83457553190817
GOTERM_BP_FAT GO:0009725~response to hormone stimulus 9 1.083032490974729 0.33201013443485927 NM_008607	AK041527	NM_009251	NM_011504	NM_008927	NM_001127177	NM_007604	NM_009704	NM_001033335	NM_008977	NM_010287 540 165 13588 1.3725252525252525 1.0 0.9481455941572958 99.91060399570011
GOTERM_BP_FAT GO:0043627~response to estrogen stimulus 3 0.36101083032490977 0.37868208882954024 NM_008607	NM_007604	NM_009704 540 33 13588 2.287542087542088 1.0 0.9640412040445804 99.9746462873383
GOTERM_BP_FAT GO:0043434~response to peptide hormone stimulus 5 0.601684717208183 0.5237716771673162 NM_009251	NM_011504	NM_001127177	NM_007604	NM_001033335	NM_008977 540 95 13588 1.3243664717348926 1.0 0.9893187825481514 99.99975192817226
Annotation Cluster 106 Enrichment Score: 0.4684844612734067
Category Term Count % PValue Genes List Total Pop Hits Pop Total Fold Enrichment Bonferroni Benjamini FDR
GOTERM_CC_FAT GO:0012506~vesicle membrane 7 0.842358604091456 0.1276815550832378 NM_001004185	NM_207636	NM_007604	NM_009344	NM_019787	NM_008326	NM_025462	AK083346 442 97 12504 2.0415170033120305 1.0 0.8255494070768683 83.79376396931806
GOTERM_CC_FAT GO:0030659~cytoplasmic vesicle membrane 6 0.7220216606498195 0.19285146273537573 NM_001004185	NM_007604	NM_009344	NM_019787	NM_008326	NM_025462	AK083346 442 87 12504 1.9510063972538618 1.0 0.9113133191807944 94.23965795449661
GOTERM_CC_FAT GO:0044433~cytoplasmic vesicle part 6 0.7220216606498195 0.24398928333240863 NM_001004185	NM_007604	NM_009344	NM_019787	NM_008326	NM_025462	AK083346 442 95 12504 1.786711121695642 1.0 0.9354978891065093 97.59138191293381
GOTERM_CC_FAT GO:0012505~endomembrane system 17 2.0457280385078223 0.78683651496371 AK029036	NM_001004185	NM_001033250	NM_144791	NM_025777	AK122404	NM_025858	NM_007604	NM_009344	NM_001160018	NM_020622	AK083346	NM_025462	NM_133227	NM_009177	AK050411	NM_207636	NM_019787	NM_008326	NM_013479 442 535 12504 0.898921639108555 1.0 0.9992632392932503 99.99999988591864
GOTERM_CC_FAT GO:0044431~Golgi apparatus part 5 0.601684717208183 0.9615488114610978 NM_173443	NM_009177	NM_019787	NM_008326	NM_025462	AK083346 442 227 12504 0.6231187832638986 1.0 0.9998909194417531 100.0
Annotation Cluster 107 Enrichment Score: 0.4638133737440888
Category Term Count % PValue Genes List Total Pop Hits Pop Total Fold Enrichment Bonferroni Benjamini FDR
SP_PIR_KEYWORDS Immunoglobulin domain 23 2.7677496991576414 0.1253069861891663 NM_008319	NM_001164767	NM_009465	NM_010581	NM_001025313	NM_138682	AJ278965	NM_019388	NM_009988	NM_001081249	NM_010531	NM_010493	NM_145391	NM_010867	NM_009318	NM_010186	NM_009735	NM_008352	NM_172833	NM_021406	AF143181	NM_021893	NM_016749	NM_145634	AK083723	NM_177275 682 443 17854 1.3591746489875085 1.0 0.6368569699832554 84.55796232490555
UP_SEQ_FEATURE domain:Ig-like C2-type 1 9 1.083032490974729 0.15854753261629415 NM_009988	NM_001164767	NM_008319	NM_009465	NM_172833	NM_010493	NM_016749	NM_010867	AF143181	NM_010186 651 130 16021 1.7037575327897911 1.0 0.9929647720011195 94.45546317414578
UP_SEQ_FEATURE domain:Ig-like C2-type 2 9 1.083032490974729 0.1633037515097968 NM_009988	NM_001164767	NM_008319	NM_009465	NM_172833	NM_010493	NM_016749	NM_010867	AF143181	NM_010186 651 131 16021 1.6907517500967393 1.0 0.9928672071819259 94.95782175102748
UP_SEQ_FEATURE domain:Ig-like C2-type 5 4 0.48134777376654636 0.30872554568030597 NM_001164767	NM_008319	NM_010493	NM_010867 651 48 16021 2.0508192524321553 1.0 0.9995053095222919 99.79425345810927
UP_SEQ_FEATURE domain:Ig-like C2-type 4 4 0.48134777376654636 0.39811788996543573 NM_001164767	NM_008319	NM_010493	NM_010867 651 56 16021 1.7578450735132762 1.0 0.9999064437982567 99.97978387205198
UP_SEQ_FEATURE domain:Ig-like C2-type 3 5 0.601684717208183 0.47241618534677926 NM_001164767	NM_008319	NM_010493	NM_010867	AF143181	NM_010186 651 87 16021 1.4143581051256244 1.0 0.9999800741151196 99.99777682740798
INTERPRO IPR003598:Immunoglobulin subtype 2 9 1.083032490974729 0.474971041702282 NM_009988	NM_001164767	NM_008319	NM_008352	NM_172833	NM_016749	NM_138682	NM_010867	AF143181	NM_010186 712 187 17763 1.2007075046566125 1.0 0.9976858432052218 99.99615222799795
INTERPRO IPR013151:Immunoglobulin 8 0.9626955475330927 0.5728999348297896 NM_011095	NM_008319	NM_009465	NM_172833	NM_010493	NM_010867	AF143181	NM_144559	NM_010186 712 178 17763 1.1212599419265243 1.0 0.9994536829593983 99.99985184882546
SMART SM00408:IGc2 9 1.083032490974729 0.5958473908381894 NM_009988	NM_001164767	NM_008319	NM_008352	NM_172833	NM_016749	NM_138682	NM_010867	AF143181	NM_010186 407 187 9131 1.079754036973288 1.0 0.990926325439406 99.9990024776106
INTERPRO IPR013098:Immunoglobulin I-set 5 0.601684717208183 0.753260774478294 NM_009988	NM_001164767	NM_008319	NM_016749	NM_010867 712 127 17763 0.9822060514907547 1.0 0.9999780975425498 99.99999997423221
Annotation Cluster 108 Enrichment Score: 0.45034887788132405
Category Term Count % PValue Genes List Total Pop Hits Pop Total Fold Enrichment Bonferroni Benjamini FDR
GOTERM_BP_FAT GO:0032760~positive regulation of tumor necrosis factor production 6 0.7220216606498195 2.0792559691059915E-4 NM_145857	NM_010851	NM_138952	NM_126166	NM_009841	NM_011905 540 15 13588 10.065185185185186 0.3690969570338356 0.008990772137005498 0.36113623698906805
GOTERM_BP_FAT GO:0032680~regulation of tumor necrosis factor production 7 0.842358604091456 5.50052022916755E-4 NM_145857	NM_010851	NM_033601	NM_138952	NM_126166	NM_009841	NM_011905 540 27 13588 6.523731138545954 0.7043859131148548 0.019780443993936747 0.9526855617494445
INTERPRO IPR001611:Leucine-rich repeat 10 1.203369434416366 0.4196422464081693 NM_145857	NM_138682	NM_126166	NM_009841	NM_001033207	NM_027581	NM_153568	NM_011905	NM_029796	NM_177275 712 202 17763 1.2350511736566914 1.0 0.9958765901594189 99.98130499756226
INTERPRO IPR003591:Leucine-rich repeat	typical subtype 6 0.7220216606498195 0.5924539354024133 NM_138682	NM_126166	NM_153568	NM_011905	NM_029796	NM_177275 712 129 17763 1.160373660830938 1.0 0.999555860240894 99.99992927255134
UP_SEQ_FEATURE repeat:LRR 6 8 0.9626955475330927 0.6280895667343189 NM_145857	NM_138682	NM_126166	NM_009841	NM_027581	NM_153568	NM_011905	NM_177275 651 185 16021 1.0642089093701996 1.0 0.999999736020415 99.99999365161347
INTERPRO IPR000483:Cysteine-rich flanking region	C-terminal 4 0.48134777376654636 0.6510076098301232 NM_138682	NM_126166	NM_011905	NM_029796 712 83 17763 1.202314877487478 1.0 0.9998413726762068 99.99999387920067
SMART SM00369:LRR_TYP 6 0.7220216606498195 0.6855697805381746 NM_138682	NM_126166	NM_153568	NM_011905	NM_029796	NM_177275 407 129 9131 1.0434832295297412 1.0 0.9967606251979755 99.99995896166119
SMART SM00082:LRRCT 4 0.48134777376654636 0.7207768823175307 NM_138682	NM_126166	NM_011905	NM_029796 407 83 9131 1.081199490838045 1.0 0.9979301341383482 99.99999092883978
UP_SEQ_FEATURE repeat:LRR 5 8 0.9626955475330927 0.7215529437057354 NM_145857	NM_138682	NM_126166	NM_009841	NM_027581	NM_153568	NM_011905	NM_177275 651 203 16021 0.9698455578004282 1.0 0.9999999827791937 99.99999995026957
SP_PIR_KEYWORDS leucine-rich repeat 10 1.203369434416366 0.7263522130240925 NM_145857	NM_138682	NM_001081389	NM_126166	NM_009841	NM_027581	NM_153568	NM_011905	NM_029796	NM_177275 682 275 17854 0.951959477472674 1.0 0.9780949684621274 99.99999859696776
UP_SEQ_FEATURE repeat:LRR 9 5 0.601684717208183 0.7346833793048936 NM_145857	NM_138682	NM_126166	NM_009841	NM_011905 651 122 16021 1.008599632343683 1.0 0.9999999897155004 99.99999997786236
UP_SEQ_FEATURE repeat:LRR 7 6 0.7220216606498195 0.7685118621035811 NM_145857	NM_138682	NM_126166	NM_009841	NM_027581	NM_011905 651 157 16021 0.9405030966567848 1.0 0.9999999978104354 99.99999999774766
UP_SEQ_FEATURE repeat:LRR 3 9 1.083032490974729 0.7819739595869122 NM_145857	NM_138682	NM_001081389	NM_126166	NM_009841	NM_027581	NM_153568	NM_011905	NM_177275 651 245 16021 0.9040346092353992 1.0 0.9999999977498734 99.9999999991746
UP_SEQ_FEATURE repeat:LRR 8 5 0.601684717208183 0.7932823511037215 NM_145857	NM_138682	NM_126166	NM_009841	NM_011905 651 133 16021 0.9251816176385663 1.0 0.9999999984403868 99.99999999966185
UP_SEQ_FEATURE repeat:LRR 10 4 0.48134777376654636 0.7938883446227747 NM_145857	NM_126166	NM_009841	NM_011905 651 103 16021 0.9557215933664415 1.0 0.9999999982354171 99.9999999996781
UP_SEQ_FEATURE repeat:LRR 4 8 0.9626955475330927 0.7976644752526831 NM_145857	NM_138682	NM_126166	NM_009841	NM_027581	NM_153568	NM_011905	NM_177275 651 221 16021 0.8908536119162305 1.0 0.9999999983635989 99.99999999976384
UP_SEQ_FEATURE repeat:LRR 2 9 1.083032490974729 0.8504766662821558 NM_145857	NM_138682	NM_001081389	NM_126166	NM_009841	NM_027581	NM_153568	NM_011905	NM_177275 651 266 16021 0.8326634558747098 1.0 0.9999999998751158 99.99999999999851
UP_SEQ_FEATURE repeat:LRR 1 9 1.083032490974729 0.8504766662821558 NM_145857	NM_138682	NM_001081389	NM_126166	NM_009841	NM_027581	NM_153568	NM_011905	NM_177275 651 266 16021 0.8326634558747098 1.0 0.9999999998751158 99.99999999999851
UP_SEQ_FEATURE repeat:LRR 11 3 0.36101083032490977 0.8773406061588072 NM_126166	NM_009841	NM_011905 651 88 16021 0.8389715123586091 1.0 0.999999999971307 99.99999999999994
INTERPRO IPR000372:Leucine-rich repeat	cysteine-rich flanking region	N-terminal 3 0.36101083032490977 0.8914081095405302 NM_138682	NM_126166	NM_177275 712 93 17763 0.8047752808988763 1.0 0.9999998074548639 99.99999999999993
SMART SM00013:LRRNT 3 0.36101083032490977 0.9234901262471366 NM_138682	NM_126166	NM_177275 407 93 9131 0.7237061108028849 1.0 0.9999688451155716 99.99999999999936
Annotation Cluster 109 Enrichment Score: 0.4476472733049976
Category Term Count % PValue Genes List Total Pop Hits Pop Total Fold Enrichment Bonferroni Benjamini FDR
GOTERM_BP_FAT GO:0050766~positive regulation of phagocytosis 4 0.48134777376654636 0.0610190123713042 NM_145857	NM_010581	NM_008987	AF143181	NM_010186 540 23 13588 4.376167471819646 1.0 0.5372081660445586 66.5590510648822
GOTERM_BP_FAT GO:0050764~regulation of phagocytosis 4 0.48134777376654636 0.07482209361125991 NM_145857	NM_010581	NM_008987	AF143181	NM_010186 540 25 13588 4.026074074074074 1.0 0.5999918808726328 74.15470301138267
GOTERM_BP_FAT GO:0045807~positive regulation of endocytosis 4 0.48134777376654636 0.15085141204119995 NM_145857	NM_010581	NM_008987	AF143181	NM_010186 540 34 13588 2.960348583877996 1.0 0.8043695815084582 94.18637708031396
GOTERM_BP_FAT GO:0006909~phagocytosis 4 0.48134777376654636 0.30769154039977054 NM_008319	NM_010581	NM_008987	AF143181	NM_010186 540 49 13588 2.0541194255479973 1.0 0.9397135581254917 99.83346425976343
GOTERM_BP_FAT GO:0030100~regulation of endocytosis 4 0.48134777376654636 0.34061252174160195 NM_145857	NM_010581	NM_008987	AF143181	NM_010186 540 52 13588 1.9356125356125358 1.0 0.9514100599205447 99.92865217060152
GOTERM_BP_FAT GO:0051130~positive regulation of cellular component organization 7 0.842358604091456 0.3551249748943298 NM_145857	NM_010581	NM_007604	NM_008987	NM_008884	AF143181	NM_013693	NM_010186 540 122 13588 1.4437765634486945 1.0 0.9560408394299724 99.95155765661845
GOTERM_BP_FAT GO:0051050~positive regulation of transport 7 0.842358604091456 0.42637989316693004 NM_030701	NM_145857	NM_010581	NM_008987	NM_009807	AF143181	NM_013693	NM_010186 540 132 13588 1.3343995510662179 1.0 0.9757477421162752 99.99368304272032
GOTERM_BP_FAT GO:0060627~regulation of vesicle-mediated transport 4 0.48134777376654636 0.6451010002085908 NM_145857	NM_010581	NM_008987	AF143181	NM_010186 540 83 13588 1.2126729138777332 1.0 0.9963896100512724 99.99999851183667
GOTERM_BP_FAT GO:0016044~membrane organization 9 1.083032490974729 0.8506293165994167 NM_011890	NM_008319	NM_009671	NM_010581	NM_001033310	NM_008987	NM_026094	AF143181	NM_018790	NM_010186 540 272 13588 0.8325980392156863 1.0 0.999830620275223 99.99999999999957
GOTERM_BP_FAT GO:0006897~endocytosis 6 0.7220216606498195 0.8717233925945522 NM_008319	NM_009671	NM_010581	NM_008987	AF143181	NM_018790	NM_010186 540 188 13588 0.8030732860520094 1.0 0.9998940149179902 99.99999999999997
GOTERM_BP_FAT GO:0010324~membrane invagination 6 0.7220216606498195 0.8717233925945522 NM_008319	NM_009671	NM_010581	NM_008987	AF143181	NM_018790	NM_010186 540 188 13588 0.8030732860520094 1.0 0.9998940149179902 99.99999999999997
GOTERM_BP_FAT GO:0016192~vesicle-mediated transport 14 1.684717208182912 0.9321992514892201 NM_008319	NM_029075	NM_010581	NM_009120	AF143181	NM_010623	NM_011698	NM_011504	NM_009671	NM_020492	NM_029825	NM_008987	NM_019787	NM_018790	NM_010186 540 466 13588 0.7559688443808614 1.0 0.9999848952227944 100.0
Annotation Cluster 110 Enrichment Score: 0.4468758526596748
Category Term Count % PValue Genes List Total Pop Hits Pop Total Fold Enrichment Bonferroni Benjamini FDR
PIR_SUPERFAMILY PIRSF005680:interferon-induced 56K protein 3 0.36101083032490977 0.005562167586595527 NM_008332	NM_008331	NM_010501 357 3 8136 22.789915966386555 0.8386058794311189 0.18344108761453914 7.273298422847574
INTERPRO IPR001440:Tetratricopeptide TPR-1 6 0.7220216606498195 0.3317081492978923 NM_008332	NM_029430	NM_008331	NM_001005858	NM_010501	NM_053217 712 95 17763 1.575665286812537 1.0 0.9922567873120477 99.82685302068992
INTERPRO IPR011990:Tetratricopeptide-like helical 8 0.9626955475330927 0.39431343344252856 NM_008332	NM_008331	NM_001005858	NM_001033136	NM_010501	BC048860	NM_053217	NM_172722	NM_145931 712 150 17763 1.330561797752809 1.0 0.9951656772986527 99.96331986796318
INTERPRO IPR019734:Tetratricopeptide repeat 6 0.7220216606498195 0.46681393401618576 NM_008332	NM_029430	NM_008331	NM_001005858	NM_010501	NM_053217 712 112 17763 1.3365018057784912 1.0 0.9974723184906749 99.99509264271526
INTERPRO IPR013026:Tetratricopeptide region 6 0.7220216606498195 0.4823140234150357 NM_008332	NM_008331	NM_001005858	NM_010501	BC048860	NM_053217	NM_172722 712 114 17763 1.313054405677114 1.0 0.997724282161226 99.99691893394383
SMART SM00028:TPR 6 0.7220216606498195 0.5609590823043776 NM_008332	NM_029430	NM_008331	NM_001005858	NM_010501	NM_053217 407 112 9131 1.201869076869077 1.0 0.987434698512762 99.99714244954507
UP_SEQ_FEATURE repeat:TPR 1 6 0.7220216606498195 0.6114697369676636 NM_008332	NM_008331	NM_010501	BC048860	NM_172722	NM_173423	NM_001005507 651 130 16021 1.1358383551931939 1.0 0.9999995513821398 99.99998679363206
UP_SEQ_FEATURE repeat:TPR 2 6 0.7220216606498195 0.6114697369676636 NM_008332	NM_008331	NM_010501	BC048860	NM_172722	NM_173423	NM_001005507 651 130 16021 1.1358383551931939 1.0 0.9999995513821398 99.99998679363206
SP_PIR_KEYWORDS tpr repeat 6 0.7220216606498195 0.6283696145366753 NM_008332	NM_008331	NM_010501	BC048860	NM_172722	NM_173423	NM_001005507 682 141 17854 1.1139951332127036 1.0 0.9613628665552492 99.99989960613205
UP_SEQ_FEATURE repeat:TPR 4 4 0.48134777376654636 0.6520734448255111 NM_008332	NM_008331	NM_010501	BC048860	NM_172722 651 82 16021 1.2004795623993105 1.0 0.9999998713356683 99.99999792226168
UP_SEQ_FEATURE repeat:TPR 3 4 0.48134777376654636 0.8626950911017685 NM_008332	NM_008331	NM_010501	BC048860	NM_172722 651 118 16021 0.8342315603113853 1.0 0.9999999999362609 99.99999999999964
Annotation Cluster 111 Enrichment Score: 0.4439035637487456
Category Term Count % PValue Genes List Total Pop Hits Pop Total Fold Enrichment Bonferroni Benjamini FDR
KEGG_PATHWAY mmu04662:B cell receptor signaling pathway 7 0.842358604091456 0.1238033329429656 NM_011095	NM_008690	NM_172833	NM_008927	AK080820	NM_010907	NM_009045 245 80 5738 2.049285714285714 0.9999999958329076 0.5239134745082263 79.21385983797485
KEGG_PATHWAY mmu05215:Prostate cancer 6 0.7220216606498195 0.3363158606017608 NM_172728	NM_008927	NM_207655	NM_010907	NM_009045	AK033431	NM_009716 245 90 5738 1.561360544217687 1.0 0.8280186024886549 99.23463495022808
KEGG_PATHWAY mmu04722:Neurotrophin signaling pathway 7 0.842358604091456 0.4788128115615863 NM_008690	NM_172161	NM_008927	NM_010907	NM_138952	NM_009045	NM_009716 245 130 5738 1.261098901098901 1.0 0.8961954703479637 99.95672440303757
KEGG_PATHWAY mmu05220:Chronic myeloid leukemia 3 0.36101083032490977 0.8408921477774011 NM_008927	NM_010907	NM_009045 245 76 5738 0.9244897959183673 1.0 0.9868140170843385 99.99999996753142
Annotation Cluster 112 Enrichment Score: 0.44267525957411324
Category Term Count % PValue Genes List Total Pop Hits Pop Total Fold Enrichment Bonferroni Benjamini FDR
GOTERM_BP_FAT GO:0042311~vasodilation 3 0.36101083032490977 0.2908437541020003 NM_013671	NM_008102	NM_007604 540 27 13588 2.795884773662552 1.0 0.9314681929840751 99.74696292562031
GOTERM_BP_FAT GO:0035150~regulation of tube size 4 0.48134777376654636 0.2967335589978144 NM_013671	NM_024435	NM_008102	NM_007604 540 48 13588 2.096913580246914 1.0 0.9332880937091989 99.78113951771999
GOTERM_BP_FAT GO:0050880~regulation of blood vessel size 4 0.48134777376654636 0.2967335589978144 NM_013671	NM_024435	NM_008102	NM_007604 540 48 13588 2.096913580246914 1.0 0.9332880937091989 99.78113951771999
GOTERM_BP_FAT GO:0003018~vascular process in circulatory system 4 0.48134777376654636 0.3186635392939796 NM_013671	NM_024435	NM_008102	NM_007604 540 50 13588 2.013037037037037 1.0 0.9444678798523395 99.87387567092419
GOTERM_BP_FAT GO:0008015~blood circulation 6 0.7220216606498195 0.4512521637369781 NM_013671	NM_024435	NM_008289	NM_008102	NM_007604	NM_008969 540 111 13588 1.3601601601601603 1.0 0.9804095784484538 99.99707876521892
GOTERM_BP_FAT GO:0003013~circulatory system process 6 0.7220216606498195 0.4512521637369781 NM_013671	NM_024435	NM_008289	NM_008102	NM_007604	NM_008969 540 111 13588 1.3601601601601603 1.0 0.9804095784484538 99.99707876521892
GOTERM_BP_FAT GO:0008217~regulation of blood pressure 4 0.48134777376654636 0.4794122645477281 NM_013671	NM_008289	NM_008102	NM_008969 540 65 13588 1.5484900284900285 1.0 0.9843144347840265 99.99883180354165
Annotation Cluster 113 Enrichment Score: 0.4356233879904349
Category Term Count % PValue Genes List Total Pop Hits Pop Total Fold Enrichment Bonferroni Benjamini FDR
UP_SEQ_FEATURE domain:EGF-like 6 0.7220216606498195 0.14157292914341804 NM_010415	NM_011346	NM_011345	NM_008969	NM_009704	NM_153397 651 68 16021 2.171455679045812 1.0 0.9926226311201941 92.25189133149098
INTERPRO IPR006209:EGF 8 0.9626955475330927 0.25285066424911984 NM_010770	NM_001081249	NM_010415	NM_011346	NM_011345	NM_008969	NM_009704	AK083723	NM_007865 712 128 17763 1.559252106741573 1.0 0.9774767685887314 98.9937784383736
INTERPRO IPR000742:EGF-like	type 3 11 1.3237063778580023 0.2756727417683893 AK077058	NM_010770	NM_001081249	NM_010415	NM_011346	NM_011345	NM_008969	NM_009704	AK083723	NM_153397	NM_027913	NM_007865 712 199 17763 1.3790370391282252 1.0 0.9841152232145327 99.3832193138811
INTERPRO IPR006210:EGF-like 11 1.3237063778580023 0.29609685471479574 NM_010770	NM_001081249	NM_010415	NM_011346	NM_011345	NM_008969	NM_009704	AK083723	NM_153397	NM_009347	NM_027913	NM_007865 712 203 17763 1.351863895500083 1.0 0.9869719835640457 99.60722424775815
SMART SM00181:EGF 11 1.3237063778580023 0.41606401019351147 NM_010770	NM_001081249	NM_010415	NM_011346	NM_011345	NM_008969	NM_009704	AK083723	NM_153397	NM_009347	NM_027913	NM_007865 407 203 9131 1.215683663959526 1.0 0.9799435484296745 99.89276356255475
SP_PIR_KEYWORDS egf-like domain 10 1.203369434416366 0.4744835241392939 NM_010770	NM_001081249	NM_010415	NM_011346	NM_011345	NM_008969	NM_009704	AK083723	NM_153397	NM_027913	NM_007865 682 222 17854 1.179229082454889 1.0 0.9319440903929258 99.98737284068928
INTERPRO IPR013032:EGF-like region	conserved site 12 1.444043321299639 0.7009472977158385 NM_010770	NM_010415	NM_011346	NM_011345	NM_009704	AK077058	NM_001081249	NM_011609	NM_008969	NM_153397	AK083723	NM_007865	NM_027913 712 310 17763 0.9657303370786516 1.0 0.9999288596416361 99.99999946464297
UP_SEQ_FEATURE domain:EGF-like 1 4 0.48134777376654636 0.8096070970924224 NM_010770	NM_001081249	AK083723	NM_027913	NM_007865 651 106 16021 0.9286728690258818 1.0 0.9999999989510304 99.99999999991479
Annotation Cluster 114 Enrichment Score: 0.4001316506864164
Category Term Count % PValue Genes List Total Pop Hits Pop Total Fold Enrichment Bonferroni Benjamini FDR
COG_ONTOLOGY DNA replication	recombination	and repair 7 0.842358604091456 0.018900330104231776 NM_172689	NM_001033196	NM_030150	NM_183162	AK031537	NM_001081215	AK021012	NM_027835 63 71 2040 3.192488262910798 0.26309742615901843 0.26309742615901843 12.672286967028013
SP_PIR_KEYWORDS helicase 7 0.842358604091456 0.3085716079434765 NM_172689	NM_008619	NM_026191	NM_001146089	NM_010029	NM_030150	AK021012	NM_027835 682 120 17854 1.527101661779081 1.0 0.8536351595807863 99.41927242239345
INTERPRO IPR014021:Helicase	superfamily 1 and 2	ATP-binding 6 0.7220216606498195 0.3636499677749046 NM_172689	NM_026191	NM_001146089	NM_010029	NM_030150	AK021012	NM_027835 712 99 17763 1.5120020429009193 1.0 0.9934143271403347 99.92004836217532
INTERPRO IPR001650:DNA/RNA helicase	C-terminal 6 0.7220216606498195 0.37165321349297314 NM_172689	NM_026191	NM_001146089	NM_010029	NM_030150	AK021012	NM_027835 712 100 17763 1.49688202247191 1.0 0.993590790758563 99.93452070812057
INTERPRO IPR014001:DEAD-like helicase	N-terminal 6 0.7220216606498195 0.39565121560780053 NM_172689	NM_026191	NM_001146089	NM_010029	NM_030150	AK021012	NM_027835 712 103 17763 1.4532835169630196 1.0 0.995001186878371 99.96457743574601
GOTERM_MF_FAT GO:0004386~helicase activity 7 0.842358604091456 0.43793441274563827 NM_172689	NM_008619	NM_026191	NM_001146089	NM_010029	NM_030150	AK021012	NM_027835 547 129 13288 1.3181979224239333 1.0 0.9971324366174338 99.98095095882516
SMART SM00490:HELICc 6 0.7220216606498195 0.4513086510771247 NM_172689	NM_026191	NM_001146089	NM_010029	NM_030150	AK021012	NM_027835 407 99 9131 1.359690268781178 1.0 0.9762104333289501 99.95139488741144
UP_SEQ_FEATURE domain:Helicase C-terminal 5 0.601684717208183 0.4634783162502642 NM_172689	NM_026191	NM_010029	NM_030150	AK021012	NM_027835 651 86 16021 1.4308041296038294 1.0 0.9999788905546967 99.99705411970149
SMART SM00487:DEXDc 6 0.7220216606498195 0.48603022992278067 NM_172689	NM_026191	NM_001146089	NM_010029	NM_030150	AK021012	NM_027835 407 103 9131 1.3068867631974428 1.0 0.9801904117766426 99.97882522496172
UP_SEQ_FEATURE domain:Helicase ATP-binding 5 0.601684717208183 0.4901203924472818 NM_172689	NM_026191	NM_010029	NM_030150	AK021012	NM_027835 651 89 16021 1.3825747769205543 1.0 0.9999858551734577 99.99874512930141
GOTERM_MF_FAT GO:0042623~ATPase activity	coupled 10 1.203369434416366 0.5700389090884094 NM_172689	NM_026191	NM_001146089	NM_011530	NM_010029	NM_009728	NM_177397	NM_026094	NM_011835	NM_013683 547 223 13288 1.0893499807347045 1.0 0.999085211626573 99.999645281872
INTERPRO IPR011545:DNA/RNA helicase	DEAD/DEAH box type	N-terminal 3 0.36101083032490977 0.65221033639476 NM_172689	NM_001146089	NM_010029 712 55 17763 1.3608018386108274 1.0 0.9998217920122014 99.99999420366815
GOTERM_MF_FAT GO:0008026~ATP-dependent helicase activity 4 0.48134777376654636 0.6921026847431676 NM_172689	NM_026191	NM_001146089	NM_010029 547 86 13288 1.1298839335062285 1.0 0.999627410127841 99.99999752428378
GOTERM_MF_FAT GO:0070035~purine NTP-dependent helicase activity 4 0.48134777376654636 0.6921026847431676 NM_172689	NM_026191	NM_001146089	NM_010029 547 86 13288 1.1298839335062285 1.0 0.999627410127841 99.99999752428378
GOTERM_MF_FAT GO:0016887~ATPase activity 10 1.203369434416366 0.8213995942967138 NM_172689	NM_026191	NM_001146089	NM_011530	NM_010029	NM_009728	NM_177397	NM_026094	NM_011835	NM_013683 547 281 13288 0.8645019420065448 1.0 0.9999202709019372 99.99999999924646
Annotation Cluster 115 Enrichment Score: 0.3702302460976016
Category Term Count % PValue Genes List Total Pop Hits Pop Total Fold Enrichment Bonferroni Benjamini FDR
INTERPRO IPR004088:K Homology	type 1 3 0.36101083032490977 0.35388523464278326 NM_030886	NM_027869	NM_183029 712 31 17763 2.414325842696629 1.0 0.9934149184503255 99.89833465426102
INTERPRO IPR018111:K Homology	type 1	subgroup 3 0.36101083032490977 0.3829484235126701 NM_030886	NM_027869	NM_183029 712 33 17763 2.2680030643513787 1.0 0.9944287100430588 99.95081752203431
INTERPRO IPR004087:K Homology 3 0.36101083032490977 0.466341454642916 NM_030886	NM_027869	NM_183029 712 39 17763 1.9190795159896286 1.0 0.997594531311951 99.9950235815425
SMART SM00322:KH 3 0.36101083032490977 0.5228441628994864 NM_030886	NM_027869	NM_183029 407 39 9131 1.7257607257607257 1.0 0.9840120367314149 99.99176711989352
Annotation Cluster 116 Enrichment Score: 0.35754200958349314
Category Term Count % PValue Genes List Total Pop Hits Pop Total Fold Enrichment Bonferroni Benjamini FDR
GOTERM_CC_FAT GO:0005773~vacuole 10 1.203369434416366 0.2936848596734068 M19423	NM_027979	NM_019980	NM_021281	AK080820	NM_010215	NM_007644	NM_177397	NM_008326	NM_023044	AK083346 442 204 12504 1.3867447431461273 1.0 0.9590103827195355 99.02639832963122
GOTERM_CC_FAT GO:0005764~lysosome 8 0.9626955475330927 0.4392980321345043 M19423	NM_027979	NM_019980	NM_021281	AK080820	NM_010215	NM_007644	NM_023044 442 178 12504 1.2714423712440899 1.0 0.9899205068909275 99.95505853913207
GOTERM_CC_FAT GO:0000323~lytic vacuole 8 0.9626955475330927 0.44506629086003147 M19423	NM_027979	NM_019980	NM_021281	AK080820	NM_010215	NM_007644	NM_023044 442 179 12504 1.2643393412371395 1.0 0.9894989234425151 99.9608421246098
SP_PIR_KEYWORDS lysosome 6 0.7220216606498195 0.646794686816842 NM_027979	NM_019980	NM_021281	NM_010215	NM_007644	NM_023044 682 144 17854 1.0907869012707725 1.0 0.9654555426992105 99.99995061824745
Annotation Cluster 117 Enrichment Score: 0.3431386177780136
Category Term Count % PValue Genes List Total Pop Hits Pop Total Fold Enrichment Bonferroni Benjamini FDR
GOTERM_BP_FAT GO:0043038~amino acid activation 4 0.48134777376654636 0.2748988759639386 NM_013742	AK036738	NM_015810	NM_011710 540 46 13588 2.188083735909823 1.0 0.9220717709732396 99.62744359234861
GOTERM_BP_FAT GO:0006418~tRNA aminoacylation for protein translation 4 0.48134777376654636 0.2748988759639386 NM_013742	AK036738	NM_015810	NM_011710 540 46 13588 2.188083735909823 1.0 0.9220717709732396 99.62744359234861
GOTERM_BP_FAT GO:0043039~tRNA aminoacylation 4 0.48134777376654636 0.2748988759639386 NM_013742	AK036738	NM_015810	NM_011710 540 46 13588 2.188083735909823 1.0 0.9220717709732396 99.62744359234861
GOTERM_MF_FAT GO:0016875~ligase activity	forming carbon-oxygen bonds 4 0.48134777376654636 0.3155942144886385 NM_013742	AK036738	NM_015810	NM_011710 547 48 13288 2.024375380865326 1.0 0.9859628541828273 99.6439835670359
GOTERM_MF_FAT GO:0016876~ligase activity	forming aminoacyl-tRNA and related compounds 4 0.48134777376654636 0.3155942144886385 NM_013742	AK036738	NM_015810	NM_011710 547 48 13288 2.024375380865326 1.0 0.9859628541828273 99.6439835670359
GOTERM_MF_FAT GO:0004812~aminoacyl-tRNA ligase activity 4 0.48134777376654636 0.3155942144886385 NM_013742	AK036738	NM_015810	NM_011710 547 48 13288 2.024375380865326 1.0 0.9859628541828273 99.6439835670359
SP_PIR_KEYWORDS Aminoacyl-tRNA synthetase 3 0.36101083032490977 0.441353846112967 NM_013742	AK036738	NM_011710 682 39 17854 2.013760433115272 1.0 0.9252942512453552 99.97036753138046
KEGG_PATHWAY mmu00970:Aminoacyl-tRNA biosynthesis 3 0.36101083032490977 0.5389331014530749 NM_013742	AK036738	NM_011710 245 42 5738 1.6728862973760932 1.0 0.918885070330578 99.9899175920714
GOTERM_BP_FAT GO:0006399~tRNA metabolic process 5 0.601684717208183 0.6608640900225927 NM_013742	AK036738	NM_015810	AK075622	NM_011710 540 113 13588 1.1134054408390692 1.0 0.9970133170468166 99.99999932490088
SP_PIR_KEYWORDS protein biosynthesis 5 0.601684717208183 0.7814432674694323 XM_917934	NM_010120	NM_013742	AK036738	NM_011710 682 139 17854 0.9416865334711704 1.0 0.9855166268009745 99.99999993906663
GOTERM_BP_FAT GO:0034660~ncRNA metabolic process 5 0.601684717208183 0.9618121435487796 NM_013742	AK036738	NM_015810	AK075622	NM_011710 540 202 13588 0.6228456178951228 1.0 0.9999975957808188 100.0
GOTERM_BP_FAT GO:0006412~translation 7 0.842358604091456 0.988573483168557 XM_917934	NM_010120	NM_011163	NM_013742	AK036738	NM_015810	NM_011710 540 319 13588 0.5521653314756763 1.0 0.9999999628096375 100.0
Annotation Cluster 118 Enrichment Score: 0.3412138819865056
Category Term Count % PValue Genes List Total Pop Hits Pop Total Fold Enrichment Bonferroni Benjamini FDR
GOTERM_MF_FAT GO:0042277~peptide binding 10 1.203369434416366 0.2125844895708338 NM_010724	M69070	M19423	AK041527	NM_011530	NM_008039	NM_017466	NM_010287	NM_008159	NM_013585	NM_009909 547 160 13288 1.5182815356489945 1.0 0.9621168912503645 97.13729119717496
GOTERM_MF_FAT GO:0001653~peptide receptor activity 5 0.601684717208183 0.6674417813599467 AK041527	NM_008039	NM_017466	NM_010287	NM_008159	NM_009909 547 110 13288 1.1042047531992687 1.0 0.9995501437109685 99.99999221595576
GOTERM_MF_FAT GO:0008528~peptide receptor activity	G-protein coupled 5 0.601684717208183 0.6674417813599467 AK041527	NM_008039	NM_017466	NM_010287	NM_008159	NM_009909 547 110 13288 1.1042047531992687 1.0 0.9995501437109685 99.99999221595576
Annotation Cluster 119 Enrichment Score: 0.31663150206798335
Category Term Count % PValue Genes List Total Pop Hits Pop Total Fold Enrichment Bonferroni Benjamini FDR
GOTERM_BP_FAT GO:0000060~protein import into nucleus	translocation 3 0.36101083032490977 0.15850199819029756 NM_144909	NM_010907	NM_008884 540 18 13588 4.193827160493828 1.0 0.815730291840248 95.03337234973898
GOTERM_BP_FAT GO:0034504~protein localization in nucleus 5 0.601684717208183 0.22258346683615127 NM_144909	NM_010907	NM_013518	NM_008884	NM_001045529 540 61 13588 2.0625379477838495 1.0 0.8877494052183242 98.74807945974182
GOTERM_BP_FAT GO:0033365~protein localization in organelle 6 0.7220216606498195 0.34067282514660613 NM_013627	NM_144909	NM_010907	NM_013518	NM_008884	NM_001045529 540 97 13588 1.5564719358533792 1.0 0.9509599185802281 99.92876560887889
GOTERM_BP_FAT GO:0006606~protein import into nucleus 4 0.48134777376654636 0.384291178272402 NM_144909	NM_010907	NM_013518	NM_008884 540 56 13588 1.7973544973544975 1.0 0.9658875124519251 99.97834695624668
GOTERM_BP_FAT GO:0051170~nuclear import 4 0.48134777376654636 0.40589703094404717 NM_144909	NM_010907	NM_013518	NM_008884 540 58 13588 1.7353767560664113 1.0 0.9709257626702873 99.98836919108724
GOTERM_BP_FAT GO:0006913~nucleocytoplasmic transport 5 0.601684717208183 0.5320761108413204 NM_144909	NM_010907	NM_013518	NM_008884	NM_133227 540 96 13588 1.310570987654321 1.0 0.990035383945368 99.99981733495348
GOTERM_BP_FAT GO:0070727~cellular macromolecule localization 13 1.5643802647412757 0.5348851499617465 NM_144909	NM_013627	NM_029075	NM_181848	NM_010907	NM_009120	NM_001033310	NM_008884	NM_011530	NM_013518	NM_019787	NM_001045529	NM_009806 540 301 13588 1.0867724867724868 1.0 0.9901466153241865 99.99983550259614
GOTERM_BP_FAT GO:0034613~cellular protein localization 13 1.5643802647412757 0.5396217029348365 NM_144909	NM_013627	NM_029075	NM_181848	NM_010907	NM_009120	NM_001033310	NM_008884	NM_011530	NM_013518	NM_019787	NM_001045529	NM_009806 540 299 13588 1.0940418679549113 1.0 0.9901352895506541 99.99986233678818
GOTERM_BP_FAT GO:0051169~nuclear transport 5 0.601684717208183 0.5484667620945882 NM_144909	NM_010907	NM_013518	NM_008884	NM_133227 540 98 13588 1.283824640967498 1.0 0.9908721749477581 99.99990177176235
GOTERM_BP_FAT GO:0017038~protein import 4 0.48134777376654636 0.6369448649579359 NM_144909	NM_010907	NM_013518	NM_008884 540 82 13588 1.227461607949413 1.0 0.9960786978822933 99.99999779030509
GOTERM_BP_FAT GO:0006886~intracellular protein transport 9 1.083032490974729 0.8612787284346702 NM_029075	NM_144909	NM_011530	NM_010907	NM_009120	NM_019787	NM_013518	NM_008884	NM_009806 540 276 13588 0.8205314009661835 1.0 0.9998675242184931 99.99999999999987
GOTERM_BP_FAT GO:0006605~protein targeting 4 0.48134777376654636 0.902507849087973 NM_144909	NM_010907	NM_013518	NM_008884 540 133 13588 0.7567808409913673 1.0 0.9999533974553471 100.0
GOTERM_BP_FAT GO:0046907~intracellular transport 11 1.3237063778580023 0.9787650988307319 NM_010404	NM_029075	NM_144909	NM_011530	NM_010907	NM_009120	NM_019787	NM_013518	NM_008884	NM_133227	NM_009806 540 431 13588 0.6422101916301453 1.0 0.9999996845170098 100.0
Annotation Cluster 120 Enrichment Score: 0.310337151729911
Category Term Count % PValue Genes List Total Pop Hits Pop Total Fold Enrichment Bonferroni Benjamini FDR
INTERPRO IPR000215:Protease inhibitor I4	serpin 5 0.601684717208183 0.29834407148321396 NM_173052	NM_009251	NM_011710	NM_009256	NM_001033335 712 69 17763 1.807828529555447 1.0 0.9867810954255839 99.62654830250958
SMART SM00093:SERPIN 5 0.601684717208183 0.36833332310128164 NM_173052	NM_009251	NM_011710	NM_009256	NM_001033335 407 69 9131 1.6257166257166256 1.0 0.9720323283939589 99.7088843570236
SP_PIR_KEYWORDS protease inhibitor 6 0.7220216606498195 0.4025640939326145 NM_173052	NM_009251	NM_007969	U73004	NM_001033335	NM_029733 682 109 17854 1.441039575990745 1.0 0.9094490003384352 99.92439258762214
PIR_SUPERFAMILY PIRSF001630:serpin 4 0.48134777376654636 0.4111263145873425 NM_173052	NM_009251	NM_009256	NM_001033335 357 53 8136 1.7199936578404946 1.0 0.9999800552937452 99.9230088735017
GOTERM_MF_FAT GO:0004857~enzyme inhibitor activity 12 1.444043321299639 0.41816152913716004 NM_173052	NM_009896	NM_133893	NM_009251	NM_007969	NM_001044384	U73004	NM_009256	NM_001033335	NM_144549	NM_010730	NM_029733 547 243 13288 1.1996298553276004 1.0 0.996608236607568 99.96814920818197
GOTERM_MF_FAT GO:0030414~peptidase inhibitor activity 8 0.9626955475330927 0.5891134125410453 NM_173052	NM_009251	NM_007969	NM_001044384	U73004	NM_009256	NM_001033335	NM_029733 547 176 13288 1.1042047531992687 1.0 0.9991690882324888 99.99981933250656
SP_PIR_KEYWORDS Serine protease inhibitor 4 0.48134777376654636 0.6100555187304616 NM_173052	NM_009251	U73004	NM_001033335 682 82 17854 1.277018811243831 1.0 0.9570198806078498 99.99980356909732
UP_SEQ_FEATURE site:Reactive bond 3 0.36101083032490977 0.6292114203542034 NM_173052	NM_009251	NM_001033335 651 52 16021 1.4197979439914925 1.0 0.9999997091105194 99.99999396495524
GOTERM_MF_FAT GO:0004866~endopeptidase inhibitor activity 7 0.842358604091456 0.653701649518317 NM_173052	NM_009251	NM_001044384	U73004	NM_009256	NM_001033335	NM_029733 547 161 13288 1.056195850886257 1.0 0.9994505477454513 99.99998578906593
GOTERM_MF_FAT GO:0004867~serine-type endopeptidase inhibitor activity 5 0.601684717208183 0.7010858866624103 NM_173052	NM_009251	U73004	NM_009256	NM_001033335 547 115 13288 1.056195850886257 1.0 0.9996383625592784 99.99999840592719
Annotation Cluster 121 Enrichment Score: 0.3049904342278548
Category Term Count % PValue Genes List Total Pop Hits Pop Total Fold Enrichment Bonferroni Benjamini FDR
GOTERM_BP_FAT GO:0009108~coenzyme biosynthetic process 5 0.601684717208183 0.24840554445953972 NM_008638	NM_026779	NM_011820	NM_008102	NM_021524 540 64 13588 1.9658564814814812 1.0 0.9072515253314836 99.30442784928326
GOTERM_BP_FAT GO:0051188~cofactor biosynthetic process 5 0.601684717208183 0.4898803417009814 NM_008638	NM_026779	NM_011820	NM_008102	NM_021524 540 91 13588 1.3825803825803826 1.0 0.9855291774115602 99.99917958888636
GOTERM_BP_FAT GO:0006732~coenzyme metabolic process 6 0.7220216606498195 0.6750425566209278 NM_013671	NM_008638	NM_026779	NM_011820	NM_008102	NM_021524 540 143 13588 1.0557886557886558 1.0 0.9974839993208964 99.99999967887152
GOTERM_BP_FAT GO:0051186~cofactor metabolic process 7 0.842358604091456 0.7335940715430637 NM_013671	NM_008638	NM_017371	NM_026779	NM_011820	NM_008102	NM_021524 540 182 13588 0.9678062678062678 1.0 0.9987556835722969 99.99999998987208
Annotation Cluster 122 Enrichment Score: 0.30131527879736103
Category Term Count % PValue Genes List Total Pop Hits Pop Total Fold Enrichment Bonferroni Benjamini FDR
GOTERM_BP_FAT GO:0010564~regulation of cell cycle process 5 0.601684717208183 0.32882117595195964 NM_173408	NM_181345	NM_008884	NM_013693	NM_207215 540 73 13588 1.7234906139015727 1.0 0.9478549495020074 99.90288104946845
GOTERM_BP_FAT GO:0007346~regulation of mitotic cell cycle 5 0.601684717208183 0.5320761108413204 NM_173408	NM_181345	NM_008884	NM_013693	NM_207215 540 96 13588 1.310570987654321 1.0 0.990035383945368 99.99981733495348
GOTERM_BP_FAT GO:0033043~regulation of organelle organization 7 0.842358604091456 0.5761554625025969 NM_009635	NM_007604	NM_011903	NM_008884	NM_013693	NM_183151	NM_207215 540 154 13588 1.1437710437710438 1.0 0.9926495890285024 99.99996733517288
GOTERM_BP_FAT GO:0051726~regulation of cell cycle 9 1.083032490974729 0.6183945628917078 NM_008655	NM_009829	NM_173408	NM_181345	NM_008884	NM_011817	NM_013693	NM_008416	NM_207215 540 214 13588 1.0582554517133957 1.0 0.9953059432709025 99.99999474148898
Annotation Cluster 123 Enrichment Score: 0.2982308541312724
Category Term Count % PValue Genes List Total Pop Hits Pop Total Fold Enrichment Bonferroni Benjamini FDR
GOTERM_MF_FAT GO:0019900~kinase binding 6 0.7220216606498195 0.27076469603057124 NM_145857	NM_008538	NM_009829	AK080820	X69698	NM_007604 547 85 13288 1.7147650284976879 1.0 0.9731334641479971 99.085594758686
GOTERM_MF_FAT GO:0019901~protein kinase binding 4 0.48134777376654636 0.5630306119808555 NM_145857	NM_008538	NM_009829	AK080820 547 71 13288 1.368591806782192 1.0 0.9991310899023622 99.99954888919
GOTERM_MF_FAT GO:0019899~enzyme binding 8 0.9626955475330927 0.83595594720085 NM_145857	NM_008538	NM_009829	AK080820	X69698	NM_007604	NM_009705	NM_001005507 547 229 13288 0.8486464478736737 1.0 0.9999301914724427 99.99999999978711
Annotation Cluster 124 Enrichment Score: 0.27114878919527396
Category Term Count % PValue Genes List Total Pop Hits Pop Total Fold Enrichment Bonferroni Benjamini FDR
GOTERM_BP_FAT GO:0040018~positive regulation of multicellular organism growth 3 0.36101083032490977 0.2908437541020003 NM_172119	NM_010020	NM_007778 540 27 13588 2.795884773662552 1.0 0.9314681929840751 99.74696292562031
GOTERM_BP_FAT GO:0045927~positive regulation of growth 3 0.36101083032490977 0.6571566857483 NM_172119	NM_010020	NM_007778 540 56 13588 1.3480158730158731 1.0 0.9968775623461451 99.9999991843196
GOTERM_BP_FAT GO:0040014~regulation of multicellular organism growth 3 0.36101083032490977 0.803942448197438 NM_172119	NM_010020	NM_007778 540 75 13588 1.0065185185185186 1.0 0.999574096696233 99.99999999995116
Annotation Cluster 125 Enrichment Score: 0.2566491467180668
Category Term Count % PValue Genes List Total Pop Hits Pop Total Fold Enrichment Bonferroni Benjamini FDR
SP_PIR_KEYWORDS plasma 4 0.48134777376654636 0.06171073456781754 NM_011016	NM_013484	NM_008455	NM_008198 682 24 17854 4.363147605083089 0.999999999991927 0.4478919368843297 58.88397440401321
KEGG_PATHWAY mmu04610:Complement and coagulation cascades 5 0.601684717208183 0.3962002705488378 NM_013484	NM_007576	NM_028066	NM_008455	NM_008198 245 75 5738 1.561360544217687 1.0 0.8560646354695779 99.75126539918426
UP_SEQ_FEATURE domain:Peptidase S1 6 0.7220216606498195 0.47083858054913885 NM_001033875	NM_013484	NM_133731	NM_028066	NM_008455	NM_008198 651 111 16021 1.3302611367127495 1.0 0.9999813106833023 99.99766277977935
SP_PIR_KEYWORDS serine proteinase 3 0.36101083032490977 0.4921314384876706 NM_013484	NM_008455	NM_008198 682 43 17854 1.8264338811975722 1.0 0.9339210958947123 99.99216009275167
SP_PIR_KEYWORDS Serine protease 7 0.842358604091456 0.5990524830889359 NM_001033875	NM_013484	NM_133731	NM_007986	NM_028066	NM_008455	NM_008198	AK051959 682 164 17854 1.117391459838352 1.0 0.9586968220973302 99.99971037912407
INTERPRO IPR001314:Peptidase S1A	chymotrypsin 6 0.7220216606498195 0.6824457138132789 NM_001033875	NM_013484	NM_133731	NM_028066	NM_008455	NM_008198 712 143 17763 1.0467706450852516 1.0 0.9999013055956378 99.99999861972643
UP_SEQ_FEATURE active site:Charge relay system 8 0.9626955475330927 0.6972970715349942 NM_001033875	NM_013484	NM_133731	NM_007986	AK037669	NM_028066	NM_008455	NM_008198	AK051959 651 198 16021 0.9943366072398331 1.0 0.9999999588072667 99.99999979844407
INTERPRO IPR018114:Peptidase S1/S6	chymotrypsin/Hap	active site 6 0.7220216606498195 0.7274483638401723 NM_001033875	NM_013484	NM_133731	NM_028066	NM_008455	NM_008198 712 151 17763 0.9913125976635165 1.0 0.9999629557262041 99.99999987616893
INTERPRO IPR001254:Peptidase S1 and S6	chymotrypsin/Hap 6 0.7220216606498195 0.7676703444877515 NM_001033875	NM_013484	NM_133731	NM_028066	NM_008455	NM_008198 712 159 17763 0.9414352342590628 1.0 0.9999849505991415 99.99999999002858
GOTERM_MF_FAT GO:0004252~serine-type endopeptidase activity 7 0.842358604091456 0.7941067287719203 NM_001033875	NM_013484	NM_133731	NM_007986	NM_028066	NM_008455	NM_008198	AK051959 547 189 13288 0.8997223914957004 1.0 0.9998728092678988 99.99999999375775
SMART SM00020:Tryp_SPc 6 0.7220216606498195 0.8417650576731133 NM_001033875	NM_013484	NM_133731	NM_028066	NM_008455	NM_008198 407 159 9131 0.8465996013165825 1.0 0.9997260238947228 99.99999999335361
GOTERM_MF_FAT GO:0008236~serine-type peptidase activity 7 0.842358604091456 0.8729330686192907 NM_001033875	NM_013484	NM_133731	NM_007986	NM_028066	NM_008455	NM_008198	AK051959 547 212 13288 0.8021109999655065 1.0 0.9999578939043637 99.99999999999523
GOTERM_MF_FAT GO:0017171~serine hydrolase activity 7 0.842358604091456 0.8756972422686035 NM_001033875	NM_013484	NM_133731	NM_007986	NM_028066	NM_008455	NM_008198	AK051959 547 213 13288 0.7983452206229456 1.0 0.9999558213100198 99.99999999999656
Annotation Cluster 126 Enrichment Score: 0.25604126468244154
Category Term Count % PValue Genes List Total Pop Hits Pop Total Fold Enrichment Bonferroni Benjamini FDR
GOTERM_BP_FAT GO:0060674~placenta blood vessel development 3 0.36101083032490977 0.15850199819029756 NM_008927	NM_007707	NM_008416 540 18 13588 4.193827160493828 1.0 0.815730291840248 95.03337234973898
GOTERM_BP_FAT GO:0060711~labyrinthine layer development 3 0.36101083032490977 0.40701116953561267 NM_008927	NM_007707	NM_008416 540 35 13588 2.156825396825397 1.0 0.9709808226828012 99.98874289360018
GOTERM_BP_FAT GO:0001892~embryonic placenta development 4 0.48134777376654636 0.43786148050447476 NM_008927	NM_207655	NM_007707	AK033431	NM_008416 540 61 13588 1.6500303582270797 1.0 0.9778191014541617 99.99555640638356
GOTERM_BP_FAT GO:0001890~placenta development 5 0.601684717208183 0.4550393213516407 NM_007465	NM_008927	NM_207655	NM_007707	AK033431	NM_008416 540 87 13588 1.4461472967220093 1.0 0.9808355392567235 99.99741036342263
GOTERM_BP_FAT GO:0048568~embryonic organ development 9 1.083032490974729 0.745112337084355 NM_172709	NM_008927	NM_207655	NM_007707	NM_053080	NM_012020	AK033431	NM_013518	NM_008416	NM_007865 540 241 13588 0.9396957123098201 1.0 0.9989241689457757 99.9999999953058
GOTERM_BP_FAT GO:0001701~in utero embryonic development 7 0.842358604091456 0.9567925975781448 NM_008529	NM_010415	NM_008927	NM_207655	NM_007707	AK033431	NM_008416	NM_007865 540 267 13588 0.6597031488417257 1.0 0.9999963329323651 100.0
GOTERM_BP_FAT GO:0043009~chordate embryonic development 10 1.203369434416366 0.9875391321005689 NM_008529	NM_013627	NM_010415	NM_008927	AK080820	NM_207655	NM_007707	AK033431	NM_013518	NM_008416	NM_007865 540 421 13588 0.5976950822556523 1.0 0.999999949673308 100.0
GOTERM_BP_FAT GO:0009792~embryonic development ending in birth or egg hatching 10 1.203369434416366 0.9886652513948371 NM_008529	NM_013627	NM_010415	NM_008927	AK080820	NM_207655	NM_007707	AK033431	NM_013518	NM_008416	NM_007865 540 425 13588 0.592069716775599 1.0 0.9999999628579298 100.0
Annotation Cluster 127 Enrichment Score: 0.24779584797933243
Category Term Count % PValue Genes List Total Pop Hits Pop Total Fold Enrichment Bonferroni Benjamini FDR
GOTERM_CC_FAT GO:0030424~axon 6 0.7220216606498195 0.3260176675693076 NM_009871	NM_013639	NM_008077	NM_010777	NM_011835	NM_207215 442 107 12504 1.5863323043092148 1.0 0.9702549969384565 99.47846714317559
GOTERM_CC_FAT GO:0043005~neuron projection 9 1.083032490974729 0.6381629237945758 NM_009871	NM_013639	NM_008077	NM_008449	NM_010777	NM_018790	NM_011835	NM_207215	NM_009806 442 245 12504 1.0392095299658326 1.0 0.997149259593105 99.99986860508795
GOTERM_CC_FAT GO:0042995~cell projection 17 2.0457280385078223 0.8678401753000584 NM_177866	NM_010329	NM_008077	NM_008449	NM_013885	NM_007604	NM_010777	NM_011835	NM_207215	NM_009871	NM_013927	NM_198191	NM_013639	NM_144532	NM_018790	NM_010730	NM_009806 442 575 12504 0.8363879598662208 1.0 0.999559244322825 99.99999999980437
Annotation Cluster 128 Enrichment Score: 0.24545090133791303
Category Term Count % PValue Genes List Total Pop Hits Pop Total Fold Enrichment Bonferroni Benjamini FDR
GOTERM_MF_FAT GO:0005179~hormone activity 6 0.7220216606498195 0.49783708483669287 NM_024435	NM_009215	NM_008100	NM_008380	NM_011328	NM_011272 547 113 13288 1.28986749931242 1.0 0.9984616803590977 99.99643379785269
SP_PIR_KEYWORDS hormone 5 0.601684717208183 0.5331173728275436 NM_009215	NM_008100	NM_008380	NM_011328	NM_011272 682 100 17854 1.3089442815249268 1.0 0.9408737284399614 99.99757666634235
SP_PIR_KEYWORDS cleavage on pair of basic residues 9 1.083032490974729 0.6914124824984679 NM_024435	NM_009215	NM_008100	NM_008380	NM_011328	NM_133997	NM_008198	NM_153397	NM_011272 682 238 17854 0.9899578599768353 1.0 0.971894369325634 99.99999249706265
Annotation Cluster 129 Enrichment Score: 0.23784404200653173
Category Term Count % PValue Genes List Total Pop Hits Pop Total Fold Enrichment Bonferroni Benjamini FDR
INTERPRO IPR006586:ADAM	cysteine-rich 3 0.36101083032490977 0.3972697066757357 AK077058	NM_007402	NM_153397 712 34 17763 2.201297091870456 1.0 0.9948599787951818 99.96604489546138
INTERPRO IPR001762:Blood coagulation inhibitor	Disintegrin 3 0.36101083032490977 0.4392562401894721 AK077058	NM_007402	NM_153397 712 37 17763 2.0228135438809596 1.0 0.9965335767620201 99.98913205976608
SMART SM00608:ACR 3 0.36101083032490977 0.4502794096269403 AK077058	NM_007402	NM_153397 407 34 9131 1.979549067784362 1.0 0.9784299240539158 99.95022318896181
SMART SM00050:DISIN 3 0.36101083032490977 0.49458926093936856 AK077058	NM_007402	NM_153397 407 37 9131 1.8190450893153596 1.0 0.9800540331725778 99.98289518498595
INTERPRO IPR018358:Disintegrin	conserved site 3 0.36101083032490977 0.5546518306405799 AK077058	NM_007402	NM_153397 712 46 17763 1.6270456765999022 1.0 0.999305790292386 99.99971333040097
INTERPRO IPR002870:Peptidase M12B	propeptide 3 0.36101083032490977 0.6111046763291368 AK077058	NM_007402	NM_153397 712 51 17763 1.4675313945803041 1.0 0.9996589174542236 99.99996622369717
INTERPRO IPR001590:Peptidase M12B	ADAM/reprolysin 3 0.36101083032490977 0.6321055619276151 AK077058	NM_007402	NM_153397 712 53 17763 1.4121528513885946 1.0 0.9997708226193964 99.99998593220468
GOTERM_MF_FAT GO:0004222~metalloendopeptidase activity 5 0.601684717208183 0.6945586893872434 AK077058	NM_008607	NM_007402	NM_153397	NM_025462 547 114 13288 1.0654607267712244 1.0 0.9996160648509125 99.99999780219773
GOTERM_MF_FAT GO:0008237~metallopeptidase activity 7 0.842358604091456 0.7857595863430533 AK077058	NM_008607	NM_030711	NM_024434	NM_007402	NM_153397	NM_025462 547 187 13288 0.909345090869986 1.0 0.9998749957373041 99.99999998872934
SP_PIR_KEYWORDS metalloprotease 4 0.48134777376654636 0.920672377445937 AK077058	NM_008607	NM_030711	NM_025462 682 146 17854 0.7172297433013296 1.0 0.9981852579342102 99.99999999999996
Annotation Cluster 130 Enrichment Score: 0.2367542252546124
Category Term Count % PValue Genes List Total Pop Hits Pop Total Fold Enrichment Bonferroni Benjamini FDR
GOTERM_BP_FAT GO:0008203~cholesterol metabolic process 4 0.48134777376654636 0.5292186740637783 NM_207242	NM_009117	NM_133997	NM_009890 540 70 13588 1.437883597883598 1.0 0.9897894045410107 99.9997969250487
GOTERM_BP_FAT GO:0016125~sterol metabolic process 4 0.48134777376654636 0.5942290214437496 NM_207242	NM_009117	NM_133997	NM_009890 540 77 13588 1.3071669071669072 1.0 0.9937219714134555 99.99998469583657
GOTERM_BP_FAT GO:0008202~steroid metabolic process 7 0.842358604091456 0.6196526416395995 NM_207242	NM_021547	NM_008289	NM_009117	NM_023377	NM_133997	NM_009890 540 161 13588 1.0940418679549113 1.0 0.9953288636437162 99.9999950350918
Annotation Cluster 131 Enrichment Score: 0.23574102081704992
Category Term Count % PValue Genes List Total Pop Hits Pop Total Fold Enrichment Bonferroni Benjamini FDR
UP_SEQ_FEATURE domain:VWFA 4 0.48134777376654636 0.3759441246527229 NM_010770	NM_013484	NM_172767	NM_008198 651 54 16021 1.8229504466063606 1.0 0.999866306590401 99.96293582128385
INTERPRO IPR002035:von Willebrand factor	type A 4 0.48134777376654636 0.689649877733658 NM_010770	NM_013484	NM_007728	NM_008198 712 88 17763 1.1340015321756893 1.0 0.9999114661660566 99.99999903899348
SMART SM00327:VWA 4 0.48134777376654636 0.7568764143610209 NM_010770	NM_013484	NM_007728	NM_008198 407 88 9131 1.0197677015858833 1.0 0.9985832829896893 99.9999984388591
Annotation Cluster 132 Enrichment Score: 0.23144506115503044
Category Term Count % PValue Genes List Total Pop Hits Pop Total Fold Enrichment Bonferroni Benjamini FDR
SP_PIR_KEYWORDS activator 23 2.7677496991576414 0.2285805931001891 NM_001033450	NM_016850	AK041599	NM_007920	NM_008884	NM_172728	NM_033601	NM_013498	NM_008391	NM_008390	NM_153287	BC030186	NM_008394	NM_019563	NM_007913	NM_009716	NM_172495	NM_030612	NM_172603	NM_019963	NM_009046	NM_009045	NM_008329	NM_009283	NM_007679 682 484 17854 1.244037953515426 1.0 0.7933645794761194 97.32483316348541
SP_PIR_KEYWORDS transcription regulation 62 7.460890493381468 0.40429429546083623 NM_013627	NM_001001735	NM_001033450	NM_011764	NM_019980	NM_016850	NM_007920	NM_019655	NM_033601	NM_001045527	NM_019935	NM_021788	NM_013594	NM_145996	NM_019937	NM_007498	NM_012020	NM_007913	NM_001039530	NM_172495	NM_030612	NM_175397	NM_011589	NM_008329	NM_007961	NM_007829	NM_172385	NM_022882	AK041599	NM_029508	NM_008884	AK156931	NM_207215	NM_172728	NM_010916	NM_011249	NM_020596	NM_172863	NM_001081269	NM_013498	NM_009099	NM_008391	NM_008390	NM_153287	BC030186	NM_008394	NM_011141	NM_011376	NM_019563	NM_009716
GOTERM_MF_FAT GO:0003700~transcription factor activity 34 4.0914560770156445 0.43700514808727575 NM_013627	NM_016850	AK041599	NM_007920	NM_028967	NM_172728	NM_033601	NM_001045527	NM_013498	NM_019935	NM_008391	NM_008390	NM_153287	NM_001033196	NM_008394	NM_007959	NM_011141	NM_007498	NM_011376	NM_012020	NM_009716	NM_007913	NM_008666	NM_010710	NM_009044	NM_177643	NM_010757	NM_008037	NM_019963	NM_009046	NM_009045	NM_001093775	NM_007961	NM_008416	NM_009283	NM_007679 547 776 13288 1.0643623136508416 1.0 0.997350021148486 99.98047730737518
SP_PIR_KEYWORDS dna-binding 56 6.738868832731648 0.4420620150705217 NM_013627	NM_011764	NM_016850	NM_015810	NM_178216	NM_007920	NM_019655	NM_028967	NM_013673	NM_013637	NM_009277	NM_001045527	NM_021788	NM_019935	NM_013594	NM_145996	NM_007959	NM_007498	NM_012020	NM_007913	NM_011756	NM_175397	NM_008037	NM_007961	NM_172385	AK041599	NM_198600	NM_008884	AK156931	BC028649	NM_172728	NM_010916	NM_021394	NM_020596	XM_619609	NM_172863	NM_009397	NM_013498	NM_009099	NM_008391	NM_008390	NM_153287	NM_008394	NM_011141	NM_011376	NM_177191	NM_009716	NM_001038587	NM_008666	NM_010710
GOTERM_BP_FAT GO:0045449~regulation of transcription 88 10.589651022864018 0.5818513405396857 NM_013627	NM_001001735	NM_001033450	NM_011764	NM_019980	NM_008380	NM_016850	NM_007920	NM_126166	NM_019655	NM_028967	NM_031168	NM_033601	NM_001045527	NM_001013769	NM_019935	NM_021788	NM_145857	NM_145996	NM_013594	NM_001033196	NM_172833	NM_019937	NM_007959	NM_007498	NM_012020	NM_007913	NM_013693	NM_001039530	NM_172495	NM_030612	NM_175397	NM_172161	NM_008037	NM_011589	NM_181853	NM_007961	NM_008329	NM_009806	NM_007829	NM_172385	AK041599	NM_029508	NM_008884	AK156931	NM_011905	NM_207215	NM_172763	NM_172728	NM_010916
SP_PIR_KEYWORDS nucleus 141 16.967509025270758 0.7061826067370749 NM_013627	AK172505	NM_031373	NM_145533	NM_144791	NM_028864	NM_016850	NM_013885	NM_178216	NM_007920	NM_019655	NM_028967	NM_027835	AK046153	NM_013673	NM_010724	NM_009277	NM_018851	NM_008102	NM_013479	NM_021788	NM_013594	NM_145996	NM_007870	NM_007913	NM_001039530	NM_133227	XM_001000891	NM_030253	NM_010730	NM_013585	NM_016856	NM_021327	AK122404	NM_025858	AK041599	NM_031257	NM_011903	NM_008884	AK080088	NM_175026	NM_021792	BC028649	NM_172763	NM_019713	NM_007832	NM_011249	NM_010846	NM_030886	NM_080510
GOTERM_MF_FAT GO:0030528~transcription regulator activity 47 5.6558363417569195 0.727358635490791 NM_013627	NM_001033450	NM_001014996	NM_016850	NM_007920	NM_028967	NM_033601	NM_001045527	NM_019935	NM_001033196	NM_007959	NM_007498	NM_012020	NM_007913	NM_008037	NM_181853	NM_007961	NM_008329	NM_007829	NM_008690	AK041599	NM_008884	NM_172728	NM_010916	NM_013498	NM_008391	NM_008390	NM_153287	NM_008394	NM_011141	NM_001100449	NM_011376	NM_019563	NM_009716	NM_008666	NM_172446	NM_010710	NM_009044	NM_177643	NM_010757	AK080820	NM_019963	NM_010751	NM_009046	NM_009045	NM_001093775	NM_008416	NM_009283	NM_007679 547 1206 13288 0.946722814932043 1.0 0.9997218827004605 99.99999959405382
GOTERM_BP_FAT GO:0051252~regulation of RNA metabolic process 56 6.738868832731648 0.7345966116815701 NM_013627	NM_001033450	NM_011764	NM_016850	NM_008380	NM_007920	NM_028967	NM_031168	NM_033601	NM_001045527	NM_001013769	NM_021788	NM_019935	NM_001033196	NM_007959	NM_007498	NM_012020	NM_007913	NM_011756	NM_013693	NM_011610	NM_008037	NM_181853	NM_011589	NM_008329	NM_007961	NM_007829	NM_009806	AK041599	NM_172763	NM_172728	NM_011249	NM_011609	NM_022657	NM_013498	NM_010558	NM_013671	NM_008391	NM_010509	NM_008390	NM_153287	NM_008394	NM_011141	NM_011376	NM_009716	NM_008666	NM_010710	NM_009044	NM_010851	NM_010757
SP_PIR_KEYWORDS Transcription 64 7.701564380264742 0.7392890267012874 NM_013627	NM_001001735	NM_001033450	NM_011764	NM_019980	NM_016850	NM_007920	NM_019655	NM_033601	NM_001045527	NM_001013769	NM_019935	NM_021788	NM_013594	NM_145996	NM_019937	NM_007498	NM_012020	NM_007913	NM_001039530	NM_172495	NM_030612	NM_175397	NM_011589	NM_008329	NM_007961	NM_007829	NM_172385	NM_022882	AK041599	NM_029508	NM_008884	AK156931	NM_207215	NM_172763	NM_172728	NM_010916	NM_011249	NM_020596	NM_172863	NM_001081269	NM_013498	NM_009099	NM_008391	NM_008390	NM_153287	BC030186	NM_008394	NM_011141	NM_011376
GOTERM_BP_FAT GO:0006355~regulation of transcription	DNA-dependent 54 6.4981949458483745 0.7850027021327625 NM_013627	NM_001033450	NM_011764	NM_016850	NM_008380	NM_007920	NM_028967	NM_031168	NM_033601	NM_001045527	NM_001013769	NM_021788	NM_019935	NM_001033196	NM_007959	NM_007498	NM_012020	NM_007913	NM_013693	NM_008037	NM_181853	NM_011589	NM_008329	NM_007961	NM_007829	NM_009806	AK041599	NM_172763	NM_172728	NM_011249	NM_011609	NM_022657	NM_013498	NM_010558	NM_013671	NM_008391	NM_010509	NM_008390	NM_153287	NM_008394	NM_011141	NM_011376	NM_009716	NM_008666	NM_010710	NM_009044	NM_010851	NM_010757	AK080820
GOTERM_BP_FAT GO:0006350~transcription 64 7.701564380264742 0.8455887172489545 NM_013627	NM_001001735	NM_001033450	NM_011764	NM_019980	NM_016850	NM_007920	NM_019655	NM_033601	NM_001045527	NM_001013769	NM_019935	NM_021788	NM_013594	NM_145996	NM_019937	NM_007498	NM_012020	NM_007913	NM_001039530	NM_172495	NM_030612	NM_175397	NM_011589	NM_008329	NM_007961	NM_007829	NM_172385	AK041599	NM_029508	NM_008884	AK156931	NM_207215	NM_172763	NM_172728	NM_010916	NM_011249	NM_020596	NM_172863	NM_001081269	NM_013498	NM_009099	NM_008391	NM_008390	NM_153287	BC030186	NM_008394	NM_011141	NM_001100449	NM_011376
GOTERM_MF_FAT GO:0003677~DNA binding 66 7.9422382671480145 0.8681232306019304 NM_013627	NM_011764	NM_030150	NM_016850	NM_015810	NM_178216	NM_007920	NM_019655	NM_028967	NM_027835	NM_013673	NM_013637	NM_009277	NM_033601	NM_001045527	NM_178890	NM_019935	NM_013594	NM_145996	NM_001033196	NM_007959	NM_007498	NM_012020	NM_007913	NM_011756	NM_175397	NM_008037	NM_007961	NM_175219	NM_172385	AK041599	NM_198600	NM_008884	AK156931	BC028649	NM_172728	NM_010916	NM_021394	NM_030886	NM_020596	XM_619609	NM_172863	NM_009397	NM_013498	NM_009099	NM_008391	NM_008390	NM_153287	NM_008394	NM_080470
Annotation Cluster 133 Enrichment Score: 0.22424871821539083
Category Term Count % PValue Genes List Total Pop Hits Pop Total Fold Enrichment Bonferroni Benjamini FDR
INTERPRO IPR000626:Ubiquitin 3 0.36101083032490977 0.5663933769484711 NM_015783	NM_145209	NM_011854 712 47 17763 1.5924276834807556 1.0 0.9994158058191311 99.9998119367257
INTERPRO IPR019955:Ubiquitin supergroup 3 0.36101083032490977 0.6002659189212801 NM_015783	NM_145209	NM_011854 712 50 17763 1.49688202247191 1.0 0.9995975091724264 99.99994788408809
SMART SM00213:UBQ 3 0.36101083032490977 0.6248733352414351 NM_015783	NM_145209	NM_011854 407 47 9131 1.4320142192482619 1.0 0.9930628487614912 99.99961317885912
Annotation Cluster 134 Enrichment Score: 0.2166369053711203
Category Term Count % PValue Genes List Total Pop Hits Pop Total Fold Enrichment Bonferroni Benjamini FDR
SP_PIR_KEYWORDS FAD 6 0.7220216606498195 0.4025640939326145 NM_011723	NM_145533	NM_054098	NM_010215	NM_007807	AK087437	NM_007381 682 109 17854 1.441039575990745 1.0 0.9094490003384352 99.92439258762214
SP_PIR_KEYWORDS Flavoprotein 5 0.601684717208183 0.5565951371316802 NM_011723	NM_145533	NM_054098	NM_010215	AK087437	NM_007381 682 103 17854 1.2708196908008997 1.0 0.9484264411097312 99.99882032646187
GOTERM_MF_FAT GO:0050660~FAD binding 4 0.48134777376654636 0.5630306119808555 NM_011723	NM_054098	NM_007807	NM_007381 547 71 13288 1.368591806782192 1.0 0.9991310899023622 99.99954888919
UP_SEQ_FEATURE nucleotide phosphate-binding region:FAD 3 0.36101083032490977 0.6880194310765851 NM_011723	NM_010215	NM_007807 651 58 16021 1.272922294613062 1.0 0.9999999454095209 99.99999966575103
GOTERM_MF_FAT GO:0009055~electron carrier activity 8 0.9626955475330927 0.7293200509629425 NM_011723	NM_145533	NM_054098	XM_916080	NM_010215	NM_007808	NM_007807	AK087437	NM_007381 547 202 13288 0.9620793889260956 1.0 0.9997116801149747 99.99999963537373
GOTERM_MF_FAT GO:0050662~coenzyme binding 6 0.7220216606498195 0.7920512040921995 NM_008289	NM_011723	NM_054098	NM_053080	NM_007807	NM_007381 547 160 13288 0.9109689213893967 1.0 0.9998759061244369 99.99999999276422
Annotation Cluster 135 Enrichment Score: 0.2129300083064871
Category Term Count % PValue Genes List Total Pop Hits Pop Total Fold Enrichment Bonferroni Benjamini FDR
GOTERM_MF_FAT GO:0004518~nuclease activity 8 0.9626955475330927 0.44755449228755106 NM_145857	NM_007870	AK029149	NM_011637	NM_153159	NM_183162	NM_027869	NM_020583 547 154 13288 1.261948289370593 1.0 0.9973521433836857 99.9852632827685
SP_PIR_KEYWORDS nuclease 5 0.601684717208183 0.5488389864970891 NM_007870	AK029149	NM_011637	NM_153159	NM_020583 682 102 17854 1.2832787073773793 1.0 0.946504074368067 99.9984973964941
SP_PIR_KEYWORDS Endonuclease 3 0.36101083032490977 0.7149375272747235 NM_007870	AK029149	NM_153159 682 65 17854 1.208256259869163 1.0 0.9759580290200459 99.99999751852872
GOTERM_MF_FAT GO:0004519~endonuclease activity 4 0.48134777376654636 0.8011632110147755 NM_145857	NM_007870	AK029149	NM_153159 547 103 13288 0.9433982357430645 1.0 0.9998867484463297 99.99999999628326
Annotation Cluster 136 Enrichment Score: 0.2115720641091064
Category Term Count % PValue Genes List Total Pop Hits Pop Total Fold Enrichment Bonferroni Benjamini FDR
GOTERM_BP_FAT GO:0043242~negative regulation of protein complex disassembly 3 0.36101083032490977 0.40701116953561267 NM_009635	NM_007604	NM_183151 540 35 13588 2.156825396825397 1.0 0.9709808226828012 99.98874289360018
GOTERM_BP_FAT GO:0043244~regulation of protein complex disassembly 3 0.36101083032490977 0.5132818461613267 NM_009635	NM_007604	NM_183151 540 43 13588 1.7555555555555558 1.0 0.9880906453420824 99.99963758640105
GOTERM_BP_FAT GO:0051494~negative regulation of cytoskeleton organization 3 0.36101083032490977 0.5730297753285918 NM_009635	NM_007604	NM_183151 540 48 13588 1.5726851851851853 1.0 0.9924300156996277 99.99996288086147
GOTERM_BP_FAT GO:0033043~regulation of organelle organization 7 0.842358604091456 0.5761554625025969 NM_009635	NM_007604	NM_011903	NM_008884	NM_013693	NM_183151	NM_207215 540 154 13588 1.1437710437710438 1.0 0.9926495890285024 99.99996733517288
GOTERM_BP_FAT GO:0010639~negative regulation of organelle organization 3 0.36101083032490977 0.7111498477936975 NM_009635	NM_007604	NM_183151 540 62 13588 1.217562724014337 1.0 0.9983580464617853 99.99999995862908
GOTERM_BP_FAT GO:0051493~regulation of cytoskeleton organization 4 0.48134777376654636 0.7579807137927016 NM_009635	NM_007604	NM_183151	NM_207215 540 99 13588 1.0166853722409277 1.0 0.9991012616981954 99.999999998094
GOTERM_BP_FAT GO:0051129~negative regulation of cellular component organization 3 0.36101083032490977 0.8885813003368814 NM_009635	NM_007604	NM_183151 540 93 13588 0.8117084826762246 1.0 0.9999274214719394 100.0
Annotation Cluster 137 Enrichment Score: 0.20523367397331801
Category Term Count % PValue Genes List Total Pop Hits Pop Total Fold Enrichment Bonferroni Benjamini FDR
GOTERM_BP_FAT GO:0006820~anion transport 7 0.842358604091456 0.4121600525402034 NM_011867	NM_020492	NM_026646	NM_001081162	NM_148933	NM_013885	NM_007604 540 130 13588 1.3549287749287748 1.0 0.972040358247528 99.99032763499855
SP_PIR_KEYWORDS chloride 4 0.48134777376654636 0.48316135613657396 NM_011867	NM_020492	NM_013885	NM_008072 682 68 17854 1.539934448852855 1.0 0.930985095437765 99.98999065634867
GOTERM_CC_FAT GO:0034707~chloride channel complex 3 0.36101083032490977 0.530790799782038 NM_020492	NM_013885	NM_008072 442 50 12504 1.6973755656108598 1.0 0.9949931378557197 99.99581211250266
GOTERM_MF_FAT GO:0031404~chloride ion binding 4 0.48134777376654636 0.5335916871082123 NM_011867	NM_020492	NM_013885	NM_008072 547 68 13288 1.4289708570814066 1.0 0.9989555286275299 99.99881075832836
GOTERM_MF_FAT GO:0043168~anion binding 4 0.48134777376654636 0.5533431344111004 NM_011867	NM_020492	NM_013885	NM_008072 547 70 13288 1.3881431183076522 1.0 0.9991344889398387 99.99937501487511
SP_PIR_KEYWORDS chloride channel 3 0.36101083032490977 0.5736244957732644 NM_020492	NM_013885	NM_008072 682 50 17854 1.570733137829912 1.0 0.9540185355743686 99.99931696307497
GOTERM_MF_FAT GO:0008509~anion transmembrane transporter activity 6 0.7220216606498195 0.622924303053783 NM_011867	NM_020492	NM_001081162	NM_148933	NM_013885	NM_008072 547 130 13288 1.1211925186331038 1.0 0.9992109712812437 99.9999496026866
GOTERM_BP_FAT GO:0015698~inorganic anion transport 4 0.48134777376654636 0.6451010002085908 NM_011867	NM_020492	NM_013885	NM_007604 540 83 13588 1.2126729138777332 1.0 0.9963896100512724 99.99999851183667
GOTERM_BP_FAT GO:0006821~chloride transport 3 0.36101083032490977 0.7026732100370396 NM_020492	NM_013885	NM_007604 540 61 13588 1.2375227686703099 1.0 0.9981486919220588 99.99999993157084
GOTERM_MF_FAT GO:0005254~chloride channel activity 3 0.36101083032490977 0.7454987355582563 NM_020492	NM_013885	NM_008072 547 64 13288 1.1387111517367459 1.0 0.9997683140703044 99.99999985415442
GOTERM_MF_FAT GO:0005253~anion channel activity 3 0.36101083032490977 0.7820022033435003 NM_020492	NM_013885	NM_008072 547 69 13288 1.056195850886257 1.0 0.9998830073085616 99.99999998540474
GOTERM_CC_FAT GO:0034702~ion channel complex 5 0.601684717208183 0.813191941118323 NM_009783	NM_020492	NM_013885	NM_001037099	NM_008072 442 158 12504 0.8952402772209175 1.0 0.9992922864994093 99.99999998033728
GOTERM_MF_FAT GO:0022836~gated channel activity 9 1.083032490974729 0.8961591707256775 NM_013927	NM_009783	NM_177866	NM_020492	NM_019432	NM_013885	NM_007807	NM_001037099	NM_008072 547 281 13288 0.7780517478058904 1.0 0.9999676773647429 99.99999999999977
Annotation Cluster 138 Enrichment Score: 0.20394115294445325
Category Term Count % PValue Genes List Total Pop Hits Pop Total Fold Enrichment Bonferroni Benjamini FDR
GOTERM_BP_FAT GO:0060537~muscle tissue development 7 0.842358604091456 0.4546496832957394 NM_009988	NM_008529	NM_178892	AK050046	NM_012020	NM_001037099	NM_021467 540 136 13588 1.295152505446623 1.0 0.9809691420209377 99.99737796035235
GOTERM_BP_FAT GO:0007517~muscle organ development 8 0.9626955475330927 0.55143309451342 NM_009988	NM_008529	NM_178892	AK050046	NM_012020	NM_001037099	NM_170786	NM_021467 540 176 13588 1.1437710437710438 1.0 0.9908844841872597 99.99991241410152
GOTERM_BP_FAT GO:0014706~striated muscle tissue development 6 0.7220216606498195 0.5706038893725397 NM_009988	NM_008529	AK050046	NM_012020	NM_001037099	NM_021467 540 127 13588 1.188801399825022 1.0 0.9922777813805284 99.9999590356236
GOTERM_BP_FAT GO:0048738~cardiac muscle tissue development 3 0.36101083032490977 0.6666853108800471 NM_009988	NM_008529	NM_021467 540 57 13588 1.3243664717348926 1.0 0.9972395819865381 99.99999950048893
GOTERM_BP_FAT GO:0007519~skeletal muscle tissue development 3 0.36101083032490977 0.7852268822531884 AK050046	NM_012020	NM_001037099 540 72 13588 1.048456790123457 1.0 0.9994309875507171 99.99999999976139
GOTERM_BP_FAT GO:0060538~skeletal muscle organ development 3 0.36101083032490977 0.797870832968485 AK050046	NM_012020	NM_001037099 540 74 13588 1.0201201201201202 1.0 0.9995234405645399 99.99999999991698
Annotation Cluster 139 Enrichment Score: 0.20324759712017845
Category Term Count % PValue Genes List Total Pop Hits Pop Total Fold Enrichment Bonferroni Benjamini FDR
GOTERM_BP_FAT GO:0007411~axon guidance 7 0.842358604091456 0.19342097560173077 NM_009871	NM_013627	NM_001164767	NM_016888	NM_010710	NM_008449	NM_207215 540 98 13588 1.7973544973544973 1.0 0.8579134345553554 97.62409987597597
GOTERM_BP_FAT GO:0006928~cell motion 19 2.286401925391095 0.21280058309813366 NM_016888	NM_013627	NM_001164767	NM_177866	NM_010329	NM_010415	NM_008927	NM_008449	NM_207655	NM_007604	NM_203320	NM_011835	NM_013693	NM_008361	NM_207215	NM_009871	NM_010710	NM_144532	AK033431	NM_009140 540 367 13588 1.302714703804622 1.0 0.878946015096398 98.44379780388245
GOTERM_BP_FAT GO:0001764~neuron migration 5 0.601684717208183 0.3016854867435962 NM_009871	NM_013627	NM_001164767	NM_007604	NM_011835 540 70 13588 1.7973544973544973 1.0 0.9362101961682604 99.80645790895282
GOTERM_BP_FAT GO:0048667~cell morphogenesis involved in neuron differentiation 8 0.9626955475330927 0.5871835372087624 NM_009871	NM_013627	NM_001164767	NM_016888	NM_010710	NM_144532	NM_008449	NM_207215 540 182 13588 1.106064306064306 1.0 0.9934280105933054 99.99997935196652
GOTERM_BP_FAT GO:0007409~axonogenesis 7 0.842358604091456 0.6316064960422132 NM_009871	NM_013627	NM_001164767	NM_016888	NM_010710	NM_008449	NM_207215 540 163 13588 1.0806180413542377 1.0 0.9958663850175877 99.99999715143679
GOTERM_BP_FAT GO:0048812~neuron projection morphogenesis 7 0.842358604091456 0.7037200483381822 NM_009871	NM_013627	NM_001164767	NM_016888	NM_010710	NM_008449	NM_207215 540 176 13588 1.0007996632996632 1.0 0.9981552573529522 99.99999993564369
GOTERM_BP_FAT GO:0000904~cell morphogenesis involved in differentiation 8 0.9626955475330927 0.7414453777590599 NM_009871	NM_013627	NM_001164767	NM_016888	NM_010710	NM_144532	NM_008449	NM_207215 540 212 13588 0.9495457721872816 1.0 0.998879425535967 99.99999999398148
GOTERM_BP_FAT GO:0048858~cell projection morphogenesis 7 0.842358604091456 0.8175060086781505 NM_009871	NM_013627	NM_001164767	NM_016888	NM_010710	NM_008449	NM_207215 540 202 13588 0.8719838650531719 1.0 0.9996700581475457 99.99999999998596
GOTERM_BP_FAT GO:0048666~neuron development 10 1.203369434416366 0.8240011170476349 NM_013671	NM_009871	NM_013627	NM_001164767	NM_016888	NM_010710	NM_144532	NM_008449	NM_207215	NM_170786 540 292 13588 0.8617453069507863 1.0 0.9997019624398302 99.99999999999253
GOTERM_BP_FAT GO:0032990~cell part morphogenesis 7 0.842358604091456 0.8508796645390263 NM_009871	NM_013627	NM_001164767	NM_016888	NM_010710	NM_008449	NM_207215 540 212 13588 0.8308525506638714 1.0 0.9998288800028384 99.99999999999957
GOTERM_BP_FAT GO:0031175~neuron projection development 7 0.842358604091456 0.868397633228053 NM_009871	NM_013627	NM_001164767	NM_016888	NM_010710	NM_008449	NM_207215 540 218 13588 0.8079850492694528 1.0 0.9998896075578871 99.99999999999996
GOTERM_BP_FAT GO:0000902~cell morphogenesis 10 1.203369434416366 0.869139745271074 NM_009871	NM_013627	NM_001164767	NM_016888	NM_010329	NM_010710	NM_144532	NM_207655	NM_008449	AK033431	NM_207215 540 309 13588 0.8143353709696751 1.0 0.9998903679249156 99.99999999999996
GOTERM_BP_FAT GO:0030182~neuron differentiation 12 1.444043321299639 0.9238027547461891 NM_013671	NM_009871	NM_013627	NM_001164767	NM_016888	NM_010710	NM_144532	NM_008927	NM_008449	NM_007865	NM_207215	NM_170786 540 399 13588 0.7567808409913673 1.0 0.9999791782616904 100.0
GOTERM_BP_FAT GO:0032989~cellular component morphogenesis 10 1.203369434416366 0.9416127866609758 NM_009871	NM_013627	NM_001164767	NM_016888	NM_010329	NM_010710	NM_144532	NM_207655	NM_008449	AK033431	NM_207215 540 351 13588 0.7168935317083465 1.0 0.9999911085636072 100.0
GOTERM_BP_FAT GO:0030030~cell projection organization 7 0.842358604091456 0.988573483168557 NM_009871	NM_013627	NM_001164767	NM_016888	NM_010710	NM_008449	NM_207215 540 319 13588 0.5521653314756763 1.0 0.9999999628096375 100.0
Annotation Cluster 140 Enrichment Score: 0.20288698898008165
Category Term Count % PValue Genes List Total Pop Hits Pop Total Fold Enrichment Bonferroni Benjamini FDR
INTERPRO IPR001683:Phox-like 3 0.36101083032490977 0.5663933769484711 NM_028035	NM_145458	NM_001122675 712 47 17763 1.5924276834807556 1.0 0.9994158058191311 99.9998119367257
GOTERM_MF_FAT GO:0035091~phosphoinositide binding 4 0.48134777376654636 0.6004732045701181 NM_028035	NM_145458	NM_001122675	NM_031257 547 75 13288 1.2956002437538088 1.0 0.9992040007697855 99.99988091737136
SMART SM00312:PX 3 0.36101083032490977 0.6248733352414351 NM_028035	NM_145458	NM_001122675 407 47 9131 1.4320142192482619 1.0 0.9930628487614912 99.99961317885912
GOTERM_MF_FAT GO:0005543~phospholipid binding 5 0.601684717208183 0.7261866366506414 NM_028035	NM_145458	NM_001122675	NM_031257	NM_010730 547 119 13288 1.0206934693438618 1.0 0.9997368727116485 99.99999956732117
Annotation Cluster 141 Enrichment Score: 0.2001406527528511
Category Term Count % PValue Genes List Total Pop Hits Pop Total Fold Enrichment Bonferroni Benjamini FDR
INTERPRO IPR000651:Guanine nucleotide exchange factor for Ras-like GTPases	N-terminal 3 0.36101083032490977 0.33917033930694107 NM_026136	NM_027702	NM_181318 712 30 17763 2.4948033707865167 1.0 0.9923832733999737 99.85496457820862
INTERPRO IPR008937:Ras guanine nucleotide exchange factor 3 0.36101083032490977 0.35388523464278326 NM_026136	NM_027702	NM_181318 712 31 17763 2.414325842696629 1.0 0.9934149184503255 99.89833465426102
SMART SM00229:RasGEFN 3 0.36101083032490977 0.38796584294049846 NM_026136	NM_027702	NM_181318 407 30 9131 2.2434889434889436 1.0 0.9750459425127953 99.80511754221484
GOTERM_BP_FAT GO:0051056~regulation of small GTPase mediated signal transduction 7 0.842358604091456 0.8937785903852583 NM_133914	NM_001008232	NM_026136	NM_027702	NM_007778	NM_181318	AK087754 540 228 13588 0.7725471085120207 1.0 0.9999387330862691 100.0
GOTERM_MF_FAT GO:0030695~GTPase regulator activity 9 1.083032490974729 0.9831106540912165 NM_015811	NM_011267	NM_133914	NM_001008232	NM_026136	NM_027702	NM_028455	NM_181318	AK087754 547 361 13288 0.6056303078489064 1.0 0.9999999597030594 100.0
GOTERM_MF_FAT GO:0005085~guanyl-nucleotide exchange factor activity 3 0.36101083032490977 0.9850786716367342 NM_026136	NM_027702	NM_181318 547 147 13288 0.49576539939559006 1.0 0.9999999730280333 100.0
GOTERM_MF_FAT GO:0060589~nucleoside-triphosphatase regulator activity 9 1.083032490974729 0.9854585565152132 NM_015811	NM_011267	NM_133914	NM_001008232	NM_026136	NM_027702	NM_028455	NM_181318	AK087754 547 367 13288 0.5957289949140468 1.0 0.9999999728189483 100.0
Annotation Cluster 142 Enrichment Score: 0.19348770996637332
Category Term Count % PValue Genes List Total Pop Hits Pop Total Fold Enrichment Bonferroni Benjamini FDR
GOTERM_BP_FAT GO:0045665~negative regulation of neuron differentiation 4 0.48134777376654636 0.15085141204119995 NM_013627	NM_007484	NM_007865	NM_170786 540 34 13588 2.960348583877996 1.0 0.8043695815084582 94.18637708031396
GOTERM_BP_FAT GO:0045596~negative regulation of cell differentiation 7 0.842358604091456 0.7335940715430637 NM_013671	NM_013627	NM_010907	NM_011756	NM_007484	NM_007865	NM_170786 540 182 13588 0.9678062678062678 1.0 0.9987556835722969 99.99999998987208
GOTERM_BP_FAT GO:0045664~regulation of neuron differentiation 4 0.48134777376654636 0.7755673810062252 NM_013627	NM_007484	NM_007865	NM_170786 540 102 13588 0.9867828612926652 1.0 0.9993284877316212 99.99999999948703
GOTERM_BP_FAT GO:0050767~regulation of neurogenesis 4 0.48134777376654636 0.8997153459022933 NM_013627	NM_007484	NM_007865	NM_170786 540 132 13588 0.762514029180696 1.0 0.9999503429089607 100.0
GOTERM_BP_FAT GO:0051960~regulation of nervous system development 4 0.48134777376654636 0.936743726111898 NM_013627	NM_007484	NM_007865	NM_170786 540 148 13588 0.6800800800800801 1.0 0.9999881646564799 100.0
GOTERM_BP_FAT GO:0060284~regulation of cell development 4 0.48134777376654636 0.9543838711446845 NM_013627	NM_007484	NM_007865	NM_170786 540 159 13588 0.6330305147915212 1.0 0.9999957420605124 100.0
Annotation Cluster 143 Enrichment Score: 0.1932222423202758
Category Term Count % PValue Genes List Total Pop Hits Pop Total Fold Enrichment Bonferroni Benjamini FDR
GOTERM_BP_FAT GO:0006800~oxygen and reactive oxygen species metabolic process 4 0.48134777376654636 0.2857993125861489 NM_013671	NM_007808	NM_007807	NM_001009940 540 47 13588 2.1415287628053585 1.0 0.9289089067208226 99.7137526566255
GOTERM_BP_FAT GO:0022900~electron transport chain 3 0.36101083032490977 0.9402621621400564 NM_013671	NM_007808	NM_007807 540 112 13588 0.6740079365079366 1.0 0.9999904422262784 100.0
GOTERM_BP_FAT GO:0006091~generation of precursor metabolites and energy 6 0.7220216606498195 0.9795421611513982 NM_013671	NM_019703	NM_013820	NM_007808	NM_016921	NM_007807 540 261 13588 0.5784589186888037 1.0 0.999999719743441 100.0
Annotation Cluster 144 Enrichment Score: 0.1913373666913066
Category Term Count % PValue Genes List Total Pop Hits Pop Total Fold Enrichment Bonferroni Benjamini FDR
GOTERM_CC_FAT GO:0043292~contractile fiber 5 0.601684717208183 0.43243987521095817 NM_009871	AK050046	NM_001099635	NM_010867	NM_020033 442 95 12504 1.4889259347463681 1.0 0.9902029125768871 99.9471574447624
GOTERM_CC_FAT GO:0030016~myofibril 4 0.48134777376654636 0.6274909326457985 AK050046	NM_001099635	NM_010867	NM_020033 442 91 12504 1.2434985828650988 1.0 0.996991952643381 99.99980646894848
GOTERM_CC_FAT GO:0030017~sarcomere 3 0.36101083032490977 0.7789920572221298 AK050046	NM_010867	NM_020033 442 80 12504 1.0608597285067873 1.0 0.9993077532275039 99.9999998153701
GOTERM_CC_FAT GO:0044449~contractile fiber part 3 0.36101083032490977 0.8120528890480239 AK050046	NM_010867	NM_020033 442 86 12504 0.9868462590760813 1.0 0.9993477334460673 99.99999997867869
Annotation Cluster 145 Enrichment Score: 0.19007397946600693
Category Term Count % PValue Genes List Total Pop Hits Pop Total Fold Enrichment Bonferroni Benjamini FDR
GOTERM_MF_FAT GO:0043492~ATPase activity	coupled to movement of substances 5 0.601684717208183 0.5684860454658085 NM_011530	NM_009728	NM_177397	NM_026094	NM_013683 547 97 13288 1.2521909572362842 1.0 0.9991410721279641 99.99962575001521
GOTERM_MF_FAT GO:0042626~ATPase activity	coupled to transmembrane movement of substances 5 0.601684717208183 0.5684860454658085 NM_011530	NM_009728	NM_177397	NM_026094	NM_013683 547 97 13288 1.2521909572362842 1.0 0.9991410721279641 99.99962575001521
GOTERM_MF_FAT GO:0016820~hydrolase activity	acting on acid anhydrides	catalyzing transmembrane movement of substances 5 0.601684717208183 0.5684860454658085 NM_011530	NM_009728	NM_177397	NM_026094	NM_013683 547 97 13288 1.2521909572362842 1.0 0.9991410721279641 99.99962575001521
GOTERM_MF_FAT GO:0042623~ATPase activity	coupled 10 1.203369434416366 0.5700389090884094 NM_172689	NM_026191	NM_001146089	NM_011530	NM_010029	NM_009728	NM_177397	NM_026094	NM_011835	NM_013683 547 223 13288 1.0893499807347045 1.0 0.999085211626573 99.999645281872
GOTERM_MF_FAT GO:0015405~P-P-bond-hydrolysis-driven transmembrane transporter activity 5 0.601684717208183 0.646052219358884 NM_011530	NM_009728	NM_177397	NM_026094	NM_013683 547 107 13288 1.1351637649712107 1.0 0.999458376364141 99.99998033471942
GOTERM_MF_FAT GO:0015399~primary active transmembrane transporter activity 5 0.601684717208183 0.6532814730334967 NM_011530	NM_009728	NM_177397	NM_026094	NM_013683 547 108 13288 1.1246529893696255 1.0 0.9994910748976384 99.99998553053693
GOTERM_MF_FAT GO:0015662~ATPase activity	coupled to transmembrane movement of ions	phosphorylative mechanism 3 0.36101083032490977 0.6857089743713338 NM_009728	NM_177397	NM_026094 547 57 13288 1.278552872125469 1.0 0.999606604359102 99.99999663943451
GOTERM_MF_FAT GO:0042625~ATPase activity	coupled to transmembrane movement of ions 3 0.36101083032490977 0.7820022033435003 NM_009728	NM_177397	NM_026094 547 69 13288 1.056195850886257 1.0 0.9998830073085616 99.99999998540474
GOTERM_MF_FAT GO:0016887~ATPase activity 10 1.203369434416366 0.8213995942967138 NM_172689	NM_026191	NM_001146089	NM_011530	NM_010029	NM_009728	NM_177397	NM_026094	NM_011835	NM_013683 547 281 13288 0.8645019420065448 1.0 0.9999202709019372 99.99999999924646
Annotation Cluster 146 Enrichment Score: 0.16222494922019773
Category Term Count % PValue Genes List Total Pop Hits Pop Total Fold Enrichment Bonferroni Benjamini FDR
SP_PIR_KEYWORDS actin-binding 10 1.203369434416366 0.4963899520141292 NM_001004185	NM_019453	NM_145458	AK050046	NM_008538	NM_001099635	NM_009635	NM_172951	NM_007604	NM_021467 682 226 17854 1.1583577712609971 1.0 0.9343512852983905 99.99302915969966
GOTERM_MF_FAT GO:0003779~actin binding 11 1.3237063778580023 0.7510196694468652 NM_001004185	NM_019453	NM_145458	AK050046	NM_008538	NM_001099635	NM_009635	NM_172951	NM_007604	NM_018790	NM_021467 547 288 13288 0.9278387162299412 1.0 0.9997801362643132 99.99999989473633
GOTERM_MF_FAT GO:0008092~cytoskeletal protein binding 14 1.684717208182912 0.874683348774224 NM_001004185	NM_001014996	NM_009635	NM_007604	NM_009871	NM_019453	NM_145458	NM_008538	AK050046	NM_001099635	NM_019799	NM_172951	NM_018790	NM_021467 547 414 13288 0.8214856618004223 1.0 0.9999574585993674 99.99999999999612
Annotation Cluster 147 Enrichment Score: 0.15850998143657571
Category Term Count % PValue Genes List Total Pop Hits Pop Total Fold Enrichment Bonferroni Benjamini FDR
INTERPRO IPR017442:Serine/threonine protein kinase-related 17 2.0457280385078223 0.42638547195257465 NM_013731	NM_011163	NM_008927	NM_001166654	D13759	NM_011903	NM_028778	NM_008842	NM_001167578	NM_153785	NM_172161	AK142182	NM_009068	NM_019786	NM_138952	NM_144549	NM_145358	NM_009806 712 374 17763 1.1340015321756896 1.0 0.9959002893419225 99.98445306423217
INTERPRO IPR000719:Protein kinase	core 21 2.527075812274368 0.4980691225982956 NM_013731	NM_009465	NM_011163	NM_008927	NM_001166654	NM_207655	D13759	NM_011903	NM_028778	NM_008842	NM_145458	NM_001167578	NM_153785	NM_172161	AK142182	NM_009068	NM_019786	NM_138952	AK033431	NM_029005	NM_144549	NM_145358	NM_009806 712 491 17763 1.0670238449392435 1.0 0.9980776868848533 99.99810796757917
GOTERM_BP_FAT GO:0006468~protein amino acid phosphorylation 26 3.1287605294825513 0.5619249145995607 NM_009465	NM_008927	NM_011903	NM_008884	NM_028778	NM_008655	NM_001167578	NM_138952	AK033431	NM_001045529	NM_013731	NM_011163	NM_001166654	NM_207655	NM_007604	D13759	NM_011817	NM_008842	NM_145458	NM_172161	NM_153785	AK142182	NM_009068	NM_019786	NM_029005	NM_144549	NM_145358	NM_009806 540 640 13588 1.0222453703703702 1.0 0.9917569228571652 99.9999419764686
UP_SEQ_FEATURE domain:Protein kinase 20 2.406738868832732 0.562901362506389 NM_013731	NM_009465	NM_011163	NM_008927	NM_001166654	NM_207655	D13759	NM_011903	NM_028778	NM_008842	NM_145458	NM_153785	NM_172161	AK142182	NM_009068	NM_019786	NM_138952	AK033431	NM_029005	NM_144549	NM_145358	NM_009806 651 476 16021 1.034026513831339 1.0 0.9999983384339884 99.99990496524384
INTERPRO IPR008271:Serine/threonine protein kinase	active site 15 1.8050541516245486 0.582699263246877 NM_013731	NM_011163	NM_008927	NM_001166654	D13759	NM_011903	NM_028778	NM_008842	NM_172161	AK142182	NM_153785	NM_009068	NM_019786	NM_138952	NM_145358	NM_009806 712 360 17763 1.039501404494382 1.0 0.9995234698747072 99.99989727861292
SP_PIR_KEYWORDS kinase 27 3.2490974729241873 0.6054814970940215 NM_009465	NM_010293	NM_008927	NM_029250	NM_011903	NM_020557	NM_175308	NM_009871	NM_028778	NM_198191	NM_130447	NM_007832	NM_138952	AK033431	NM_013731	NM_011163	NM_001166654	NM_207655	D13759	NM_009878	NM_008842	NM_019703	NM_153785	NM_013820	AK142182	NM_009068	NM_019786	NM_145358	NM_009806 682 707 17854 0.9997594229469029 1.0 0.9587350474594699 99.9997688591037
GOTERM_BP_FAT GO:0016310~phosphorylation 28 3.369434416365824 0.6428063306426847 NM_009465	NM_008927	NM_011903	NM_008884	NM_028778	NM_008655	NM_001167578	NM_138952	AK033431	NM_016921	NM_001045529	NM_013731	NM_011163	NM_001166654	NM_207655	NM_007604	D13759	NM_011817	NM_008842	NM_145458	NM_172161	NM_013820	NM_153785	AK142182	NM_009068	NM_019786	NM_029005	NM_144549	NM_145358	NM_009806 540 718 13588 0.9812854637367172 1.0 0.9963120435669828 99.99999833525521
GOTERM_BP_FAT GO:0006793~phosphorus metabolic process 33 3.9711191335740073 0.6897430930358197 NM_009465	NM_010293	NM_008927	NM_011903	NM_008884	NM_028778	NM_008655	NM_001167578	NM_130447	NM_138952	NM_016921	AK033431	NM_001045529	NM_008977	NM_013731	NM_175118	NM_011163	NM_001166654	NM_026438	NM_207655	NM_001127177	NM_007604	D13759	NM_011817	NM_008842	NM_145458	AK142182	NM_172161	NM_013820	NM_153785	NM_009068	NM_019786	NM_029005	NM_144549	NM_145358	NM_009806 540 866 13588 0.9588657942006672 1.0 0.9978825999285811 99.99999985648799
GOTERM_BP_FAT GO:0006796~phosphate metabolic process 33 3.9711191335740073 0.6897430930358197 NM_009465	NM_010293	NM_008927	NM_011903	NM_008884	NM_028778	NM_008655	NM_001167578	NM_130447	NM_138952	NM_016921	AK033431	NM_001045529	NM_008977	NM_013731	NM_175118	NM_011163	NM_001166654	NM_026438	NM_207655	NM_001127177	NM_007604	D13759	NM_011817	NM_008842	NM_145458	AK142182	NM_172161	NM_013820	NM_153785	NM_009068	NM_019786	NM_029005	NM_144549	NM_145358	NM_009806 540 866 13588 0.9588657942006672 1.0 0.9978825999285811 99.99999985648799
SP_PIR_KEYWORDS serine/threonine-protein kinase 14 1.684717208182912 0.7092229107342812 NM_013731	NM_011163	NM_001166654	NM_008927	D13759	NM_011903	NM_028778	NM_008842	AK142182	NM_153785	NM_009068	NM_019786	NM_138952	NM_145358	NM_009806 682 384 17854 0.9544385386119256 1.0 0.9751867393959623 99.99999672669016
GOTERM_MF_FAT GO:0004672~protein kinase activity 22 2.6474127557160045 0.7653701734375564 NM_013731	NM_009465	NM_011163	NM_008927	NM_001166654	NM_207655	NM_007604	D13759	NM_011903	NM_028778	NM_008842	NM_145458	NM_001167578	NM_153785	NM_172161	AK142182	NM_009068	NM_019786	NM_138952	AK033431	NM_029005	NM_144549	NM_145358	NM_009806 547 583 13288 0.9166982856748647 1.0 0.9998331603318019 99.99999995645297
UP_SEQ_FEATURE nucleotide phosphate-binding region:ATP 34 4.0914560770156445 0.7686383218207654 NM_026191	NM_009465	NM_030150	NM_008927	NM_008449	NM_011903	NM_020557	NM_013683	NM_028778	NM_011530	NM_010029	NM_007832	NM_138952	AK033431	NM_008619	NM_172689	NM_013731	NM_183201	NM_011163	NM_080470	NM_001166654	NM_207655	NM_001081389	NM_023141	D13759	NM_011835	NM_010623	NM_008842	NM_019703	AK142182	NM_153785	NM_001099635	NM_009068	NM_019786	AK021012	NM_145358	NM_009806 651 907 16021 0.9225294983377282 1.0 0.9999999974300711 99.9999999977682
GOTERM_MF_FAT GO:0004674~protein serine/threonine kinase activity 15 1.8050541516245486 0.8278236107885304 NM_013731	NM_011163	NM_008927	NM_001166654	D13759	NM_011903	NM_028778	NM_008842	NM_172161	AK142182	NM_153785	NM_009068	NM_019786	NM_138952	NM_145358	NM_009806 547 421 13288 0.8655286664032272 1.0 0.9999230848892621 99.9999999995629
INTERPRO IPR002290:Serine/threonine protein kinase 9 1.083032490974729 0.8370067502365657 NM_008842	NM_028778	NM_013731	AK142182	NM_153785	NM_008927	NM_001166654	NM_011903	NM_145358	NM_009806 712 265 17763 0.8472917108331567 1.0 0.9999981342599893 99.99999999996284
INTERPRO IPR017441:Protein kinase	ATP binding site 16 1.9253910950661854 0.8425658052890413 NM_013731	NM_009465	NM_011163	NM_008927	NM_001166654	NM_207655	D13759	NM_011903	NM_028778	NM_008842	NM_172161	AK142182	NM_153785	NM_019786	NM_138952	AK033431	NM_145358	NM_009806 712 467 17763 0.8547506195414191 1.0 0.9999984008995454 99.99999999997851
SMART SM00220:S_TKc 9 1.083032490974729 0.908962498407631 NM_008842	NM_028778	NM_013731	AK142182	NM_153785	NM_008927	NM_001166654	NM_011903	NM_145358	NM_009806 407 265 9131 0.7619396411849242 1.0 0.9999566757168241 99.99999999999409
UP_SEQ_FEATURE binding site:ATP 17 2.0457280385078223 0.9337282608774543 NM_013731	NM_009465	NM_013742	NM_011163	NM_008927	NM_001166654	NM_207655	D13759	NM_011903	NM_028778	NM_008842	NM_153785	AK142182	NM_009068	NM_019786	NM_138952	AK033431	NM_145358	NM_009806 651 545 16021 0.7676461054975408 1.0 0.9999999999995071 100.0
UP_SEQ_FEATURE active site:Proton acceptor 21 2.527075812274368 0.9358454338517653 NM_013731	NM_008289	NM_009465	NM_011163	NM_008927	NM_001166654	NM_207655	NM_053080	D13759	NM_011903	NM_028791	NM_028778	NM_008842	NM_019703	NM_153785	AK142182	NM_011723	NM_009068	NM_019786	NM_138952	NM_008969	AK033431	NM_145358 651 662 16021 0.7806743982068025 1.0 0.9999999999995773 100.0
Annotation Cluster 148 Enrichment Score: 0.15330622205357983
Category Term Count % PValue Genes List Total Pop Hits Pop Total Fold Enrichment Bonferroni Benjamini FDR
GOTERM_BP_FAT GO:0033554~cellular response to stress 20 2.406738868832732 0.25535647145199636 NM_010479	NM_013671	NM_010478	AK036738	NM_022310	NM_011163	NM_011637	NM_015810	NM_011903	NM_008884	NM_028791	NM_013693	NM_028778	NM_008654	NM_010851	NM_033601	NM_030886	NM_011589	NM_008329	NM_009808	NM_016925 540 404 13588 1.2456912357902457 1.0 0.9125694433094406 99.40825032251811
GOTERM_BP_FAT GO:0006974~response to DNA damage stimulus 12 1.444043321299639 0.5900366899954137 NM_013671	NM_010479	NM_010478	NM_011637	NM_015810	NM_008884	NM_011903	NM_028791	NM_033601	NM_030886	NM_011589	NM_008329	NM_016925 540 287 13588 1.0521099496709254 1.0 0.9935994804281715 99.99998169898682
GOTERM_BP_FAT GO:0006281~DNA repair 7 0.842358604091456 0.8791005433352361 NM_010479	NM_013671	NM_010478	NM_011637	NM_015810	NM_030886	NM_028791	NM_016925 540 222 13588 0.7934267600934267 1.0 0.9999089282744881 99.99999999999999
SP_PIR_KEYWORDS DNA damage 5 0.601684717208183 0.9412609223589427 NM_011637	NM_011589	NM_011903	NM_028791	NM_016925 682 194 17854 0.6747135471777973 1.0 0.9989811274644012 100.0
GOTERM_BP_FAT GO:0006259~DNA metabolic process 11 1.3237063778580023 0.973631190624567 NM_010479	NM_013671	NM_010478	NM_013594	NM_007870	NM_011637	NM_015810	NM_030886	NM_198600	NM_012020	NM_028791	NM_016925 540 421 13588 0.6574645904812176 1.0 0.9999993208749639 100.0
SP_PIR_KEYWORDS dna repair 3 0.36101083032490977 0.9908176301129665 NM_011637	NM_028791	NM_016925 682 173 17854 0.4539691149797434 1.0 0.9999785090116443 100.0
Annotation Cluster 149 Enrichment Score: 0.14747011316405795
Category Term Count % PValue Genes List Total Pop Hits Pop Total Fold Enrichment Bonferroni Benjamini FDR
GOTERM_MF_FAT GO:0003713~transcription coactivator activity 5 0.601684717208183 0.5927323617386311 NM_001014996	AK080820	NM_019563	NM_008884	NM_007829 547 100 13288 1.2146252285191956 1.0 0.999153154411627 99.9998415993913
GOTERM_MF_FAT GO:0003712~transcription cofactor activity 8 0.9626955475330927 0.6129151385997157 NM_172446	NM_001033450	NM_001014996	AK080820	NM_019563	NM_008884	NM_008329	NM_007829 547 180 13288 1.0796668697948406 1.0 0.9991898855096294 99.99992560078054
GOTERM_MF_FAT GO:0016563~transcription activator activity 9 1.083032490974729 0.8403312542661743 NM_001014996	NM_011141	AK080820	NM_009045	NM_019563	NM_009716	NM_008884	NM_007913	NM_007829 547 259 13288 0.844141085457356 1.0 0.9999289644767374 99.99999999985756
GOTERM_MF_FAT GO:0008134~transcription factor binding 10 1.203369434416366 0.8421899280803105 NM_172446	NM_001033450	NM_001014996	AK080820	NM_010907	NM_019563	NM_008884	NM_008198	NM_008329	NM_007829 547 288 13288 0.8434897420272192 1.0 0.9999276863531793 99.99999999988033
Annotation Cluster 150 Enrichment Score: 0.14111913798639403
Category Term Count % PValue Genes List Total Pop Hits Pop Total Fold Enrichment Bonferroni Benjamini FDR
GOTERM_BP_FAT GO:0051327~M phase of meiotic cell cycle 4 0.48134777376654636 0.6839236785256716 NM_019935	NM_080470	NM_177191	NM_016925 540 88 13588 1.1437710437710438 1.0 0.997698568319432 99.99999980171029
GOTERM_BP_FAT GO:0007126~meiosis 4 0.48134777376654636 0.6839236785256716 NM_019935	NM_080470	NM_177191	NM_016925 540 88 13588 1.1437710437710438 1.0 0.997698568319432 99.99999980171029
GOTERM_BP_FAT GO:0051321~meiotic cell cycle 4 0.48134777376654636 0.6985395075137059 NM_019935	NM_080470	NM_177191	NM_016925 540 90 13588 1.1183539094650206 1.0 0.9980686036725331 99.99999991299046
GOTERM_BP_FAT GO:0022403~cell cycle phase 12 1.444043321299639 0.7576175699414075 NM_019935	NM_001014996	NM_080470	NM_008927	NM_009829	NM_011589	NM_198600	NM_011407	NM_177191	NM_028791	NM_011835	NM_016925 540 328 13588 0.9205962059620597 1.0 0.9991086571697598 99.99999999804363
GOTERM_BP_FAT GO:0000279~M phase 10 1.203369434416366 0.7956975459324318 NM_019935	NM_001014996	NM_080470	NM_008927	NM_011589	NM_198600	NM_177191	NM_028791	NM_011835	NM_016925 540 283 13588 0.8891506347336735 1.0 0.9995226715024662 99.99999999989998
Annotation Cluster 151 Enrichment Score: 0.1343539788261351
Category Term Count % PValue Genes List Total Pop Hits Pop Total Fold Enrichment Bonferroni Benjamini FDR
SP_PIR_KEYWORDS dioxygenase 4 0.48134777376654636 0.51206591695139 NM_133217	NM_011962	NM_008969	NM_008324 682 71 17854 1.4748667960844246 1.0 0.9371373721524568 99.99551602053644
GOTERM_MF_FAT GO:0016702~oxidoreductase activity	acting on single donors with incorporation of molecular oxygen	incorporation of two atoms of oxygen 4 0.48134777376654636 0.5335916871082123 NM_133217	NM_011962	NM_008969	NM_008324 547 68 13288 1.4289708570814066 1.0 0.9989555286275299 99.99881075832836
GOTERM_MF_FAT GO:0016701~oxidoreductase activity	acting on single donors with incorporation of molecular oxygen 4 0.48134777376654636 0.5435292856082159 NM_133217	NM_011962	NM_008969	NM_008324 547 69 13288 1.4082611345150093 1.0 0.9990496375043567 99.99913661236704
SP_PIR_KEYWORDS iron 12 1.444043321299639 0.6842398204865433 NM_133217	NM_017371	NM_011723	NM_054098	NM_021384	NM_173391	NM_011962	NM_007808	NM_009890	NM_008969	NM_007807	NM_008324 682 321 17854 0.9786499301120948 1.0 0.9737438696203796 99.99998966121146
SP_PIR_KEYWORDS oxidoreductase 20 2.406738868832732 0.7646850829843277 NM_013671	NM_133217	NM_008638	NM_008289	NM_054098	NM_145533	NM_173391	NM_010215	NM_011962	NM_053080	NM_013759	AK087437	NM_010050	NM_007381	NM_172119	NM_011723	NM_138595	NM_008969	NM_009890	NM_007807	NM_008324 682 572 17854 0.9153456514160326 1.0 0.9836698984233979 99.9999998291775
UP_SEQ_FEATURE metal ion-binding site:Iron (heme axial ligand) 4 0.48134777376654636 0.7712640788553217 NM_054098	NM_007808	NM_008969	NM_007807 651 99 16021 0.9943366072398331 1.0 0.9999999969378227 99.99999999815668
SP_PIR_KEYWORDS heme 5 0.601684717208183 0.7952623455873896 NM_017371	NM_007808	NM_008969	NM_007807	NM_008324 682 142 17854 0.9217917475527654 1.0 0.9871721860802364 99.9999999755063
GOTERM_MF_FAT GO:0005506~iron ion binding 12 1.444043321299639 0.8393831028088722 NM_133217	NM_017371	NM_011723	NM_054098	NM_021384	NM_173391	NM_011962	NM_007808	NM_009890	NM_008969	NM_007807	NM_008324 547 343 13288 0.8498835418210114 1.0 0.9999323287860127 99.99999999984446
GOTERM_BP_FAT GO:0055114~oxidation reduction 21 2.527075812274368 0.931599946179379 NM_013671	NM_133217	NM_008638	NM_008289	NM_145533	NM_054098	NM_173391	NM_010215	NM_011962	NM_053080	NM_013759	AK087437	NM_010050	NM_007381	NM_172119	NM_011723	NM_138595	NM_007808	NM_008969	NM_009890	NM_007807	NM_008324 540 672 13588 0.7863425925925926 1.0 0.9999849714898352 100.0
GOTERM_MF_FAT GO:0020037~heme binding 4 0.48134777376654636 0.9389891005961865 NM_017371	NM_007808	NM_008969	NM_008324 547 144 13288 0.6747917936217753 1.0 0.9999942594982005 100.0
GOTERM_MF_FAT GO:0046906~tetrapyrrole binding 4 0.48134777376654636 0.9508097844610298 NM_017371	NM_007808	NM_008969	NM_008324 547 151 13288 0.6435100548446069 1.0 0.9999975239126206 100.0
Annotation Cluster 152 Enrichment Score: 0.13284199402114902
Category Term Count % PValue Genes List Total Pop Hits Pop Total Fold Enrichment Bonferroni Benjamini FDR
GOTERM_MF_FAT GO:0004713~protein tyrosine kinase activity 7 0.842358604091456 0.6711675414451237 NM_009465	NM_145458	NM_008927	NM_207655	NM_009068	NM_007604	AK033431	NM_029005 547 164 13288 1.036875195077362 1.0 0.9995075902882826 99.99999341649952
INTERPRO IPR001245:Tyrosine protein kinase 5 0.601684717208183 0.7364680825977069 NM_009465	NM_145458	NM_207655	NM_009068	AK033431	NM_029005 712 124 17763 1.0059691011235954 1.0 0.9999665010117211 99.9999999271829
SMART SM00219:TyrKc 5 0.601684717208183 0.8081447254318572 NM_009465	NM_145458	NM_207655	NM_009068	AK033431	NM_029005 407 124 9131 0.9046326385036062 1.0 0.9994460051190287 99.99999992306824
Annotation Cluster 153 Enrichment Score: 0.130056388025258
Category Term Count % PValue Genes List Total Pop Hits Pop Total Fold Enrichment Bonferroni Benjamini FDR
GOTERM_BP_FAT GO:0035295~tube development 11 1.3237063778580023 0.6048157053882113 NM_009373	NM_011330	NM_010329	AK080820	NM_007604	NM_011589	NM_007778	NM_009704	NM_013518	NM_008884	NM_172863 540 264 13588 1.048456790123457 1.0 0.9944444704294791 99.99999033824562
GOTERM_BP_FAT GO:0060541~respiratory system development 5 0.601684717208183 0.7302708424134636 NM_010329	NM_053080	NM_007604	NM_011589	NM_013518 540 124 13588 1.0146356033452806 1.0 0.9987148403359202 99.99999998743414
GOTERM_BP_FAT GO:0030324~lung development 4 0.48134777376654636 0.8221101452294892 NM_010329	NM_007604	NM_011589	NM_013518 540 111 13588 0.9067734401067735 1.0 0.9996919994361934 99.999999999991
GOTERM_BP_FAT GO:0030323~respiratory tube development 4 0.48134777376654636 0.8312610267853697 NM_010329	NM_007604	NM_011589	NM_013518 540 113 13588 0.8907243526712554 1.0 0.9997465139731165 99.99999999999642
Annotation Cluster 154 Enrichment Score: 0.12031700060149984
Category Term Count % PValue Genes List Total Pop Hits Pop Total Fold Enrichment Bonferroni Benjamini FDR
SP_PIR_KEYWORDS protein transport 18 2.166064981949458 0.5921038341326007 NM_029075	NM_028035	NM_025777	NM_009120	BC020137	NM_026913	NM_013683	NM_023044	NM_010623	NM_133227	NM_144875	NM_011698	NM_029362	NM_011504	NM_011530	AK050411	NM_029825	NM_019787	NM_011227 682 461 17854 1.0221690701713093 1.0 0.9573330874241475 99.99963191389786
GOTERM_BP_FAT GO:0008104~protein localization 29 3.489771359807461 0.6678800340474472 NM_029075	NM_144909	NM_013627	NM_025777	NM_181848	NM_009120	NM_008884	NM_013683	NM_023044	NM_029362	NM_011698	NM_011530	NM_021274	NM_013518	NM_011227	NM_001045529	NM_028035	NM_010907	NM_001033310	BC020137	NM_026913	NM_011835	NM_010623	NM_133227	NM_144875	NM_011504	AK050411	NM_029825	NM_019787	NM_009806 540 753 13588 0.9690915350941912 1.0 0.9972532917050035 99.99999953074033
GOTERM_BP_FAT GO:0015031~protein transport 24 2.888086642599278 0.748129514995983 NM_144909	NM_029075	NM_025777	NM_009120	NM_008884	NM_023044	NM_013683	NM_029362	NM_011698	NM_011530	NM_021274	NM_013518	NM_011227	NM_028035	NM_010907	BC020137	NM_026913	NM_133227	NM_010623	NM_144875	NM_011504	AK050411	NM_029825	NM_019787	NM_009806 540 651 13588 0.9276668373442568 1.0 0.9989544541498198 99.9999999961842
GOTERM_BP_FAT GO:0045184~establishment of protein localization 24 2.888086642599278 0.760681190757789 NM_144909	NM_029075	NM_025777	NM_009120	NM_008884	NM_023044	NM_013683	NM_029362	NM_011698	NM_011530	NM_021274	NM_013518	NM_011227	NM_028035	NM_010907	BC020137	NM_026913	NM_133227	NM_010623	NM_144875	NM_011504	AK050411	NM_029825	NM_019787	NM_009806 540 656 13588 0.9205962059620597 1.0 0.9991362701690212 99.99999999843202
GOTERM_BP_FAT GO:0006886~intracellular protein transport 9 1.083032490974729 0.8612787284346702 NM_029075	NM_144909	NM_011530	NM_010907	NM_009120	NM_019787	NM_013518	NM_008884	NM_009806 540 276 13588 0.8205314009661835 1.0 0.9998675242184931 99.99999999999987
GOTERM_BP_FAT GO:0046907~intracellular transport 11 1.3237063778580023 0.9787650988307319 NM_010404	NM_029075	NM_144909	NM_011530	NM_010907	NM_009120	NM_019787	NM_013518	NM_008884	NM_133227	NM_009806 540 431 13588 0.6422101916301453 1.0 0.9999996845170098 100.0
Annotation Cluster 155 Enrichment Score: 0.11811639583721258
Category Term Count % PValue Genes List Total Pop Hits Pop Total Fold Enrichment Bonferroni Benjamini FDR
SP_PIR_KEYWORDS microtubule 9 1.083032490974729 0.6100375466131632 NM_019453	NM_001014996	NM_008449	NM_001033136	NM_019713	NM_017379	NM_011835	NM_010623	NM_183151 682 221 17854 1.0661084645904382 1.0 0.9581351133822772 99.99980344273796
GOTERM_CC_FAT GO:0005874~microtubule 9 1.083032490974729 0.6150630079021925 NM_019453	NM_001014996	NM_008449	NM_001033136	NM_019713	NM_017379	NM_011835	NM_010623	NM_183151 442 240 12504 1.0608597285067873 1.0 0.9967465967928831 99.99970034310314
GOTERM_CC_FAT GO:0005875~microtubule associated complex 3 0.36101083032490977 0.7542165016894322 NM_019453	NM_008449	NM_010623 442 76 12504 1.116694451059776 1.0 0.9989679319474913 99.99999923960978
GOTERM_BP_FAT GO:0007017~microtubule-based process 7 0.842358604091456 0.8477824677427774 NM_010404	NM_001014996	NM_008449	NM_007604	NM_017379	NM_011835	NM_010623 540 211 13588 0.8347902404774442 1.0 0.9998218247701064 99.9999999999994
GOTERM_CC_FAT GO:0044430~cytoskeletal part 23 2.7677496991576414 0.8807442754651925 NM_016879	NM_001014996	NM_001033136	NM_008449	NM_007604	NM_011835	NM_010623	NM_028349	NM_183151	NM_010659	NM_019453	NM_133730	NM_013639	AK050046	NM_008538	NM_001099635	NM_019713	NM_016749	NM_017379	NM_010867	NM_018790	NM_010661	NM_016880 442 774 12504 0.8406468132870323 1.0 0.9995962977316064 99.99999999995023
GOTERM_CC_FAT GO:0015630~microtubule cytoskeleton 12 1.444043321299639 0.9255399322050838 NM_019453	NM_001014996	NM_008538	NM_008449	NM_001033136	NM_019713	NM_017379	NM_011835	NM_010623	NM_028349	NM_183151	NM_207215 442 450 12504 0.7543891402714933 1.0 0.9997284671064711 99.99999999999991
Annotation Cluster 156 Enrichment Score: 0.1108090559565714
Category Term Count % PValue Genes List Total Pop Hits Pop Total Fold Enrichment Bonferroni Benjamini FDR
GOTERM_BP_FAT GO:0016337~cell-cell adhesion 9 1.083032490974729 0.7240691476754557 NM_009871	NM_016675	NM_008319	NM_010329	NM_001105245	NM_010493	NM_207636	NM_011043	NM_177275 540 236 13588 0.9596045197740114 1.0 0.9986214307270436 99.99999998133822
SP_PIR_KEYWORDS cell adhesion 13 1.5643802647412757 0.7873743207478072 NM_008319	NM_010581	NM_011346	NM_011345	NM_011150	NM_009988	NM_001105245	NM_010493	NM_016749	NM_016873	NM_011043	NM_009398	NM_177275 682 380 17854 0.895593455780213 1.0 0.9861799484092036 99.99999995849154
GOTERM_BP_FAT GO:0007155~cell adhesion 20 2.406738868832732 0.7938539224465503 NM_016675	NM_008319	NM_010329	NM_010581	NM_011346	NM_011150	NM_011345	NM_007644	NM_009347	NM_009871	NM_009988	NM_001081249	NM_001105245	NM_016749	NM_010493	NM_016873	NM_207636	NM_011043	NM_009398	AK083723	NM_177275 540 561 13588 0.8970753284478774 1.0 0.9995097595590554 99.99999999988307
GOTERM_BP_FAT GO:0022610~biological adhesion 20 2.406738868832732 0.7962728199797449 NM_016675	NM_008319	NM_010329	NM_010581	NM_011346	NM_011150	NM_011345	NM_007644	NM_009347	NM_009871	NM_009988	NM_001081249	NM_001105245	NM_016749	NM_010493	NM_016873	NM_207636	NM_011043	NM_009398	AK083723	NM_177275 540 562 13588 0.8954791090022406 1.0 0.9995212181331082 99.99999999990477
Annotation Cluster 157 Enrichment Score: 0.11071131446362015
Category Term Count % PValue Genes List Total Pop Hits Pop Total Fold Enrichment Bonferroni Benjamini FDR
GOTERM_BP_FAT GO:0007605~sensory perception of sound 4 0.48134777376654636 0.6531268198151837 NM_007728	NM_009347	NM_009878	NM_009348 540 84 13588 1.198236331569665 1.0 0.996720554906593 99.9999990004228
GOTERM_BP_FAT GO:0050954~sensory perception of mechanical stimulus 4 0.48134777376654636 0.7126372816377371 NM_007728	NM_009347	NM_009878	NM_009348 540 92 13588 1.0940418679549115 1.0 0.9983771179829509 99.99999996218314
GOTERM_BP_FAT GO:0007600~sensory perception 12 1.444043321299639 0.9999999999999964 NM_013927	NM_016888	NM_008352	NM_007728	NM_020492	NM_009118	NM_010020	NM_010999	NM_146999	NM_009347	NM_009878	NM_009348 540 1402 13588 0.21537486130924077 1.0 1.0 100.0
Annotation Cluster 158 Enrichment Score: 0.1100387671482027
Category Term Count % PValue Genes List Total Pop Hits Pop Total Fold Enrichment Bonferroni Benjamini FDR
GOTERM_BP_FAT GO:0044271~nitrogen compound biosynthetic process 13 1.5643802647412757 0.5395749804094301 NM_026779	NM_173391	NM_010020	NM_009728	NM_009705	NM_026094	NM_020557	NM_021524	NM_012055	NM_008102	NM_016748	NM_013632	NM_016921 540 302 13588 1.0831739023792004 1.0 0.9902514349613237 99.99986209351506
GOTERM_BP_FAT GO:0009165~nucleotide biosynthetic process 7 0.842358604091456 0.6932764778852366 NM_009728	NM_016748	NM_013632	NM_016921	NM_026094	NM_020557	NM_021524 540 174 13588 1.0123031077054065 1.0 0.997946952366106 99.99999988241734
GOTERM_BP_FAT GO:0034654~nucleobase	nucleoside	nucleotide and nucleic acid biosynthetic process 7 0.842358604091456 0.7189310029138309 NM_009728	NM_016748	NM_013632	NM_016921	NM_026094	NM_020557	NM_021524 540 179 13588 0.9840264845851437 1.0 0.9985299458129689 99.99999997427477
GOTERM_BP_FAT GO:0034404~nucleobase	nucleoside and nucleotide biosynthetic process 7 0.842358604091456 0.7189310029138309 NM_009728	NM_016748	NM_013632	NM_016921	NM_026094	NM_020557	NM_021524 540 179 13588 0.9840264845851437 1.0 0.9985299458129689 99.99999997427477
GOTERM_BP_FAT GO:0009201~ribonucleoside triphosphate biosynthetic process 4 0.48134777376654636 0.7194933311849758 NM_009728	NM_013632	NM_016921	NM_026094 540 93 13588 1.0822779769016329 1.0 0.9985228284212336 99.9999999751557
GOTERM_BP_FAT GO:0009206~purine ribonucleoside triphosphate biosynthetic process 4 0.48134777376654636 0.7194933311849758 NM_009728	NM_013632	NM_016921	NM_026094 540 93 13588 1.0822779769016329 1.0 0.9985228284212336 99.9999999751557
GOTERM_BP_FAT GO:0009145~purine nucleoside triphosphate biosynthetic process 4 0.48134777376654636 0.7262217668557628 NM_009728	NM_013632	NM_016921	NM_026094 540 94 13588 1.0707643814026793 1.0 0.9986551917389661 99.99999998371544
GOTERM_BP_FAT GO:0009142~nucleoside triphosphate biosynthetic process 4 0.48134777376654636 0.7328234002209459 NM_009728	NM_013632	NM_016921	NM_026094 540 95 13588 1.0594931773879144 1.0 0.9987565112241431 99.99999998935006
GOTERM_BP_FAT GO:0009205~purine ribonucleoside triphosphate metabolic process 4 0.48134777376654636 0.7698248206155428 NM_009728	NM_013632	NM_016921	NM_026094 540 101 13588 0.9965529886321965 1.0 0.9992640087864068 99.99999999920387
GOTERM_BP_FAT GO:0009199~ribonucleoside triphosphate metabolic process 4 0.48134777376654636 0.7755673810062252 NM_009728	NM_013632	NM_016921	NM_026094 540 102 13588 0.9867828612926652 1.0 0.9993284877316212 99.99999999948703
GOTERM_BP_FAT GO:0009144~purine nucleoside triphosphate metabolic process 4 0.48134777376654636 0.7973716610343736 NM_009728	NM_013632	NM_016921	NM_026094 540 106 13588 0.9495457721872816 1.0 0.999525689682172 99.99999999991334
GOTERM_BP_FAT GO:0009152~purine ribonucleotide biosynthetic process 4 0.48134777376654636 0.8025381926975232 NM_009728	NM_013632	NM_016921	NM_026094 540 107 13588 0.9406715126341295 1.0 0.9995666459574417 99.9999999999447
GOTERM_BP_FAT GO:0009260~ribonucleotide biosynthetic process 4 0.48134777376654636 0.8221101452294892 NM_009728	NM_013632	NM_016921	NM_026094 540 111 13588 0.9067734401067735 1.0 0.9996919994361934 99.999999999991
GOTERM_BP_FAT GO:0009141~nucleoside triphosphate metabolic process 4 0.48134777376654636 0.840005208260123 NM_009728	NM_013632	NM_016921	NM_026094 540 115 13588 0.8752334943639292 1.0 0.9997875385704816 99.99999999999858
GOTERM_BP_FAT GO:0006754~ATP biosynthetic process 3 0.36101083032490977 0.8420785011769932 NM_009728	NM_016921	NM_026094 540 82 13588 0.9205962059620597 1.0 0.9997963753636825 99.99999999999886
GOTERM_BP_FAT GO:0009150~purine ribonucleotide metabolic process 4 0.48134777376654636 0.856324511650306 NM_009728	NM_013632	NM_016921	NM_026094 540 119 13588 0.8458138811079987 1.0 0.9998502333046551 99.99999999999977
GOTERM_BP_FAT GO:0046034~ATP metabolic process 3 0.36101083032490977 0.8773410197038071 NM_009728	NM_016921	NM_026094 540 90 13588 0.8387654320987654 1.0 0.9999081798241408 99.99999999999999
GOTERM_BP_FAT GO:0009259~ribonucleotide metabolic process 4 0.48134777376654636 0.8780733721000422 NM_009728	NM_013632	NM_016921	NM_026094 540 125 13588 0.8052148148148148 1.0 0.9999072003266998 99.99999999999999
GOTERM_BP_FAT GO:0006163~purine nucleotide metabolic process 5 0.601684717208183 0.8836168891313819 NM_009728	NM_013632	NM_016921	NM_026094	NM_001037099 540 160 13588 0.7863425925925925 1.0 0.9999185368878457 99.99999999999999
GOTERM_BP_FAT GO:0006164~purine nucleotide biosynthetic process 4 0.48134777376654636 0.9129892925369273 NM_009728	NM_013632	NM_016921	NM_026094 540 137 13588 0.7346850500135171 1.0 0.9999683558001288 100.0
Annotation Cluster 159 Enrichment Score: 0.10642615378625213
Category Term Count % PValue Genes List Total Pop Hits Pop Total Fold Enrichment Bonferroni Benjamini FDR
GOTERM_BP_FAT GO:0051259~protein oligomerization 4 0.48134777376654636 0.5483851589010692 NM_009373	NM_145857	NM_020492	AK080820 540 72 13588 1.3979423868312757 1.0 0.9909764268632489 99.99990146244751
GOTERM_BP_FAT GO:0051260~protein homooligomerization 3 0.36101083032490977 0.6272652296625061 NM_009373	NM_020492	AK080820 540 53 13588 1.4243186582809224 1.0 0.9956505452803891 99.99999650741704
GOTERM_BP_FAT GO:0006461~protein complex assembly 9 1.083032490974729 0.6833541268329427 NM_009373	NM_145857	NM_020492	AK080820	NM_001100449	NM_007604	NM_001033310	NM_017379	NM_008884 540 227 13588 0.9976505139500734 1.0 0.9977100003605422 99.9999997954011
GOTERM_BP_FAT GO:0070271~protein complex biogenesis 9 1.083032490974729 0.6833541268329427 NM_009373	NM_145857	NM_020492	AK080820	NM_001100449	NM_007604	NM_001033310	NM_017379	NM_008884 540 227 13588 0.9976505139500734 1.0 0.9977100003605422 99.9999997954011
GOTERM_BP_FAT GO:0065003~macromolecular complex assembly 10 1.203369434416366 0.924239708074073 NM_009373	NM_145857	NM_020492	AK080820	NM_001100449	NM_007604	NM_178216	NM_001033310	NM_017379	NM_008884 540 338 13588 0.7444663598509752 1.0 0.9999792550803349 100.0
GOTERM_BP_FAT GO:0043933~macromolecular complex subunit organization 10 1.203369434416366 0.9581384787078444 NM_009373	NM_145857	NM_020492	AK080820	NM_001100449	NM_007604	NM_178216	NM_001033310	NM_017379	NM_008884 540 367 13588 0.6856393177919063 1.0 0.9999966174226 100.0
GOTERM_BP_FAT GO:0034622~cellular macromolecular complex assembly 4 0.48134777376654636 0.9926717363170002 NM_007604	NM_178216	NM_001033310	NM_017379 540 217 13588 0.46383341867212835 1.0 0.9999999920134617 100.0
GOTERM_BP_FAT GO:0034621~cellular macromolecular complex subunit organization 4 0.48134777376654636 0.9971113452700665 NM_007604	NM_178216	NM_001033310	NM_017379 540 245 13588 0.4108238851095994 1.0 0.9999999997177308 100.0
Annotation Cluster 160 Enrichment Score: 0.10596746990861741
Category Term Count % PValue Genes List Total Pop Hits Pop Total Fold Enrichment Bonferroni Benjamini FDR
GOTERM_BP_FAT GO:0008202~steroid metabolic process 7 0.842358604091456 0.6196526416395995 NM_207242	NM_021547	NM_008289	NM_009117	NM_023377	NM_133997	NM_009890 540 161 13588 1.0940418679549113 1.0 0.9953288636437162 99.9999950350918
GOTERM_BP_FAT GO:0006694~steroid biosynthetic process 3 0.36101083032490977 0.7786479454907753 NM_021547	NM_023377	NM_009890 540 71 13588 1.063223787167449 1.0 0.9993620922416236 99.99999999959667
GOTERM_BP_FAT GO:0008610~lipid biosynthetic process 5 0.601684717208183 0.9968002604132459 NM_021547	NM_023377	NM_011820	NM_009890	NM_008969 540 285 13588 0.4414554905782976 1.0 0.9999999996002855 100.0
Annotation Cluster 161 Enrichment Score: 0.10416432399200708
Category Term Count % PValue Genes List Total Pop Hits Pop Total Fold Enrichment Bonferroni Benjamini FDR
GOTERM_CC_FAT GO:0000785~chromatin 6 0.7220216606498195 0.6963760134793331 NM_021788	NM_013637	NM_013594	NM_178216	NM_181345	NM_007829 442 165 12504 1.0287124640065817 1.0 0.9982905711234396 99.99998730126768
GOTERM_CC_FAT GO:0044454~nuclear chromosome part 4 0.48134777376654636 0.7092736815750812 NM_021788	NM_080470	NM_177191	NM_181345 442 103 12504 1.098624961560427 1.0 0.9984749192805 99.99999287769593
GOTERM_CC_FAT GO:0000228~nuclear chromosome 4 0.48134777376654636 0.8050972329606794 NM_021788	NM_080470	NM_177191	NM_181345 442 121 12504 0.9351931490968926 1.0 0.9993865315864437 99.99999996540096
GOTERM_CC_FAT GO:0005694~chromosome 11 1.3237063778580023 0.8634845406655559 NM_021788	NM_013673	NM_013637	BC028649	NM_013594	NM_080470	NM_178216	NM_181853	NM_177191	NM_181345	NM_028791	NM_007829 442 378 12504 0.8232421173597644 1.0 0.9995486440180621 99.99999999969869
GOTERM_CC_FAT GO:0044427~chromosomal part 9 1.083032490974729 0.8778449816093934 NM_021788	NM_013637	NM_013594	NM_080470	NM_178216	NM_181853	NM_177191	NM_181345	NM_007829 442 318 12504 0.8006488517032357 1.0 0.999600126047166 99.99999999993146
Annotation Cluster 162 Enrichment Score: 0.09742880278634308
Category Term Count % PValue Genes List Total Pop Hits Pop Total Fold Enrichment Bonferroni Benjamini FDR
SP_PIR_KEYWORDS calcium channel 4 0.48134777376654636 0.31869153830240593 NM_009783	NM_177866	NM_019432	NM_001037099 682 52 17854 2.013760433115272 1.0 0.8609355526569946 99.52725751713032
SP_PIR_KEYWORDS calcium transport 4 0.48134777376654636 0.5025247438303299 NM_009783	NM_177866	NM_019432	NM_001037099 682 70 17854 1.4959363217427735 1.0 0.935746655646272 99.99412491705091
GOTERM_MF_FAT GO:0005262~calcium channel activity 4 0.48134777376654636 0.5335916871082123 NM_009783	NM_177866	NM_019432	NM_001037099 547 68 13288 1.4289708570814066 1.0 0.9989555286275299 99.99881075832836
SP_PIR_KEYWORDS voltage-gated channel 6 0.7220216606498195 0.5898341579485514 NM_009783	NM_177866	NM_019432	NM_013885	NM_007807	NM_001037099 682 135 17854 1.1635060280221572 1.0 0.9576825041016737 99.99960228259029
GOTERM_BP_FAT GO:0015674~di-	tri-valent inorganic cation transport 6 0.7220216606498195 0.7706258186494812 NM_009783	NM_177866	NM_054098	NM_019432	NM_144808	NM_001037099 540 161 13588 0.9377501725327813 1.0 0.9992648342602398 99.9999999992507
GOTERM_CC_FAT GO:0034702~ion channel complex 5 0.601684717208183 0.813191941118323 NM_009783	NM_020492	NM_013885	NM_001037099	NM_008072 442 158 12504 0.8952402772209175 1.0 0.9992922864994093 99.99999998033728
SP_PIR_KEYWORDS ionic channel 10 1.203369434416366 0.8154289599798636 NM_013927	NM_009783	NM_177866	NM_020492	NM_019432	NM_013885	NM_007807	NM_026656	NM_001037099	NM_008072 682 301 17854 0.8697304196178917 1.0 0.9897269378791629 99.99999999423649
INTERPRO IPR005821:Ion transport 4 0.48134777376654636 0.8265384158268951 NM_013927	NM_009783	NM_177866	NM_026656 712 111 17763 0.899028241724871 1.0 0.9999975741373456 99.99999999990078
GOTERM_BP_FAT GO:0006816~calcium ion transport 4 0.48134777376654636 0.8639253195798354 NM_009783	NM_177866	NM_019432	NM_001037099 540 121 13588 0.831833486378941 1.0 0.9998763213180617 99.99999999999991
GOTERM_MF_FAT GO:0005244~voltage-gated ion channel activity 6 0.7220216606498195 0.8641915271029772 NM_009783	NM_177866	NM_019432	NM_013885	NM_007807	NM_001037099 547 179 13288 0.8142738962139858 1.0 0.9999573468211596 99.99999999998717
GOTERM_MF_FAT GO:0022832~voltage-gated channel activity 6 0.7220216606498195 0.8641915271029772 NM_009783	NM_177866	NM_019432	NM_013885	NM_007807	NM_001037099 547 179 13288 0.8142738962139858 1.0 0.9999573468211596 99.99999999998717
GOTERM_MF_FAT GO:0022838~substrate specific channel activity 12 1.444043321299639 0.8796345380113317 NM_013927	NM_175087	NM_009783	NM_010329	NM_177866	NM_020492	NM_019432	NM_013885	NM_007807	NM_026656	NM_001037099	NM_008072 547 360 13288 0.8097501523461303 1.0 0.9999558955284256 99.99999999999787
GOTERM_MF_FAT GO:0022803~passive transmembrane transporter activity 12 1.444043321299639 0.8897913619017083 NM_013927	NM_175087	NM_009783	NM_010329	NM_177866	NM_020492	NM_019432	NM_013885	NM_007807	NM_026656	NM_001037099	NM_008072 547 365 13288 0.7986576845057725 1.0 0.9999685960730408 99.99999999999942
GOTERM_MF_FAT GO:0015267~channel activity 12 1.444043321299639 0.8897913619017083 NM_013927	NM_175087	NM_009783	NM_010329	NM_177866	NM_020492	NM_019432	NM_013885	NM_007807	NM_026656	NM_001037099	NM_008072 547 365 13288 0.7986576845057725 1.0 0.9999685960730408 99.99999999999942
GOTERM_MF_FAT GO:0022836~gated channel activity 9 1.083032490974729 0.8961591707256775 NM_013927	NM_009783	NM_177866	NM_020492	NM_019432	NM_013885	NM_007807	NM_001037099	NM_008072 547 281 13288 0.7780517478058904 1.0 0.9999676773647429 99.99999999999977
SP_PIR_KEYWORDS ion transport 16 1.9253910950661854 0.9269889724974412 NM_009783	NM_177866	NM_054098	NM_023718	NM_148933	NM_013885	NM_144808	NM_026656	NM_001037099	NM_008072	NM_013927	NM_020492	NM_019432	NM_001081162	NM_007807	NM_177397 682 543 17854 0.7713852119483915 1.0 0.998463489142381 99.99999999999999
GOTERM_MF_FAT GO:0005216~ion channel activity 10 1.203369434416366 0.9530991450039364 NM_013927	NM_009783	NM_177866	NM_020492	NM_019432	NM_013885	NM_007807	NM_026656	NM_001037099	NM_008072 547 349 13288 0.6960603028763299 1.0 0.999997592853392 100.0
GOTERM_BP_FAT GO:0006811~ion transport 21 2.527075812274368 0.9631835540663126 NM_009783	NM_177866	NM_054098	NM_023718	NM_026646	NM_148933	NM_013885	NM_007604	NM_144808	NM_026656	NM_001037099	NM_008072	NM_013927	NM_011867	NM_020492	NM_019432	NM_001081162	NM_019799	NM_007807	NM_177397	NM_016921 540 712 13588 0.7421660424469414 1.0 0.9999978208173878 100.0
GOTERM_MF_FAT GO:0005261~cation channel activity 5 0.601684717208183 0.9923718359673693 NM_013927	NM_009783	NM_177866	NM_019432	NM_001037099 547 248 13288 0.4897682373061273 1.0 0.999999997826434 100.0
GOTERM_MF_FAT GO:0046873~metal ion transmembrane transporter activity 6 0.7220216606498195 0.9932704883565278 NM_013927	NM_009783	NM_177866	NM_019432	NM_144808	NM_001037099 547 290 13288 0.5026035428355292 1.0 0.9999999985147344 100.0
GOTERM_BP_FAT GO:0006812~cation transport 9 1.083032490974729 0.9995977785958677 NM_009783	NM_177866	NM_054098	NM_019432	NM_019799	NM_016921	NM_177397	NM_144808	NM_001037099 540 515 13588 0.43974110032362457 1.0 0.9999999999998213 100.0
GOTERM_BP_FAT GO:0030001~metal ion transport 6 0.7220216606498195 0.9999185519478034 NM_009783	NM_177866	NM_054098	NM_019432	NM_144808	NM_001037099 540 442 13588 0.3415786827551534 1.0 0.9999999999999996 100.0
Annotation Cluster 163 Enrichment Score: 0.09596697048706161
Category Term Count % PValue Genes List Total Pop Hits Pop Total Fold Enrichment Bonferroni Benjamini FDR
GOTERM_BP_FAT GO:0019226~transmission of nerve impulse 10 1.203369434416366 0.543340965654349 NM_011698	NM_008077	NM_020492	NM_022030	NM_011141	NM_007604	NM_010777	NM_008285	NM_001037099	NM_008072 540 226 13588 1.1134054408390692 1.0 0.9904820673778201 99.99988045597803
GOTERM_BP_FAT GO:0007268~synaptic transmission 8 0.9626955475330927 0.5635008742964501 NM_011698	NM_008077	NM_020492	NM_022030	NM_007604	NM_008285	NM_001037099	NM_008072 540 178 13588 1.1309196837286726 1.0 0.9917221121753932 99.99994550295284
SP_PIR_KEYWORDS postsynaptic cell membrane 5 0.601684717208183 0.6087925783659597 NM_011698	NM_020492	NM_138682	NM_018790	NM_008072 682 110 17854 1.1899493468408424 1.0 0.9588021145941482 99.99979450356825
SP_PIR_KEYWORDS Tight junction 3 0.36101083032490977 0.6816160345461996 NM_009988	NM_016675	NM_011698 682 61 17854 1.2874861785491083 1.0 0.9738107880622919 99.99998839581133
GOTERM_CC_FAT GO:0070160~occluding junction 3 0.36101083032490977 0.7542165016894322 NM_009988	NM_016675	NM_011698 442 76 12504 1.116694451059776 1.0 0.9989679319474913 99.99999923960978
GOTERM_CC_FAT GO:0005923~tight junction 3 0.36101083032490977 0.7542165016894322 NM_009988	NM_016675	NM_011698 442 76 12504 1.116694451059776 1.0 0.9989679319474913 99.99999923960978
GOTERM_CC_FAT GO:0045211~postsynaptic membrane 4 0.48134777376654636 0.82648612468523 NM_011698	NM_020492	NM_018790	NM_008072 442 126 12504 0.8980823098470158 1.0 0.9993614371037943 99.99999999264595
GOTERM_CC_FAT GO:0043296~apical junction complex 3 0.36101083032490977 0.8761676004821306 NM_009988	NM_016675	NM_011698 442 101 12504 0.8402849334707226 1.0 0.9996192121461921 99.9999999999178
GOTERM_CC_FAT GO:0016327~apicolateral plasma membrane 3 0.36101083032490977 0.8830039112982973 NM_009988	NM_016675	NM_011698 442 103 12504 0.8239687211703203 1.0 0.9995852302287788 99.99999999996142
SP_PIR_KEYWORDS synapse 6 0.7220216606498195 0.9128252670475645 NM_011698	NM_020492	NM_022030	NM_138682	NM_018790	NM_008072 682 213 17854 0.7374333980422123 1.0 0.9978735663829432 99.99999999999983
GOTERM_CC_FAT GO:0045202~synapse 8 0.9626955475330927 0.9369138283836923 NM_009871	NM_011698	NM_008077	NM_020492	NM_022030	NM_018790	NM_008072	NM_009806 442 319 12504 0.7094568717286771 1.0 0.9997694914275118 99.99999999999999
GOTERM_CC_FAT GO:0044456~synapse part 5 0.601684717208183 0.9445220592422172 NM_011698	NM_020492	NM_022030	NM_018790	NM_008072 442 212 12504 0.6672073764193631 1.0 0.9997968981976314 100.0
GOTERM_CC_FAT GO:0005911~cell-cell junction 3 0.36101083032490977 0.9857635398043167 NM_009988	NM_016675	NM_011698 442 173 12504 0.49057097271990163 1.0 0.9999809834330793 100.0
SP_PIR_KEYWORDS cell junction 8 0.9626955475330927 0.9934069093734934 NM_009988	NM_016675	NM_011698	NM_020492	NM_022030	NM_138682	NM_018790	NM_008072 682 392 17854 0.5342629720509905 1.0 0.9999892602875207 100.0
GOTERM_CC_FAT GO:0030054~cell junction 9 1.083032490974729 0.9943573125916186 NM_009988	NM_016675	NM_011698	NM_020492	AK050046	NM_022030	NM_007604	NM_018790	NM_008072 442 470 12504 0.5417156060460191 1.0 0.9999975009774008 100.0
Annotation Cluster 164 Enrichment Score: 0.0959621108364497
Category Term Count % PValue Genes List Total Pop Hits Pop Total Fold Enrichment Bonferroni Benjamini FDR
SP_PIR_KEYWORDS Initiation factor 3 0.36101083032490977 0.6257540171966995 XM_917934	NM_010120	NM_011163 682 55 17854 1.427939216209011 1.0 0.9615034668555862 99.99988928474733
GOTERM_MF_FAT GO:0003743~translation initiation factor activity 3 0.36101083032490977 0.7294885266965887 XM_917934	NM_010120	NM_011163 547 62 13288 1.1754437695347055 1.0 0.9996888916890471 99.99999963873346
GOTERM_MF_FAT GO:0008135~translation factor activity	nucleic acid binding 3 0.36101083032490977 0.9156309990913001 XM_917934	NM_010120	NM_011163 547 98 13288 0.743648099093385 1.0 0.9999827859956636 99.99999999999999
GOTERM_BP_FAT GO:0006412~translation 7 0.842358604091456 0.988573483168557 XM_917934	NM_010120	NM_011163	NM_013742	AK036738	NM_015810	NM_011710 540 319 13588 0.5521653314756763 1.0 0.9999999628096375 100.0
Annotation Cluster 165 Enrichment Score: 0.08778611876007548
Category Term Count % PValue Genes List Total Pop Hits Pop Total Fold Enrichment Bonferroni Benjamini FDR
KEGG_PATHWAY mmu04012:ErbB signaling pathway 4 0.48134777376654636 0.7229032900795447 NM_010415	NM_008927	NM_207655	AK033431	NM_009704 245 87 5738 1.0768003753225428 1.0 0.9668533505935385 99.99997627392463
KEGG_PATHWAY mmu04912:GnRH signaling pathway 4 0.48134777376654636 0.7883945905227734 NM_010415	NM_008927	NM_207655	AK033431	NM_009716 245 97 5738 0.9657900273511467 1.0 0.9799465977383613 99.99999903762665
GOTERM_BP_FAT GO:0001701~in utero embryonic development 7 0.842358604091456 0.9567925975781448 NM_008529	NM_010415	NM_008927	NM_207655	NM_007707	AK033431	NM_008416	NM_007865 540 267 13588 0.6597031488417257 1.0 0.9999963329323651 100.0
Annotation Cluster 166 Enrichment Score: 0.08707931351037594
Category Term Count % PValue Genes List Total Pop Hits Pop Total Fold Enrichment Bonferroni Benjamini FDR
GOTERM_BP_FAT GO:0048592~eye morphogenesis 4 0.48134777376654636 0.5577950438881694 NM_013627	NM_144532	NM_053080	NM_012020 540 73 13588 1.3787924911212581 1.0 0.9915099859662775 99.99993168712608
GOTERM_BP_FAT GO:0043010~camera-type eye development 4 0.48134777376654636 0.8939134962738021 NM_013627	NM_144532	NM_053080	NM_012020 540 130 13588 0.7742450142450142 1.0 0.9999379052366728 100.0
GOTERM_BP_FAT GO:0007423~sensory organ development 7 0.842358604091456 0.9450941791487047 NM_013627	NM_172709	NM_144532	NM_053080	NM_012020	NM_013518	NM_007865 540 257 13588 0.685372532065139 1.0 0.9999926189981478 100.0
GOTERM_BP_FAT GO:0001654~eye development 4 0.48134777376654636 0.9515629239959906 NM_013627	NM_144532	NM_053080	NM_012020 540 157 13588 0.6410945977824959 1.0 0.9999949318099849 100.0
Annotation Cluster 167 Enrichment Score: 0.08229392097776068
Category Term Count % PValue Genes List Total Pop Hits Pop Total Fold Enrichment Bonferroni Benjamini FDR
GOTERM_BP_FAT GO:0016567~protein ubiquitination 3 0.36101083032490977 0.7430534080051048 NM_173443	AK037442	NM_025992	NM_028791 540 66 13588 1.143771043771044 1.0 0.9988970944471323 99.99999999460053
GOTERM_BP_FAT GO:0032446~protein modification by small protein conjugation 3 0.36101083032490977 0.8266370137628914 NM_173443	AK037442	NM_025992	NM_028791 540 79 13588 0.9555555555555556 1.0 0.9997174251982026 99.99999999999426
GOTERM_BP_FAT GO:0070647~protein modification by small protein conjugation or removal 3 0.36101083032490977 0.9221113319751563 NM_173443	AK037442	NM_025992	NM_028791 540 104 13588 0.7258547008547008 1.0 0.9999780807131313 100.0
Annotation Cluster 168 Enrichment Score: 0.07303611562296893
Category Term Count % PValue Genes List Total Pop Hits Pop Total Fold Enrichment Bonferroni Benjamini FDR
UP_SEQ_FEATURE domain:SAM 3 0.36101083032490977 0.7688081509164573 NM_018851	AK128954	NM_010156	NM_177386 651 68 16021 1.085727839522906 1.0 0.9999999969992367 99.99999999779548
INTERPRO IPR001660:Sterile alpha motif SAM 3 0.36101083032490977 0.8682408478202032 NM_018851	AK128954	NM_010156	NM_177386 712 87 17763 0.8602770244091438 1.0 0.9999993948263347 99.9999999999987
SMART SM00454:SAM 3 0.36101083032490977 0.9045518370353521 NM_018851	AK128954	NM_010156	NM_177386 407 87 9131 0.773616877065153 1.0 0.9999564481614439 99.99999999998923
Annotation Cluster 169 Enrichment Score: 0.07291139279815059
Category Term Count % PValue Genes List Total Pop Hits Pop Total Fold Enrichment Bonferroni Benjamini FDR
GOTERM_BP_FAT GO:0044057~regulation of system process 8 0.9626955475330927 0.6900522891798704 NM_030701	NM_009783	NM_145458	NM_010415	NM_020492	NM_015768	NM_013693	NM_008361 540 201 13588 1.0015109637000186 1.0 0.9978626924850978 99.99999985895606
GOTERM_BP_FAT GO:0051969~regulation of transmission of nerve impulse 3 0.36101083032490977 0.9294556441275794 NM_145458	NM_020492	NM_013693 540 107 13588 0.7055036344755972 1.0 0.9999832702091445 100.0
GOTERM_BP_FAT GO:0031644~regulation of neurological system process 3 0.36101083032490977 0.9422261465640758 NM_145458	NM_020492	NM_013693 540 113 13588 0.6680432645034415 1.0 0.9999912994280988 100.0
Annotation Cluster 170 Enrichment Score: 0.06830186425909537
Category Term Count % PValue Genes List Total Pop Hits Pop Total Fold Enrichment Bonferroni Benjamini FDR
GOTERM_MF_FAT GO:0004842~ubiquitin-protein ligase activity 4 0.48134777376654636 0.8064321508349805 AK037442	NM_025992	NM_019949	NM_009455	NM_028791 547 104 13288 0.9343270988609196 1.0 0.9998943334699923 99.99999999750683
GOTERM_MF_FAT GO:0016879~ligase activity	forming carbon-nitrogen bonds 7 0.842358604091456 0.8100500216968136 NM_012055	NM_178065	AK037442	NM_025992	NM_019949	NM_016748	NM_009455	NM_028791 547 193 13288 0.8810752952988984 1.0 0.9998968349274602 99.99999999811668
GOTERM_MF_FAT GO:0019787~small conjugating protein ligase activity 4 0.48134777376654636 0.892523239260396 AK037442	NM_025992	NM_019949	NM_009455	NM_028791 547 125 13288 0.7773601462522852 1.0 0.9999648875482633 99.9999999999996
GOTERM_MF_FAT GO:0016881~acid-amino acid ligase activity 5 0.601684717208183 0.9143097228452208 NM_178065	AK037442	NM_025992	NM_019949	NM_009455	NM_028791 547 166 13288 0.7317019448910818 1.0 0.9999829294568415 99.99999999999999
Annotation Cluster 171 Enrichment Score: 0.06804383704079184
Category Term Count % PValue Genes List Total Pop Hits Pop Total Fold Enrichment Bonferroni Benjamini FDR
SP_PIR_KEYWORDS microsome 4 0.48134777376654636 0.7398574458670667 NM_008289	NM_001025313	NM_008969	NM_145391	NM_009318 682 100 17854 1.0471554252199413 1.0 0.9794435557165917 99.99999930757878
GOTERM_CC_FAT GO:0042598~vesicular fraction 5 0.601684717208183 0.8885803669231381 NM_008289	NM_001025313	NM_207636	NM_008969	NM_145391	NM_009318 442 182 12504 0.7771866142906867 1.0 0.9996171672282635 99.99999999997988
GOTERM_CC_FAT GO:0005792~microsome 4 0.48134777376654636 0.950656729184708 NM_008289	NM_001025313	NM_008969	NM_145391	NM_009318 442 176 12504 0.6429452900041136 1.0 0.9998429171261747 100.0
Annotation Cluster 172 Enrichment Score: 0.06593713591905696
Category Term Count % PValue Genes List Total Pop Hits Pop Total Fold Enrichment Bonferroni Benjamini FDR
GOTERM_BP_FAT GO:0048568~embryonic organ development 9 1.083032490974729 0.745112337084355 NM_172709	NM_008927	NM_207655	NM_007707	NM_053080	NM_012020	AK033431	NM_013518	NM_008416	NM_007865 540 241 13588 0.9396957123098201 1.0 0.9989241689457757 99.9999999953058
GOTERM_BP_FAT GO:0042472~inner ear morphogenesis 3 0.36101083032490977 0.7505429647532987 NM_172709	NM_013518	NM_007865 540 67 13588 1.1266998341625207 1.0 0.9989878166375736 99.99999999677273
GOTERM_BP_FAT GO:0042471~ear morphogenesis 3 0.36101083032490977 0.8098515686919604 NM_172709	NM_013518	NM_007865 540 76 13588 0.9932748538011696 1.0 0.9996255705233361 99.99999999997132
GOTERM_BP_FAT GO:0048839~inner ear development 3 0.36101083032490977 0.8692761681781782 NM_172709	NM_013518	NM_007865 540 88 13588 0.8578282828282828 1.0 0.999888849675094 99.99999999999996
GOTERM_BP_FAT GO:0048562~embryonic organ morphogenesis 5 0.601684717208183 0.8864956425188832 NM_172709	NM_053080	NM_012020	NM_013518	NM_007865 540 161 13588 0.781458477110651 1.0 0.999922780594783 100.0
GOTERM_BP_FAT GO:0043583~ear development 3 0.36101083032490977 0.9221113319751563 NM_172709	NM_013518	NM_007865 540 104 13588 0.7258547008547008 1.0 0.9999780807131313 100.0
GOTERM_BP_FAT GO:0007423~sensory organ development 7 0.842358604091456 0.9450941791487047 NM_013627	NM_172709	NM_144532	NM_053080	NM_012020	NM_013518	NM_007865 540 257 13588 0.685372532065139 1.0 0.9999926189981478 100.0
GOTERM_BP_FAT GO:0048598~embryonic morphogenesis 9 1.083032490974729 0.975904557573627 NM_008607	NM_172709	AK080820	NM_007707	NM_053080	NM_012020	NM_013518	NM_172863	NM_007865 540 359 13588 0.6308263695450325 1.0 0.9999995100904893 100.0
Annotation Cluster 173 Enrichment Score: 0.06424016411242256
Category Term Count % PValue Genes List Total Pop Hits Pop Total Fold Enrichment Bonferroni Benjamini FDR
GOTERM_BP_FAT GO:0046394~carboxylic acid biosynthetic process 5 0.601684717208183 0.8157498202364619 NM_012055	NM_011820	NM_009890	NM_008969	NM_008324 540 141 13588 0.8923036511688994 1.0 0.9996663856286744 99.99999999998343
GOTERM_BP_FAT GO:0016053~organic acid biosynthetic process 5 0.601684717208183 0.8157498202364619 NM_012055	NM_011820	NM_009890	NM_008969	NM_008324 540 141 13588 0.8923036511688994 1.0 0.9996663856286744 99.99999999998343
GOTERM_BP_FAT GO:0006633~fatty acid biosynthetic process 3 0.36101083032490977 0.8370752417540567 NM_011820	NM_009890	NM_008969 540 81 13588 0.9319615912208505 1.0 0.9997729836223737 99.99999999999804
GOTERM_BP_FAT GO:0006631~fatty acid metabolic process 6 0.7220216606498195 0.8596319848869608 NM_010329	NM_011820	NM_011609	NM_009890	NM_008969	NM_007381 540 184 13588 0.8205314009661836 1.0 0.9998627788009247 99.99999999999986
GOTERM_BP_FAT GO:0008610~lipid biosynthetic process 5 0.601684717208183 0.9968002604132459 NM_021547	NM_023377	NM_011820	NM_009890	NM_008969 540 285 13588 0.4414554905782976 1.0 0.9999999996002855 100.0
Annotation Cluster 174 Enrichment Score: 0.0610436263444044
Category Term Count % PValue Genes List Total Pop Hits Pop Total Fold Enrichment Bonferroni Benjamini FDR
GOTERM_BP_FAT GO:0007049~cell cycle 24 2.888086642599278 0.6339346636639085 NM_019935	NM_010329	NM_001014996	NM_080470	NM_008927	NM_009829	NM_028455	D13759	NM_198600	NM_177191	NM_011903	NM_008884	NM_028791	NM_011835	NM_009878	NM_028349	NM_008842	NM_019713	NM_011249	NM_011589	NM_011407	NM_010730	NM_007829	NM_016925 540 611 13588 0.9883978905255502 1.0 0.9959529885007852 99.9999974489292
GOTERM_BP_FAT GO:0022402~cell cycle process 15 1.8050541516245486 0.6987212332631904 NM_019935	NM_001014996	NM_080470	NM_008927	NM_009829	NM_198600	NM_177191	NM_008884	NM_011835	NM_028791	NM_019713	NM_011589	NM_011407	NM_007829	NM_016925 540 393 13588 0.9604184337008764 1.0 0.9980461962208018 99.9999999138985
GOTERM_BP_FAT GO:0022403~cell cycle phase 12 1.444043321299639 0.7576175699414075 NM_019935	NM_001014996	NM_080470	NM_008927	NM_009829	NM_011589	NM_198600	NM_011407	NM_177191	NM_028791	NM_011835	NM_016925 540 328 13588 0.9205962059620597 1.0 0.9991086571697598 99.99999999804363
GOTERM_BP_FAT GO:0000279~M phase 10 1.203369434416366 0.7956975459324318 NM_019935	NM_001014996	NM_080470	NM_008927	NM_011589	NM_198600	NM_177191	NM_028791	NM_011835	NM_016925 540 283 13588 0.8891506347336735 1.0 0.9995226715024662 99.99999999989998
SP_PIR_KEYWORDS cell cycle 14 1.684717208182912 0.8754288016282672 NM_080470	NM_009829	NM_028455	NM_198600	NM_177191	NM_011903	NM_011835	NM_028791	NM_009878	NM_028349	NM_008842	NM_019713	NM_011249	NM_011589 682 447 17854 0.8199203553176274 1.0 0.9957423838890753 99.99999999997611
GOTERM_BP_FAT GO:0000278~mitotic cell cycle 7 0.842358604091456 0.9256962163466682 NM_008927	NM_009829	NM_011589	NM_198600	NM_011407	NM_028791	NM_011835 540 244 13588 0.7218882817243473 1.0 0.9999804762390899 100.0
GOTERM_BP_FAT GO:0000280~nuclear division 5 0.601684717208183 0.9468601717858924 NM_008927	NM_011589	NM_198600	NM_028791	NM_011835 540 190 13588 0.6621832358674463 1.0 0.9999932498359283 100.0
GOTERM_BP_FAT GO:0007067~mitosis 5 0.601684717208183 0.9468601717858924 NM_008927	NM_011589	NM_198600	NM_028791	NM_011835 540 190 13588 0.6621832358674463 1.0 0.9999932498359283 100.0
GOTERM_BP_FAT GO:0000087~M phase of mitotic cell cycle 5 0.601684717208183 0.9523557713127935 NM_008927	NM_011589	NM_198600	NM_028791	NM_011835 540 194 13588 0.6485299732722413 1.0 0.9999951510311601 100.0
GOTERM_BP_FAT GO:0048285~organelle fission 5 0.601684717208183 0.9561295079886512 NM_008927	NM_011589	NM_198600	NM_028791	NM_011835 540 197 13588 0.6386538823087046 1.0 0.99999619001996 100.0
SP_PIR_KEYWORDS mitosis 4 0.48134777376654636 0.9691587044266051 NM_011589	NM_198600	NM_028791	NM_011835 682 179 17854 0.5850030308491292 1.0 0.9997270202329046 100.0
SP_PIR_KEYWORDS cell division 6 0.7220216606498195 0.9692015513197267 NM_009829	NM_011589	NM_198600	NM_177191	NM_028791	NM_011835 682 256 17854 0.6135676319648095 1.0 0.9997145329819251 100.0
GOTERM_BP_FAT GO:0051301~cell division 7 0.842358604091456 0.96939416642495 NM_009829	NM_011589	NM_198600	NM_177191	NM_028791	NM_011835	NM_007829 540 281 13588 0.6268353763015684 1.0 0.9999988694458567 100.0
Annotation Cluster 175 Enrichment Score: 0.05754592084798518
Category Term Count % PValue Genes List Total Pop Hits Pop Total Fold Enrichment Bonferroni Benjamini FDR
KEGG_PATHWAY mmu04080:Neuroactive ligand-receptor interaction 9 1.083032490974729 0.8717452190640929 AK041527	NM_133200	NM_008039	NM_020492	NM_008639	NM_010483	NM_009775	NM_010287	NM_008285	NM_008072 245 260 5738 0.8107064364207223 1.0 0.991429702917168 99.99999999749541
GOTERM_MF_FAT GO:0030594~neurotransmitter receptor activity 3 0.36101083032490977 0.8779834542067866 AK041527	NM_020492	NM_010287	NM_008072 547 87 13288 0.8376725713925486 1.0 0.9999563759744647 99.99999999999739
GOTERM_MF_FAT GO:0042165~neurotransmitter binding 3 0.36101083032490977 0.8779834542067866 AK041527	NM_020492	NM_010287	NM_008072 547 87 13288 0.8376725713925486 1.0 0.9999563759744647 99.99999999999739
Annotation Cluster 176 Enrichment Score: 0.05580325050129505
Category Term Count % PValue Genes List Total Pop Hits Pop Total Fold Enrichment Bonferroni Benjamini FDR
UP_SEQ_FEATURE domain:EGF-like 1 4 0.48134777376654636 0.8096070970924224 NM_010770	NM_001081249	AK083723	NM_027913	NM_007865 651 106 16021 0.9286728690258818 1.0 0.9999999989510304 99.99999999991479
INTERPRO IPR001881:EGF-like calcium-binding 3 0.36101083032490977 0.8841412413808394 NM_001081249	AK083723	NM_027913	NM_007865 712 91 17763 0.8224626497098407 1.0 0.9999997282156211 99.99999999999983
INTERPRO IPR000152:EGF-type aspartate/asparagine hydroxylation conserved site 3 0.36101083032490977 0.8948807480184445 NM_001081249	AK083723	NM_027913	NM_007865 712 94 17763 0.7962138417403778 1.0 0.9999998286546092 99.99999999999997
INTERPRO IPR018097:EGF-like calcium-binding	conserved site 3 0.36101083032490977 0.8948807480184445 NM_001081249	AK083723	NM_027913	NM_007865 712 94 17763 0.7962138417403778 1.0 0.9999998286546092 99.99999999999997
SMART SM00179:EGF_CA 3 0.36101083032490977 0.9176085718853911 NM_001081249	AK083723	NM_027913	NM_007865 407 91 9131 0.7396117396117395 1.0 0.9999652625618478 99.99999999999834
Annotation Cluster 177 Enrichment Score: 0.05499316877860293
Category Term Count % PValue Genes List Total Pop Hits Pop Total Fold Enrichment Bonferroni Benjamini FDR
GOTERM_MF_FAT GO:0004725~protein tyrosine phosphatase activity 4 0.48134777376654636 0.7902648802263225 NM_175118	NM_130447	NM_008927	NM_001127177	NM_008977 547 101 13288 0.9620793889260956 1.0 0.9998799440304083 99.99999999178296
INTERPRO IPR000387:Protein-tyrosine phosphatase 3 0.36101083032490977 0.8249110153068006 NM_175118	NM_130447	NM_001127177	NM_008977 712 78 17763 0.9595397579948143 1.0 0.9999976405849769 99.99999999988503
INTERPRO IPR000387:Dual-specific/protein-tyrosine phosphatase	conserved region 3 0.36101083032490977 0.8455548452891594 NM_175118	NM_130447	NM_001127177	NM_008977 712 82 17763 0.9127329405316525 1.0 0.9999984646205233 99.99999999998411
GOTERM_MF_FAT GO:0016791~phosphatase activity 8 0.9626955475330927 0.8630434642231907 NM_175118	NM_008384	NM_130447	NM_022882	NM_008927	NM_007431	AK009002	NM_001127177	NM_008977	NM_026004 547 238 13288 0.8165547754750895 1.0 0.9999589528140261 99.99999999998545
INTERPRO IPR016130:Protein-tyrosine phosphatase	active site 3 0.36101083032490977 0.8682408478202032 NM_175118	NM_130447	NM_001127177	NM_008977 712 87 17763 0.8602770244091438 1.0 0.9999993948263347 99.9999999999987
GOTERM_BP_FAT GO:0006470~protein amino acid dephosphorylation 3 0.36101083032490977 0.9441286998639901 NM_175118	NM_130447	NM_001127177	NM_008977 540 114 13588 0.6621832358674463 1.0 0.9999922456503126 100.0
GOTERM_MF_FAT GO:0004721~phosphoprotein phosphatase activity 4 0.48134777376654636 0.9523129173617876 NM_175118	NM_130447	NM_008927	NM_001127177	NM_008977 547 152 13288 0.6392764360627344 1.0 0.9999976325899809 100.0
GOTERM_BP_FAT GO:0016311~dephosphorylation 3 0.36101083032490977 0.9777984067416385 NM_175118	NM_130447	NM_001127177	NM_008977 540 141 13588 0.5353821907013397 1.0 0.9999996345621833 100.0
Annotation Cluster 178 Enrichment Score: 0.054264708740639274
Category Term Count % PValue Genes List Total Pop Hits Pop Total Fold Enrichment Bonferroni Benjamini FDR
GOTERM_CC_FAT GO:0005813~centrosome 5 0.601684717208183 0.8207795175817256 NM_001014996	NM_008538	NM_019713	NM_011835	NM_028349 442 160 12504 0.8840497737556561 1.0 0.9993411567106245 99.99999998868266
GOTERM_CC_FAT GO:0005815~microtubule organizing center 5 0.601684717208183 0.9048658594187583 NM_001014996	NM_008538	NM_019713	NM_011835	NM_028349 442 189 12504 0.7484019248725131 1.0 0.9996783851728586 99.99999999999754
GOTERM_CC_FAT GO:0015630~microtubule cytoskeleton 12 1.444043321299639 0.9255399322050838 NM_019453	NM_001014996	NM_008538	NM_008449	NM_001033136	NM_019713	NM_017379	NM_011835	NM_010623	NM_028349	NM_183151	NM_207215 442 450 12504 0.7543891402714933 1.0 0.9997284671064711 99.99999999999991
Annotation Cluster 179 Enrichment Score: 0.0539574881414487
Category Term Count % PValue Genes List Total Pop Hits Pop Total Fold Enrichment Bonferroni Benjamini FDR
GOTERM_CC_FAT GO:0031980~mitochondrial lumen 5 0.601684717208183 0.8316837579858043 NM_010479	NM_013671	NM_146142	NM_010478	NM_007808	NM_007381 442 163 12504 0.867778919023957 1.0 0.9992356327381342 99.99999999509579
GOTERM_CC_FAT GO:0005759~mitochondrial matrix 5 0.601684717208183 0.8316837579858043 NM_010479	NM_013671	NM_146142	NM_010478	NM_007808	NM_007381 442 163 12504 0.867778919023957 1.0 0.9992356327381342 99.99999999509579
GOTERM_CC_FAT GO:0044429~mitochondrial part 10 1.203369434416366 0.9958893663123594 NM_010479	NM_027314	NM_013671	NM_146142	NM_010478	NM_146118	NM_026646	NM_027869	NM_001033310	NM_007808	NM_007381 442 524 12504 0.5398777244309351 1.0 0.9999987266403136 100.0
Annotation Cluster 180 Enrichment Score: 0.05309060007916425
Category Term Count % PValue Genes List Total Pop Hits Pop Total Fold Enrichment Bonferroni Benjamini FDR
GOTERM_BP_FAT GO:0009101~glycoprotein biosynthetic process 4 0.48134777376654636 0.8483554272317597 NM_009177	NM_016888	NM_010242	NM_009344 540 117 13588 0.860272238050016 1.0 0.999821721823059 99.99999999999945
GOTERM_BP_FAT GO:0006486~protein amino acid glycosylation 3 0.36101083032490977 0.8811991799609467 NM_009177	NM_016888	NM_010242 540 91 13588 0.8295482295482296 1.0 0.9999141029426722 99.99999999999999
GOTERM_BP_FAT GO:0070085~glycosylation 3 0.36101083032490977 0.8811991799609467 NM_009177	NM_016888	NM_010242 540 91 13588 0.8295482295482296 1.0 0.9999141029426722 99.99999999999999
GOTERM_BP_FAT GO:0043413~biopolymer glycosylation 3 0.36101083032490977 0.8811991799609467 NM_009177	NM_016888	NM_010242 540 91 13588 0.8295482295482296 1.0 0.9999141029426722 99.99999999999999
GOTERM_BP_FAT GO:0009100~glycoprotein metabolic process 4 0.48134777376654636 0.9348607020645554 NM_009177	NM_016888	NM_010242	NM_009344 540 147 13588 0.6847064751826657 1.0 0.9999869240612727 100.0
Annotation Cluster 181 Enrichment Score: 0.05201098409720868
Category Term Count % PValue Genes List Total Pop Hits Pop Total Fold Enrichment Bonferroni Benjamini FDR
GOTERM_BP_FAT GO:0006006~glucose metabolic process 5 0.601684717208183 0.8114152659224003 NM_019703	NM_013820	NM_007498	NM_009716	NM_013693 540 140 13588 0.8986772486772486 1.0 0.9996338171392449 99.99999999997516
GOTERM_BP_FAT GO:0019318~hexose metabolic process 5 0.601684717208183 0.9073702760636936 NM_019703	NM_013820	NM_007498	NM_009716	NM_013693 540 169 13588 0.7444663598509752 1.0 0.9999603033389814 100.0
GOTERM_BP_FAT GO:0005996~monosaccharide metabolic process 5 0.601684717208183 0.9482859697821445 NM_019703	NM_013820	NM_007498	NM_009716	NM_013693 540 191 13588 0.6587163079309676 1.0 0.9999938207315751 100.0
Annotation Cluster 182 Enrichment Score: 0.04959808278626778
Category Term Count % PValue Genes List Total Pop Hits Pop Total Fold Enrichment Bonferroni Benjamini FDR
GOTERM_CC_FAT GO:0005667~transcription factor complex 8 0.9626955475330927 0.723577523648335 NM_172446	NM_013627	NM_011141	NM_011249	NM_007498	NM_001100449	NM_009716	NM_013498 442 234 12504 0.9671655644506325 1.0 0.9985230881194922 99.9999963631484
GOTERM_CC_FAT GO:0044451~nucleoplasm part 16 1.9253910950661854 0.808116648981144 NM_021788	NM_013627	NM_013594	NM_019937	NM_011141	NM_001100449	NM_007498	NM_008884	NM_009716	NM_013673	BC028649	NM_172446	NM_011249	NM_080510	NM_001045529	NM_013498	NM_007829 442 513 12504 0.8823264798496997 1.0 0.9993598864237878 99.99999997189832
GOTERM_CC_FAT GO:0005654~nucleoplasm 18 2.166064981949458 0.854371793654104 NM_021788	NM_013627	NM_013594	NM_019937	NM_011141	NM_001100449	NM_007498	NM_008562	NM_008884	NM_009716	NM_013673	BC028649	NM_172446	NM_011249	NM_080510	NM_001045529	NM_008329	NM_013498	NM_007829 442 599 12504 0.8501046238451719 1.0 0.9995261978922217 99.99999999928734
GOTERM_CC_FAT GO:0031974~membrane-enclosed lumen 32 3.850782190132371 0.9691385878094795 NM_010479	NM_010478	NM_013627	NM_001033450	NM_022310	NM_009344	NM_008884	NM_019655	AK156931	NM_007381	NM_013673	BC028649	NM_011530	NM_011249	NM_080510	NM_001045529	NM_013498	NM_021788	NM_013671	NM_146142	NM_013594	NM_019937	NM_011141	NM_007498	NM_001100449	AK037413	NM_027869	NM_008562	NM_009716	NM_001038587	NM_020622	NM_172446	NM_007808	NM_008329	NM_007829 442 1174 12504 0.7710962251497376 1.0 0.9999292994424168 100.0
GOTERM_CC_FAT GO:0031981~nuclear lumen 23 2.7677496991576414 0.9709482162679776 NM_013627	NM_001033450	NM_009344	NM_019655	NM_008884	AK156931	NM_013673	BC028649	NM_011249	NM_080510	NM_001045529	NM_013498	NM_021788	NM_013594	NM_019937	NM_011141	NM_007498	NM_001100449	AK037413	NM_008562	NM_009716	NM_001038587	NM_172446	NM_008329	NM_007829 442 883 12504 0.7368750096083385 1.0 0.9999344738198793 100.0
GOTERM_CC_FAT GO:0070013~intracellular organelle lumen 30 3.6101083032490973 0.9774943591646493 NM_010479	NM_010478	NM_013627	NM_001033450	NM_022310	NM_009344	NM_008884	NM_019655	AK156931	NM_007381	NM_013673	BC028649	NM_011530	NM_011249	NM_080510	NM_001045529	NM_013498	NM_021788	NM_146142	NM_013671	NM_013594	NM_019937	NM_011141	NM_001100449	NM_007498	AK037413	NM_008562	NM_009716	NM_001038587	NM_172446	NM_007808	NM_008329	NM_007829 442 1133 12504 0.7490624737912002 1.0 0.9999483534519715 100.0
GOTERM_CC_FAT GO:0043233~organelle lumen 30 3.6101083032490973 0.9783881455067317 NM_010479	NM_010478	NM_013627	NM_001033450	NM_022310	NM_009344	NM_008884	NM_019655	AK156931	NM_007381	NM_013673	BC028649	NM_011530	NM_011249	NM_080510	NM_001045529	NM_013498	NM_021788	NM_146142	NM_013671	NM_013594	NM_019937	NM_011141	NM_001100449	NM_007498	AK037413	NM_008562	NM_009716	NM_001038587	NM_172446	NM_007808	NM_008329	NM_007829 442 1136 12504 0.7470843158498502 1.0 0.9999492707541846 100.0
Annotation Cluster 183 Enrichment Score: 0.048800728634724864
Category Term Count % PValue Genes List Total Pop Hits Pop Total Fold Enrichment Bonferroni Benjamini FDR
GOTERM_BP_FAT GO:0010605~negative regulation of macromolecule metabolic process 18 2.166064981949458 0.7936651929792076 NM_021788	NM_008619	NM_019935	NM_008884	NM_007913	NM_019655	NM_013693	NM_001038587	NM_172446	NM_009896	NM_031168	NM_177643	NM_011249	NM_033601	NM_181853	NM_011589	NM_001013769	NM_009045	NM_007829 540 506 13588 0.8951251646903821 1.0 0.999515710586142 99.9999999998812
GOTERM_BP_FAT GO:0010629~negative regulation of gene expression 14 1.684717208182912 0.8330551863186757 NM_021788	NM_019935	NM_008619	NM_019655	NM_007913	NM_008884	NM_013693	NM_001038587	NM_172446	NM_177643	NM_011249	NM_181853	NM_011589	NM_001013769	NM_007829 540 410 13588 0.859223125564589 1.0 0.999750260326548 99.99999999999703
GOTERM_BP_FAT GO:0010558~negative regulation of macromolecule biosynthetic process 14 1.684717208182912 0.8517936294896036 NM_019935	NM_021788	NM_007913	NM_008884	NM_013693	NM_172446	NM_031168	NM_177643	NM_033601	NM_011249	NM_181853	NM_011589	NM_001013769	NM_007829 540 418 13588 0.8427786638312954 1.0 0.9998306085760302 99.99999999999962
GOTERM_BP_FAT GO:0031327~negative regulation of cellular biosynthetic process 14 1.684717208182912 0.876804597058186 NM_019935	NM_021788	NM_007913	NM_008884	NM_013693	NM_172446	NM_031168	NM_177643	NM_033601	NM_011249	NM_181853	NM_011589	NM_001013769	NM_007829 540 430 13588 0.8192592592592591 1.0 0.9999081117108058 99.99999999999999
GOTERM_BP_FAT GO:0016481~negative regulation of transcription 12 1.444043321299639 0.8776404086431594 NM_021788	NM_019935	NM_172446	NM_177643	NM_011249	NM_011589	NM_181853	NM_001013769	NM_008884	NM_007913	NM_013693	NM_007829 540 372 13588 0.8117084826762246 1.0 0.9999074654725022 99.99999999999999
GOTERM_BP_FAT GO:0009890~negative regulation of biosynthetic process 14 1.684717208182912 0.8843542914010687 NM_019935	NM_021788	NM_007913	NM_008884	NM_013693	NM_172446	NM_031168	NM_177643	NM_033601	NM_011249	NM_181853	NM_011589	NM_001013769	NM_007829 540 434 13588 0.8117084826762245 1.0 0.9999192827694083 100.0
GOTERM_BP_FAT GO:0045934~negative regulation of nucleobase	nucleoside	nucleotide and nucleic acid metabolic process 12 1.444043321299639 0.9209788089544008 NM_021788	NM_019935	NM_172446	NM_177643	NM_011249	NM_011589	NM_181853	NM_001013769	NM_008884	NM_007913	NM_013693	NM_007829 540 397 13588 0.7605933389308704 1.0 0.9999771772043826 100.0
GOTERM_BP_FAT GO:0051172~negative regulation of nitrogen compound metabolic process 12 1.444043321299639 0.9265406417681782 NM_021788	NM_019935	NM_172446	NM_177643	NM_011249	NM_011589	NM_181853	NM_001013769	NM_008884	NM_007913	NM_013693	NM_007829 540 401 13588 0.7530063729564976 1.0 0.9999810002074823 100.0
GOTERM_BP_FAT GO:0000122~negative regulation of transcription from RNA polymerase II promoter 6 0.7220216606498195 0.954748281754389 NM_021788	NM_019935	NM_011249	NM_011589	NM_007913	NM_013693 540 231 13588 0.6535834535834537 1.0 0.999995783355876 100.0
GOTERM_BP_FAT GO:0045892~negative regulation of transcription	DNA-dependent 8 0.9626955475330927 0.963773016148033 NM_021788	NM_019935	NM_011249	NM_011589	NM_181853	NM_007913	NM_013693	NM_007829 540 308 13588 0.6535834535834536 1.0 0.9999979071374843 100.0
GOTERM_BP_FAT GO:0051253~negative regulation of RNA metabolic process 8 0.9626955475330927 0.9654349442372776 NM_021788	NM_019935	NM_011249	NM_011589	NM_181853	NM_007913	NM_013693	NM_007829 540 310 13588 0.6493667861409798 1.0 0.9999982193077354 100.0
Annotation Cluster 184 Enrichment Score: 0.044622969889999135
Category Term Count % PValue Genes List Total Pop Hits Pop Total Fold Enrichment Bonferroni Benjamini FDR
UP_SEQ_FEATURE domain:EF-hand 3 3 0.36101083032490977 0.851043887722279 NM_145523	NM_146118	NM_144532 651 82 16021 0.900359671799483 1.0 0.9999999998586793 99.99999999999861
INTERPRO IPR018247:EF-HAND 1 7 0.842358604091456 0.8532106188877444 NM_178890	NM_145523	NM_146118	NM_013650	NM_144532	NM_054095	NM_080638 712 211 17763 0.8276598860429203 1.0 0.9999988225501072 99.99999999999288
UP_SEQ_FEATURE calcium-binding region:1 4 0.48134777376654636 0.8701551454217769 NM_145523	NM_146118	NM_144532	NM_054095 651 120 16021 0.8203277009728623 1.0 0.9999999999607295 99.99999999999986
UP_SEQ_FEATURE domain:EF-hand 2 5 0.601684717208183 0.8936863035453085 NM_145523	NM_146118	NM_013650	NM_144532	NM_054095 651 160 16021 0.7690572196620584 1.0 0.9999999999905125 100.0
INTERPRO IPR011992:EF-Hand type 7 0.842358604091456 0.8957659049693278 NM_145523	NM_146118	NM_013650	NM_144532	NM_019963	AK041599	NM_054095	NM_009283 712 227 17763 0.7693226253526704 1.0 0.9999998198489687 99.99999999999997
UP_SEQ_FEATURE domain:EF-hand 1 5 0.601684717208183 0.8964027721605221 NM_145523	NM_146118	NM_013650	NM_144532	NM_054095 651 161 16021 0.7642804667449028 1.0 0.9999999999898908 100.0
INTERPRO IPR018248:EF hand 4 0.48134777376654636 0.9028207103322675 NM_146118	NM_013650	NM_144532	NM_054095 712 132 17763 0.7560010214504597 1.0 0.9999998756761224 99.99999999999999
INTERPRO IPR002048:Calcium-binding EF-hand 4 0.48134777376654636 0.9158070860307965 NM_145523	NM_146118	NM_144532	NM_054095 712 137 17763 0.7284097432953334 1.0 0.9999999475378651 100.0
UP_SEQ_FEATURE calcium-binding region:2 3 0.36101083032490977 0.9412254911869012 NM_145523	NM_144532	NM_054095 651 110 16021 0.6711772098868873 1.0 0.9999999999997523 100.0
SMART SM00054:EFh 4 0.48134777376654636 0.9470509773410927 NM_145523	NM_146118	NM_144532	NM_054095 407 137 9131 0.6550332681719543 1.0 0.9999912534464686 99.99999999999999
INTERPRO IPR018249:EF-HAND 2 5 0.601684717208183 0.9664670647768298 NM_145523	NM_146118	NM_013650	NM_144532	NM_054095 712 205 17763 0.6084886270211016 1.0 0.9999999997453966 100.0
Annotation Cluster 185 Enrichment Score: 0.03949262095359508
Category Term Count % PValue Genes List Total Pop Hits Pop Total Fold Enrichment Bonferroni Benjamini FDR
GOTERM_BP_FAT GO:0009953~dorsal/ventral pattern formation 3 0.36101083032490977 0.7274965955947303 NM_013627	NM_181732	NM_010710 540 64 13588 1.1795138888888888 1.0 0.9986666632813246 99.99999998498552
GOTERM_BP_FAT GO:0003002~regionalization 5 0.601684717208183 0.9727840497140569 NM_013627	NM_181732	NM_010710	NM_018790	NM_007865 540 214 13588 0.5879196953963309 1.0 0.9999992689382077 100.0
GOTERM_BP_FAT GO:0009952~anterior/posterior pattern formation 3 0.36101083032490977 0.9854136972694876 NM_013627	NM_018790	NM_007865 540 153 13588 0.4933914306463326 1.0 0.9999999130084928 100.0
GOTERM_BP_FAT GO:0007389~pattern specification process 5 0.601684717208183 0.9966978354811861 NM_013627	NM_181732	NM_010710	NM_018790	NM_007865 540 284 13588 0.4430099113197704 1.0 0.9999999995661146 100.0
Annotation Cluster 186 Enrichment Score: 0.03936745844372816
Category Term Count % PValue Genes List Total Pop Hits Pop Total Fold Enrichment Bonferroni Benjamini FDR
GOTERM_CC_FAT GO:0005578~proteinaceous extracellular matrix 8 0.9626955475330927 0.9039086373604504 NM_009373	NM_008607	NM_010770	NM_001081249	NM_011150	NM_001044384	AK083723	NM_009347	NM_009348 442 297 12504 0.762009232597468 1.0 0.9997249603972707 99.9999999999972
SP_PIR_KEYWORDS extracellular matrix 6 0.7220216606498195 0.9128252670475645 NM_008607	NM_001081249	NM_011150	NM_001044384	AK083723	NM_009347	NM_009348 682 213 17854 0.7374333980422123 1.0 0.9978735663829432 99.99999999999983
GOTERM_CC_FAT GO:0031012~extracellular matrix 8 0.9626955475330927 0.9233905708334159 NM_009373	NM_008607	NM_010770	NM_001081249	NM_011150	NM_001044384	AK083723	NM_009347	NM_009348 442 309 12504 0.7324166410402848 1.0 0.9997937611395072 99.99999999999987
Annotation Cluster 187 Enrichment Score: 0.036191110384861135
Category Term Count % PValue Genes List Total Pop Hits Pop Total Fold Enrichment Bonferroni Benjamini FDR
GOTERM_BP_FAT GO:0051216~cartilage development 3 0.36101083032490977 0.8211955544877202 NM_008607	NM_007558	NM_013518 540 78 13588 0.9678062678062678 1.0 0.9996951300861574 99.99999999999017
GOTERM_BP_FAT GO:0001503~ossification 3 0.36101083032490977 0.9270833553149792 NM_008607	NM_007558	NM_013518 540 106 13588 0.7121593291404612 1.0 0.9999811971609472 100.0
GOTERM_BP_FAT GO:0060348~bone development 3 0.36101083032490977 0.9511593821696802 NM_008607	NM_007558	NM_013518 540 118 13588 0.6397363465160076 1.0 0.999994874391424 100.0
GOTERM_BP_FAT GO:0001501~skeletal system development 6 0.7220216606498195 0.9895024840002888 NM_008607	NM_153287	NM_178892	NM_007558	NM_013518	NM_172863 540 285 13588 0.5297465886939572 1.0 0.9999999714500514 100.0
Annotation Cluster 188 Enrichment Score: 0.03507012357087566
Category Term Count % PValue Genes List Total Pop Hits Pop Total Fold Enrichment Bonferroni Benjamini FDR
GOTERM_MF_FAT GO:0022836~gated channel activity 9 1.083032490974729 0.8961591707256775 NM_013927	NM_009783	NM_177866	NM_020492	NM_019432	NM_013885	NM_007807	NM_001037099	NM_008072 547 281 13288 0.7780517478058904 1.0 0.9999676773647429 99.99999999999977
GOTERM_MF_FAT GO:0022834~ligand-gated channel activity 3 0.36101083032490977 0.9358413659665126 NM_013927	NM_020492	NM_008072 547 106 13288 0.6875237142561484 1.0 0.999993427522705 100.0
GOTERM_MF_FAT GO:0015276~ligand-gated ion channel activity 3 0.36101083032490977 0.9358413659665126 NM_013927	NM_020492	NM_008072 547 106 13288 0.6875237142561484 1.0 0.999993427522705 100.0
Annotation Cluster 189 Enrichment Score: 0.032432915781004025
Category Term Count % PValue Genes List Total Pop Hits Pop Total Fold Enrichment Bonferroni Benjamini FDR
GOTERM_CC_FAT GO:0042598~vesicular fraction 5 0.601684717208183 0.8885803669231381 NM_008289	NM_001025313	NM_207636	NM_008969	NM_145391	NM_009318 442 182 12504 0.7771866142906867 1.0 0.9996171672282635 99.99999999997988
GOTERM_CC_FAT GO:0005626~insoluble fraction 14 1.684717208182912 0.9364934354610362 NM_008289	NM_001025313	NM_007604	NM_008884	NM_026094	NM_011610	NM_009871	NM_011698	NM_020492	NM_207636	NM_145391	NM_008969	NM_009318	NM_009806	NM_013479 442 528 12504 0.7501028383381324 1.0 0.9997844083070465 99.99999999999999
GOTERM_CC_FAT GO:0000267~cell fraction 16 1.9253910950661854 0.9370777294715592 NM_008289	NM_001025313	NM_007604	NM_013885	NM_008884	NM_026094	NM_011610	NM_009871	NM_011698	NM_020492	NM_207636	NM_007808	NM_008969	NM_145391	NM_009318	NM_013479	NM_009806 442 596 12504 0.7594521546357316 1.0 0.9997508773833739 99.99999999999999
GOTERM_CC_FAT GO:0005624~membrane fraction 13 1.5643802647412757 0.9512425523157575 NM_008289	NM_001025313	NM_007604	NM_026094	NM_011610	NM_009871	NM_011698	NM_020492	NM_207636	NM_145391	NM_008969	NM_009318	NM_009806	NM_013479 442 510 12504 0.7211072664359861 1.0 0.9998346245601568 100.0
Annotation Cluster 190 Enrichment Score: 0.02932541343378921
Category Term Count % PValue Genes List Total Pop Hits Pop Total Fold Enrichment Bonferroni Benjamini FDR
UP_SEQ_FEATURE domain:PDZ 3 0.36101083032490977 0.9025787621726057 NM_011698	NM_172951	NM_009806 651 95 16021 0.7771525588163959 1.0 0.9999999999927334 100.0
INTERPRO IPR001478:PDZ/DHR/GLGF 4 0.48134777376654636 0.938986979769294 NM_011698	NM_172951	NM_016807	NM_009806 712 148 17763 0.6742711812936533 1.0 0.9999999923498829 100.0
SMART SM00228:PDZ 4 0.48134777376654636 0.9635607015257702 NM_011698	NM_172951	NM_016807	NM_009806 407 148 9131 0.6063483631051197 1.0 0.9999968476373836 100.0
Annotation Cluster 191 Enrichment Score: 0.027069470290706315
Category Term Count % PValue Genes List Total Pop Hits Pop Total Fold Enrichment Bonferroni Benjamini FDR
GOTERM_CC_FAT GO:0005912~adherens junction 3 0.36101083032490977 0.8926068198649566 NM_009988	AK050046	NM_007604 442 106 12504 0.8006488517032359 1.0 0.9996305496927557 99.99999999998768
GOTERM_CC_FAT GO:0070161~anchoring junction 3 0.36101083032490977 0.9345206804005258 NM_009988	AK050046	NM_007604 442 123 12504 0.6899900673214877 1.0 0.9997831527492188 99.99999999999997
GOTERM_CC_FAT GO:0030054~cell junction 9 1.083032490974729 0.9943573125916186 NM_009988	NM_016675	NM_011698	NM_020492	AK050046	NM_022030	NM_007604	NM_018790	NM_008072 442 470 12504 0.5417156060460191 1.0 0.9999975009774008 100.0
Annotation Cluster 192 Enrichment Score: 0.02612675704008368
Category Term Count % PValue Genes List Total Pop Hits Pop Total Fold Enrichment Bonferroni Benjamini FDR
GOTERM_CC_FAT GO:0044430~cytoskeletal part 23 2.7677496991576414 0.8807442754651925 NM_016879	NM_001014996	NM_001033136	NM_008449	NM_007604	NM_011835	NM_010623	NM_028349	NM_183151	NM_010659	NM_019453	NM_133730	NM_013639	AK050046	NM_008538	NM_001099635	NM_019713	NM_016749	NM_017379	NM_010867	NM_018790	NM_010661	NM_016880 442 774 12504 0.8406468132870323 1.0 0.9995962977316064 99.99999999995023
SP_PIR_KEYWORDS cytoskeleton 18 2.166064981949458 0.9004988908546987 NM_011890	AK039992	NM_001014996	NM_013650	NM_001033136	NM_009635	NM_011835	NM_028349	NM_172612	NM_183151	NM_019453	AK038837	AK050046	NM_008538	NM_019713	NM_172951	NM_013632	NM_010867	NM_018790 682 583 17854 0.808267480873025 1.0 0.9973459822393171 99.99999999999896
GOTERM_CC_FAT GO:0015630~microtubule cytoskeleton 12 1.444043321299639 0.9255399322050838 NM_019453	NM_001014996	NM_008538	NM_008449	NM_001033136	NM_019713	NM_017379	NM_011835	NM_010623	NM_028349	NM_183151	NM_207215 442 450 12504 0.7543891402714933 1.0 0.9997284671064711 99.99999999999991
GOTERM_CC_FAT GO:0005856~cytoskeleton 31 3.730445246690734 0.9605033762353867 NM_011890	NM_001014996	NM_008449	NM_207215	NM_172612	NM_010659	AK038837	NM_133730	NM_013639	NM_001048207	AK050046	NM_019713	NM_013632	NM_017379	NM_010867	NM_016879	AK039992	NM_009635	NM_001033136	NM_007604	NM_011835	NM_010623	NM_028349	NM_183151	NM_019453	NM_008538	NM_001099635	NM_016749	NM_172951	NM_018790	NM_016880	NM_010661 442 1122 12504 0.7816197643187263 1.0 0.9998922088759854 100.0
GOTERM_CC_FAT GO:0043232~intracellular non-membrane-bounded organelle 51 6.137184115523466 0.9942742562609861 NM_001033450	NM_001014996	NM_178216	NM_009344	NM_019655	NM_172612	NM_013673	NM_013637	AK038837	NM_013639	NM_013632	NM_017379	NM_010867	NM_021788	NM_146142	NM_013594	AK037413	NM_028349	NM_010623	NM_008538	NM_016749	NM_181853	NM_008329	NM_018790	NM_010661	NM_007829	NM_011890	NM_008449	NM_008884	NM_181345	AK156931	NM_207215	NM_010659	BC028649	NM_133730	NM_001048207	AK050046	NM_144532	NM_019713	AK039992	NM_016879	NM_080470	NM_001033136	NM_009635	NM_007604	NM_177191	NM_028791	NM_011835	NM_001038587	NM_183151
GOTERM_CC_FAT GO:0043228~non-membrane-bounded organelle 51 6.137184115523466 0.9942742562609861 NM_001033450	NM_001014996	NM_178216	NM_009344	NM_019655	NM_172612	NM_013673	NM_013637	AK038837	NM_013639	NM_013632	NM_017379	NM_010867	NM_021788	NM_146142	NM_013594	AK037413	NM_028349	NM_010623	NM_008538	NM_016749	NM_181853	NM_008329	NM_018790	NM_010661	NM_007829	NM_011890	NM_008449	NM_008884	NM_181345	AK156931	NM_207215	NM_010659	BC028649	NM_133730	NM_001048207	AK050046	NM_144532	NM_019713	AK039992	NM_016879	NM_080470	NM_001033136	NM_009635	NM_007604	NM_177191	NM_028791	NM_011835	NM_001038587	NM_183151
Annotation Cluster 193 Enrichment Score: 0.024692008395969387
Category Term Count % PValue Genes List Total Pop Hits Pop Total Fold Enrichment Bonferroni Benjamini FDR
GOTERM_MF_FAT GO:0008047~enzyme activator activity 8 0.9626955475330927 0.8910721510454191 NM_009871	NM_015811	NM_011267	NM_133914	NM_001008232	AK080820	NM_028455	AK087754 547 249 13288 0.7804820745504871 1.0 0.9999653512414268 99.99999999999952
GOTERM_MF_FAT GO:0005096~GTPase activator activity 6 0.7220216606498195 0.9003925846014613 NM_015811	NM_011267	NM_133914	NM_001008232	NM_028455	AK087754 547 192 13288 0.7591407678244972 1.0 0.999968932055511 99.99999999999987
SP_PIR_KEYWORDS GTPase activation 3 0.36101083032490977 0.9681762174580874 NM_133914	NM_028455	AK087754 682 136 17854 0.5774754183198206 1.0 0.9997198711638179 100.0
GOTERM_MF_FAT GO:0030695~GTPase regulator activity 9 1.083032490974729 0.9831106540912165 NM_015811	NM_011267	NM_133914	NM_001008232	NM_026136	NM_027702	NM_028455	NM_181318	AK087754 547 361 13288 0.6056303078489064 1.0 0.9999999597030594 100.0
GOTERM_MF_FAT GO:0060589~nucleoside-triphosphatase regulator activity 9 1.083032490974729 0.9854585565152132 NM_015811	NM_011267	NM_133914	NM_001008232	NM_026136	NM_027702	NM_028455	NM_181318	AK087754 547 367 13288 0.5957289949140468 1.0 0.9999999728189483 100.0
Annotation Cluster 194 Enrichment Score: 0.024367237732850988
Category Term Count % PValue Genes List Total Pop Hits Pop Total Fold Enrichment Bonferroni Benjamini FDR
GOTERM_BP_FAT GO:0035113~embryonic appendage morphogenesis 3 0.36101083032490977 0.9020860779269987 NM_008607	NM_013518	NM_172863 540 97 13588 0.7782359679266896 1.0 0.9999543278601191 100.0
GOTERM_BP_FAT GO:0030326~embryonic limb morphogenesis 3 0.36101083032490977 0.9020860779269987 NM_008607	NM_013518	NM_172863 540 97 13588 0.7782359679266896 1.0 0.9999543278601191 100.0
GOTERM_BP_FAT GO:0035107~appendage morphogenesis 3 0.36101083032490977 0.9459715935205287 NM_008607	NM_013518	NM_172863 540 115 13588 0.6564251207729469 1.0 0.99999293524026 100.0
GOTERM_BP_FAT GO:0035108~limb morphogenesis 3 0.36101083032490977 0.9459715935205287 NM_008607	NM_013518	NM_172863 540 115 13588 0.6564251207729469 1.0 0.99999293524026 100.0
GOTERM_BP_FAT GO:0060173~limb development 3 0.36101083032490977 0.9527804910670384 NM_008607	NM_013518	NM_172863 540 119 13588 0.634360410830999 1.0 0.9999952173104861 100.0
GOTERM_BP_FAT GO:0048736~appendage development 3 0.36101083032490977 0.9527804910670384 NM_008607	NM_013518	NM_172863 540 119 13588 0.634360410830999 1.0 0.9999952173104861 100.0
GOTERM_BP_FAT GO:0048598~embryonic morphogenesis 9 1.083032490974729 0.975904557573627 NM_008607	NM_172709	AK080820	NM_007707	NM_053080	NM_012020	NM_013518	NM_172863	NM_007865 540 359 13588 0.6308263695450325 1.0 0.9999995100904893 100.0
GOTERM_BP_FAT GO:0001501~skeletal system development 6 0.7220216606498195 0.9895024840002888 NM_008607	NM_153287	NM_178892	NM_007558	NM_013518	NM_172863 540 285 13588 0.5297465886939572 1.0 0.9999999714500514 100.0
Annotation Cluster 195 Enrichment Score: 0.024138174451656915
Category Term Count % PValue Genes List Total Pop Hits Pop Total Fold Enrichment Bonferroni Benjamini FDR
GOTERM_BP_FAT GO:0007010~cytoskeleton organization 10 1.203369434416366 0.9044437023165753 NM_011890	NM_028778	NM_133730	NM_013639	NM_001014996	NM_009635	NM_028455	NM_007604	NM_017379	NM_011835 540 326 13588 0.7718700295387412 1.0 0.9999563960498791 100.0
GOTERM_BP_FAT GO:0030036~actin cytoskeleton organization 4 0.48134777376654636 0.961952612308601 NM_028778	NM_009635	NM_028455	NM_007604 540 165 13588 0.6100112233445567 1.0 0.9999975751899117 100.0
GOTERM_BP_FAT GO:0030029~actin filament-based process 4 0.48134777376654636 0.9728598024977801 NM_028778	NM_009635	NM_028455	NM_007604 540 176 13588 0.5718855218855219 1.0 0.9999992585908247 100.0
Annotation Cluster 196 Enrichment Score: 0.02374238517691375
Category Term Count % PValue Genes List Total Pop Hits Pop Total Fold Enrichment Bonferroni Benjamini FDR
UP_SEQ_FEATURE domain:Helix-loop-helix motif 3 0.36101083032490977 0.9391846740078877 NM_010916	NM_010751	NM_011376 651 109 16021 0.6773347989684184 1.0 0.9999999999997076 100.0
INTERPRO IPR001092:Basic helix-loop-helix dimerisation region bHLH 3 0.36101083032490977 0.940133195039891 NM_010916	NM_010751	NM_011376 712 111 17763 0.6742711812936532 1.0 0.9999999923533709 100.0
SMART SM00353:HLH 3 0.36101083032490977 0.9612413840685741 NM_010916	NM_010751	NM_011376 407 111 9131 0.6063483631051199 1.0 0.9999968031717975 100.0
Annotation Cluster 197 Enrichment Score: 0.02136006299343037
Category Term Count % PValue Genes List Total Pop Hits Pop Total Fold Enrichment Bonferroni Benjamini FDR
UP_SEQ_FEATURE domain:BTB 4 0.48134777376654636 0.8423799991243481 NM_178890	NM_009671	NM_011150	NM_028055 651 113 16021 0.8711444612101192 1.0 0.9999999998319467 99.9999999999964
INTERPRO IPR013069:BTB/POZ 3 0.36101083032490977 0.9664685837782307 NM_178890	NM_009671	NM_028055 712 128 17763 0.5847195400280899 1.0 0.9999999997059346 100.0
[truncated: 95 more rows]
[truncated: 106 more columns]

## Sheet: N2
Annotation Cluster 1	Enrichment Score: 7.523556711640295
[truncated: 4,027 more rows]

## Sheet: N3
Annotation Cluster 1	Enrichment Score: 34.49722833257077
[truncated: 1,651 more rows]
[truncated: 106 more columns]

## Sheet: N4
Annotation Cluster 1	Enrichment Score: 2.7850999887658
[truncated: 1,696 more rows]

[truncated: 40 more sheets: N5, N6, N7, N8, N9, N10, N11, N12, N13, N14, N15, N16, N17, N18, N19, N20, N21, N22, N23, N24 …]
