# Supplementary material for: An Ultrasensitive Mechanism Regulates Influenza Virus-Induced Inflammation
Source: PLoS Pathog. 2015 Jun 5;11(6):e1004856. doi: 10.1371/journal.ppat.1004856 (PMC4457877; doi:10.1371/journal.ppat.1004856)
Supplement: S2 File — For each module, we report the top enriched annotation clusters as well as various measurements of enrichment (the Bonferroni, Benjamini, and the false discovery [FDR] adjusted p value. Additional information on the enrichment statistics can be found at david.abcc.ncifcrf.gov (XLS) [file ppat.1004856.s013.xls]

## Sheet: Table Explanation
	Each of the kME- submodules, labeled N1, N2,…,N45 were analyzed using DAVID bioinformatics tool to determine enriched biological functions. For each module, we report the top enriched annotation clusters as well as various measurements of enrichment (the Bonferroni , Benjamini, and the false discovery [FDR] adjusted p value. Additional information on the enrichment statisticis can be found at dav…

## Sheet: N1
Annotation Cluster 1	Enrichment Score: 3.9728838356505856
Category	Term	Count	%	PValue	Genes	List Total	Pop Hits	Pop Total	Fold Enrichment	Bonferroni	Benjamini	FDR
SP_PIR_KEYWORDS	extracellular matrix	19	4.82234	2.53981e-07	NM_139298, NM_001081374, NM_026778, AK029026, NM_008524, NM_153127, NM_009523, NM_023653, NM_011261, NM_007732, NM_025711, NM_177033, NM_029568, NM_009519, NM_175506, NM_028266, NM_178929, NM_015776, NM_025685	354	213	17854	4.4989	7.00963e-05	7.00963e-05	0.000335076
GOTERM_CC_FAT	GO:0005578~proteinaceous extracellular matrix	20	5.07614	1.14681e-05	NM_139298, NM_001081374, NM_026778, NM_008973, AK029026, NM_008524, NM_153127, NM_009523, NM_023653, NM_011261, NM_007732, NM_025711, NM_177033, NM_029568, NM_009519, NM_175506, NM_028266, NM_178929, NM_015776, NM_025685	257	297	12504	3.27634	0.00300014	0.00300014	0.0150069
GOTERM_CC_FAT	GO:0031012~extracellular matrix	20	5.07614	2.01989e-05	NM_139298, NM_001081374, NM_026778, NM_008973, AK029026, NM_008524, NM_153127, NM_009523, NM_023653, NM_011261, NM_007732, NM_025711, NM_177033, NM_029568, NM_009519, NM_175506, NM_028266, NM_178929, NM_015776, NM_025685	257	309	12504	3.14911	0.00527818	0.00264258	0.0264305
SP_PIR_KEYWORDS	Secreted	50	12.6904	9.23793e-05	NM_001081374, NM_026778, NM_001012477, NM_009800, NM_177033, NM_025711, NM_145741, NM_028266, NM_026838, NM_178929, NM_022723, NM_025685, NM_134096, NM_013494, NM_028977, NM_023653, NM_011261, AK011976, NM_007732, NM_029568, NM_175506, NM_027062, NM_029847, NM_010564, NM_134065, NM_139298, AK029026, NM_021885, NM_009523, NM_053094, NM_138587, NM_011697, NM_009519, NM_030127, NM_177793, NM_175263,…	354	1420	17854	1.77588	0.0251755	0.00635419	0.121807
GOTERM_CC_FAT	GO:0005576~extracellular region	49	12.4365	0.00971745	NM_001081374, NM_026778, NM_001012477, NM_009800, NM_177033, NM_025711, NM_145741, NM_028266, NM_026838, NM_178929, NM_022723, NM_025685, NM_134096, NM_013494, NM_009115, NM_011261, AK011976, NM_007732, NM_023653, NM_029568, NM_175506, NM_027062, NM_029847, NM_010564, NM_134065, NM_139298, AK029026, NM_009523, NM_053094, NM_138587, NM_011697, NM_009519, NM_030127, NM_177793, NM_175263, NM_015776,…	257	1680	12504	1.41907	0.922573	0.400515	11.9963
GOTERM_CC_FAT	GO:0044421~extracellular region part	25	6.34518	0.0275392	NM_139298, NM_001081374, NM_026778, AK029026, NM_001012477, NM_009523, NM_025711, NM_177033, NM_009519, NM_145741, NM_028266, NM_178929, NM_015776, NM_025685, NM_008973, NM_008524, NM_153127, NM_007732, NM_011261, NM_023653, NM_008351, NM_175425, NM_029568, NM_175506, NM_009285	257	774	12504	1.5715	0.999336	0.518885	30.6118
Annotation Cluster 2	Enrichment Score: 3.213790426992108
Category	Term	Count	%	PValue	Genes	List Total	Pop Hits	Pop Total	Fold Enrichment	Bonferroni	Benjamini	FDR
GOTERM_BP_FAT	GO:0001944~vasculature development	16	4.06091	4.22984e-05	NM_016885, NM_001012477, AK018789, NM_023653, NM_015801, NM_025611, NM_011697, NM_011545, NM_008584, NM_176996, NM_013630, NM_011441, NM_013508, NM_153319, NM_009697, NM_008120	243	250	13588	3.57873	0.0525832	0.0266466	0.0688893
GOTERM_BP_FAT	GO:0001568~blood vessel development	15	3.80711	0.000122617	NM_016885, NM_001012477, AK018789, NM_023653, NM_015801, NM_011697, NM_025611, NM_008584, NM_176996, NM_013630, NM_011441, NM_013508, NM_153319, NM_009697, NM_008120	243	244	13588	3.43756	0.144947	0.0383915	0.199578
GOTERM_BP_FAT	GO:0048514~blood vessel morphogenesis	12	3.04569	0.000848538	NM_015801, NM_016885, NM_011697, NM_025611, NM_008584, NM_176996, NM_001012477, AK018789, NM_011441, NM_013508, NM_009697, NM_153319	243	198	13588	3.38895	0.661774	0.093849	1.37349
GOTERM_BP_FAT	GO:0001525~angiogenesis	7	1.77665	0.0317171	NM_015801, NM_016885, NM_011697, NM_008584, NM_001012477, NM_011441, NM_013508	243	133	13588	2.94304	1	0.734916	40.8504
Annotation Cluster 3	Enrichment Score: 3.1383779659273685
Category	Term	Count	%	PValue	Genes	List Total	Pop Hits	Pop Total	Fold Enrichment	Bonferroni	Benjamini	FDR
SP_PIR_KEYWORDS	glycoprotein	108	27.4112	3.21299e-06	NM_008057, AF127140, NM_019656, NM_025711, NM_001001979, NM_028500, NM_177378, NM_178929, NM_022723, NM_025685, NM_177672, NM_008067, NM_013494, NM_023653, NM_007732, NM_007731, NM_011218, NM_008684, AK031495, NM_011211, NM_010298, NM_139298, NM_009325, NM_134065, NM_001003949, AK029026, AK033485, AK018789, NM_009523, NM_053094, NM_023645, NM_026281, NM_009519, NM_145145, NM_010189, NM_021457, NM…	354	3600	17854	1.51305	0.000886393	0.000443295	0.00423881
SP_PIR_KEYWORDS	signal	90	22.8426	2.25172e-05	NM_001081374, NM_016885, NM_026778, NM_026639, NM_008057, NM_008626, AF127140, NM_010580, NM_001012477, NM_001001880, NM_009800, NM_177033, NM_025711, NM_175386, NM_001001979, NM_028500, NM_145741, NM_177378, NM_028266, NM_013630, NM_181039, NM_026838, NM_178929, NM_022723, NM_025685, NM_008067, NM_013494, NM_026162, NM_028977, NM_146234, NM_174988, NM_028295, NM_023653, AK011976, NM_011261, NM_0…	354	2970	17854	1.52833	0.00619555	0.00206946	0.0297029
UP_SEQ_FEATURE	glycosylation site:N-linked (GlcNAc...)	103	26.1421	0.000514546	NM_008057, AF127140, NM_019656, NM_025711, NM_001001979, NM_028500, NM_177378, NM_178929, NM_022723, NM_177672, NM_025685, NM_008067, NM_013494, NM_023653, NM_007732, NM_007731, NM_008684, NM_011218, AK031495, NM_011211, NM_010298, NM_139298, NM_009325, NM_134065, NM_001003949, AK029026, AK033485, AK018789, NM_009523, NM_053094, NM_023645, NM_026281, NM_009519, NM_145145, NM_010189, NM_021457, NM…	353	3444	16021	1.35734	0.394255	0.394255	0.807171
UP_SEQ_FEATURE	signal peptide	90	22.8426	0.000859952	NM_001081374, NM_016885, NM_026778, NM_026639, NM_008057, NM_008626, AF127140, NM_010580, NM_001012477, NM_001001880, NM_009800, NM_177033, NM_025711, NM_175386, NM_001001979, NM_028500, NM_145741, NM_177378, NM_028266, NM_013630, NM_181039, NM_026838, NM_178929, NM_022723, NM_025685, NM_008067, NM_013494, NM_026162, NM_028977, NM_146234, NM_174988, NM_028295, NM_023653, AK011976, NM_011261, NM_0…	353	2963	16021	1.37856	0.567405	0.34228	1.34558
SP_PIR_KEYWORDS	disulfide bond	63	15.9898	0.026855	NM_001081374, NM_008057, NM_008626, AF127140, NM_010580, NM_001012477, NM_001001880, NM_025711, NM_183405, NM_001001979, NM_028500, NM_145741, NM_013630, NM_181039, NM_026838, NM_178929, NM_022723, NM_178600, NM_008067, NM_028295, NM_011261, AK011976, NM_007732, NM_007731, NM_024263, NM_011218, NM_008684, NM_175506, NM_027062, AK031495, NM_011211, NM_010564, NM_010298, NM_009325, AK029026, NM_007…	354	2469	17854	1.28692	0.999454	0.494915	30.1725
UP_SEQ_FEATURE	disulfide bond	60	15.2284	0.171943	NM_001081374, NM_008057, NM_008626, AF127140, NM_010580, NM_001012477, NM_001001880, NM_025711, NM_183405, NM_001001979, NM_028500, NM_145741, NM_013630, NM_181039, NM_026838, NM_178929, NM_022723, NM_178600, NM_008067, NM_028295, NM_011261, AK011976, NM_024263, NM_011218, NM_008684, NM_175506, NM_027062, AK031495, NM_011211, NM_010564, NM_010298, NM_009325, AK029026, NM_007418, AK018789, NM_0010…	353	2379	16021	1.14465	1	0.995506	94.8747
Annotation Cluster 4	Enrichment Score: 3.102765863077942
Category	Term	Count	%	PValue	Genes	List Total	Pop Hits	Pop Total	Fold Enrichment	Bonferroni	Benjamini	FDR
GOTERM_BP_FAT	GO:0031175~neuron projection development	15	3.80711	3.60881e-05	NM_175260, NM_010451, NM_001012477, NM_009133, NM_009469, NM_177708, NM_010882, NM_010449, NM_178628, NM_011261, BC042449, AK035619, AK031495, NM_007960, NM_008634	243	218	13588	3.84755	0.0450395	0.0450395	0.0587776
GOTERM_BP_FAT	GO:0030030~cell projection organization	18	4.56853	5.82885e-05	NM_175260, NM_010451, NM_144800, NM_001012477, NM_009133, NM_009469, NM_001005608, NM_177708, NM_010882, NM_178628, NM_010449, NM_011261, BC042449, AK035619, NM_172122, AK031495, NM_007960, NM_008634	243	319	13588	3.15523	0.0717337	0.0245069	0.0949201
GOTERM_BP_FAT	GO:0007409~axonogenesis	12	3.04569	0.000161749	NM_175260, NM_010451, NM_001012477, NM_009469, NM_177708, NM_010882, AK031495, NM_010449, NM_178628, NM_011261, NM_007960, AK035619	243	163	13588	4.11664	0.186631	0.0404723	0.263193
GOTERM_BP_FAT	GO:0048666~neuron development	16	4.06091	0.000238137	NM_175260, NM_010451, NM_001012477, NM_009133, NM_009469, AK018789, NM_177708, NM_010882, NM_010449, NM_178628, NM_011261, BC042449, AK035619, AK031495, NM_007960, NM_008634	243	292	13588	3.06398	0.26224	0.0494262	0.387262
GOTERM_BP_FAT	GO:0048812~neuron projection morphogenesis	12	3.04569	0.000314654	NM_175260, NM_010451, NM_001012477, NM_009469, NM_177708, NM_010882, AK031495, NM_010449, NM_178628, NM_011261, NM_007960, AK035619	243	176	13588	3.81257	0.330937	0.0557941	0.511397
GOTERM_BP_FAT	GO:0048667~cell morphogenesis involved in neuron differentiation	12	3.04569	0.000419502	NM_175260, NM_010451, NM_001012477, NM_009469, NM_177708, NM_010882, AK031495, NM_010449, NM_178628, NM_011261, NM_007960, AK035619	243	182	13588	3.68688	0.414809	0.0647833	0.681256
GOTERM_BP_FAT	GO:0000904~cell morphogenesis involved in differentiation	13	3.29949	0.00042096	NM_175260, NM_010451, NM_001012477, NM_009469, NM_177708, NM_010882, NM_010449, NM_178628, NM_009523, NM_011261, AK035619, AK031495, NM_007960	243	212	13588	3.42892	0.415897	0.0579925	0.683615
GOTERM_BP_FAT	GO:0048858~cell projection morphogenesis	12	3.04569	0.000999554	NM_175260, NM_010451, NM_001012477, NM_009469, NM_177708, NM_010882, AK031495, NM_010449, NM_178628, NM_011261, NM_007960, AK035619	243	202	13588	3.32184	0.721146	0.100955	1.61606
GOTERM_BP_FAT	GO:0032990~cell part morphogenesis	12	3.04569	0.0014764	NM_175260, NM_010451, NM_001012477, NM_009469, NM_177708, NM_010882, AK031495, NM_010449, NM_178628, NM_011261, NM_007960, AK035619	243	212	13588	3.16515	0.848437	0.135094	2.37835
GOTERM_BP_FAT	GO:0007411~axon guidance	8	2.03046	0.001823	NM_175260, NM_010451, NM_001012477, AK031495, NM_010449, NM_011261, NM_007960, AK035619	243	98	13588	4.56471	0.902713	0.153322	2.92895
GOTERM_BP_FAT	GO:0030182~neuron differentiation	17	4.31472	0.00213766	NM_175260, NM_010451, NM_001012477, NM_009133, NM_009469, AK018789, NM_177708, NM_010882, NM_010449, NM_178628, NM_011261, BC042449, AK035619, NM_176996, AK031495, NM_007960, NM_008634	243	399	13588	2.38246	0.934957	0.166549	3.42628
GOTERM_BP_FAT	GO:0000902~cell morphogenesis	13	3.29949	0.00936174	NM_175260, NM_010451, NM_001012477, NM_009469, NM_177708, NM_010882, NM_010449, NM_178628, NM_009523, NM_011261, AK035619, AK031495, NM_007960	243	309	13588	2.35252	0.999994	0.420718	14.2074
GOTERM_BP_FAT	GO:0032989~cellular component morphogenesis	14	3.5533	0.0103103	NM_175260, NM_010451, M16449, NM_001012477, NM_009469, NM_177708, NM_010882, NM_010449, NM_178628, NM_009523, NM_011261, AK035619, AK031495, NM_007960, NM_010848	243	351	13588	2.23034	0.999998	0.43753	15.536
GOTERM_BP_FAT	GO:0006928~cell motion	14	3.5533	0.0145711	NM_175260, NM_010451, NM_001012477, NM_009469, NM_010882, NM_010449, NM_023653, NM_011261, AK035619, NM_176996, AK031495, NM_153319, NM_009697, NM_007960	243	367	13588	2.1331	1	0.527523	21.2692
Annotation Cluster 5	Enrichment Score: 2.11480242318473
Category	Term	Count	%	PValue	Genes	List Total	Pop Hits	Pop Total	Fold Enrichment	Bonferroni	Benjamini	FDR
KEGG_PATHWAY	mmu05217:Basal cell carcinoma	9	2.28426	4.28762e-06	NM_139298, NM_008057, NM_009519, NM_176996, NM_009523, NM_020510, NM_023653, NM_021457, NM_010296	102	55	5738	9.20535	0.000510098	0.000510098	0.00491433
GOTERM_BP_FAT	GO:0016055~Wnt receptor signaling pathway	10	2.53807	0.000527275	NM_139298, NM_028186, NM_008057, NM_009519, NM_176996, NM_009523, NM_020510, NM_023653, NM_021457, NM_172815	243	130	13588	4.30136	0.490083	0.0651328	0.855571
SP_PIR_KEYWORDS	wnt signaling pathway	10	2.53807	0.000562486	NM_139298, NM_028186, NM_008057, NM_009519, NM_176996, NM_009523, NM_020510, NM_023653, NM_021457, NM_172815	354	118	17854	4.27415	0.143833	0.0305806	0.739548
INTERPRO	IPR000539:Frizzled protein	4	1.01523	0.000946757	NM_008057, NM_176996, NM_020510, NM_021457	332	11	17763	19.4556	0.487154	0.487154	1.41963
PIR_SUPERFAMILY	PIRSF501049:G protein-coupled receptor frizzled 1/2/7	3	0.761421	0.00134519	NM_008057, NM_020510, NM_021457	175	3	8136	46.4914	0.242169	0.242169	1.68106
KEGG_PATHWAY	mmu04340:Hedgehog signaling pathway	6	1.52284	0.0024429	NM_139298, NM_009519, NM_176996, NM_009523, NM_023653, NM_010296	102	54	5738	6.25054	0.25253	0.135437	2.76453
INTERPRO	IPR015526:Frizzled related	4	1.01523	0.00299869	NM_008057, NM_176996, NM_020510, NM_021457	332	16	17763	13.3758	0.879638	0.653067	4.43209
INTERPRO	IPR005817:Wnt superfamily	4	1.01523	0.00425077	NM_139298, NM_009519, NM_009523, NM_023653	332	18	17763	11.8896	0.950371	0.632511	6.22783
KEGG_PATHWAY	mmu04310:Wnt signaling pathway	9	2.28426	0.00450386	NM_139298, NM_028186, NM_008057, NM_009519, NM_011441, NM_009523, NM_020510, NM_023653, NM_021457	102	149	5738	3.39795	0.4156	0.163942	5.04238
SMART	SM00097:WNT1	4	1.01523	0.00471614	NM_139298, NM_009519, NM_009523, NM_023653	178	18	9131	11.3995	0.469247	0.469247	5.38448
INTERPRO	IPR018161:Secreted growth factor Wnt protein, conserved site	4	1.01523	0.00497883	NM_139298, NM_009519, NM_009523, NM_023653	332	19	17763	11.2638	0.970366	0.585097	7.25748
INTERPRO	IPR005816:Secreted growth factor Wnt protein	4	1.01523	0.00497883	NM_139298, NM_009519, NM_009523, NM_023653	332	19	17763	11.2638	0.970366	0.585097	7.25748
GOTERM_BP_FAT	GO:0007223~Wnt receptor signaling pathway, calcium modulating pathway	4	1.01523	0.00508372	NM_139298, NM_009519, NM_009523, NM_023653	243	20	13588	11.1835	0.998509	0.334209	7.96803
PIR_SUPERFAMILY	PIRSF006696:G protein-coupled receptor frizzled	3	0.761421	0.00644641	NM_008057, NM_020510, NM_021457	175	6	8136	23.2457	0.73612	0.486307	7.82238
PIR_SUPERFAMILY	PIRSF001784:int-1 transforming protein	4	1.01523	0.00724025	NM_139298, NM_009519, NM_009523, NM_023653	175	19	8136	9.78767	0.776181	0.392846	8.74568
KEGG_PATHWAY	mmu04916:Melanogenesis	7	1.77665	0.00805277	NM_139298, NM_008057, NM_009519, NM_009523, NM_020510, NM_023653, NM_021457	102	100	5738	3.93784	0.617933	0.175049	8.85093
INTERPRO	IPR000024:Frizzled cysteine-rich domain	4	1.01523	0.00861357	NM_008057, NM_176996, NM_020510, NM_021457	332	23	17763	9.30487	0.997755	0.704703	12.2418
UP_SEQ_FEATURE	domain:FZ	4	1.01523	0.0118805	NM_008057, NM_176996, NM_020510, NM_021457	353	22	16021	8.25187	0.999991	0.856316	17.1549
SMART	SM00063:FRI	3	0.761421	0.0151798	NM_176996, NM_020510, NM_021457	178	10	9131	15.3893	0.871225	0.641147	16.3971
UP_SEQ_FEATURE	short sequence motif:Lys-Thr-X-X-X-Trp motif	3	0.761421	0.0156472	NM_008057, NM_020510, NM_021457	353	9	16021	15.1284	1	0.888576	21.9905
INTERPRO	IPR017981:GPCR, family 2-like	5	1.26904	0.0228461	NM_008057, NM_176996, NM_181039, NM_020510, NM_021457	332	58	17763	4.61233	1	0.869537	29.4509
GOTERM_BP_FAT	GO:0007267~cell-cell signaling	11	2.79188	0.0349925	NM_009519, AF127140, NM_176996, NM_011694, AK018789, NM_008011, NM_009523, NM_020510, NM_023653, NM_021457, NM_010296, NM_010298	243	290	13588	2.12102	1	0.758633	44.0272
KEGG_PATHWAY	mmu05200:Pathways in cancer	11	2.79188	0.0567767	NM_139298, NM_008841, NM_011697, NM_008057, NM_009519, NM_176996, NM_009523, NM_020510, NM_023653, NM_021457, NM_010296	102	323	5738	1.9158	0.999047	0.468657	48.8279
UP_SEQ_FEATURE	short sequence motif:PDZ-binding	5	1.26904	0.0737601	NM_008057, NM_020510, NM_021457, NM_153319, NM_010595	353	72	16021	3.15175	1	0.987599	70.0769
KEGG_PATHWAY	mmu05210:Colorectal cancer	4	1.01523	0.192542	NM_008841, NM_008057, NM_020510, NM_021457	102	86	5738	2.61651	1	0.7962	91.3818
SP_PIR_KEYWORDS	transducer	11	2.79188	0.999993	NM_009325, NM_008057, NM_007418, NM_176996, NM_178406, NM_181039, NM_025331, NM_001038655, NM_020510, NM_021457, NM_008966	354	1467	17854	0.378177	1	1	100
SP_PIR_KEYWORDS	g-protein coupled receptor	9	2.28426	0.999999	NM_009325, NM_008057, NM_007418, NM_176996, NM_178406, NM_181039, NM_020510, NM_021457, NM_008966	354	1411	17854	0.321698	1	1	100
Annotation Cluster 6	Enrichment Score: 2.101354421428122
Category	Term	Count	%	PValue	Genes	List Total	Pop Hits	Pop Total	Fold Enrichment	Bonferroni	Benjamini	FDR
GOTERM_CC_FAT	GO:0030426~growth cone	7	1.77665	0.000577958	NM_175260, NM_028763, NM_016788, NM_009468, AK018789, BC042449, AK035619	257	51	12504	6.67796	0.140555	0.0492362	0.753723
GOTERM_CC_FAT	GO:0030427~site of polarized growth	7	1.77665	0.000577958	NM_175260, NM_028763, NM_016788, NM_009468, AK018789, BC042449, AK035619	257	51	12504	6.67796	0.140555	0.0492362	0.753723
GOTERM_CC_FAT	GO:0043025~cell soma	8	2.03046	0.0102288	NM_175260, NM_028763, NM_016788, NM_009115, NM_009469, AK018789, NM_021287, NM_152915	257	117	12504	3.32675	0.932373	0.361708	12.5892
GOTERM_CC_FAT	GO:0043005~neuron projection	12	3.04569	0.0121755	NM_175260, NM_028763, NM_016788, NM_009468, NM_009469, AK018789, NM_134086, AK031495, NM_011261, NM_152915, BC042449, AK035619	257	245	12504	2.38304	0.959626	0.367775	14.8125
GOTERM_CC_FAT	GO:0030425~dendrite	7	1.77665	0.0254425	NM_175260, NM_028763, NM_016788, AK018789, NM_011261, NM_152915, AK035619	257	110	12504	3.09614	0.998832	0.570024	28.6283
GOTERM_CC_FAT	GO:0042995~cell projection	20	5.07614	0.0268688	NM_028763, NM_175260, NM_009468, NM_009469, AK018789, NM_009342, NM_023653, NM_011261, NM_152915, BC042449, AK035619, NM_016788, NM_176996, NM_010255, NM_013630, NM_172122, NM_134086, AK031495, NM_153319, NM_010296	257	575	12504	1.6923	0.999204	0.54746	29.9832
GOTERM_CC_FAT	GO:0030424~axon	6	1.52284	0.0686443	NM_175260, NM_016788, AK018789, NM_134086, AK031495, AK035619	257	107	12504	2.72824	1	0.735747	60.5703
Annotation Cluster 7	Enrichment Score: 1.6767519585086026
Category	Term	Count	%	PValue	Genes	List Total	Pop Hits	Pop Total	Fold Enrichment	Bonferroni	Benjamini	FDR
GOTERM_MF_FAT	GO:0004673~protein histidine kinase activity	3	0.761421	0.0165579	NM_010600, NM_009739, NM_013569	245	11	13288	14.7918	0.999251	0.762892	20.9755
GOTERM_MF_FAT	GO:0000155~two-component sensor activity	3	0.761421	0.0165579	NM_010600, NM_009739, NM_013569	245	11	13288	14.7918	0.999251	0.762892	20.9755
GOTERM_MF_FAT	GO:0016775~phosphotransferase activity, nitrogenous group as acceptor	3	0.761421	0.03402	NM_010600, NM_009739, NM_013569	245	16	13288	10.1694	1	0.775029	38.6156
Annotation Cluster 8	Enrichment Score: 1.6486786016517434
Category	Term	Count	%	PValue	Genes	List Total	Pop Hits	Pop Total	Fold Enrichment	Bonferroni	Benjamini	FDR
GOTERM_BP_FAT	GO:0022037~metencephalon development	5	1.26904	0.00592856	NM_175260, NM_176996, NM_009469, NM_010449, NM_010296	243	41	13588	6.81923	0.999496	0.360242	9.23299
GOTERM_BP_FAT	GO:0030902~hindbrain development	6	1.52284	0.00677228	NM_175260, NM_010451, NM_176996, NM_009469, NM_010449, NM_010296	243	67	13588	5.00755	0.99983	0.382508	10.48
GOTERM_BP_FAT	GO:0021695~cerebellar cortex development	4	1.01523	0.00759379	NM_175260, NM_176996, NM_009469, NM_010296	243	23	13588	9.72482	0.999941	0.385357	11.6787
GOTERM_BP_FAT	GO:0021549~cerebellum development	4	1.01523	0.0240144	NM_175260, NM_176996, NM_009469, NM_010296	243	35	13588	6.39059	1	0.669977	32.7001
GOTERM_BP_FAT	GO:0021696~cerebellar cortex morphogenesis	3	0.761421	0.0400707	NM_176996, NM_009469, NM_010296	243	18	13588	9.31962	1	0.775102	48.6376
GOTERM_BP_FAT	GO:0051960~regulation of nervous system development	7	1.77665	0.0491342	NM_010451, NM_176996, NM_009469, AK018789, AK031495, NM_010296, NM_177033	243	148	13588	2.64476	1	0.799803	55.9928
GOTERM_BP_FAT	GO:0021587~cerebellum morphogenesis	3	0.761421	0.0577696	NM_176996, NM_009469, NM_010296	243	22	13588	7.62514	1	0.836223	62.0708
GOTERM_BP_FAT	GO:0021575~hindbrain morphogenesis	3	0.761421	0.077633	NM_176996, NM_009469, NM_010296	243	26	13588	6.45204	1	0.852076	73.1948
Annotation Cluster 9	Enrichment Score: 1.6074040505315328
Category	Term	Count	%	PValue	Genes	List Total	Pop Hits	Pop Total	Fold Enrichment	Bonferroni	Benjamini	FDR
SP_PIR_KEYWORDS	glycoprotein	108	27.4112	3.21299e-06	NM_008057, AF127140, NM_019656, NM_025711, NM_001001979, NM_028500, NM_177378, NM_178929, NM_022723, NM_025685, NM_177672, NM_008067, NM_013494, NM_023653, NM_007732, NM_007731, NM_011218, NM_008684, AK031495, NM_011211, NM_010298, NM_139298, NM_009325, NM_134065, NM_001003949, AK029026, AK033485, AK018789, NM_009523, NM_053094, NM_023645, NM_026281, NM_009519, NM_145145, NM_010189, NM_021457, NM…	354	3600	17854	1.51305	0.000886393	0.000443295	0.00423881
UP_SEQ_FEATURE	glycosylation site:N-linked (GlcNAc...)	103	26.1421	0.000514546	NM_008057, AF127140, NM_019656, NM_025711, NM_001001979, NM_028500, NM_177378, NM_178929, NM_022723, NM_177672, NM_025685, NM_008067, NM_013494, NM_023653, NM_007732, NM_007731, NM_008684, NM_011218, AK031495, NM_011211, NM_010298, NM_139298, NM_009325, NM_134065, NM_001003949, AK029026, AK033485, AK018789, NM_009523, NM_053094, NM_023645, NM_026281, NM_009519, NM_145145, NM_010189, NM_021457, NM…	353	3444	16021	1.35734	0.394255	0.394255	0.807171
SP_PIR_KEYWORDS	membrane	128	32.4873	0.0211681	NM_029037, NM_008057, AF127140, NM_019656, NM_001001979, NM_177378, NM_022723, NM_175184, NM_177672, NM_008067, NM_177473, NM_145521, NM_029020, NM_007732, NM_145853, NM_007731, NM_011399, NM_011218, NM_008684, NM_053097, NM_011211, AK031495, NM_178743, NM_010298, NM_009325, NM_001003949, AK033485, AK018789, NM_177157, NM_021885, NM_138649, NM_027857, NM_053094, NM_026281, NM_145145, NM_021457, N…	354	5507	17854	1.17227	0.997275	0.481142	24.593
UP_SEQ_FEATURE	transmembrane region	106	26.9036	0.0421826	NM_029037, NM_008057, AF127140, NM_019656, NM_001001979, NM_177378, NM_177672, NM_008067, NM_177473, NM_145521, NM_029020, NM_007732, NM_145853, NM_007731, NM_011399, NM_011218, NM_008684, NM_053097, AK031495, NM_011211, NM_178743, NM_010298, NM_009325, NM_001003949, AK033485, AK018789, NM_053094, NM_026281, NM_145145, NM_010189, NM_021457, NM_008590, NM_008120, NM_025864, NM_199200, NM_021292, N…	353	4113	16021	1.16967	1	0.969746	49.2699
UP_SEQ_FEATURE	topological domain:Cytoplasmic	73	18.5279	0.071193	NM_133187, NM_016885, NM_008057, NM_008626, AF127140, NM_010580, NM_001001880, NM_001136556, NM_023066, NM_019656, NM_015801, NM_001001979, NM_178406, NM_177378, NM_016803, NM_181039, NM_020574, NM_178600, NM_028841, NM_008067, NM_026162, NM_145521, NM_146234, NM_174988, NM_007732, NM_145853, NM_007731, NM_024263, NM_011399, NM_011218, NM_008684, NM_019806, NM_172838, NM_134086, NM_133706, NM_011…	353	2780	16021	1.19177	1	0.988845	68.744
UP_SEQ_FEATURE	topological domain:Extracellular	57	14.467	0.113213	NM_133187, NM_016885, NM_008057, NM_008626, AF127140, NM_010580, NM_001001880, NM_001136556, NM_019656, NM_001001979, NM_177378, NM_178406, NM_181039, NM_028841, NM_008067, NM_026162, NM_145521, NM_174988, NM_007732, NM_007731, NM_145853, NM_024263, NM_011218, NM_008684, NM_172838, NM_134086, AK031495, NM_011211, NM_133706, NM_178743, NM_010298, NM_009325, NM_028763, NM_007418, AK088900, AK018789…	353	2174	16021	1.18995	1	0.992373	84.9226
SP_PIR_KEYWORDS	transmembrane	108	27.4112	0.360953	NM_029037, NM_008057, AF127140, NM_019656, NM_001001979, NM_177378, NM_177672, NM_008067, NM_177473, NM_145521, NM_029020, NM_007732, NM_145853, NM_007731, NM_011399, NM_011218, NM_008684, NM_053097, AK031495, NM_011211, NM_178743, NM_010298, NM_009325, NM_001003949, AK033485, AK018789, NM_053094, NM_026281, NM_145145, NM_010189, NM_021457, NM_008590, NM_008120, NM_025864, NM_199200, NM_021292, N…	354	5237	17854	1.0401	1	0.902881	99.7281
GOTERM_CC_FAT	GO:0016021~integral to membrane	110	27.9188	0.85612	NM_029037, NM_008057, AF127140, NM_019656, NM_025711, NM_001001979, NM_177378, NM_177672, NM_008067, NM_177473, NM_145521, NM_029020, NM_007732, NM_145853, NM_007731, NM_011399, NM_011218, NM_008684, NM_053097, AK031495, NM_011211, NM_178743, NM_010298, NM_009325, NM_001003949, AK033485, AK018789, NM_053094, NM_026281, NM_145145, NM_010189, NM_021457, NM_008590, NM_008120, NM_025864, NM_199200, N…	257	5709	12504	0.937451	1	0.995501	100
GOTERM_CC_FAT	GO:0031224~intrinsic to membrane	111	28.1726	0.928741	NM_029037, NM_008057, AF127140, NM_019656, NM_025711, NM_001001979, NM_177378, NM_177672, NM_008067, NM_177473, NM_145521, NM_029020, NM_007732, NM_145853, NM_007731, NM_011399, NM_011218, NM_008684, NM_053097, NM_011211, AK031495, NM_178743, NM_010298, NM_009325, NM_001003949, AK033485, AK018789, NM_053094, NM_026281, NM_145145, NM_010189, NM_021457, NM_008590, NM_008120, NM_025864, NM_199200, N…	257	5914	12504	0.913182	1	0.998627	100
Annotation Cluster 10	Enrichment Score: 1.5459398633577388
Category	Term	Count	%	PValue	Genes	List Total	Pop Hits	Pop Total	Fold Enrichment	Bonferroni	Benjamini	FDR
KEGG_PATHWAY	mmu00350:Tyrosine metabolism	5	1.26904	0.00463677	NM_007409, NM_016672, NM_009626, NM_133984, NM_026316	102	39	5738	7.21217	0.424812	0.129132	5.18759
KEGG_PATHWAY	mmu00980:Metabolism of xenobiotics by cytochrome P450	5	1.26904	0.0283635	NM_007409, NM_010361, AK002213, NM_009626, NM_026316	102	66	5738	4.26173	0.96742	0.386853	28.0933
KEGG_PATHWAY	mmu00982:Drug metabolism	5	1.26904	0.0424847	NM_007409, NM_010361, AK002213, NM_009626, NM_026316	102	75	5738	3.75033	0.994294	0.436745	39.2014
KEGG_PATHWAY	mmu00010:Glycolysis / Gluconeogenesis	4	1.01523	0.117228	NM_007409, NM_009626, NM_176963, NM_026316	102	68	5738	3.30911	1	0.7096	76.0493
Annotation Cluster 11	Enrichment Score: 1.478630143326108
Category	Term	Count	%	PValue	Genes	List Total	Pop Hits	Pop Total	Fold Enrichment	Bonferroni	Benjamini	FDR
GOTERM_CC_FAT	GO:0044432~endoplasmic reticulum part	12	3.04569	0.00804892	NM_015801, NM_177652, NM_172822, NM_019806, NM_145145, NM_028500, AK033485, NM_028295, NM_023066, NM_178628, NM_001026214, NM_023645	257	231	12504	2.52746	0.87965	0.411005	10.036
SP_PIR_KEYWORDS	endoplasmic reticulum	21	5.32995	0.0492908	NM_178600, NM_172822, AK033485, NM_145521, NM_146234, NM_201359, NM_028295, NM_023066, NM_178628, NM_023645, NM_015801, NM_153410, NM_145145, NM_028500, NM_007760, NM_026037, NM_019517, NM_011978, NM_178743, NM_001026214, NM_008590	354	678	17854	1.56215	0.999999	0.605472	48.6686
GOTERM_CC_FAT	GO:0005783~endoplasmic reticulum	24	6.09137	0.092386	NM_178600, NM_172822, AK033485, NM_146234, NM_201359, NM_028295, NM_023066, NM_178628, NM_023645, AK035619, NM_015801, NM_177652, NM_019806, NM_153410, NM_145145, NM_028500, NM_007760, NM_026037, NM_053097, NM_019517, NM_011978, NM_178743, NM_001026214, NM_010298	257	838	12504	1.39342	1	0.756091	71.8769
Annotation Cluster 12	Enrichment Score: 1.3693242026891903
Category	Term	Count	%	PValue	Genes	List Total	Pop Hits	Pop Total	Fold Enrichment	Bonferroni	Benjamini	FDR
GOTERM_BP_FAT	GO:0001764~neuron migration	6	1.52284	0.00813134	NM_175260, NM_001012477, NM_010882, NM_009697, NM_023653, NM_011261	243	70	13588	4.79295	0.99997	0.391333	12.4549
GOTERM_BP_FAT	GO:0006928~cell motion	14	3.5533	0.0145711	NM_175260, NM_010451, NM_001012477, NM_009469, NM_010882, NM_010449, NM_023653, NM_011261, AK035619, NM_176996, AK031495, NM_153319, NM_009697, NM_007960	243	367	13588	2.1331	1	0.527523	21.2692
GOTERM_BP_FAT	GO:0016477~cell migration	9	2.28426	0.0656346	NM_175260, NM_176996, NM_001012477, NM_009469, NM_010882, NM_009697, NM_023653, NM_011261, NM_153319	243	240	13588	2.09691	1	0.8419	66.9124
GOTERM_BP_FAT	GO:0048870~cell motility	9	2.28426	0.135299	NM_175260, NM_176996, NM_001012477, NM_009469, NM_010882, NM_009697, NM_023653, NM_011261, NM_153319	243	284	13588	1.77204	1	0.918622	90.6367
GOTERM_BP_FAT	GO:0051674~localization of cell	9	2.28426	0.135299	NM_175260, NM_176996, NM_001012477, NM_009469, NM_010882, NM_009697, NM_023653, NM_011261, NM_153319	243	284	13588	1.77204	1	0.918622	90.6367
Annotation Cluster 13	Enrichment Score: 1.1878106296793174
Category	Term	Count	%	PValue	Genes	List Total	Pop Hits	Pop Total	Fold Enrichment	Bonferroni	Benjamini	FDR
GOTERM_BP_FAT	GO:0030324~lung development	6	1.52284	0.0482672	NM_011545, AK029026, AF127140, NM_008011, NM_023653, NM_010296, AK035619	243	111	13588	3.02258	1	0.802073	55.3346
GOTERM_BP_FAT	GO:0030323~respiratory tube development	6	1.52284	0.0514063	NM_011545, AK029026, AF127140, NM_008011, NM_023653, NM_010296, AK035619	243	113	13588	2.96908	1	0.806744	57.675
GOTERM_BP_FAT	GO:0060541~respiratory system development	6	1.52284	0.0707598	NM_011545, AK029026, AF127140, NM_008011, NM_023653, NM_010296, AK035619	243	124	13588	2.70569	1	0.846542	69.7484
GOTERM_BP_FAT	GO:0035295~tube development	9	2.28426	0.100996	NM_011545, AK029026, AF127140, NM_001012477, NM_008011, AK031495, NM_009523, NM_023653, NM_010296, AK035619	243	264	13588	1.90629	1	0.872544	82.3519
Annotation Cluster 14	Enrichment Score: 1.1636641795001108
Category	Term	Count	%	PValue	Genes	List Total	Pop Hits	Pop Total	Fold Enrichment	Bonferroni	Benjamini	FDR
GOTERM_MF_FAT	GO:0019841~retinol binding	3	0.761421	0.00874079	NM_011254, NM_013496, NM_027062	245	8	13288	20.3388	0.977265	0.849218	11.6428
SP_PIR_KEYWORDS	retinol-binding	3	0.761421	0.0100876	NM_011254, NM_013496, NM_027062	354	8	17854	18.9131	0.939087	0.329518	12.5201
GOTERM_MF_FAT	GO:0019840~isoprenoid binding	3	0.761421	0.0229233	NM_011254, NM_013496, NM_027062	245	13	13288	12.5162	0.999954	0.713314	27.8894
GOTERM_MF_FAT	GO:0005501~retinoid binding	3	0.761421	0.0229233	NM_011254, NM_013496, NM_027062	245	13	13288	12.5162	0.999954	0.713314	27.8894
GOTERM_MF_FAT	GO:0019842~vitamin binding	5	1.26904	0.182792	NM_011254, NM_016672, NM_013496, NM_027062, NM_172404	245	121	13288	2.24119	1	0.886399	94.1932
INTERPRO	IPR000566:Lipocalin-related protein and Bos/Can/Equ allergen	3	0.761421	0.231939	NM_011254, NM_013496, NM_027062	332	49	17763	3.27569	1	0.997014	98.1377
INTERPRO	IPR012674:Calycin	3	0.761421	0.252685	NM_011254, NM_013496, NM_027062	332	52	17763	3.08671	1	0.997617	98.7682
GOTERM_MF_FAT	GO:0008289~lipid binding	3	0.761421	0.988287	NM_011254, NM_013496, NM_027062	245	345	13288	0.471624	1	1	100
Annotation Cluster 15	Enrichment Score: 1.1260455396095814
Category	Term	Count	%	PValue	Genes	List Total	Pop Hits	Pop Total	Fold Enrichment	Bonferroni	Benjamini	FDR
GOTERM_BP_FAT	GO:0042572~retinol metabolic process	3	0.761421	0.0129364	NM_007409, NM_011254, NM_009626	243	10	13588	16.7753	1	0.499835	19.1143
GOTERM_BP_FAT	GO:0042445~hormone metabolic process	6	1.52284	0.0222299	NM_007409, NM_011254, NM_013494, NM_009626, NM_009523, NM_011261	243	90	13588	3.72785	1	0.668508	30.6671
GOTERM_BP_FAT	GO:0006775~fat-soluble vitamin metabolic process	4	1.01523	0.0222415	NM_007409, NM_011254, NM_178600, NM_009626	243	34	13588	6.57855	1	0.654864	30.6805
GOTERM_BP_FAT	GO:0042573~retinoic acid metabolic process	3	0.761421	0.0360335	NM_007409, NM_011254, NM_009626	243	17	13588	9.86783	1	0.758317	45.0028
GOTERM_BP_FAT	GO:0006776~vitamin A metabolic process	3	0.761421	0.077633	NM_007409, NM_011254, NM_009626	243	26	13588	6.45204	1	0.852076	73.1948
GOTERM_BP_FAT	GO:0010817~regulation of hormone levels	6	1.52284	0.0786668	NM_007409, NM_011254, NM_013494, NM_009626, NM_009523, NM_011261	243	128	13588	2.62114	1	0.850782	73.6801
GOTERM_BP_FAT	GO:0001523~retinoid metabolic process	3	0.761421	0.0882551	NM_007409, NM_011254, NM_009626	243	28	13588	5.99118	1	0.850885	77.8045
GOTERM_BP_FAT	GO:0016101~diterpenoid metabolic process	3	0.761421	0.0882551	NM_007409, NM_011254, NM_009626	243	28	13588	5.99118	1	0.850885	77.8045
GOTERM_BP_FAT	GO:0006721~terpenoid metabolic process	3	0.761421	0.0937192	NM_007409, NM_011254, NM_009626	243	29	13588	5.78459	1	0.859635	79.8751
GOTERM_BP_FAT	GO:0006766~vitamin metabolic process	4	1.01523	0.124845	NM_007409, NM_011254, NM_178600, NM_009626	243	69	13588	3.24161	1	0.909146	88.6116
GOTERM_BP_FAT	GO:0006720~isoprenoid metabolic process	3	0.761421	0.217011	NM_007409, NM_011254, NM_009626	243	49	13588	3.42353	1	0.953241	98.1418
GOTERM_BP_FAT	GO:0034754~cellular hormone metabolic process	3	0.761421	0.236764	NM_007409, NM_011254, NM_009626	243	52	13588	3.22602	1	0.961419	98.7745
GOTERM_BP_FAT	GO:0019748~secondary metabolic process	3	0.761421	0.348714	NM_007409, NM_011254, NM_009626	243	69	13588	2.4312	1	0.982161	99.9075
Annotation Cluster 16	Enrichment Score: 1.0492827599356018
Category	Term	Count	%	PValue	Genes	List Total	Pop Hits	Pop Total	Fold Enrichment	Bonferroni	Benjamini	FDR
SP_PIR_KEYWORDS	Endonuclease	5	1.26904	0.0396505	NM_024168, NM_008743, AK044190, NM_007931, NM_010298	354	65	17854	3.87962	0.999986	0.576395	41.3605
GOTERM_MF_FAT	GO:0004519~endonuclease activity	6	1.52284	0.0411616	NM_024168, NM_008743, AK044190, AK077546, NM_007931, NM_010298	245	103	13288	3.15942	1	0.72583	44.7135
GOTERM_MF_FAT	GO:0004518~nuclease activity	7	1.77665	0.0646454	NM_024168, NM_008743, AK044190, AK033485, AK077546, NM_007931, NM_010298	245	154	13288	2.46531	1	0.798143	61.0255
SP_PIR_KEYWORDS	nuclease	3	0.761421	0.601992	NM_024168, AK044190, NM_007931	354	102	17854	1.48338	1	0.961609	99.9995
Annotation Cluster 17	Enrichment Score: 1.0477166727306062
Category	Term	Count	%	PValue	Genes	List Total	Pop Hits	Pop Total	Fold Enrichment	Bonferroni	Benjamini	FDR
GOTERM_MF_FAT	GO:0005216~ion channel activity	14	3.5533	0.0125454	NM_008067, NM_010600, NM_010608, NM_145853, NM_001164679, NM_177652, NM_011694, NM_013630, NM_175274, NM_153522, NM_013569, NM_010595, NM_020574, NM_010298	245	349	13288	2.17569	0.995666	0.836959	16.3059
GOTERM_MF_FAT	GO:0022838~substrate specific channel activity	14	3.5533	0.0160328	NM_008067, NM_010600, NM_010608, NM_145853, NM_001164679, NM_177652, NM_011694, NM_013630, NM_175274, NM_153522, NM_013569, NM_010595, NM_020574, NM_010298	245	360	13288	2.10921	0.999057	0.824749	20.3786
GOTERM_MF_FAT	GO:0022803~passive transmembrane transporter activity	14	3.5533	0.0173792	NM_008067, NM_010600, NM_010608, NM_145853, NM_001164679, NM_177652, NM_011694, NM_013630, NM_175274, NM_153522, NM_013569, NM_010595, NM_020574, NM_010298	245	365	13288	2.08031	0.999477	0.71617	21.9009
GOTERM_MF_FAT	GO:0015267~channel activity	14	3.5533	0.0173792	NM_008067, NM_010600, NM_010608, NM_145853, NM_001164679, NM_177652, NM_011694, NM_013630, NM_175274, NM_153522, NM_013569, NM_010595, NM_020574, NM_010298	245	365	13288	2.08031	0.999477	0.71617	21.9009
GOTERM_BP_FAT	GO:0006811~ion transport	21	5.32995	0.0296446	NM_008067, NM_010600, M16449, NM_146234, NM_023653, NM_010608, NM_145853, NM_001164679, NM_177652, NM_134157, NM_021041, NM_011694, NM_013630, NM_175274, NM_134086, NM_153522, NM_013569, NM_178743, NM_010595, NM_010848, NM_010298, NM_020574	243	712	13588	1.64926	1	0.722228	38.7537
GOTERM_MF_FAT	GO:0022836~gated channel activity	11	2.79188	0.0349207	NM_177652, NM_008067, NM_010600, NM_011694, NM_153522, NM_010608, NM_013569, NM_145853, NM_010595, NM_020574, NM_010298	245	281	13288	2.12315	1	0.751601	39.4177
SP_PIR_KEYWORDS	ionic channel	12	3.04569	0.0377015	NM_177652, NM_008067, NM_010600, NM_175274, NM_153522, NM_010608, NM_013569, NM_145853, NM_010595, NM_020574, NM_010298, NM_001164679	354	301	17854	2.0107	0.999975	0.586833	39.7709
GOTERM_MF_FAT	GO:0022832~voltage-gated channel activity	8	2.03046	0.0472929	NM_010600, NM_011694, NM_153522, NM_010608, NM_013569, NM_145853, NM_010595, NM_020574	245	179	13288	2.42399	1	0.707208	49.4946
GOTERM_MF_FAT	GO:0005244~voltage-gated ion channel activity	8	2.03046	0.0472929	NM_010600, NM_011694, NM_153522, NM_010608, NM_013569, NM_145853, NM_010595, NM_020574	245	179	13288	2.42399	1	0.707208	49.4946
SP_PIR_KEYWORDS	potassium channel	5	1.26904	0.0497996	NM_010600, NM_010608, NM_013569, NM_010595, NM_020574	354	70	17854	3.6025	0.999999	0.585703	49.0299
SP_PIR_KEYWORDS	voltage-gated channel	7	1.77665	0.051782	NM_010600, NM_153522, NM_010608, NM_013569, NM_145853, NM_010595, NM_020574	354	135	17854	2.61515	1	0.557487	50.415
GOTERM_MF_FAT	GO:0005261~cation channel activity	9	2.28426	0.0873031	NM_177652, NM_010600, NM_013630, NM_153522, NM_010608, NM_013569, NM_145853, NM_010595, NM_020574	245	248	13288	1.96827	1	0.846627	72.4181
GOTERM_MF_FAT	GO:0046873~metal ion transmembrane transporter activity	10	2.53807	0.0875703	NM_177652, NM_010600, NM_146234, NM_013630, NM_153522, NM_010608, NM_013569, NM_145853, NM_010595, NM_020574	245	290	13288	1.87023	1	0.833938	72.5317
SP_PIR_KEYWORDS	ion transport	16	4.06091	0.1201	NM_008067, NM_010600, NM_010608, NM_145853, NM_001164679, NM_177652, NM_134157, NM_011694, NM_175274, NM_134086, NM_153522, NM_013569, NM_010595, NM_178743, NM_020574, NM_010298	354	543	17854	1.48612	1	0.70409	81.5111
INTERPRO	IPR005821:Ion transport	5	1.26904	0.153221	NM_177652, NM_010600, NM_013569, NM_145853, NM_010595	332	111	17763	2.41005	1	0.99624	91.8775
GOTERM_BP_FAT	GO:0006813~potassium ion transport	6	1.52284	0.157365	NM_010600, NM_021041, NM_010608, NM_013569, NM_010595, NM_020574	243	160	13588	2.09691	1	0.928234	93.8548
SP_PIR_KEYWORDS	potassium transport	5	1.26904	0.162091	NM_010600, NM_010608, NM_013569, NM_010595, NM_020574	354	107	17854	2.35678	1	0.752056	90.3007
GOTERM_BP_FAT	GO:0030001~metal ion transport	12	3.04569	0.163902	NM_010600, M16449, NM_146234, NM_010608, NM_145853, NM_021041, NM_013630, NM_134086, NM_153522, NM_013569, NM_010595, NM_020574, NM_010848	243	442	13588	1.51813	1	0.929918	94.5871
GOTERM_MF_FAT	GO:0030955~potassium ion binding	5	1.26904	0.171897	NM_010600, NM_010608, NM_013569, NM_010595, NM_020574	245	118	13288	2.29817	1	0.882266	93.0011
GOTERM_BP_FAT	GO:0015672~monovalent inorganic cation transport	9	2.28426	0.173767	NM_134157, NM_010600, NM_021041, NM_134086, NM_153522, NM_010608, NM_013569, NM_010595, NM_020574	243	303	13588	1.66092	1	0.937332	95.5388
GOTERM_MF_FAT	GO:0031420~alkali metal ion binding	7	1.77665	0.178871	NM_010600, NM_134086, NM_153522, NM_010608, NM_013569, NM_010595, NM_020574	245	206	13288	1.843	1	0.886725	93.7879
SP_PIR_KEYWORDS	potassium	5	1.26904	0.205549	NM_010600, NM_010608, NM_013569, NM_010595, NM_020574	354	118	17854	2.13708	1	0.795608	95.1962
GOTERM_BP_FAT	GO:0006812~cation transport	13	3.29949	0.208065	NM_010600, M16449, NM_146234, NM_010608, NM_145853, NM_134157, NM_021041, NM_013630, NM_134086, NM_153522, NM_013569, NM_010595, NM_020574, NM_010848	243	515	13588	1.41151	1	0.952152	97.764
GOTERM_MF_FAT	GO:0005267~potassium channel activity	5	1.26904	0.212883	NM_010600, NM_010608, NM_013569, NM_010595, NM_020574	245	129	13288	2.1022	1	0.909223	96.5786
GOTERM_MF_FAT	GO:0005249~voltage-gated potassium channel activity	4	1.01523	0.273504	NM_010600, NM_013569, NM_010595, NM_020574	245	99	13288	2.19138	1	0.949902	98.8948
SP_PIR_KEYWORDS	transport	35	8.88325	0.316627	AK033485, NM_177652, NM_028186, NM_134157, NM_010241, NM_021041, NM_011694, NM_028758, NM_153522, NM_001111111, NM_175184, NM_010595, NM_020574, NM_019877, NM_008067, NM_010600, NM_013496, NM_146234, NM_029020, NM_026542, NM_023732, NM_010608, NM_145853, NM_001164679, NM_011399, NM_011254, NM_029600, NM_007760, NM_172838, NM_175274, NM_134086, NM_025836, NM_013569, NM_178743, NM_010298	354	1571	17854	1.12363	1	0.882866	99.3414
UP_SEQ_FEATURE	short sequence motif:Selectivity filter	3	0.761421	0.325237	NM_010600, NM_013569, NM_010595	353	53	16021	2.56898	1	0.999865	99.796
GOTERM_MF_FAT	GO:0022843~voltage-gated cation channel activity	4	1.01523	0.418557	NM_010600, NM_013569, NM_010595, NM_020574	245	128	13288	1.6949	1	0.966192	99.9522
Annotation Cluster 18	Enrichment Score: 1.038905057724416
Category	Term	Count	%	PValue	Genes	List Total	Pop Hits	Pop Total	Fold Enrichment	Bonferroni	Benjamini	FDR
UP_SEQ_FEATURE	nucleotide phosphate-binding region:NAD	8	2.03046	0.00109372	NM_007409, NM_030004, NM_011694, NM_009626, NM_175380, NM_008212, NM_027208, NM_026316	353	73	16021	4.97373	0.655572	0.29903	1.70843
UP_SEQ_FEATURE	binding site:NAD	6	1.52284	0.00325801	NM_007409, NM_030004, NM_009626, NM_175380, NM_008212, NM_027208	353	46	16021	5.91982	0.958351	0.548248	5.00886
GOTERM_MF_FAT	GO:0051287~NAD or NADH binding	4	1.01523	0.0466706	NM_030004, NM_175380, NM_027208, NM_080289	245	44	13288	4.93061	1	0.724032	49.0274
SP_PIR_KEYWORDS	nad	8	2.03046	0.0510844	NM_007409, NM_030004, NM_011694, NM_009626, NM_175380, NM_008212, NM_027208, NM_026316	354	169	17854	2.38746	0.999999	0.573142	49.9316
GOTERM_MF_FAT	GO:0048037~cofactor binding	8	2.03046	0.121827	NM_016672, NM_028037, NM_030004, NM_175380, NM_008212, NM_027208, NM_172404, NM_080289	245	226	13288	1.91988	1	0.845321	83.9858
GOTERM_MF_FAT	GO:0050662~coenzyme binding	6	1.52284	0.171713	NM_028037, NM_030004, NM_175380, NM_008212, NM_027208, NM_080289	245	160	13288	2.03388	1	0.888592	92.9791
KEGG_PATHWAY	mmu00071:Fatty acid metabolism	3	0.761421	0.187366	NM_007409, NM_009626, NM_008212	102	45	5738	3.75033	1	0.807174	90.727
INTERPRO	IPR016040:NAD(P)-binding domain	5	1.26904	0.310531	NM_030004, NM_175380, NM_008212, NM_027208, NM_080289	332	151	17763	1.77162	1	0.998328	99.6349
GOTERM_BP_FAT	GO:0046164~alcohol catabolic process	3	0.761421	0.322643	NM_007409, NM_009626, NM_175380	243	65	13588	2.58082	1	0.978217	99.8247
GOTERM_BP_FAT	GO:0006631~fatty acid metabolic process	5	1.26904	0.413823	NM_030004, NM_007760, NM_011978, NM_008212, NM_027208	243	184	13588	1.5195	1	0.987379	99.9834
SP_PIR_KEYWORDS	oxidoreductase	13	3.29949	0.459023	NM_007409, NM_178600, NM_030004, NM_028037, NM_175380, NM_023066, NM_008212, NM_027208, NM_080289, NM_009626, NM_008952, NM_026316, NM_025337	354	572	17854	1.14625	1	0.929314	99.9698
GOTERM_BP_FAT	GO:0055114~oxidation reduction	13	3.29949	0.538559	NM_007409, NM_178600, NM_030004, NM_028037, NM_175380, NM_023066, NM_008212, NM_027208, NM_080289, NM_009626, NM_008952, NM_026316, NM_025337	243	672	13588	1.08174	1	0.993352	99.9997
Annotation Cluster 19	Enrichment Score: 1.036891529836769
Category	Term	Count	%	PValue	Genes	List Total	Pop Hits	Pop Total	Fold Enrichment	Bonferroni	Benjamini	FDR
GOTERM_BP_FAT	GO:0016485~protein processing	5	1.26904	0.0768256	AK029026, NM_013494, NM_027062, NM_152915, NM_177583	243	90	13588	3.10654	1	0.854275	72.8099
GOTERM_BP_FAT	GO:0051604~protein maturation	5	1.26904	0.0922007	AK029026, NM_013494, NM_027062, NM_152915, NM_177583	243	96	13588	2.91238	1	0.859246	79.3186
GOTERM_BP_FAT	GO:0051605~protein maturation by peptide bond cleavage	4	1.01523	0.109417	AK029026, NM_013494, NM_027062, NM_152915	243	65	13588	3.44109	1	0.882886	84.8607
Annotation Cluster 20	Enrichment Score: 0.9907363192834845
Category	Term	Count	%	PValue	Genes	List Total	Pop Hits	Pop Total	Fold Enrichment	Bonferroni	Benjamini	FDR
GOTERM_BP_FAT	GO:0007155~cell adhesion	17	4.31472	0.0439354	NM_134065, NM_016885, NM_010580, NM_001005608, NM_174988, NM_011261, NM_007731, NM_175013, NM_011218, NM_008684, NM_029568, NM_001001979, NM_009866, NM_028266, NM_013630, AK031495, NM_025685	243	561	13588	1.69448	1	0.787897	51.9047
GOTERM_BP_FAT	GO:0022610~biological adhesion	17	4.31472	0.0444492	NM_134065, NM_016885, NM_010580, NM_001005608, NM_174988, NM_011261, NM_007731, NM_175013, NM_011218, NM_008684, NM_029568, NM_001001979, NM_009866, NM_028266, NM_013630, AK031495, NM_025685	243	562	13588	1.69146	1	0.783018	52.3241
SP_PIR_KEYWORDS	cell adhesion	12	3.04569	0.135483	NM_008684, NM_011218, NM_029568, NM_001001979, NM_010580, NM_009866, NM_028266, NM_001005608, NM_174988, NM_011261, NM_007731, NM_175013	354	380	17854	1.59269	1	0.726421	85.3494
GOTERM_BP_FAT	GO:0016337~cell-cell adhesion	6	1.52284	0.411618	NM_016885, NM_009866, NM_013630, NM_174988, AK031495, NM_007731	243	236	13588	1.42164	1	0.987344	99.9823
Annotation Cluster 21	Enrichment Score: 0.981182769140918
Category	Term	Count	%	PValue	Genes	List Total	Pop Hits	Pop Total	Fold Enrichment	Bonferroni	Benjamini	FDR
GOTERM_MF_FAT	GO:0005253~anion channel activity	5	1.26904	0.037917	NM_008067, NM_011694, NM_175274, NM_010298, NM_001164679	245	69	13288	3.9302	1	0.722392	42.0164
SP_PIR_KEYWORDS	chloride channel	4	1.01523	0.0761002	NM_008067, NM_175274, NM_010298, NM_001164679	354	50	17854	4.0348	1	0.646644	64.8044
GOTERM_CC_FAT	GO:0034707~chloride channel complex	4	1.01523	0.0824161	NM_008067, NM_175274, NM_010298, NM_001164679	257	50	12504	3.8923	1	0.755474	67.5545
GOTERM_MF_FAT	GO:0008509~anion transmembrane transporter activity	6	1.52284	0.0914031	NM_008067, NM_011694, NM_175274, NM_178743, NM_010298, NM_001164679	245	130	13288	2.50323	1	0.834074	74.1146
GOTERM_MF_FAT	GO:0005254~chloride channel activity	4	1.01523	0.1131	NM_008067, NM_175274, NM_010298, NM_001164679	245	64	13288	3.3898	1	0.842369	81.5898
GOTERM_MF_FAT	GO:0031404~chloride ion binding	4	1.01523	0.129214	NM_008067, NM_175274, NM_010298, NM_001164679	245	68	13288	3.1904	1	0.844875	85.7839
GOTERM_MF_FAT	GO:0043168~anion binding	4	1.01523	0.13756	NM_008067, NM_175274, NM_010298, NM_001164679	245	70	13288	3.09924	1	0.83836	87.5889
SP_PIR_KEYWORDS	chloride	4	1.01523	0.151381	NM_008067, NM_175274, NM_010298, NM_001164679	354	68	17854	2.96677	1	0.746616	88.5315
GOTERM_CC_FAT	GO:0034702~ion channel complex	6	1.52284	0.223269	NM_008067, NM_175274, NM_010595, NM_020574, NM_010298, NM_001164679	257	158	12504	1.84761	1	0.881801	96.3356
Annotation Cluster 22	Enrichment Score: 0.9786141294230224
Category	Term	Count	%	PValue	Genes	List Total	Pop Hits	Pop Total	Fold Enrichment	Bonferroni	Benjamini	FDR
GOTERM_BP_FAT	GO:0001503~ossification	6	1.52284	0.0409297	NM_010451, NM_008973, NM_176996, NM_178929, AK147096, NM_007731	243	106	13588	3.16515	1	0.772912	49.3813
GOTERM_BP_FAT	GO:0060348~bone development	6	1.52284	0.0597658	NM_010451, NM_008973, NM_176996, NM_178929, AK147096, NM_007731	243	118	13588	2.84327	1	0.819279	63.359
GOTERM_BP_FAT	GO:0048705~skeletal system morphogenesis	5	1.26904	0.201801	NM_139298, NM_010451, NM_013630, AK147096, NM_007731	243	130	13588	2.15068	1	0.951676	97.4578
GOTERM_BP_FAT	GO:0001501~skeletal system development	8	2.03046	0.246676	NM_139298, NM_010451, NM_008973, NM_176996, NM_013630, NM_178929, AK147096, NM_007731	243	285	13588	1.56962	1	0.963795	99.0096
Annotation Cluster 23	Enrichment Score: 0.9643841175318177
Category	Term	Count	%	PValue	Genes	List Total	Pop Hits	Pop Total	Fold Enrichment	Bonferroni	Benjamini	FDR
INTERPRO	IPR001140:ABC transporter, transmembrane region	4	1.01523	0.00861357	NM_029600, NM_021041, NM_029020, NM_023732	332	23	17763	9.30487	0.997755	0.704703	12.2418
INTERPRO	IPR017940:ABC transporter integral membrane type 1	4	1.01523	0.0134693	NM_029600, NM_021041, NM_029020, NM_023732	332	27	17763	7.92637	0.99993	0.796766	18.5109
KEGG_PATHWAY	mmu02010:ABC transporters	4	1.01523	0.044089	NM_029600, NM_021041, NM_029020, NM_023732	102	45	5738	5.00044	0.995326	0.415253	40.3588
GOTERM_BP_FAT	GO:0055085~transmembrane transport	14	3.5533	0.0672725	NM_010600, NM_029020, NM_023732, NM_026542, NM_145853, NM_011399, NM_134157, NM_029600, NM_021041, NM_011694, NM_172838, NM_013569, NM_010595, NM_178743	243	460	13588	1.70184	1	0.843198	67.8448
INTERPRO	IPR003439:ABC transporter-like	4	1.01523	0.0760173	NM_029600, NM_021041, NM_029020, NM_023732	332	53	17763	4.03796	1	0.996204	69.6823
GOTERM_MF_FAT	GO:0042626~ATPase activity, coupled to transmembrane movement of substances	5	1.26904	0.10318	NM_134157, NM_029600, NM_021041, NM_029020, NM_023732	245	97	13288	2.79571	1	0.847019	78.4639
GOTERM_MF_FAT	GO:0043492~ATPase activity, coupled to movement of substances	5	1.26904	0.10318	NM_134157, NM_029600, NM_021041, NM_029020, NM_023732	245	97	13288	2.79571	1	0.847019	78.4639
GOTERM_MF_FAT	GO:0016820~hydrolase activity, acting on acid anhydrides, catalyzing transmembrane movement of substances	5	1.26904	0.10318	NM_134157, NM_029600, NM_021041, NM_029020, NM_023732	245	97	13288	2.79571	1	0.847019	78.4639
INTERPRO	IPR017871:ABC transporter, conserved site	4	1.01523	0.116934	NM_029600, NM_021041, NM_029020, NM_023732	332	64	17763	3.34394	1	0.994242	84.6974
GOTERM_MF_FAT	GO:0015405~P-P-bond-hydrolysis-driven transmembrane transporter activity	5	1.26904	0.134109	NM_134157, NM_029600, NM_021041, NM_029020, NM_023732	245	107	13288	2.53443	1	0.847513	86.87
GOTERM_MF_FAT	GO:0015399~primary active transmembrane transporter activity	5	1.26904	0.137391	NM_134157, NM_029600, NM_021041, NM_029020, NM_023732	245	108	13288	2.51096	1	0.846416	87.5546
GOTERM_MF_FAT	GO:0042623~ATPase activity, coupled	6	1.52284	0.390241	NM_134157, NM_175260, NM_029600, NM_021041, NM_029020, NM_023732	245	223	13288	1.45928	1	0.964258	99.9065
INTERPRO	IPR003593:ATPase, AAA+ type, core	4	1.01523	0.476306	NM_029600, NM_021041, NM_029020, NM_023732	332	138	17763	1.55081	1	0.999939	99.9943
SMART	SM00382:AAA	4	1.01523	0.50312	NM_029600, NM_021041, NM_029020, NM_023732	178	138	9131	1.48689	1	0.99452	99.9722
GOTERM_MF_FAT	GO:0016887~ATPase activity	6	1.52284	0.591007	NM_134157, NM_175260, NM_029600, NM_021041, NM_029020, NM_023732	245	281	13288	1.15808	1	0.988076	99.9997
Annotation Cluster 24	Enrichment Score: 0.954473283832169
Category	Term	Count	%	PValue	Genes	List Total	Pop Hits	Pop Total	Fold Enrichment	Bonferroni	Benjamini	FDR
INTERPRO	IPR001073:Complement C1q protein	3	0.761421	0.101185	NM_175425, NM_181541, NM_153127	332	29	17763	5.53479	1	0.993355	80.0172
SMART	SM00110:C1Q	3	0.761421	0.107972	NM_175425, NM_181541, NM_153127	178	29	9131	5.30666	1	0.95321	73.7567
UP_SEQ_FEATURE	domain:C1q	3	0.761421	0.125359	NM_175425, NM_181541, NM_153127	353	28	16021	4.86271	1	0.987076	87.8657
Annotation Cluster 25	Enrichment Score: 0.9466276004945595
Category	Term	Count	%	PValue	Genes	List Total	Pop Hits	Pop Total	Fold Enrichment	Bonferroni	Benjamini	FDR
INTERPRO	IPR018488:Cyclic nucleotide-binding, conserved site	3	0.761421	0.0953358	NM_015801, NM_010600, NM_013569	332	28	17763	5.73247	1	0.995632	77.9617
INTERPRO	IPR000595:Cyclic nucleotide-binding	3	0.761421	0.119289	NM_015801, NM_010600, NM_013569	332	32	17763	5.01591	1	0.993093	85.3018
SMART	SM00100:cNMP	3	0.761421	0.127134	NM_015801, NM_010600, NM_013569	178	32	9131	4.80916	1	0.952009	79.6485
Annotation Cluster 26	Enrichment Score: 0.9399272546815006
Category	Term	Count	%	PValue	Genes	List Total	Pop Hits	Pop Total	Fold Enrichment	Bonferroni	Benjamini	FDR
UP_SEQ_FEATURE	domain:PSI	3	0.761421	0.031999	NM_010580, NM_026162, NM_001005608	353	13	16021	10.4735	1	0.957898	40.0774
INTERPRO	IPR003659:Plexin/semaphorin/integrin	3	0.761421	0.21131	NM_010580, NM_026162, NM_001005608	332	46	17763	3.48933	1	0.997463	97.2216
SMART	SM00423:PSI	3	0.761421	0.223955	NM_010580, NM_026162, NM_001005608	178	46	9131	3.34551	1	0.954436	94.8624
Annotation Cluster 27	Enrichment Score: 0.9230810612663997
Category	Term	Count	%	PValue	Genes	List Total	Pop Hits	Pop Total	Fold Enrichment	Bonferroni	Benjamini	FDR
GOTERM_CC_FAT	GO:0030424~axon	6	1.52284	0.0686443	NM_175260, NM_016788, AK018789, NM_134086, AK031495, AK035619	257	107	12504	2.72824	1	0.735747	60.5703
GOTERM_CC_FAT	GO:0033267~axon part	3	0.761421	0.0920815	AK018789, AK031495, AK035619	257	25	12504	5.83844	1	0.774354	71.7531
GOTERM_CC_FAT	GO:0044463~cell projection part	6	1.52284	0.269141	NM_175260, AK018789, NM_009342, NM_172122, AK031495, AK035619	257	170	12504	1.71719	1	0.910728	98.3479
Annotation Cluster 28	Enrichment Score: 0.9201849333471501
Category	Term	Count	%	PValue	Genes	List Total	Pop Hits	Pop Total	Fold Enrichment	Bonferroni	Benjamini	FDR
GOTERM_BP_FAT	GO:0007389~pattern specification process	10	2.53807	0.0680268	NM_010451, NM_008584, NM_176996, NM_001012477, AK033485, NM_023066, NM_010449, NM_009697, NM_011261, NM_010296	243	284	13588	1.96893	1	0.840553	68.2658
GOTERM_BP_FAT	GO:0003002~regionalization	8	2.03046	0.087832	NM_010451, NM_008584, NM_176996, AK033485, NM_010449, NM_009697, NM_011261, NM_010296	243	214	13588	2.09038	1	0.854055	77.6361
GOTERM_BP_FAT	GO:0009952~anterior/posterior pattern formation	5	1.26904	0.290477	NM_010451, NM_008584, AK033485, NM_010449, NM_009697	243	153	13588	1.82738	1	0.973261	99.6268
Annotation Cluster 29	Enrichment Score: 0.8826083048164431
Category	Term	Count	%	PValue	Genes	List Total	Pop Hits	Pop Total	Fold Enrichment	Bonferroni	Benjamini	FDR
GOTERM_BP_FAT	GO:0007517~muscle organ development	8	2.03046	0.0380903	NM_175260, NM_144800, NM_008584, NM_016798, NM_028634, NM_009697, NM_007960, NM_152915	243	176	13588	2.54171	1	0.767435	46.8837
GOTERM_BP_FAT	GO:0014706~striated muscle tissue development	6	1.52284	0.0766471	NM_175260, NM_008584, NM_016798, NM_028634, NM_009697, NM_152915	243	127	13588	2.64178	1	0.858905	72.7242
GOTERM_BP_FAT	GO:0060537~muscle tissue development	6	1.52284	0.0958371	NM_175260, NM_008584, NM_016798, NM_028634, NM_009697, NM_152915	243	136	13588	2.46696	1	0.86183	80.6277
GOTERM_BP_FAT	GO:0007519~skeletal muscle tissue development	4	1.01523	0.1369	NM_008584, NM_016798, NM_009697, NM_152915	243	72	13588	3.10654	1	0.915733	90.9151
GOTERM_BP_FAT	GO:0060538~skeletal muscle organ development	4	1.01523	0.14515	NM_008584, NM_016798, NM_009697, NM_152915	243	74	13588	3.02258	1	0.918193	92.231
GOTERM_BP_FAT	GO:0051146~striated muscle cell differentiation	4	1.01523	0.211449	NM_008684, NM_175260, NM_028634, NM_152915	243	89	13588	2.51315	1	0.950391	97.9147
GOTERM_BP_FAT	GO:0007507~heart development	5	1.26904	0.564247	NM_175260, NM_176996, NM_016798, NM_028634, NM_013630	243	223	13588	1.25376	1	0.994622	99.9999
Annotation Cluster 30	Enrichment Score: 0.8724256119531149
Category	Term	Count	%	PValue	Genes	List Total	Pop Hits	Pop Total	Fold Enrichment	Bonferroni	Benjamini	FDR
GOTERM_CC_FAT	GO:0009925~basal plasma membrane	3	0.761421	0.118274	NM_001005608, NM_023653, NM_007732	257	29	12504	5.03314	1	0.776656	80.7427
GOTERM_CC_FAT	GO:0045178~basal part of cell	3	0.761421	0.125085	NM_001005608, NM_023653, NM_007732	257	30	12504	4.86537	1	0.767481	82.6012
GOTERM_CC_FAT	GO:0016323~basolateral plasma membrane	6	1.52284	0.163165	NM_134157, NM_009800, NM_001005608, NM_023653, NM_007732, NM_175013	257	141	12504	2.07037	1	0.811145	90.2814
Annotation Cluster 31	Enrichment Score: 0.8608455235780395
Category	Term	Count	%	PValue	Genes	List Total	Pop Hits	Pop Total	Fold Enrichment	Bonferroni	Benjamini	FDR
KEGG_PATHWAY	mmu04916:Melanogenesis	7	1.77665	0.00805277	NM_139298, NM_008057, NM_009519, NM_009523, NM_020510, NM_023653, NM_021457	102	100	5738	3.93784	0.617933	0.175049	8.85093
GOTERM_BP_FAT	GO:0030855~epithelial cell differentiation	4	1.01523	0.375434	NM_011545, NM_009523, NM_020510, NM_021457	243	123	13588	1.81846	1	0.985055	99.9533
GOTERM_BP_FAT	GO:0060429~epithelium development	4	1.01523	0.864938	NM_011545, NM_009523, NM_020510, NM_021457	243	271	13588	0.825353	1	0.999899	100
Annotation Cluster 32	Enrichment Score: 0.8590740975632721
Category	Term	Count	%	PValue	Genes	List Total	Pop Hits	Pop Total	Fold Enrichment	Bonferroni	Benjamini	FDR
GOTERM_MF_FAT	GO:0030246~carbohydrate binding	14	3.5533	0.00582719	NM_008626, NM_016885, NM_008973, NM_009131, NM_007731, NM_027864, NM_009714, NM_153057, NM_011697, NM_181039, NM_013630, NM_172815, NM_026956, NM_176963	245	317	13288	2.39531	0.919449	0.919449	7.90972
SP_PIR_KEYWORDS	Lectin	7	1.77665	0.114324	NM_008626, NM_009131, NM_181039, NM_013630, NM_026956, NM_027864, NM_009714	354	167	17854	2.11404	1	0.710911	79.8443
GOTERM_MF_FAT	GO:0005529~sugar binding	7	1.77665	0.11672	NM_008626, NM_009131, NM_181039, NM_013630, NM_026956, NM_027864, NM_009714	245	181	13288	2.09755	1	0.841907	82.6213
INTERPRO	IPR002353:Type II antifreeze protein	3	0.761421	0.177418	NM_008626, NM_026956, NM_009714	332	41	17763	3.91485	1	0.998086	94.7564
INTERPRO	IPR001304:C-type lectin	5	1.26904	0.178384	NM_008626, NM_009131, NM_013630, NM_026956, NM_009714	332	118	17763	2.26708	1	0.997577	94.8486
SMART	SM00034:CLECT	5	1.26904	0.195689	NM_008626, NM_009131, NM_013630, NM_026956, NM_009714	178	118	9131	2.17363	1	0.973947	92.1895
INTERPRO	IPR016186:C-type lectin-like	5	1.26904	0.212578	NM_008626, NM_009131, NM_013630, NM_026956, NM_009714	332	127	17763	2.10642	1	0.997002	97.2882
INTERPRO	IPR018378:C-type lectin, conserved site	4	1.01523	0.306305	NM_008626, NM_009131, NM_026956, NM_009714	332	104	17763	2.05781	1	0.998655	99.5996
UP_SEQ_FEATURE	domain:C-type lectin	3	0.761421	0.591561	NM_009131, NM_013630, NM_009714	353	90	16021	1.51284	1	1	99.9999
Annotation Cluster 33	Enrichment Score: 0.8421287321634338
Category	Term	Count	%	PValue	Genes	List Total	Pop Hits	Pop Total	Fold Enrichment	Bonferroni	Benjamini	FDR
GOTERM_CC_FAT	GO:0030017~sarcomere	5	1.26904	0.0814775	NM_028027, NM_016798, NM_021041, AK035258, NM_175013	257	80	12504	3.04086	1	0.773378	67.1174
GOTERM_CC_FAT	GO:0044449~contractile fiber part	5	1.26904	0.0997851	NM_028027, NM_016798, NM_021041, AK035258, NM_175013	257	86	12504	2.8287	1	0.76533	74.7338
GOTERM_CC_FAT	GO:0030016~myofibril	5	1.26904	0.116366	NM_028027, NM_016798, NM_021041, AK035258, NM_175013	257	91	12504	2.67328	1	0.786359	80.1901
GOTERM_CC_FAT	GO:0043292~contractile fiber	5	1.26904	0.130438	NM_028027, NM_016798, NM_021041, AK035258, NM_175013	257	95	12504	2.56072	1	0.768862	83.9438
GOTERM_CC_FAT	GO:0030018~Z disc	3	0.761421	0.242545	NM_016798, AK035258, NM_175013	257	46	12504	3.17307	1	0.897143	97.3626
GOTERM_CC_FAT	GO:0031674~I band	3	0.761421	0.295871	NM_016798, AK035258, NM_175013	257	53	12504	2.75398	1	0.922152	98.9855
Annotation Cluster 34	Enrichment Score: 0.8319542875953878
Category	Term	Count	%	PValue	Genes	List Total	Pop Hits	Pop Total	Fold Enrichment	Bonferroni	Benjamini	FDR
GOTERM_BP_FAT	GO:0051960~regulation of nervous system development	7	1.77665	0.0491342	NM_010451, NM_176996, NM_009469, AK018789, AK031495, NM_010296, NM_177033	243	148	13588	2.64476	1	0.799803	55.9928
GOTERM_BP_FAT	GO:0050767~regulation of neurogenesis	6	1.52284	0.0870288	NM_010451, NM_176996, NM_009469, AK018789, AK031495, NM_177033	243	132	13588	2.54171	1	0.855989	77.3131
GOTERM_BP_FAT	GO:0045664~regulation of neuron differentiation	5	1.26904	0.108919	NM_010451, NM_009469, AK018789, AK031495, NM_177033	243	102	13588	2.74106	1	0.885323	84.7221
GOTERM_BP_FAT	GO:0060284~regulation of cell development	6	1.52284	0.154529	NM_010451, NM_176996, NM_009469, AK018789, AK031495, NM_177033	243	159	13588	2.1101	1	0.926769	93.5091
GOTERM_BP_FAT	GO:0010975~regulation of neuron projection development	3	0.761421	0.203928	NM_009469, AK018789, AK031495	243	47	13588	3.56921	1	0.950336	97.5659
GOTERM_BP_FAT	GO:0031344~regulation of cell projection organization	3	0.761421	0.269856	NM_009469, AK018789, AK031495	243	57	13588	2.94304	1	0.967703	99.4048
GOTERM_BP_FAT	GO:0045597~positive regulation of cell differentiation	5	1.26904	0.378922	NM_139298, NM_176996, AK031495, X55787, NM_011808, NM_177033	243	175	13588	1.59765	1	0.985358	99.9573
Annotation Cluster 35	Enrichment Score: 0.8187031475223528
Category	Term	Count	%	PValue	Genes	List Total	Pop Hits	Pop Total	Fold Enrichment	Bonferroni	Benjamini	FDR
INTERPRO	IPR000418:Ets	3	0.761421	0.0839505	NM_013508, X55787, NM_007960, NM_011808	332	26	17763	6.17342	1	0.996375	73.3825
SMART	SM00413:ETS	3	0.761421	0.089692	NM_013508, X55787, NM_007960, NM_011808	178	26	9131	5.91897	0.999997	0.984966	66.7214
UP_SEQ_FEATURE	DNA-binding region:ETS	3	0.761421	0.110842	NM_013508, X55787, NM_007960, NM_011808	353	26	16021	5.23676	1	0.993092	84.2751
INTERPRO	IPR011991:Winged helix repressor DNA-binding	4	1.01523	0.636363	NM_013508, X55787, NM_007960, NM_011808, NM_010225	332	175	17763	1.22293	1	0.999993	100
Annotation Cluster 36	Enrichment Score: 0.8128990395225644
Category	Term	Count	%	PValue	Genes	List Total	Pop Hits	Pop Total	Fold Enrichment	Bonferroni	Benjamini	FDR
GOTERM_BP_FAT	GO:0043009~chordate embryonic development	12	3.04569	0.132214	NM_139298, NM_175260, NM_010451, M16449, NM_007931, NM_023653, NM_199306, AK035619, NM_008584, NM_176996, NM_013630, NM_153319, NM_010848	243	421	13588	1.59385	1	0.916316	90.0773
GOTERM_BP_FAT	GO:0009792~embryonic development ending in birth or egg hatching	12	3.04569	0.138435	NM_139298, NM_175260, NM_010451, M16449, NM_007931, NM_023653, NM_199306, AK035619, NM_008584, NM_176996, NM_013630, NM_153319, NM_010848	243	425	13588	1.57885	1	0.915513	91.1747
GOTERM_BP_FAT	GO:0001701~in utero embryonic development	8	2.03046	0.198966	NM_175260, M16449, NM_013630, NM_023653, NM_007931, NM_153319, NM_199306, NM_010848, AK035619	243	267	13588	1.67544	1	0.950899	97.3066
Annotation Cluster 37	Enrichment Score: 0.7816882169181198
Category	Term	Count	%	PValue	Genes	List Total	Pop Hits	Pop Total	Fold Enrichment	Bonferroni	Benjamini	FDR
GOTERM_CC_FAT	GO:0044432~endoplasmic reticulum part	12	3.04569	0.00804892	NM_015801, NM_177652, NM_172822, NM_019806, NM_145145, NM_028500, AK033485, NM_028295, NM_023066, NM_178628, NM_001026214, NM_023645	257	231	12504	2.52746	0.87965	0.411005	10.036
GOTERM_CC_FAT	GO:0005789~endoplasmic reticulum membrane	8	2.03046	0.0368349	NM_015801, NM_177652, NM_172822, NM_019806, NM_145145, AK033485, NM_023066, NM_178628	257	152	12504	2.56072	0.999946	0.590946	38.8079
GOTERM_CC_FAT	GO:0042175~nuclear envelope-endoplasmic reticulum network	8	2.03046	0.046437	NM_015801, NM_177652, NM_172822, NM_019806, NM_145145, AK033485, NM_023066, NM_178628	257	160	12504	2.43268	0.999996	0.645898	46.3276
GOTERM_CC_FAT	GO:0031090~organelle membrane	23	5.83756	0.105421	NM_019877, NM_172822, AK033485, NM_009469, NM_177157, NM_023066, NM_029020, NM_026542, NM_178628, NM_023732, NM_023653, NM_008212, NM_011399, AK035619, NM_015801, NM_177652, NM_183405, NM_019806, NM_145145, NM_028392, NM_007760, NM_016803, NM_011694	257	809	12504	1.38323	1	0.767617	76.7274
GOTERM_CC_FAT	GO:0012505~endomembrane system	16	4.06091	0.134293	NM_019877, NM_172822, AK033485, NM_008613, NM_009469, NM_177157, NM_023066, NM_178628, NM_023653, AK035619, NM_015801, NM_177652, NM_019806, NM_145145, NM_016803, NM_013569	257	535	12504	1.45506	1	0.753246	84.8509
GOTERM_CC_FAT	GO:0031227~intrinsic to endoplasmic reticulum membrane	3	0.761421	0.288265	NM_172822, AK033485, NM_023066	257	52	12504	2.80694	1	0.921568	98.8323
GOTERM_BP_FAT	GO:0019637~organophosphate metabolic process	5	1.26904	0.381153	NM_015801, NM_172822, NM_026037, AK033485, NM_175380	243	176	13588	1.58857	1	0.985395	99.9598
GOTERM_BP_FAT	GO:0006650~glycerophospholipid metabolic process	3	0.761421	0.466686	NM_015801, NM_172822, AK033485	243	88	13588	1.90629	1	0.991105	99.9964
GOTERM_BP_FAT	GO:0006644~phospholipid metabolic process	4	1.01523	0.557854	NM_015801, NM_172822, NM_026037, AK033485	243	163	13588	1.37221	1	0.9944	99.9998
GOTERM_CC_FAT	GO:0031300~intrinsic to organelle membrane	3	0.761421	0.671965	NM_172822, AK033485, NM_023066	257	112	12504	1.30322	1	0.986358	100
GOTERM_BP_FAT	GO:0046486~glycerolipid metabolic process	3	0.761421	0.672671	NM_015801, NM_172822, AK033485	243	129	13588	1.30041	1	0.997438	100
Annotation Cluster 38	Enrichment Score: 0.7602523793218192
Category	Term	Count	%	PValue	Genes	List Total	Pop Hits	Pop Total	Fold Enrichment	Bonferroni	Benjamini	FDR
SP_PIR_KEYWORDS	motor protein	6	1.52284	0.0971974	NM_175260, NM_001164573, NM_172118, NM_001161665, NM_009342, NM_153103	354	123	17854	2.46025	1	0.676597	74.0501
GOTERM_MF_FAT	GO:0003774~motor activity	6	1.52284	0.110498	NM_175260, NM_001164573, NM_172118, NM_001161665, NM_009342, NM_153103	245	138	13288	2.35812	1	0.845745	80.8133
SP_PIR_KEYWORDS	myosin	3	0.761421	0.237922	NM_175260, NM_001164573, NM_172118	354	47	17854	3.21926	1	0.832286	97.2253
GOTERM_CC_FAT	GO:0016459~myosin complex	3	0.761421	0.356081	NM_175260, NM_001164573, NM_172118	257	61	12504	2.3928	1	0.944044	99.6851
Annotation Cluster 39	Enrichment Score: 0.7602255029113228
Category	Term	Count	%	PValue	Genes	List Total	Pop Hits	Pop Total	Fold Enrichment	Bonferroni	Benjamini	FDR
GOTERM_MF_FAT	GO:0008092~cytoskeletal protein binding	15	3.80711	0.0208104	NM_175260, NM_009922, NM_144800, NM_009115, NM_010882, AK035619, NM_001164573, NM_019806, NM_016798, NM_172122, AK035258, NM_021287, NM_010296, NM_008634, NM_177699	245	414	13288	1.9651	0.999884	0.72606	25.6593
GOTERM_BP_FAT	GO:0007010~cytoskeleton organization	10	2.53807	0.127006	NM_175260, NM_146089, NM_009922, NM_144800, NM_016798, NM_009133, NM_172122, NM_023653, NM_008634, NM_177699	243	326	13588	1.71527	1	0.910098	89.0612
GOTERM_MF_FAT	GO:0003779~actin binding	8	2.03046	0.277495	NM_175260, NM_001164573, NM_009922, NM_144800, NM_021287, AK035258, NM_008634, NM_177699	245	288	13288	1.50658	1	0.949238	98.9773
SP_PIR_KEYWORDS	actin-binding	7	1.77665	0.290176	NM_175260, NM_001164573, NM_009922, NM_144800, NM_021287, AK035258, NM_177699	354	226	17854	1.56215	1	0.883505	98.913
GOTERM_BP_FAT	GO:0030036~actin cytoskeleton organization	5	1.26904	0.338476	NM_175260, NM_009922, NM_144800, NM_016798, NM_177699	243	165	13588	1.69448	1	0.980509	99.8808
GOTERM_BP_FAT	GO:0030029~actin filament-based process	5	1.26904	0.381153	NM_175260, NM_009922, NM_144800, NM_016798, NM_177699	243	176	13588	1.58857	1	0.985395	99.9598
Annotation Cluster 40	Enrichment Score: 0.756119229082385
Category	Term	Count	%	PValue	Genes	List Total	Pop Hits	Pop Total	Fold Enrichment	Bonferroni	Benjamini	FDR
GOTERM_BP_FAT	GO:0007276~gamete generation	11	2.79188	0.072985	NM_024168, AK029026, NM_009734, NM_028392, NM_001012477, NM_010255, NM_001017433, NM_009523, NM_007985, NM_010296, NM_011759	243	331	13588	1.85829	1	0.850074	70.9073
GOTERM_BP_FAT	GO:0019953~sexual reproduction	12	3.04569	0.0847925	NM_024168, AK029026, NM_009734, NM_028392, NM_001012477, NM_010255, NM_001017433, NM_009523, NM_007985, NM_010296, NM_010298, NM_011759	243	386	13588	1.73837	1	0.853064	76.3906
GOTERM_BP_FAT	GO:0032504~multicellular organism reproduction	12	3.04569	0.11267	NM_024168, AK029026, NM_009734, NM_028392, NM_001012477, NM_010255, NM_001017433, NM_009523, NM_007985, NM_023653, NM_010296, NM_011759	243	409	13588	1.64062	1	0.887041	85.737
GOTERM_BP_FAT	GO:0048609~reproductive process in a multicellular organism	12	3.04569	0.11267	NM_024168, AK029026, NM_009734, NM_028392, NM_001012477, NM_010255, NM_001017433, NM_009523, NM_007985, NM_023653, NM_010296, NM_011759	243	409	13588	1.64062	1	0.887041	85.737
GOTERM_BP_FAT	GO:0007283~spermatogenesis	8	2.03046	0.171472	NM_024168, AK029026, NM_009734, NM_028392, NM_010255, NM_001017433, NM_010296, NM_011759	243	255	13588	1.75428	1	0.936773	95.3326
GOTERM_BP_FAT	GO:0048232~male gamete generation	8	2.03046	0.171472	NM_024168, AK029026, NM_009734, NM_028392, NM_010255, NM_001017433, NM_010296, NM_011759	243	255	13588	1.75428	1	0.936773	95.3326
GOTERM_BP_FAT	GO:0048610~reproductive cellular process	6	1.52284	0.195908	NM_028392, NM_001012477, NM_001017433, NM_009523, NM_007985, NM_010298	243	173	13588	1.93934	1	0.949912	97.1341
GOTERM_BP_FAT	GO:0007281~germ cell development	4	1.01523	0.268339	NM_028392, NM_001012477, NM_009523, NM_007985	243	101	13588	2.21456	1	0.96792	99.3843
SP_PIR_KEYWORDS	spermatogenesis	4	1.01523	0.440093	NM_024168, NM_009734, NM_001017433, NM_011759	354	123	17854	1.64016	1	0.927502	99.9525
GOTERM_BP_FAT	GO:0003006~reproductive developmental process	6	1.52284	0.51396	NM_011545, NM_028392, NM_001012477, NM_001017433, NM_009523, NM_007985	243	264	13588	1.27086	1	0.992362	99.9992
Annotation Cluster 41	Enrichment Score: 0.7493199354461484
Category	Term	Count	%	PValue	Genes	List Total	Pop Hits	Pop Total	Fold Enrichment	Bonferroni	Benjamini	FDR
GOTERM_MF_FAT	GO:0008509~anion transmembrane transporter activity	6	1.52284	0.0914031	NM_008067, NM_011694, NM_175274, NM_178743, NM_010298, NM_001164679	245	130	13288	2.50323	1	0.834074	74.1146
GOTERM_BP_FAT	GO:0015698~inorganic anion transport	4	1.01523	0.184108	NM_008067, NM_023653, NM_178743, NM_010298	243	83	13588	2.69483	1	0.94426	96.3664
GOTERM_BP_FAT	GO:0006820~anion transport	5	1.26904	0.201801	NM_008067, NM_011694, NM_023653, NM_178743, NM_010298	243	130	13588	2.15068	1	0.951676	97.4578
GOTERM_BP_FAT	GO:0006821~chloride transport	3	0.761421	0.296321	NM_008067, NM_023653, NM_010298	243	61	13588	2.75005	1	0.973973	99.6738
Annotation Cluster 42	Enrichment Score: 0.7422924761743162
Category	Term	Count	%	PValue	Genes	List Total	Pop Hits	Pop Total	Fold Enrichment	Bonferroni	Benjamini	FDR
INTERPRO	IPR003962:Fibronectin, type III subdomain	4	1.01523	0.0231553	NM_008684, NM_011218, NM_001005608, D13903, NM_011211	332	33	17763	6.48521	1	0.840413	29.7872
UP_SEQ_FEATURE	domain:Fibronectin type-III 3	5	1.26904	0.079805	NM_008684, NM_011218, NM_001005608, D13903, AK031495, NM_011211	353	74	16021	3.06657	1	0.988895	73.0084
INTERPRO	IPR013098:Immunoglobulin I-set	6	1.52284	0.0891084	NM_008684, NM_011218, AK018789, D13903, AK031495, NM_178929, NM_011211	332	127	17763	2.5277	1	0.995844	75.5572
UP_SEQ_FEATURE	domain:Fibronectin type-III 6	3	0.761421	0.118044	NM_008684, NM_011218, D13903, NM_011211	353	27	16021	5.04281	1	0.990956	86.1652
UP_SEQ_FEATURE	domain:Ig-like C2-type 3	5	1.26904	0.12465	NM_008684, NM_011218, AF127140, NM_008011, D13903, AK031495, NM_011211	353	87	16021	2.60835	1	0.991792	87.7099
UP_SEQ_FEATURE	domain:Fibronectin type-III 2	6	1.52284	0.124846	NM_008684, NM_011218, NM_001005608, D13903, AK031495, NM_011211, NM_172904	353	120	16021	2.26926	1	0.990331	87.7531
UP_SEQ_FEATURE	domain:Fibronectin type-III 4	4	1.01523	0.124948	NM_008684, NM_011218, NM_001005608, D13903, NM_011211	353	56	16021	3.2418	1	0.988699	87.7757
UP_SEQ_FEATURE	domain:Fibronectin type-III 1	6	1.52284	0.128039	NM_008684, NM_011218, NM_001005608, D13903, AK031495, NM_011211, NM_172904	353	121	16021	2.25051	1	0.986496	88.4382
INTERPRO	IPR003598:Immunoglobulin subtype 2	7	1.77665	0.137693	NM_008684, NM_011218, AF127140, AK018789, NM_008011, D13903, AK031495, NM_178929, NM_011211	332	187	17763	2.00279	1	0.995901	89.3139
SMART	SM00408:IGc2	7	1.77665	0.155338	NM_008684, NM_011218, AF127140, AK018789, NM_008011, D13903, AK031495, NM_178929, NM_011211	178	187	9131	1.92024	1	0.960509	86.1458
UP_SEQ_FEATURE	domain:Ig-like C2-type 1	6	1.52284	0.158386	NM_008684, NM_011218, AF127140, AK018789, NM_008011, D13903, AK031495, NM_011211	353	130	16021	2.0947	1	0.994744	93.3812
UP_SEQ_FEATURE	domain:Ig-like C2-type 2	6	1.52284	0.161927	NM_008684, NM_011218, AF127140, AK018789, NM_008011, D13903, AK031495, NM_011211	353	131	16021	2.07871	1	0.994559	93.8064
UP_SEQ_FEATURE	domain:Fibronectin type-III 5	3	0.761421	0.203038	NM_008684, NM_011218, D13903, NM_011211	353	38	16021	3.58305	1	0.997846	97.1948
INTERPRO	IPR008957:Fibronectin, type III-like fold	6	1.52284	0.270822	NM_008684, NM_011218, NM_001005608, D13903, AK031495, NM_011211, NM_172904	332	187	17763	1.71667	1	0.998274	99.1499
INTERPRO	IPR003961:Fibronectin, type III	6	1.52284	0.284164	NM_008684, NM_011218, NM_001005608, D13903, AK031495, NM_011211, NM_172904	332	191	17763	1.68072	1	0.998565	99.3567
SMART	SM00060:FN3	6	1.52284	0.312746	NM_008684, NM_011218, NM_001005608, D13903, AK031495, NM_011211, NM_172904	178	191	9131	1.61145	1	0.972396	98.7614
SP_PIR_KEYWORDS	Immunoglobulin domain	11	2.79188	0.371941	AF127140, NM_001001880, AK018789, D13903, NM_024263, NM_011218, NM_008684, NM_008011, NM_011211, NM_153522, NM_178929, AK031495, NM_010189	354	443	17854	1.25234	1	0.907198	99.7837
INTERPRO	IPR013151:Immunoglobulin	4	1.01523	0.647742	NM_008684, NM_011218, AF127140, NM_008011, D13903, NM_011211	332	178	17763	1.20231	1	0.999994	100
INTERPRO	IPR013783:Immunoglobulin-like fold	12	3.04569	0.658671	AF127140, NM_001001880, AK018789, D13903, NM_024263, NM_023645, NM_008684, NM_011218, NM_008011, NM_011211, NM_153522, NM_178929, AK031495, NM_010189	332	644	17763	0.996951	1	0.999994	100
INTERPRO	IPR007110:Immunoglobulin-like	11	2.79188	0.692749	AF127140, NM_001001880, AK018789, D13903, NM_024263, NM_011218, NM_008684, NM_008011, NM_011211, NM_153522, NM_178929, AK031495, NM_010189	332	604	17763	0.974393	1	0.999997	100
Annotation Cluster 43	Enrichment Score: 0.7328189047439378
Category	Term	Count	%	PValue	Genes	List Total	Pop Hits	Pop Total	Fold Enrichment	Bonferroni	Benjamini	FDR
UP_SEQ_FEATURE	domain:VWFA	4	1.01523	0.11532	NM_010580, NM_001005608, NM_133738, NM_010582	353	54	16021	3.36187	1	0.991551	85.4767
INTERPRO	IPR002035:von Willebrand factor, type A	4	1.01523	0.225834	NM_010580, NM_001005608, NM_133738, NM_010582	332	88	17763	2.43196	1	0.997036	97.9013
SMART	SM00327:VWA	4	1.01523	0.243136	NM_010580, NM_001005608, NM_133738, NM_010582	178	88	9131	2.33172	1	0.955431	96.1673
Annotation Cluster 44	Enrichment Score: 0.7099455008202694
Category	Term	Count	%	PValue	Genes	List Total	Pop Hits	Pop Total	Fold Enrichment	Bonferroni	Benjamini	FDR
UP_SEQ_FEATURE	metal ion-binding site:Iron-sulfur (4Fe-4S)	3	0.761421	0.0418559	NM_080633, NM_008743, AK077546	353	15	16021	9.07705	1	0.977313	48.9968
GOTERM_MF_FAT	GO:0051539~4 iron, 4 sulfur cluster binding	3	0.761421	0.0659923	NM_080633, NM_008743, AK077546	245	23	13288	7.07436	1	0.787468	61.8094
SP_PIR_KEYWORDS	4fe-4s	3	0.761421	0.0751019	NM_080633, NM_008743, AK077546	354	23	17854	6.57848	1	0.659517	64.2993
GOTERM_MF_FAT	GO:0051536~iron-sulfur cluster binding	3	0.761421	0.233794	NM_080633, NM_008743, AK077546	245	50	13288	3.2542	1	0.92636	97.6594
GOTERM_MF_FAT	GO:0051540~metal cluster binding	3	0.761421	0.233794	NM_080633, NM_008743, AK077546	245	50	13288	3.2542	1	0.92636	97.6594
SP_PIR_KEYWORDS	iron-sulfur	3	0.761421	0.237922	NM_080633, NM_008743, AK077546	354	47	17854	3.21926	1	0.832286	97.2253
GOTERM_MF_FAT	GO:0005506~iron ion binding	5	1.26904	0.879084	NM_080633, NM_008743, NM_027153, AK077546, NM_023066	245	343	13288	0.790623	1	0.999842	100
SP_PIR_KEYWORDS	iron	5	1.26904	0.881872	NM_080633, NM_008743, NM_027153, AK077546, NM_023066	354	321	17854	0.785592	1	0.996356	100
Annotation Cluster 45	Enrichment Score: 0.6950484955289526
Category	Term	Count	%	PValue	Genes	List Total	Pop Hits	Pop Total	Fold Enrichment	Bonferroni	Benjamini	FDR
SP_PIR_KEYWORDS	carbohydrate metabolism	6	1.52284	0.0147421	NM_027629, NM_016905, NM_016803, NM_021528, NM_176963, NM_175013	354	73	17854	4.14534	0.983412	0.400936	17.7938
GOTERM_BP_FAT	GO:0019318~hexose metabolic process	5	1.26904	0.355606	NM_027629, NM_016905, NM_199306, NM_176963, NM_175013	243	169	13588	1.65437	1	0.982353	99.9222
GOTERM_BP_FAT	GO:0005996~monosaccharide metabolic process	5	1.26904	0.442137	NM_027629, NM_016905, NM_199306, NM_176963, NM_175013	243	191	13588	1.46381	1	0.989079	99.9926
GOTERM_BP_FAT	GO:0006006~glucose metabolic process	3	0.761421	0.715685	NM_027629, NM_199306, NM_175013	243	140	13588	1.19824	1	0.998378	100
Annotation Cluster 46	Enrichment Score: 0.689607463207327
Category	Term	Count	%	PValue	Genes	List Total	Pop Hits	Pop Total	Fold Enrichment	Bonferroni	Benjamini	FDR
KEGG_PATHWAY	mmu04510:Focal adhesion	7	1.77665	0.135097	NM_008841, NM_011697, NM_172118, NM_010580, NM_001005608, NM_011261, BC042449	102	198	5738	1.98881	1	0.735145	81.0537
INTERPRO	IPR013111:EGF, extracellular	4	1.01523	0.146398	NM_001001979, NM_010580, NM_001005608, NM_011261	332	71	17763	3.01425	1	0.996226	90.8314
KEGG_PATHWAY	mmu04512:ECM-receptor interaction	3	0.761421	0.431516	NM_010580, NM_001005608, NM_011261	102	83	5738	2.03331	1	0.952875	99.8456
Annotation Cluster 47	Enrichment Score: 0.6791151134370462
Category	Term	Count	%	PValue	Genes	List Total	Pop Hits	Pop Total	Fold Enrichment	Bonferroni	Benjamini	FDR
GOTERM_MF_FAT	GO:0016407~acetyltransferase activity	4	1.01523	0.1092	NM_007760, NM_053097, NM_026991, BC037194	245	63	13288	3.4436	1	0.852934	80.4148
GOTERM_MF_FAT	GO:0008080~N-acetyltransferase activity	3	0.761421	0.240604	NM_053097, NM_026991, BC037194	245	51	13288	3.1904	1	0.928361	97.9362
GOTERM_MF_FAT	GO:0016410~N-acyltransferase activity	3	0.761421	0.349245	NM_053097, NM_026991, BC037194	245	67	13288	2.42851	1	0.969613	99.766
Annotation Cluster 48	Enrichment Score: 0.6283497106013789
Category	Term	Count	%	PValue	Genes	List Total	Pop Hits	Pop Total	Fold Enrichment	Bonferroni	Benjamini	FDR
GOTERM_CC_FAT	GO:0005788~endoplasmic reticulum lumen	4	1.01523	0.18291	NM_028500, NM_028295, NM_001026214, NM_023645	257	72	12504	2.70298	1	0.838785	92.8895
INTERPRO	IPR000886:Endoplasmic reticulum, targeting sequence	3	0.761421	0.190881	NM_028500, NM_028295, NM_023645	332	43	17763	3.73277	1	0.998015	95.9126
UP_SEQ_FEATURE	short sequence motif:Prevents secretion from ER	3	0.761421	0.373208	NM_028500, NM_028295, NM_023645	353	59	16021	2.30773	1	0.999959	99.9361
Annotation Cluster 49	Enrichment Score: 0.6265277074704768
Category	Term	Count	%	PValue	Genes	List Total	Pop Hits	Pop Total	Fold Enrichment	Bonferroni	Benjamini	FDR
GOTERM_BP_FAT	GO:0007017~microtubule-based process	8	2.03046	0.0832452	NM_146089, NM_001161665, NM_009133, NM_009342, NM_172122, NM_023653, NM_008634, NM_153103	243	211	13588	2.1201	1	0.852457	75.7318
GOTERM_BP_FAT	GO:0000226~microtubule cytoskeleton organization	5	1.26904	0.136316	NM_146089, NM_009133, NM_172122, NM_023653, NM_008634	243	111	13588	2.51882	1	0.917523	90.8144
GOTERM_BP_FAT	GO:0033043~regulation of organelle organization	4	1.01523	0.519408	NM_025611, NM_009133, NM_023653, NM_008634	243	154	13588	1.45241	1	0.992546	99.9993
GOTERM_BP_FAT	GO:0051493~regulation of cytoskeleton organization	3	0.761421	0.529023	NM_009133, NM_023653, NM_008634	243	99	13588	1.69448	1	0.993139	99.9995
Annotation Cluster 50	Enrichment Score: 0.6000809403287498
Category	Term	Count	%	PValue	Genes	List Total	Pop Hits	Pop Total	Fold Enrichment	Bonferroni	Benjamini	FDR
SP_PIR_KEYWORDS	growth factor	7	1.77665	0.0404963	NM_011697, NM_008973, NM_001012477, NM_145741, NM_009131, NM_008351, NM_010564	354	127	17854	2.77988	0.999989	0.557348	42.0383
GOTERM_MF_FAT	GO:0008083~growth factor activity	7	1.77665	0.0456939	NM_011697, NM_008973, NM_001012477, NM_145741, NM_009131, NM_008351, NM_010564	245	141	13288	2.6926	1	0.739168	48.2862
SP_PIR_KEYWORDS	cytokine	4	1.01523	0.683214	NM_008973, NM_001012477, NM_145741, NM_008351	354	177	17854	1.13977	1	0.977109	100
GOTERM_MF_FAT	GO:0005125~cytokine activity	3	0.761421	0.846505	NM_001012477, NM_145741, NM_008351	245	180	13288	0.903946	1	0.999689	100
KEGG_PATHWAY	mmu04060:Cytokine-cytokine receptor interaction	3	0.761421	0.933546	NM_011697, NM_001012477, NM_008351	102	244	5738	0.691659	1	0.999872	100
Annotation Cluster 51	Enrichment Score: 0.5963487531930224
Category	Term	Count	%	PValue	Genes	List Total	Pop Hits	Pop Total	Fold Enrichment	Bonferroni	Benjamini	FDR
SP_PIR_KEYWORDS	heparin-binding	4	1.01523	0.0871947	NM_011697, NM_008973, NM_172815, NM_007731	354	53	17854	3.80642	1	0.681635	69.9898
GOTERM_MF_FAT	GO:0008201~heparin binding	4	1.01523	0.195697	NM_011697, NM_008973, NM_172815, NM_007731	245	83	13288	2.61382	1	0.892989	95.3605
GOTERM_MF_FAT	GO:0005539~glycosaminoglycan binding	4	1.01523	0.348878	NM_011697, NM_008973, NM_172815, NM_007731	245	114	13288	1.90304	1	0.971454	99.7641
GOTERM_MF_FAT	GO:0001871~pattern binding	4	1.01523	0.418557	NM_011697, NM_008973, NM_172815, NM_007731	245	128	13288	1.6949	1	0.966192	99.9522
GOTERM_MF_FAT	GO:0030247~polysaccharide binding	4	1.01523	0.418557	NM_011697, NM_008973, NM_172815, NM_007731	245	128	13288	1.6949	1	0.966192	99.9522
Annotation Cluster 52	Enrichment Score: 0.5780124546850299
Category	Term	Count	%	PValue	Genes	List Total	Pop Hits	Pop Total	Fold Enrichment	Bonferroni	Benjamini	FDR
GOTERM_BP_FAT	GO:0030203~glycosaminoglycan metabolic process	3	0.761421	0.159046	NM_021528, AK147096, NM_010582	243	40	13588	4.19383	1	0.928161	94.0515
GOTERM_BP_FAT	GO:0006022~aminoglycan metabolic process	3	0.761421	0.236764	NM_021528, AK147096, NM_010582	243	52	13588	3.22602	1	0.961419	98.7745
GOTERM_BP_FAT	GO:0005976~polysaccharide metabolic process	3	0.761421	0.489921	NM_021528, AK147096, NM_010582	243	92	13588	1.8234	1	0.991344	99.9983
Annotation Cluster 53	Enrichment Score: 0.5684324479238616
Category	Term	Count	%	PValue	Genes	List Total	Pop Hits	Pop Total	Fold Enrichment	Bonferroni	Benjamini	FDR
UP_SEQ_FEATURE	domain:EGF-like 6	4	1.01523	0.0471557	NM_001001979, NM_011261, NM_022723, NM_152915	353	37	16021	4.90652	1	0.965284	53.2625
UP_SEQ_FEATURE	domain:EGF-like 5	4	1.01523	0.0537358	NM_001001979, NM_011261, NM_022723, NM_152915	353	39	16021	4.6549	1	0.972305	58.0941
UP_SEQ_FEATURE	domain:EGF-like 4	4	1.01523	0.0969696	NM_001001979, NM_011261, NM_022723, NM_152915	353	50	16021	3.63082	1	0.991181	79.934
UP_SEQ_FEATURE	domain:EGF-like 7	3	0.761421	0.103763	NM_001001979, NM_011261, NM_152915	353	25	16021	5.44623	1	0.992172	82.1835
INTERPRO	IPR013111:EGF, extracellular	4	1.01523	0.146398	NM_001001979, NM_010580, NM_001005608, NM_011261	332	71	17763	3.01425	1	0.996226	90.8314
INTERPRO	IPR013032:EGF-like region, conserved site	9	2.28426	0.221832	NM_001001979, NM_010580, NM_001099774, NM_001005608, NM_011261, NM_022723, NM_177033, NM_133930, NM_152915	332	310	17763	1.55331	1	0.997244	97.7314
INTERPRO	IPR006210:EGF-like	6	1.52284	0.327694	NM_001001979, NM_010580, NM_011261, NM_022723, NM_133930, NM_152915	332	203	17763	1.58137	1	0.998725	99.7505
SMART	SM00181:EGF	6	1.52284	0.358216	NM_001001979, NM_010580, NM_011261, NM_022723, NM_133930, NM_152915	178	203	9131	1.51619	1	0.975628	99.4443
UP_SEQ_FEATURE	domain:EGF-like 1	4	1.01523	0.412854	NM_001001979, NM_011261, NM_133930, NM_152915	353	106	16021	1.71265	1	0.999984	99.9772
UP_SEQ_FEATURE	domain:EGF-like 3	3	0.761421	0.427338	NM_001001979, NM_011261, NM_152915	353	66	16021	2.06297	1	0.999985	99.9846
INTERPRO	IPR001881:EGF-like calcium-binding	3	0.761421	0.508005	NM_022723, NM_133930, NM_152915	332	91	17763	1.76384	1	0.999963	99.9978
INTERPRO	IPR000742:EGF-like, type 3	5	1.26904	0.509255	NM_001001979, NM_011261, NM_022723, NM_133930, NM_152915	332	199	17763	1.3443	1	0.999956	99.9978
UP_SEQ_FEATURE	domain:EGF-like 2	3	0.761421	0.520814	NM_001001979, NM_011261, NM_152915	353	79	16021	1.72349	1	0.999998	99.9991
INTERPRO	IPR018097:EGF-like calcium-binding, conserved site	3	0.761421	0.525359	NM_022723, NM_133930, NM_152915	332	94	17763	1.70754	1	0.99994	99.9987
INTERPRO	IPR000152:EGF-type aspartate/asparagine hydroxylation conserved site	3	0.761421	0.525359	NM_022723, NM_133930, NM_152915	332	94	17763	1.70754	1	0.99994	99.9987
SMART	SM00179:EGF_CA	3	0.761421	0.529764	NM_022723, NM_133930, NM_152915	178	91	9131	1.69113	1	0.995114	99.9854
SP_PIR_KEYWORDS	egf-like domain	5	1.26904	0.642618	NM_001001979, NM_011261, NM_022723, NM_133930, NM_152915	354	222	17854	1.13592	1	0.969985	99.9999
Annotation Cluster 54	Enrichment Score: 0.5635869457676583
Category	Term	Count	%	PValue	Genes	List Total	Pop Hits	Pop Total	Fold Enrichment	Bonferroni	Benjamini	FDR
GOTERM_MF_FAT	GO:0008235~metalloexopeptidase activity	3	0.761421	0.12247	NM_029706, NM_013494, NM_025633	245	33	13288	4.93061	1	0.837385	84.1502
GOTERM_MF_FAT	GO:0008238~exopeptidase activity	3	0.761421	0.369174	NM_029706, NM_013494, NM_025633	245	70	13288	2.32443	1	0.967407	99.8491
GOTERM_MF_FAT	GO:0008237~metallopeptidase activity	5	1.26904	0.450795	NM_029706, AK029026, NM_013494, NM_175506, NM_025633	245	187	13288	1.45018	1	0.969512	99.9786
Annotation Cluster 55	Enrichment Score: 0.5586209090649232
Category	Term	Count	%	PValue	Genes	List Total	Pop Hits	Pop Total	Fold Enrichment	Bonferroni	Benjamini	FDR
INTERPRO	IPR000048:IQ calmodulin-binding region	4	1.01523	0.245635	NM_175260, NM_001164573, NM_009734, BC042449	332	92	17763	2.32622	1	0.997575	98.5806
SMART	SM00015:IQ	4	1.01523	0.264027	NM_175260, NM_001164573, NM_009734, BC042449	178	92	9131	2.23034	1	0.957572	97.2383
UP_SEQ_FEATURE	domain:IQ	3	0.761421	0.325237	NM_175260, NM_009734, BC042449	353	53	16021	2.56898	1	0.999865	99.796
Annotation Cluster 56	Enrichment Score: 0.5477536498041119
Category	Term	Count	%	PValue	Genes	List Total	Pop Hits	Pop Total	Fold Enrichment	Bonferroni	Benjamini	FDR
GOTERM_MF_FAT	GO:0042802~identical protein binding	9	2.28426	0.166287	NM_007409, NM_019806, NM_023464, NM_009115, NM_175380, AK031495, NM_178628, NM_027857, NM_009714	245	290	13288	1.68321	1	0.886657	92.302
GOTERM_MF_FAT	GO:0046983~protein dimerization activity	9	2.28426	0.287857	NM_007409, NM_011545, NM_019806, NM_009115, NM_175380, AK031495, NM_022723, NM_133786, NM_009714	245	340	13288	1.43568	1	0.952557	99.1658
GOTERM_MF_FAT	GO:0042803~protein homodimerization activity	5	1.26904	0.475012	NM_007409, NM_019806, NM_009115, NM_175380, NM_009714	245	193	13288	1.4051	1	0.970268	99.9887
Annotation Cluster 57	Enrichment Score: 0.5106486744031498
Category	Term	Count	%	PValue	Genes	List Total	Pop Hits	Pop Total	Fold Enrichment	Bonferroni	Benjamini	FDR
GOTERM_BP_FAT	GO:0001558~regulation of cell growth	5	1.26904	0.0817965	NM_181541, NM_030127, NM_009469, NM_010882, NM_178929	243	92	13588	3.03901	1	0.85219	75.0994
GOTERM_BP_FAT	GO:0008361~regulation of cell size	4	1.01523	0.302319	NM_181541, NM_009469, NM_010882, NM_199306	243	108	13588	2.07103	1	0.974719	99.7163
GOTERM_BP_FAT	GO:0040008~regulation of growth	7	1.77665	0.306462	NM_023503, NM_181541, NM_030127, NM_009469, NM_010255, NM_010882, NM_178929	243	256	13588	1.529	1	0.975495	99.7425
GOTERM_BP_FAT	GO:0032535~regulation of cellular component size	4	1.01523	0.549469	NM_181541, NM_009469, NM_010882, NM_199306	243	161	13588	1.38926	1	0.994156	99.9998
GOTERM_BP_FAT	GO:0040007~growth	4	1.01523	0.671795	NM_176996, NM_009469, NM_010882, NM_199306	243	193	13588	1.15892	1	0.997466	100
Annotation Cluster 58	Enrichment Score: 0.5013821551534664
Category	Term	Count	%	PValue	Genes	List Total	Pop Hits	Pop Total	Fold Enrichment	Bonferroni	Benjamini	FDR
GOTERM_BP_FAT	GO:0060173~limb development	5	1.26904	0.162756	NM_139298, NM_008584, NM_023066, NM_009697, AK147096	243	119	13588	2.34948	1	0.930663	94.4649
GOTERM_BP_FAT	GO:0048736~appendage development	5	1.26904	0.162756	NM_139298, NM_008584, NM_023066, NM_009697, AK147096	243	119	13588	2.34948	1	0.930663	94.4649
GOTERM_BP_FAT	GO:0035108~limb morphogenesis	3	0.761421	0.610519	NM_139298, NM_023066, AK147096	243	115	13588	1.45872	1	0.996008	100
GOTERM_BP_FAT	GO:0035107~appendage morphogenesis	3	0.761421	0.610519	NM_139298, NM_023066, AK147096	243	115	13588	1.45872	1	0.996008	100
Annotation Cluster 59	Enrichment Score: 0.4733581476041939
Category	Term	Count	%	PValue	Genes	List Total	Pop Hits	Pop Total	Fold Enrichment	Bonferroni	Benjamini	FDR
SP_PIR_KEYWORDS	peroxisome	4	1.01523	0.295381	NM_007760, NM_011978, NM_008952, NM_011399	354	96	17854	2.10146	1	0.883197	99.0136
GOTERM_CC_FAT	GO:0042579~microbody	4	1.01523	0.358733	NM_007760, NM_011978, NM_008952, NM_011399	257	104	12504	1.8713	1	0.94153	99.7016
GOTERM_CC_FAT	GO:0005777~peroxisome	4	1.01523	0.358733	NM_007760, NM_011978, NM_008952, NM_011399	257	104	12504	1.8713	1	0.94153	99.7016
Annotation Cluster 60	Enrichment Score: 0.47028808375602543
Category	Term	Count	%	PValue	Genes	List Total	Pop Hits	Pop Total	Fold Enrichment	Bonferroni	Benjamini	FDR
GOTERM_BP_FAT	GO:0007017~microtubule-based process	8	2.03046	0.0832452	NM_146089, NM_001161665, NM_009133, NM_009342, NM_172122, NM_023653, NM_008634, NM_153103	243	211	13588	2.1201	1	0.852457	75.7318
SP_PIR_KEYWORDS	microtubule	8	2.03046	0.149514	XM_001477942, NM_146089, NM_001161665, NM_178869, NM_025449, NM_009342, NM_008634, NM_153103	354	221	17854	1.8257	1	0.752612	88.1942
GOTERM_CC_FAT	GO:0005874~microtubule	8	2.03046	0.221421	XM_001477942, NM_146089, NM_001161665, NM_178869, NM_025449, NM_009342, NM_008634, NM_153103	257	240	12504	1.62179	1	0.887615	96.2199
GOTERM_CC_FAT	GO:0044430~cytoskeletal part	19	4.82234	0.31968	NM_175260, XM_001477942, NM_023464, NM_001161665, NM_001099774, NM_008613, AK018789, NM_009342, NM_025449, NM_010882, NM_153103, NM_146089, NM_001164573, NM_172118, NM_178869, NM_172122, NM_021287, NM_153319, NM_008634	257	774	12504	1.19434	1	0.934622	99.3532
GOTERM_CC_FAT	GO:0015630~microtubule cytoskeleton	12	3.04569	0.322045	NM_175260, XM_001477942, NM_146089, NM_023464, NM_001161665, NM_178869, NM_025449, NM_009342, NM_172122, NM_010882, NM_008634, NM_153103	257	450	12504	1.29743	1	0.931424	99.382
GOTERM_CC_FAT	GO:0005875~microtubule associated complex	3	0.761421	0.463163	NM_146089, NM_009342, NM_008634	257	76	12504	1.92054	1	0.973265	99.9709
GOTERM_CC_FAT	GO:0005856~cytoskeleton	24	6.09137	0.529957	XM_001477942, NM_175260, NM_144800, NM_023464, NM_016861, NM_001161665, NM_001099774, NM_008613, AK018789, NM_009342, NM_025449, NM_010882, NM_153103, NM_146089, NM_001164573, NM_172118, NM_028392, NM_016798, NM_178869, NM_172122, NM_021287, NM_153319, NM_008634, NM_177699	257	1122	12504	1.04072	1	0.977712	99.9949
GOTERM_CC_FAT	GO:0043232~intracellular non-membrane-bounded organelle	33	8.37563	0.91679	NM_024168, NM_028763, NM_029938, NM_144800, NM_025403, NM_023464, NM_001161665, AK018789, NM_025449, NM_009342, NM_139150, NM_010882, NM_146089, NM_001164573, NM_172118, NM_016798, NM_133786, NM_008634, NM_177699, XM_001477942, NM_175260, AK044190, NM_016861, NM_001099774, NM_008613, NM_007623, NM_153103, NM_028392, NM_023503, NM_172122, NM_178869, NM_021287, NM_153319	257	1919	12504	0.836671	1	0.998419	100
GOTERM_CC_FAT	GO:0043228~non-membrane-bounded organelle	33	8.37563	0.91679	NM_024168, NM_028763, NM_029938, NM_144800, NM_025403, NM_023464, NM_001161665, AK018789, NM_025449, NM_009342, NM_139150, NM_010882, NM_146089, NM_001164573, NM_172118, NM_016798, NM_133786, NM_008634, NM_177699, XM_001477942, NM_175260, AK044190, NM_016861, NM_001099774, NM_008613, NM_007623, NM_153103, NM_028392, NM_023503, NM_172122, NM_178869, NM_021287, NM_153319	257	1919	12504	0.836671	1	0.998419	100
Annotation Cluster 61	Enrichment Score: 0.4470593097123939
Category	Term	Count	%	PValue	Genes	List Total	Pop Hits	Pop Total	Fold Enrichment	Bonferroni	Benjamini	FDR
GOTERM_BP_FAT	GO:0048568~embryonic organ development	8	2.03046	0.13944	NM_175407, NM_139298, NM_010451, M16449, NM_010449, NM_023653, NM_010296, NM_010848, NM_010225	243	241	13588	1.85619	1	0.914443	91.3409
GOTERM_BP_FAT	GO:0048598~embryonic morphogenesis	9	2.28426	0.31284	NM_175407, NM_139298, NM_010451, NM_053097, NM_009523, NM_010449, AK147096, NM_153319, NM_010296	243	359	13588	1.40184	1	0.977007	99.7785
GOTERM_BP_FAT	GO:0048562~embryonic organ morphogenesis	5	1.26904	0.322607	NM_175407, NM_139298, NM_010451, NM_010449, NM_010296	243	161	13588	1.73657	1	0.978843	99.8246
GOTERM_BP_FAT	GO:0042471~ear morphogenesis	3	0.761421	0.393467	NM_175407, NM_010451, NM_010449	243	76	13588	2.20728	1	0.986622	99.971
GOTERM_BP_FAT	GO:0043583~ear development	3	0.761421	0.555686	NM_175407, NM_010451, NM_010449	243	104	13588	1.61301	1	0.99437	99.9998
GOTERM_BP_FAT	GO:0007423~sensory organ development	5	1.26904	0.675344	NM_175407, NM_175260, NM_010451, AK018789, NM_010449	243	257	13588	1.08789	1	0.997486	100
Annotation Cluster 62	Enrichment Score: 0.43960904976432846
Category	Term	Count	%	PValue	Genes	List Total	Pop Hits	Pop Total	Fold Enrichment	Bonferroni	Benjamini	FDR
GOTERM_BP_FAT	GO:0006874~cellular calcium ion homeostasis	4	1.01523	0.220755	NM_177652, NM_009115, NM_010882, NM_009285	243	91	13588	2.45792	1	0.954609	98.2814
GOTERM_BP_FAT	GO:0055074~calcium ion homeostasis	4	1.01523	0.239603	NM_177652, NM_009115, NM_010882, NM_009285	243	95	13588	2.35443	1	0.961957	98.8467
GOTERM_BP_FAT	GO:0006875~cellular metal ion homeostasis	4	1.01523	0.263519	NM_177652, NM_009115, NM_010882, NM_009285	243	100	13588	2.23671	1	0.967493	99.3148
GOTERM_BP_FAT	GO:0019725~cellular homeostasis	9	2.28426	0.266418	NM_177652, NM_001037279, NM_009115, NM_028295, NM_010882, NM_013569, NM_009285, NM_199306, NM_010298	243	343	13588	1.46723	1	0.967945	99.3574
GOTERM_BP_FAT	GO:0055065~metal ion homeostasis	4	1.01523	0.292578	NM_177652, NM_009115, NM_010882, NM_009285	243	106	13588	2.1101	1	0.973297	99.6444
GOTERM_MF_FAT	GO:0022834~ligand-gated channel activity	4	1.01523	0.308601	NM_177652, NM_008067, NM_013569, NM_010298	245	106	13288	2.04667	1	0.961071	99.4501
GOTERM_MF_FAT	GO:0015276~ligand-gated ion channel activity	4	1.01523	0.308601	NM_177652, NM_008067, NM_013569, NM_010298	245	106	13288	2.04667	1	0.961071	99.4501
GOTERM_BP_FAT	GO:0055082~cellular chemical homeostasis	7	1.77665	0.34167	NM_177652, NM_009115, NM_010882, NM_013569, NM_009285, NM_199306, NM_010298	243	268	13588	1.46054	1	0.980831	99.8898
GOTERM_BP_FAT	GO:0055080~cation homeostasis	5	1.26904	0.413823	NM_134157, NM_177652, NM_009115, NM_010882, NM_009285	243	184	13588	1.5195	1	0.987379	99.9834
GOTERM_BP_FAT	GO:0050801~ion homeostasis	7	1.77665	0.423078	NM_134157, NM_177652, NM_009115, NM_010882, NM_013569, NM_009285, NM_010298	243	293	13588	1.33592	1	0.9876	99.9872
GOTERM_BP_FAT	GO:0030005~cellular di-, tri-valent inorganic cation homeostasis	4	1.01523	0.428154	NM_177652, NM_009115, NM_010882, NM_009285	243	134	13588	1.66918	1	0.987791	99.9889
GOTERM_BP_FAT	GO:0048878~chemical homeostasis	8	2.03046	0.475453	NM_134157, NM_177652, NM_009115, NM_010882, NM_013569, NM_009285, NM_199306, NM_010298	243	365	13588	1.22559	1	0.99098	99.9973
GOTERM_BP_FAT	GO:0055066~di-, tri-valent inorganic cation homeostasis	4	1.01523	0.48378	NM_177652, NM_009115, NM_010882, NM_009285	243	146	13588	1.53199	1	0.991294	99.9979
GOTERM_BP_FAT	GO:0006873~cellular ion homeostasis	6	1.52284	0.498516	NM_177652, NM_009115, NM_010882, NM_013569, NM_009285, NM_010298	243	261	13588	1.28546	1	0.991688	99.9987
GOTERM_BP_FAT	GO:0030003~cellular cation homeostasis	4	1.01523	0.510623	NM_177652, NM_009115, NM_010882, NM_009285	243	152	13588	1.47152	1	0.992204	99.9991
GOTERM_BP_FAT	GO:0042592~homeostatic process	11	2.79188	0.596301	NM_134157, NM_177652, NM_001037279, NM_009115, NM_028295, NM_010882, NM_007985, NM_013569, NM_009285, NM_199306, NM_010298	243	584	13588	1.05324	1	0.995763	100
Annotation Cluster 63	Enrichment Score: 0.4165540432499387
Category	Term	Count	%	PValue	Genes	List Total	Pop Hits	Pop Total	Fold Enrichment	Bonferroni	Benjamini	FDR
GOTERM_BP_FAT	GO:0009582~detection of abiotic stimulus	3	0.761421	0.236764	NM_013630, NM_021885, NM_016753	243	52	13588	3.22602	1	0.961419	98.7745
GOTERM_BP_FAT	GO:0009581~detection of external stimulus	3	0.761421	0.289714	NM_013630, NM_021885, NM_016753	243	60	13588	2.79588	1	0.973758	99.6202
GOTERM_BP_FAT	GO:0051606~detection of stimulus	3	0.761421	0.478382	NM_013630, NM_021885, NM_016753	243	90	13588	1.86392	1	0.991104	99.9975
GOTERM_BP_FAT	GO:0009628~response to abiotic stimulus	5	1.26904	0.657241	NM_011415, NM_013630, NM_021885, NM_007960, NM_016753	243	251	13588	1.1139	1	0.997101	100
Annotation Cluster 64	Enrichment Score: 0.4162823840242957
Category	Term	Count	%	PValue	Genes	List Total	Pop Hits	Pop Total	Fold Enrichment	Bonferroni	Benjamini	FDR
UP_SEQ_FEATURE	repeat:TPR 4	4	1.01523	0.269057	NM_153410, NM_021505, NM_023066, BC037194	353	82	16021	2.21392	1	0.999515	99.2812
SP_PIR_KEYWORDS	tpr repeat	5	1.26904	0.304655	NM_153410, NM_021505, NM_023066, BC037194, NM_199306	354	141	17854	1.78848	1	0.87622	99.1718
INTERPRO	IPR011990:Tetratricopeptide-like helical	5	1.26904	0.306329	NM_153410, NM_021505, NM_023066, BC037194, NM_199306	332	150	17763	1.78343	1	0.998414	99.5999
UP_SEQ_FEATURE	repeat:TPR 1	5	1.26904	0.320078	NM_153410, NM_021505, NM_023066, BC037194, NM_199306	353	130	16021	1.74559	1	0.99987	99.77
UP_SEQ_FEATURE	repeat:TPR 2	5	1.26904	0.320078	NM_153410, NM_021505, NM_023066, BC037194, NM_199306	353	130	16021	1.74559	1	0.99987	99.77
INTERPRO	IPR013026:Tetratricopeptide region	4	1.01523	0.357328	NM_153410, NM_023066, BC037194, NM_199306	332	114	17763	1.8773	1	0.999289	99.8736
UP_SEQ_FEATURE	repeat:TPR 5	3	0.761421	0.388903	NM_153410, NM_023066, BC037194	353	61	16021	2.23206	1	0.99997	99.9571
UP_SEQ_FEATURE	repeat:TPR 3	4	1.01523	0.481902	NM_153410, NM_021505, NM_023066, BC037194	353	118	16021	1.53848	1	0.999996	99.9968
INTERPRO	IPR019734:Tetratricopeptide repeat	3	0.761421	0.620569	NM_153410, NM_023066, BC037194	332	112	17763	1.43312	1	0.999991	100
SMART	SM00028:TPR	3	0.761421	0.642933	NM_153410, NM_023066, BC037194	178	112	9131	1.37405	1	0.998113	99.9994
Annotation Cluster 65	Enrichment Score: 0.38827777107425887
Category	Term	Count	%	PValue	Genes	List Total	Pop Hits	Pop Total	Fold Enrichment	Bonferroni	Benjamini	FDR
GOTERM_CC_FAT	GO:0031090~organelle membrane	23	5.83756	0.105421	NM_019877, NM_172822, AK033485, NM_009469, NM_177157, NM_023066, NM_029020, NM_026542, NM_178628, NM_023732, NM_023653, NM_008212, NM_011399, AK035619, NM_015801, NM_177652, NM_183405, NM_019806, NM_145145, NM_028392, NM_007760, NM_016803, NM_011694	257	809	12504	1.38323	1	0.767617	76.7274
GOTERM_CC_FAT	GO:0005739~mitochondrion	34	8.62944	0.13323	NM_181541, NM_008249, NM_183405, AK007939, NM_024248, NM_025946, NM_021299, NM_011694, AK028520, NM_007409, NM_080633, NM_028037, NM_025343, AK077546, NM_009739, AK031644, NM_025560, NM_133984, NM_029020, NM_026542, NM_023732, NM_023653, NM_007931, NM_008212, NM_011399, NM_025580, NM_008743, NM_028392, NM_007760, NM_025633, NM_025790, NM_011978, NM_145980, NM_025337	257	1322	12504	1.25131	1	0.763266	84.6056
SP_PIR_KEYWORDS	mitochondrion	19	4.82234	0.301516	NM_080633, NM_009739, NM_029020, NM_026542, NM_023732, NM_007931, NM_008212, NM_008249, NM_025580, NM_183405, NM_008743, NM_028392, NM_024248, NM_007760, NM_025946, NM_025633, NM_021299, NM_011694, NM_025790	354	790	17854	1.21299	1	0.878428	99.1211
GOTERM_CC_FAT	GO:0031966~mitochondrial membrane	9	2.28426	0.474662	NM_183405, NM_028392, NM_007760, NM_011694, NM_029020, NM_026542, NM_023732, NM_008212, NM_011399	257	368	12504	1.1899	1	0.974431	99.978
GOTERM_CC_FAT	GO:0044429~mitochondrial part	12	3.04569	0.510491	NM_183405, NM_028392, NM_024248, NM_007760, NM_009739, NM_011694, NM_021299, NM_029020, NM_026542, NM_023732, NM_008212, NM_011399	257	524	12504	1.11421	1	0.976322	99.9913
GOTERM_CC_FAT	GO:0031967~organelle envelope	12	3.04569	0.550789	NM_183405, NM_028392, NM_007760, NM_008613, NM_011694, NM_177157, NM_029020, NM_026542, NM_023732, NM_013569, NM_008212, NM_011399	257	540	12504	1.08119	1	0.979406	99.9972
GOTERM_CC_FAT	GO:0005740~mitochondrial envelope	9	2.28426	0.551415	NM_183405, NM_028392, NM_007760, NM_011694, NM_029020, NM_026542, NM_023732, NM_008212, NM_011399	257	391	12504	1.11991	1	0.978046	99.9972
GOTERM_CC_FAT	GO:0031975~envelope	12	3.04569	0.555796	NM_183405, NM_028392, NM_007760, NM_008613, NM_011694, NM_177157, NM_029020, NM_026542, NM_023732, NM_013569, NM_008212, NM_011399	257	542	12504	1.0772	1	0.976005	99.9976
GOTERM_CC_FAT	GO:0005743~mitochondrial inner membrane	7	1.77665	0.56768	NM_183405, NM_007760, NM_011694, NM_029020, NM_026542, NM_008212, NM_011399	257	296	12504	1.15059	1	0.977362	99.9983
GOTERM_CC_FAT	GO:0019866~organelle inner membrane	7	1.77665	0.619174	NM_183405, NM_007760, NM_011694, NM_029020, NM_026542, NM_008212, NM_011399	257	312	12504	1.09159	1	0.981955	99.9997
SP_PIR_KEYWORDS	mitochondrion inner membrane	3	0.761421	0.879903	NM_007760, NM_029020, NM_026542	354	183	17854	0.826804	1	0.996392	100
Annotation Cluster 66	Enrichment Score: 0.38499133481698067
Category	Term	Count	%	PValue	Genes	List Total	Pop Hits	Pop Total	Fold Enrichment	Bonferroni	Benjamini	FDR
GOTERM_BP_FAT	GO:0009890~negative regulation of biosynthetic process	11	2.79188	0.247342	NM_010451, NM_011545, D86344, NM_008688, NM_177157, NM_019517, NM_009697, NM_021457, NM_199306, NM_007623, NM_010225	243	434	13588	1.41727	1	0.963067	99.0238
GOTERM_BP_FAT	GO:0010558~negative regulation of macromolecule biosynthetic process	10	2.53807	0.329076	NM_010451, NM_011545, D86344, NM_008688, NM_019517, NM_009697, NM_021457, NM_199306, NM_007623, NM_010225	243	418	13588	1.33774	1	0.979564	99.85
GOTERM_BP_FAT	GO:0016481~negative regulation of transcription	9	2.28426	0.351955	NM_010451, NM_011545, D86344, NM_008688, NM_009697, NM_021457, NM_199306, NM_007623, NM_010225	243	372	13588	1.35285	1	0.982464	99.9147
GOTERM_BP_FAT	GO:0031327~negative regulation of cellular biosynthetic process	10	2.53807	0.356256	NM_010451, NM_011545, D86344, NM_008688, NM_019517, NM_009697, NM_021457, NM_199306, NM_007623, NM_010225	243	430	13588	1.30041	1	0.981483	99.9235
GOTERM_BP_FAT	GO:0045934~negative regulation of nucleobase, nucleoside, nucleotide and nucleic acid metabolic process	9	2.28426	0.405341	NM_010451, NM_011545, D86344, NM_008688, NM_009697, NM_021457, NM_199306, NM_007623, NM_010225	243	397	13588	1.26766	1	0.987669	99.979
GOTERM_BP_FAT	GO:0051172~negative regulation of nitrogen compound metabolic process	9	2.28426	0.422804	NM_010451, NM_011545, D86344, NM_008688, NM_009697, NM_021457, NM_199306, NM_007623, NM_010225	243	401	13588	1.25501	1	0.987892	99.9871
GOTERM_BP_FAT	GO:0010629~negative regulation of gene expression	9	2.28426	0.452455	NM_010451, NM_011545, D86344, NM_008688, NM_009697, NM_021457, NM_199306, NM_007623, NM_010225	243	410	13588	1.22746	1	0.990005	99.9945
GOTERM_BP_FAT	GO:0045892~negative regulation of transcription, DNA-dependent	7	1.77665	0.468952	NM_010451, NM_011545, NM_008688, NM_009697, NM_199306, NM_007623, NM_010225	243	308	13588	1.27086	1	0.990895	99.9967
GOTERM_BP_FAT	GO:0051253~negative regulation of RNA metabolic process	7	1.77665	0.482031	NM_010451, NM_011545, NM_008688, NM_009697, NM_199306, NM_007623, NM_010225	243	310	13588	1.26266	1	0.991315	99.9978
GOTERM_BP_FAT	GO:0010605~negative regulation of macromolecule metabolic process	10	2.53807	0.549606	NM_010451, NM_011545, D86344, NM_008688, NM_019517, NM_009697, NM_021457, NM_199306, NM_007623, NM_010225	243	506	13588	1.10509	1	0.994015	99.9998
GOTERM_BP_FAT	GO:0000122~negative regulation of transcription from RNA polymerase II promoter	5	1.26904	0.592191	NM_010451, NM_008688, NM_009697, NM_199306, NM_007623	243	231	13588	1.21034	1	0.99561	100
Annotation Cluster 67	Enrichment Score: 0.38060112149747066
Category	Term	Count	%	PValue	Genes	List Total	Pop Hits	Pop Total	Fold Enrichment	Bonferroni	Benjamini	FDR
INTERPRO	IPR001781:Zinc finger, LIM-type	3	0.761421	0.402372	NM_007792, NM_016861, NM_016798	332	74	17763	2.16904	1	0.999738	99.9578
SMART	SM00132:LIM	3	0.761421	0.422037	NM_007792, NM_016861, NM_016798	178	74	9131	2.07964	1	0.98672	99.837
SP_PIR_KEYWORDS	LIM domain	3	0.761421	0.424833	NM_007792, NM_016861, NM_016798	354	73	17854	2.07267	1	0.928064	99.9322
Annotation Cluster 68	Enrichment Score: 0.36823207437838007
Category	Term	Count	%	PValue	Genes	List Total	Pop Hits	Pop Total	Fold Enrichment	Bonferroni	Benjamini	FDR
GOTERM_MF_FAT	GO:0004713~protein tyrosine kinase activity	7	1.77665	0.081944	NM_011481, NM_011943, NM_029037, AF127140, NM_016788, AK018789, NM_008011, NM_023653	245	164	13288	2.31498	1	0.841573	70.0447
SP_PIR_KEYWORDS	tyrosine-specific protein kinase	3	0.761421	0.165771	NM_011481, AF127140, AK018789, NM_008011	354	37	17854	4.08933	1	0.750815	90.8479
GOTERM_MF_FAT	GO:0004672~protein kinase activity	15	3.80711	0.185416	NM_011943, NM_029037, NM_001168304, NM_010600, NM_198628, AF127140, NM_009739, NM_009469, AK018789, NM_145587, NM_011261, NM_023653, NM_011481, NM_016788, NM_008011, NM_013569	245	583	13288	1.39546	1	0.884192	94.4507
SP_PIR_KEYWORDS	tyrosine-protein kinase	5	1.26904	0.1974	NM_011481, NM_011943, AF127140, NM_016788, AK018789, NM_008011	354	116	17854	2.17392	1	0.789066	94.5039
INTERPRO	IPR001245:Tyrosine protein kinase	5	1.26904	0.200975	NM_011481, NM_029037, AF127140, NM_016788, AK018789, NM_008011	332	124	17763	2.15738	1	0.998213	96.6182
GOTERM_BP_FAT	GO:0006796~phosphate metabolic process	20	5.07614	0.203234	NM_011943, NM_029037, NM_001168304, AF127140, NM_198628, NM_009739, NM_009469, AK018789, NM_175380, D13903, NM_207232, NM_145587, NM_023653, NM_011261, AK035619, NM_011218, NM_011481, NM_134157, NM_016788, NM_016905, NM_008011, NM_011211	243	866	13588	1.2914	1	0.951304	97.5311
GOTERM_BP_FAT	GO:0006793~phosphorus metabolic process	20	5.07614	0.203234	NM_011943, NM_029037, NM_001168304, AF127140, NM_198628, NM_009739, NM_009469, AK018789, NM_175380, D13903, NM_207232, NM_145587, NM_023653, NM_011261, AK035619, NM_011218, NM_011481, NM_134157, NM_016788, NM_016905, NM_008011, NM_011211	243	866	13588	1.2914	1	0.951304	97.5311
SMART	SM00219:TyrKc	5	1.26904	0.219919	NM_011481, NM_029037, AF127140, NM_016788, AK018789, NM_008011	178	124	9131	2.06846	1	0.964135	94.5407
INTERPRO	IPR008266:Tyrosine protein kinase, active site	4	1.01523	0.291022	NM_011481, AF127140, NM_016788, AK018789, NM_008011	332	101	17763	2.11893	1	0.998575	99.4437
GOTERM_BP_FAT	GO:0016310~phosphorylation	16	4.06091	0.298915	NM_011943, NM_029037, NM_001168304, NM_198628, AF127140, NM_009739, NM_009469, AK018789, NM_145587, NM_023653, NM_011261, AK035619, NM_011481, NM_134157, NM_016788, NM_016905, NM_008011	243	718	13588	1.24608	1	0.974196	99.6929
GOTERM_BP_FAT	GO:0006468~protein amino acid phosphorylation	14	3.5533	0.355886	NM_011943, NM_029037, NM_001168304, NM_198628, AF127140, NM_009739, NM_009469, AK018789, NM_145587, NM_011261, NM_023653, AK035619, NM_011481, NM_016788, NM_008011	243	640	13588	1.2232	1	0.981909	99.9228
SP_PIR_KEYWORDS	kinase	16	4.06091	0.421107	NM_011943, NM_001168304, AF127140, NM_009739, NM_009469, AK018789, NM_145587, AK035619, NM_029347, NM_011481, NM_008841, NM_016788, NM_016905, NM_008193, NM_021299, NM_008011, AK028520	354	707	17854	1.14139	1	0.929128	99.9262
SP_PIR_KEYWORDS	phosphotransferase	4	1.01523	0.445289	NM_011481, NM_011943, AF127140, AK018789, NM_008011	354	124	17854	1.62694	1	0.927442	99.958
GOTERM_MF_FAT	GO:0005524~ATP binding	28	7.1066	0.489288	NM_011943, NM_029037, NM_001168304, AF127140, NM_198628, NM_001161665, NM_009469, AK018789, NM_001164573, NM_024248, NM_016905, NM_021041, NM_008193, NM_021299, AK028520, NM_133786, NM_175260, NM_009739, NM_029020, NM_145587, NM_178628, NM_023732, NM_153103, NM_011481, NM_029600, NM_008180, NM_016788, NM_008011, NM_011978	245	1443	13288	1.05241	1	0.971997	99.9923
INTERPRO	IPR017441:Protein kinase, ATP binding site	10	2.53807	0.509821	NM_011481, NM_011943, NM_001168304, NM_198628, AF127140, NM_016788, NM_009469, AK018789, NM_008011, NM_145587, NM_009285	332	467	17763	1.14567	1	0.999948	99.9979
GOTERM_MF_FAT	GO:0032559~adenyl ribonucleotide binding	28	7.1066	0.515118	NM_011943, NM_029037, NM_001168304, AF127140, NM_198628, NM_001161665, NM_009469, AK018789, NM_001164573, NM_024248, NM_016905, NM_021041, NM_008193, NM_021299, AK028520, NM_133786, NM_175260, NM_009739, NM_029020, NM_145587, NM_178628, NM_023732, NM_153103, NM_011481, NM_029600, NM_008180, NM_016788, NM_008011, NM_011978	245	1460	13288	1.04016	1	0.977732	99.9963
GOTERM_MF_FAT	GO:0030554~adenyl nucleotide binding	29	7.36041	0.545385	NM_011943, NM_029037, NM_001168304, AF127140, NM_198628, NM_001161665, NM_009469, AK018789, NM_001164573, NM_024248, NM_016905, NM_021041, NM_008193, NM_021299, AK028520, NM_133786, NM_175260, NM_028037, NM_009739, NM_029020, NM_145587, NM_178628, NM_023732, NM_153103, NM_011481, NM_008180, NM_029600, NM_016788, NM_008011, NM_011978	245	1535	13288	1.02467	1	0.983319	99.9985
GOTERM_MF_FAT	GO:0001883~purine nucleoside binding	29	7.36041	0.564377	NM_011943, NM_029037, NM_001168304, AF127140, NM_198628, NM_001161665, NM_009469, AK018789, NM_001164573, NM_024248, NM_016905, NM_021041, NM_008193, NM_021299, AK028520, NM_133786, NM_175260, NM_028037, NM_009739, NM_029020, NM_145587, NM_178628, NM_023732, NM_153103, NM_011481, NM_008180, NM_029600, NM_016788, NM_008011, NM_011978	245	1548	13288	1.01606	1	0.985206	99.9992
SP_PIR_KEYWORDS	atp-binding	26	6.59898	0.567058	NM_011943, NM_029037, NM_001168304, NM_198628, AF127140, NM_001161665, NM_009469, AK018789, NM_001164573, NM_024248, NM_016905, NM_021041, NM_008193, AK028520, NM_133786, NM_175260, NM_009739, NM_029020, NM_145587, NM_023732, NM_153103, NM_011481, NM_029600, NM_008180, NM_016788, NM_008011, NM_011978	354	1287	17854	1.01889	1	0.957791	99.9984
INTERPRO	IPR000719:Protein kinase, core	10	2.53807	0.56734	NM_011481, NM_011943, NM_029037, NM_001168304, NM_198628, AF127140, NM_016788, NM_009469, AK018789, NM_008011, NM_145587	332	491	17763	1.08967	1	0.999968	99.9997
SP_PIR_KEYWORDS	ATP	4	1.01523	0.576701	NM_011481, NM_011943, AF127140, AK018789, NM_008011	354	151	17854	1.33603	1	0.957727	99.9988
GOTERM_MF_FAT	GO:0001882~nucleoside binding	29	7.36041	0.578825	NM_011943, NM_029037, NM_001168304, AF127140, NM_198628, NM_001161665, NM_009469, AK018789, NM_001164573, NM_024248, NM_016905, NM_021041, NM_008193, NM_021299, AK028520, NM_133786, NM_175260, NM_028037, NM_009739, NM_029020, NM_145587, NM_178628, NM_023732, NM_153103, NM_011481, NM_008180, NM_029600, NM_016788, NM_008011, NM_011978	245	1558	13288	1.00954	1	0.98688	99.9995
UP_SEQ_FEATURE	nucleotide phosphate-binding region:ATP	20	5.07614	0.619093	NM_011943, NM_175260, NM_001168304, AF127140, NM_198628, NM_001161665, NM_009469, AK018789, NM_029020, NM_145587, NM_023732, NM_153103, NM_011481, NM_001164573, NM_008180, NM_016788, NM_016905, NM_008193, NM_008011, AK028520, NM_133786	353	907	16021	1.00078	1	1	100
KEGG_PATHWAY	mmu04010:MAPK signaling pathway	5	1.26904	0.693303	NM_011943, AF127140, AK018789, NM_008011, BC042449, AK035619	102	265	5738	1.06141	1	0.987663	99.9999
UP_SEQ_FEATURE	domain:Protein kinase	10	2.53807	0.722916	NM_011481, NM_011943, NM_029037, NM_001168304, NM_198628, AF127140, NM_016788, NM_009469, AK018789, NM_008011, NM_145587	353	476	16021	0.953472	1	1	100
SP_PIR_KEYWORDS	nucleotide-binding	30	7.61421	0.753841	NM_011943, NM_029037, NM_001168304, AF127140, NM_198628, NM_001161665, NM_009469, AK018789, NM_001164573, NM_024248, NM_016905, NM_021041, NM_008193, NM_021299, NM_011694, AK028520, NM_133786, NM_175260, NM_009739, NM_029020, NM_145587, NM_178628, NM_023732, NM_153103, NM_011481, NM_008180, NM_029600, NM_016788, NM_008011, NM_029494, NM_011978	354	1631	17854	0.927683	1	0.984394	100
UP_SEQ_FEATURE	binding site:ATP	11	2.79188	0.762777	NM_011481, NM_011943, NM_001168304, NM_008180, NM_024248, NM_198628, AF127140, NM_016788, NM_009469, AK018789, NM_008011, NM_145587	353	545	16021	0.916033	1	1	100
UP_SEQ_FEATURE	active site:Proton acceptor	13	3.29949	0.791713	NM_011943, NM_001168304, AF127140, NM_009469, AK018789, NM_175380, NM_145587, NM_007931, NM_027208, NM_011481, NM_016788, NM_007760, NM_008011, NM_176963	353	662	16021	0.891252	1	1	100
GOTERM_MF_FAT	GO:0000166~nucleotide binding	36	9.13706	0.834828	NM_011943, NM_029037, NM_001168304, NM_030004, AF127140, NM_198628, NM_001161665, NM_009469, AK018789, NM_178631, NM_027208, NM_080289, NM_001164573, NM_024248, NM_016905, NM_021041, NM_011694, NM_008193, NM_021299, AK028520, NM_133786, NM_175260, NM_028037, NM_009739, NM_175380, NM_029020, NM_145587, NM_178628, NM_023732, NM_153103, NM_011481, NM_008180, NM_029600, NM_016788, NM_008011, NM_02949…	245	2183	13288	0.894422	1	0.999636	100
GOTERM_MF_FAT	GO:0032555~purine ribonucleotide binding	29	7.36041	0.850351	NM_011943, NM_029037, NM_001168304, AF127140, NM_198628, NM_001161665, NM_009469, AK018789, NM_001164573, NM_024248, NM_016905, NM_021041, NM_008193, NM_021299, AK028520, NM_133786, NM_175260, NM_009739, NM_029020, NM_145587, NM_178628, NM_023732, NM_153103, NM_011481, NM_008180, NM_029600, NM_016788, NM_008011, NM_029494, NM_011978	245	1796	13288	0.87576	1	0.999698	100
GOTERM_MF_FAT	GO:0032553~ribonucleotide binding	29	7.36041	0.850351	NM_011943, NM_029037, NM_001168304, AF127140, NM_198628, NM_001161665, NM_009469, AK018789, NM_001164573, NM_024248, NM_016905, NM_021041, NM_008193, NM_021299, AK028520, NM_133786, NM_175260, NM_009739, NM_029020, NM_145587, NM_178628, NM_023732, NM_153103, NM_011481, NM_008180, NM_029600, NM_016788, NM_008011, NM_029494, NM_011978	245	1796	13288	0.87576	1	0.999698	100
GOTERM_MF_FAT	GO:0017076~purine nucleotide binding	30	7.61421	0.862781	NM_011943, NM_029037, NM_001168304, AF127140, NM_198628, NM_001161665, NM_009469, AK018789, NM_001164573, NM_024248, NM_016905, NM_021041, NM_008193, NM_021299, AK028520, NM_133786, NM_175260, NM_028037, NM_009739, NM_029020, NM_145587, NM_178628, NM_023732, NM_153103, NM_011481, NM_008180, NM_029600, NM_016788, NM_008011, NM_029494, NM_011978	245	1871	13288	0.869643	1	0.999773	100
Annotation Cluster 69	Enrichment Score: 0.3565532986944226
Category	Term	Count	%	PValue	Genes	List Total	Pop Hits	Pop Total	Fold Enrichment	Bonferroni	Benjamini	FDR
GOTERM_BP_FAT	GO:0007626~locomotory behavior	7	1.77665	0.252109	NM_175407, NM_001012477, NM_001038655, AK031495, NM_011261, NM_153319, NM_010298	243	239	13588	1.63776	1	0.96248	99.1198
GOTERM_BP_FAT	GO:0006935~chemotaxis	3	0.761421	0.581267	NM_001012477, AK031495, NM_153319	243	109	13588	1.53902	1	0.995226	99.9999
GOTERM_BP_FAT	GO:0042330~taxis	3	0.761421	0.581267	NM_001012477, AK031495, NM_153319	243	109	13588	1.53902	1	0.995226	99.9999
Annotation Cluster 70	Enrichment Score: 0.3518832242163345
Category	Term	Count	%	PValue	Genes	List Total	Pop Hits	Pop Total	Fold Enrichment	Bonferroni	Benjamini	FDR
GOTERM_MF_FAT	GO:0022890~inorganic cation transmembrane transporter activity	4	1.01523	0.413647	NM_134157, AK007939, NM_183405, NM_146234	245	127	13288	1.70824	1	0.966073	99.9462
GOTERM_MF_FAT	GO:0015078~hydrogen ion transmembrane transporter activity	3	0.761421	0.446161	NM_134157, AK007939, NM_183405	245	82	13288	1.98427	1	0.969457	99.9759
GOTERM_MF_FAT	GO:0015077~monovalent inorganic cation transmembrane transporter activity	3	0.761421	0.476683	NM_134157, AK007939, NM_183405	245	87	13288	1.87023	1	0.969462	99.9892
Annotation Cluster 71	Enrichment Score: 0.34597760725469506
Category	Term	Count	%	PValue	Genes	List Total	Pop Hits	Pop Total	Fold Enrichment	Bonferroni	Benjamini	FDR
INTERPRO	IPR000372:Leucine-rich repeat, cysteine-rich flanking region, N-terminal	5	1.26904	0.0958329	NM_008524, AK018789, NM_177708, NM_013630, NM_025711	332	93	17763	2.87651	1	0.993737	78.1438
SMART	SM00013:LRRNT	5	1.26904	0.106253	NM_008524, AK018789, NM_177708, NM_013630, NM_025711	178	93	9131	2.75794	1	0.976789	73.1585
INTERPRO	IPR000483:Cysteine-rich flanking region, C-terminal	4	1.01523	0.201564	AK018789, NM_028977, NM_177708, NM_013630	332	83	17763	2.57846	1	0.997765	96.6556
SMART	SM00082:LRRCT	4	1.01523	0.21745	AK018789, NM_028977, NM_177708, NM_013630	178	83	9131	2.47218	1	0.974027	94.3349
SP_PIR_KEYWORDS	leucine-rich repeat	7	1.77665	0.4618	NM_008524, AK018789, NM_028977, NM_177708, NM_013630, NM_198860, NM_025711	354	275	17854	1.2838	1	0.927965	99.9718
INTERPRO	IPR001611:Leucine-rich repeat	5	1.26904	0.52079	NM_008524, NM_028977, NM_177708, NM_013630, NM_025711	332	202	17763	1.32433	1	0.999953	99.9985
UP_SEQ_FEATURE	repeat:LRR 2	7	1.77665	0.52379	NM_008524, AK018789, NM_028977, NM_177708, NM_013630, NM_198860, NM_025711	353	266	16021	1.19435	1	0.999998	99.9992
UP_SEQ_FEATURE	repeat:LRR 1	7	1.77665	0.52379	NM_008524, AK018789, NM_028977, NM_177708, NM_013630, NM_198860, NM_025711	353	266	16021	1.19435	1	0.999998	99.9992
UP_SEQ_FEATURE	repeat:LRR 5	5	1.26904	0.655293	NM_008524, NM_028977, NM_177708, NM_013630, NM_025711	353	203	16021	1.11786	1	1	100
INTERPRO	IPR003591:Leucine-rich repeat, typical subtype	3	0.761421	0.696358	NM_008524, NM_177708, NM_013630	332	129	17763	1.24426	1	0.999996	100
SMART	SM00369:LRR_TYP	3	0.761421	0.718009	NM_008524, NM_177708, NM_013630	178	129	9131	1.19297	1	0.999148	100
UP_SEQ_FEATURE	repeat:LRR 4	5	1.26904	0.719086	NM_008524, NM_028977, NM_177708, NM_013630, NM_025711	353	221	16021	1.02682	1	1	100
UP_SEQ_FEATURE	repeat:LRR 6	4	1.01523	0.776154	NM_008524, NM_177708, NM_013630, NM_025711	353	185	16021	0.981303	1	1	100
UP_SEQ_FEATURE	repeat:LRR 3	5	1.26904	0.790012	NM_008524, NM_028977, NM_177708, NM_013630, NM_025711	353	245	16021	0.92623	1	1	100
UP_SEQ_FEATURE	repeat:LRR 8	3	0.761421	0.793516	NM_008524, NM_177708, NM_025711	353	133	16021	1.02373	1	1	100
UP_SEQ_FEATURE	repeat:LRR 7	3	0.761421	0.862943	NM_008524, NM_177708, NM_025711	353	157	16021	0.867234	1	1	100
Annotation Cluster 72	Enrichment Score: 0.3334137271646381
Category	Term	Count	%	PValue	Genes	List Total	Pop Hits	Pop Total	Fold Enrichment	Bonferroni	Benjamini	FDR
UP_SEQ_FEATURE	domain:PDZ	4	1.01523	0.347233	NM_016861, NM_016798, NM_030127, AK035258	353	95	16021	1.91096	1	0.999921	99.8789
INTERPRO	IPR001478:PDZ/DHR/GLGF	4	1.01523	0.522916	NM_016861, NM_016798, NM_030127, AK035258	332	148	17763	1.44603	1	0.999947	99.9986
SMART	SM00228:PDZ	4	1.01523	0.550435	NM_016861, NM_016798, NM_030127, AK035258	178	148	9131	1.38643	1	0.995283	99.9914
Annotation Cluster 73	Enrichment Score: 0.3246847970196686
Category	Term	Count	%	PValue	Genes	List Total	Pop Hits	Pop Total	Fold Enrichment	Bonferroni	Benjamini	FDR
SP_PIR_KEYWORDS	fatty acid metabolism	3	0.761421	0.340415	NM_007760, NM_011978, NM_008212	354	61	17854	2.48041	1	0.899451	99.5873
GOTERM_BP_FAT	GO:0006631~fatty acid metabolic process	5	1.26904	0.413823	NM_030004, NM_007760, NM_011978, NM_008212, NM_027208	243	184	13588	1.5195	1	0.987379	99.9834
SP_PIR_KEYWORDS	lipid metabolism	3	0.761421	0.753569	NM_007760, NM_011978, NM_008212	354	136	17854	1.11254	1	0.98571	100
Annotation Cluster 74	Enrichment Score: 0.311351419369974
Category	Term	Count	%	PValue	Genes	List Total	Pop Hits	Pop Total	Fold Enrichment	Bonferroni	Benjamini	FDR
GOTERM_BP_FAT	GO:0001656~metanephros development	3	0.761421	0.276479	NM_011545, AK031495, NM_009523	243	58	13588	2.89229	1	0.969872	99.4869
GOTERM_BP_FAT	GO:0001822~kidney development	3	0.761421	0.571166	NM_011545, AK031495, NM_009523	243	107	13588	1.56779	1	0.994745	99.9999
GOTERM_BP_FAT	GO:0001655~urogenital system development	3	0.761421	0.737091	NM_011545, AK031495, NM_009523	243	146	13588	1.14899	1	0.998691	100
Annotation Cluster 75	Enrichment Score: 0.3099414877016094
Category	Term	Count	%	PValue	Genes	List Total	Pop Hits	Pop Total	Fold Enrichment	Bonferroni	Benjamini	FDR
SP_PIR_KEYWORDS	mitochondrion outer membrane	3	0.761421	0.397257	NM_028392, NM_011694, NM_023732	354	69	17854	2.19283	1	0.921175	99.8743
GOTERM_CC_FAT	GO:0005741~mitochondrial outer membrane	3	0.761421	0.489955	NM_028392, NM_011694, NM_023732	257	80	12504	1.82451	1	0.976554	99.9851
GOTERM_CC_FAT	GO:0031968~organelle outer membrane	3	0.761421	0.534773	NM_028392, NM_011694, NM_023732	257	87	12504	1.67771	1	0.977242	99.9955
GOTERM_CC_FAT	GO:0019867~outer membrane	3	0.761421	0.553141	NM_028392, NM_011694, NM_023732	257	90	12504	1.62179	1	0.976917	99.9974
Annotation Cluster 76	Enrichment Score: 0.30675407706652175
Category	Term	Count	%	PValue	Genes	List Total	Pop Hits	Pop Total	Fold Enrichment	Bonferroni	Benjamini	FDR
GOTERM_BP_FAT	GO:0051301~cell division	7	1.77665	0.384831	NM_175260, XM_001477942, NM_146089, NM_001168304, NM_021505, NM_001038230, NM_133786	243	281	13588	1.39297	1	0.98573	99.9635
GOTERM_BP_FAT	GO:0022402~cell cycle process	9	2.28426	0.401007	NM_175260, XM_001477942, NM_146089, M16449, NM_008613, NM_021505, NM_013630, NM_001038230, NM_133786, NM_010848	243	393	13588	1.28056	1	0.987262	99.9764
GOTERM_BP_FAT	GO:0000280~nuclear division	5	1.26904	0.432266	XM_001477942, NM_146089, NM_021505, NM_001038230, NM_133786	243	190	13588	1.47152	1	0.988146	99.9901
GOTERM_BP_FAT	GO:0007067~mitosis	5	1.26904	0.432266	XM_001477942, NM_146089, NM_021505, NM_001038230, NM_133786	243	190	13588	1.47152	1	0.988146	99.9901
GOTERM_BP_FAT	GO:0000278~mitotic cell cycle	6	1.52284	0.440697	XM_001477942, NM_146089, M16449, NM_021505, NM_001038230, NM_133786, NM_010848	243	244	13588	1.37503	1	0.98916	99.9923
GOTERM_BP_FAT	GO:0000087~M phase of mitotic cell cycle	5	1.26904	0.455262	XM_001477942, NM_146089, NM_021505, NM_001038230, NM_133786	243	194	13588	1.44118	1	0.989847	99.995
GOTERM_BP_FAT	GO:0048285~organelle fission	5	1.26904	0.467071	XM_001477942, NM_146089, NM_021505, NM_001038230, NM_133786	243	197	13588	1.41923	1	0.990905	99.9965
SP_PIR_KEYWORDS	mitosis	5	1.26904	0.47369	XM_001477942, NM_146089, NM_021505, NM_001038230, NM_133786	354	179	17854	1.4088	1	0.931722	99.979
GOTERM_BP_FAT	GO:0007049~cell cycle	12	3.04569	0.527424	XM_001477942, NM_175260, NM_011250, M16449, NM_008613, NM_021505, NM_146089, NM_025611, NM_013630, NM_172122, NM_133786, NM_001038230, NM_010848	243	611	13588	1.09822	1	0.993162	99.9995
GOTERM_BP_FAT	GO:0022403~cell cycle phase	7	1.77665	0.529822	XM_001477942, NM_146089, M16449, NM_008613, NM_021505, NM_001038230, NM_133786, NM_010848	243	328	13588	1.19337	1	0.993039	99.9995
GOTERM_BP_FAT	GO:0000279~M phase	6	1.52284	0.570048	XM_001477942, NM_146089, NM_008613, NM_021505, NM_001038230, NM_133786	243	283	13588	1.18553	1	0.994794	99.9999
SP_PIR_KEYWORDS	cell division	6	1.52284	0.573386	XM_001477942, NM_146089, NM_001168304, NM_021505, NM_001038230, NM_133786	354	256	17854	1.18207	1	0.958301	99.9987
SP_PIR_KEYWORDS	cell cycle	7	1.77665	0.87972	XM_001477942, NM_146089, NM_011250, NM_172122, NM_021505, NM_001038230, NM_133786	354	447	17854	0.78981	1	0.99657	100
Annotation Cluster 77	Enrichment Score: 0.2989213489359758
Category	Term	Count	%	PValue	Genes	List Total	Pop Hits	Pop Total	Fold Enrichment	Bonferroni	Benjamini	FDR
GOTERM_BP_FAT	GO:0030902~hindbrain development	6	1.52284	0.00677228	NM_175260, NM_010451, NM_176996, NM_009469, NM_010449, NM_010296	243	67	13588	5.00755	0.99983	0.382508	10.48
GOTERM_BP_FAT	GO:0009953~dorsal/ventral pattern formation	3	0.761421	0.316082	NM_010451, NM_176996, NM_010296	243	64	13588	2.62114	1	0.97741	99.7949
GOTERM_MF_FAT	GO:0016563~transcription activator activity	7	1.77665	0.340377	NM_023503, NM_016861, NM_011565, NM_008688, NM_029999, NM_007960, NM_010296	245	259	13288	1.46586	1	0.970292	99.7168
GOTERM_MF_FAT	GO:0003700~transcription factor activity	17	4.31472	0.352385	NM_010451, M16449, NM_145151, NM_139150, NM_010449, NM_010225, NM_013905, NM_011545, NM_008688, NM_008584, NM_183389, NM_011565, NM_013508, NM_007960, NM_009697, X55787, NM_011808, NM_010296, NM_010848	245	776	13288	1.18818	1	0.966779	99.7814
GOTERM_BP_FAT	GO:0006357~regulation of transcription from RNA polymerase II promoter	13	3.29949	0.418052	NM_010451, NM_199029, NM_029999, NM_010449, NM_199306, NM_007623, NM_013905, NM_008688, NM_011565, NM_176996, NM_009697, X55787, NM_011808, NM_010296	243	616	13588	1.18008	1	0.987764	99.9852
GOTERM_MF_FAT	GO:0043565~sequence-specific DNA binding	12	3.04569	0.444917	NM_010451, NM_145151, NM_010449, NM_010225, NM_011545, NM_008584, NM_183389, NM_013508, NM_007960, X55787, NM_009697, NM_010296, NM_011808	245	556	13288	1.17058	1	0.970509	99.9751
GOTERM_BP_FAT	GO:0045941~positive regulation of transcription	10	2.53807	0.474454	NM_010451, NM_011545, NM_023503, NM_011565, NM_008688, NM_176996, NM_010449, X55787, NM_007960, NM_011808, NM_010296	243	475	13588	1.17721	1	0.991097	99.9972
GOTERM_BP_FAT	GO:0010628~positive regulation of gene expression	10	2.53807	0.50494	NM_010451, NM_011545, NM_023503, NM_011565, NM_008688, NM_176996, NM_010449, X55787, NM_007960, NM_011808, NM_010296	243	488	13588	1.14585	1	0.99199	99.9989
GOTERM_BP_FAT	GO:0045935~positive regulation of nucleobase, nucleoside, nucleotide and nucleic acid metabolic process	10	2.53807	0.559196	NM_010451, NM_011545, NM_023503, NM_011565, NM_008688, NM_176996, NM_010449, X55787, NM_007960, NM_011808, NM_010296	243	510	13588	1.09643	1	0.994364	99.9998
GOTERM_BP_FAT	GO:0051173~positive regulation of nitrogen compound metabolic process	10	2.53807	0.596686	NM_010451, NM_011545, NM_023503, NM_011565, NM_008688, NM_176996, NM_010449, X55787, NM_007960, NM_011808, NM_010296	243	526	13588	1.06307	1	0.995678	100
GOTERM_BP_FAT	GO:0010557~positive regulation of macromolecule biosynthetic process	10	2.53807	0.605822	NM_010451, NM_011545, NM_023503, NM_011565, NM_008688, NM_176996, NM_010449, X55787, NM_007960, NM_011808, NM_010296	243	530	13588	1.05505	1	0.995929	100
GOTERM_BP_FAT	GO:0045893~positive regulation of transcription, DNA-dependent	8	2.03046	0.614082	NM_010451, NM_011545, NM_011565, NM_008688, NM_176996, NM_010449, X55787, NM_011808, NM_010296	243	416	13588	1.07534	1	0.99612	100
GOTERM_BP_FAT	GO:0045944~positive regulation of transcription from RNA polymerase II promoter	7	1.77665	0.617254	NM_010451, NM_011565, NM_008688, NM_176996, NM_010449, X55787, NM_011808, NM_010296	243	358	13588	1.09336	1	0.996207	100
GOTERM_BP_FAT	GO:0006355~regulation of transcription, DNA-dependent	26	6.59898	0.621318	NM_010451, NM_199029, NM_145151, NM_029999, NM_010882, NM_139150, NM_008249, NM_183389, NM_176996, NM_013508, X55787, NM_011808, NM_010848, NM_010600, M16449, NM_010449, NM_199306, NM_007623, NM_010225, NM_013905, NM_011545, NM_011565, NM_008584, NM_008688, NM_009697, NM_013569, NM_007960, NM_010296	243	1465	13588	0.992396	1	0.996249	100
GOTERM_BP_FAT	GO:0051254~positive regulation of RNA metabolic process	8	2.03046	0.621635	NM_010451, NM_011545, NM_011565, NM_008688, NM_176996, NM_010449, X55787, NM_011808, NM_010296	243	419	13588	1.06764	1	0.996172	100
GOTERM_MF_FAT	GO:0030528~transcription regulator activity	22	5.58376	0.634572	NM_010451, NM_016861, M16449, NM_029999, NM_145151, NM_139150, NM_010449, NM_010225, NM_013905, NM_008249, NM_008684, NM_011545, NM_023503, NM_011565, NM_008688, NM_008584, NM_183389, NM_013508, NM_007960, NM_009697, X55787, NM_010296, NM_011808, NM_010848	245	1206	13288	0.989393	1	0.992365	99.9999
GOTERM_BP_FAT	GO:0045449~regulation of transcription	39	9.89848	0.641481	NM_028763, NM_010451, NM_011250, NM_013629, NM_199029, NM_145151, NM_029999, NM_139150, NM_182996, NM_010882, BC056964, NM_008249, NM_183389, NM_176996, NM_011415, NM_013508, X55787, NM_021457, NM_011808, NM_010848, D86344, NM_010600, NM_016861, M16449, NM_010449, NM_007623, NM_199306, NM_010225, NM_011759, NM_013905, NM_008684, NM_011545, NM_023503, NM_008584, NM_011565, NM_008688, NM_011441, NM…	243	2227	13588	0.97925	1	0.996802	100
GOTERM_BP_FAT	GO:0051252~regulation of RNA metabolic process	26	6.59898	0.653071	NM_010451, NM_199029, NM_145151, NM_029999, NM_010882, NM_139150, NM_008249, NM_183389, NM_176996, NM_013508, X55787, NM_011808, NM_010848, NM_010600, M16449, NM_010449, NM_199306, NM_007623, NM_010225, NM_013905, NM_011545, NM_011565, NM_008584, NM_008688, NM_009697, NM_013569, NM_007960, NM_010296	243	1488	13588	0.977057	1	0.997127	100
GOTERM_BP_FAT	GO:0031328~positive regulation of cellular biosynthetic process	10	2.53807	0.654174	NM_010451, NM_011545, NM_023503, NM_011565, NM_008688, NM_176996, NM_010449, X55787, NM_007960, NM_011808, NM_010296	243	552	13588	1.013	1	0.997104	100
GOTERM_BP_FAT	GO:0009891~positive regulation of biosynthetic process	10	2.53807	0.664687	NM_010451, NM_011545, NM_023503, NM_011565, NM_008688, NM_176996, NM_010449, X55787, NM_007960, NM_011808, NM_010296	243	557	13588	1.00391	1	0.997295	100
GOTERM_BP_FAT	GO:0010604~positive regulation of macromolecule metabolic process	11	2.79188	0.696132	NM_010451, NM_011545, NM_023503, NM_011565, NM_008688, NM_176996, NM_010241, NM_010449, X55787, NM_007960, NM_011808, NM_010296	243	633	13588	0.971714	1	0.997937	100
GOTERM_MF_FAT	GO:0003677~DNA binding	31	7.86802	0.723492	NM_029938, NM_010451, NM_011250, NM_013629, NM_199029, NM_145151, NM_139150, NM_010882, NM_182996, BC056964, NM_183389, NM_011415, NM_013508, X55787, NM_011808, NM_010848, M16449, AK077546, NM_010449, NM_007623, NM_207239, NM_010225, NM_011759, NM_013905, NM_008743, NM_011545, NM_008584, NM_011565, NM_008688, NM_011441, NM_009697, NM_007960, NM_010296	245	1781	13288	0.944042	1	0.997731	100
SP_PIR_KEYWORDS	dna-binding	26	6.59898	0.737342	NM_029938, NM_010451, NM_011250, NM_013629, NM_010882, NM_182996, BC056964, NM_183389, NM_011415, NM_013508, X55787, NM_011808, NM_010848, M16449, NM_010449, NM_207239, NM_007623, NM_010225, NM_011759, NM_013905, NM_011545, NM_008584, NM_011565, NM_008688, NM_011441, NM_009697, NM_007960, NM_010296	354	1404	17854	0.933982	1	0.984171	100
SP_PIR_KEYWORDS	transcription regulation	28	7.1066	0.778584	NM_028763, NM_010451, NM_011250, NM_013629, NM_145151, NM_029999, NM_010882, NM_182996, BC056964, NM_008249, NM_011415, NM_013508, X55787, NM_011808, NM_010848, M16449, NM_010449, NM_007623, NM_010225, NM_011759, NM_013905, NM_011545, NM_023503, NM_011565, NM_008584, NM_008688, NM_011441, NM_009697, NM_007960, NM_010296	354	1546	17854	0.913442	1	0.987478	100
GOTERM_BP_FAT	GO:0006350~transcription	28	7.1066	0.834953	NM_028763, NM_010451, NM_011250, NM_013629, NM_145151, NM_029999, NM_010882, NM_182996, BC056964, NM_008249, NM_011415, NM_013508, X55787, NM_011808, NM_010848, M16449, NM_010449, NM_207239, NM_007623, NM_010225, NM_011759, NM_013905, NM_011545, NM_023503, NM_011565, NM_008688, NM_011441, NM_009697, NM_007960, NM_010296	243	1772	13588	0.883575	1	0.999767	100
SP_PIR_KEYWORDS	Transcription	28	7.1066	0.94071	NM_028763, NM_010451, NM_011250, NM_013629, NM_145151, NM_029999, NM_010882, NM_182996, BC056964, NM_008249, NM_011415, NM_013508, X55787, NM_011808, NM_010848, M16449, NM_010449, NM_207239, NM_007623, NM_010225, NM_011759, NM_013905, NM_011545, NM_023503, NM_011565, NM_008688, NM_011441, NM_009697, NM_007960, NM_010296	354	1769	17854	0.798293	1	0.998725	100
SP_PIR_KEYWORDS	nucleus	64	16.2437	0.955698	NM_029938, NM_013629, NM_025403, NM_023464, NM_025449, BC037194, NM_027188, NM_028634, X55787, XM_001477942, D86344, NM_027153, AK044190, AK077546, NM_009115, NM_145521, NM_027196, NM_007623, NM_011759, NM_025580, NM_011545, NM_023503, NM_008688, NM_008584, NM_001017433, NM_011441, NM_181821, NM_007960, NM_009697, NM_001038230, NM_010296, NM_024168, NM_028763, NM_010451, NM_011250, NM_029999, NM_…	354	3808	17854	0.847648	1	0.999275	100
Annotation Cluster 78	Enrichment Score: 0.2792679775880077
Category	Term	Count	%	PValue	Genes	List Total	Pop Hits	Pop Total	Fold Enrichment	Bonferroni	Benjamini	FDR
GOTERM_MF_FAT	GO:0070011~peptidase activity, acting on L-amino acid peptides	14	3.5533	0.31911	NM_001081374, AK029026, NM_009811, NM_013494, AK031644, NM_011261, NM_175013, NM_029706, NM_175506, NM_030127, NM_025633, NM_019517, NM_011156, NM_177583	245	603	13288	1.25923	1	0.963598	99.5569
GOTERM_MF_FAT	GO:0008236~serine-type peptidase activity	6	1.52284	0.350424	NM_001081374, NM_030127, AK031644, NM_011261, NM_175013, NM_011156	245	212	13288	1.535	1	0.968047	99.7719
GOTERM_MF_FAT	GO:0017171~serine hydrolase activity	6	1.52284	0.353659	NM_001081374, NM_030127, AK031644, NM_011261, NM_175013, NM_011156	245	213	13288	1.5278	1	0.965228	99.7874
SP_PIR_KEYWORDS	zymogen	6	1.52284	0.358297	NM_001081374, AK029026, NM_009811, NM_013494, NM_175506, NM_019517	354	199	17854	1.52065	1	0.905074	99.7128
GOTERM_MF_FAT	GO:0008233~peptidase activity	14	3.5533	0.372628	NM_001081374, AK029026, NM_009811, NM_013494, AK031644, NM_011261, NM_175013, NM_029706, NM_175506, NM_030127, NM_025633, NM_019517, NM_011156, NM_177583	245	629	13288	1.20718	1	0.96488	99.8603
GOTERM_MF_FAT	GO:0004175~endopeptidase activity	10	2.53807	0.376686	NM_001081374, AK029026, NM_009811, NM_175506, NM_030127, AK031644, NM_019517, NM_175013, NM_011156, NM_177583	245	421	13288	1.28828	1	0.964561	99.8725
GOTERM_MF_FAT	GO:0008237~metallopeptidase activity	5	1.26904	0.450795	NM_029706, AK029026, NM_013494, NM_175506, NM_025633	245	187	13288	1.45018	1	0.969512	99.9786
GOTERM_MF_FAT	GO:0004252~serine-type endopeptidase activity	5	1.26904	0.45875	NM_001081374, NM_030127, AK031644, NM_175013, NM_011156	245	189	13288	1.43483	1	0.969233	99.9826
SP_PIR_KEYWORDS	Serine protease	4	1.01523	0.632618	NM_001081374, NM_030127, NM_011261, NM_011156	354	164	17854	1.23012	1	0.968402	99.9998
UP_SEQ_FEATURE	active site:Charge relay system	5	1.26904	0.635954	NM_001081374, NM_030127, NM_175263, NM_011844, NM_011156	353	198	16021	1.14609	1	1	100
SP_PIR_KEYWORDS	Protease	10	2.53807	0.679916	NM_001081374, AK029026, NM_009811, NM_013494, NM_175506, NM_030127, NM_025633, NM_019517, NM_011261, NM_011156	354	509	17854	0.990865	1	0.977361	100
GOTERM_BP_FAT	GO:0006508~proteolysis	17	4.31472	0.756977	NM_001081374, AK029026, NM_009811, NM_013494, AK031644, NM_021505, NM_175013, NM_152915, NM_029706, NM_025611, NM_175506, NM_030127, NM_025633, NM_019517, NM_027062, NM_001038230, NM_011156	243	1034	13588	0.919343	1	0.999013	100
INTERPRO	IPR018114:Peptidase S1/S6, chymotrypsin/Hap, active site	3	0.761421	0.775425	NM_001081374, AK031644, NM_175013	332	151	17763	1.06297	1	1	100
SP_PIR_KEYWORDS	metalloprotease	3	0.761421	0.787529	AK029026, NM_013494, NM_175506	354	146	17854	1.03634	1	0.987252	100
INTERPRO	IPR001254:Peptidase S1 and S6, chymotrypsin/Hap	3	0.761421	0.799391	NM_001081374, NM_030127, AK031644	332	159	17763	1.00949	1	1	100
SMART	SM00020:Tryp_SPc	3	0.761421	0.818218	NM_001081374, NM_030127, AK031644	178	159	9131	0.967882	1	0.999893	100
Annotation Cluster 79	Enrichment Score: 0.2756368551350911
Category	Term	Count	%	PValue	Genes	List Total	Pop Hits	Pop Total	Fold Enrichment	Bonferroni	Benjamini	FDR
INTERPRO	IPR013089:Kelch related	4	1.01523	0.206369	NM_201646, NM_145361, NM_028974, NM_178741	332	84	17763	2.54776	1	0.997607	96.9469
INTERPRO	IPR011333:BTB/POZ fold	4	1.01523	0.655186	NM_201646, NM_145361, NM_178741, NM_010595	332	180	17763	1.18896	1	0.999994	100
INTERPRO	IPR000210:BTB/POZ-like	4	1.01523	0.655186	NM_201646, NM_145361, NM_178741, NM_010595	332	180	17763	1.18896	1	0.999994	100
SMART	SM00225:BTB	4	1.01523	0.6826	NM_201646, NM_145361, NM_178741, NM_010595	178	180	9131	1.13995	1	0.998752	99.9999
INTERPRO	IPR013069:BTB/POZ	3	0.761421	0.69227	NM_201646, NM_145361, NM_178741	332	128	17763	1.25398	1	0.999997	100
Annotation Cluster 80	Enrichment Score: 0.274685557923674
Category	Term	Count	%	PValue	Genes	List Total	Pop Hits	Pop Total	Fold Enrichment	Bonferroni	Benjamini	FDR
GOTERM_BP_FAT	GO:0001763~morphogenesis of a branching structure	4	1.01523	0.385109	NM_011545, NM_001012477, NM_009523, NM_007731	243	125	13588	1.78937	1	0.985369	99.9638
GOTERM_BP_FAT	GO:0048754~branching morphogenesis of a tube	3	0.761421	0.49563	NM_011545, NM_001012477, NM_009523	243	93	13588	1.8038	1	0.99179	99.9986
GOTERM_BP_FAT	GO:0003006~reproductive developmental process	6	1.52284	0.51396	NM_011545, NM_028392, NM_001012477, NM_001017433, NM_009523, NM_007985	243	264	13588	1.27086	1	0.992362	99.9992
GOTERM_BP_FAT	GO:0035239~tube morphogenesis	3	0.761421	0.812058	NM_011545, NM_001012477, NM_009523	243	171	13588	0.981012	1	0.999632	100
Annotation Cluster 81	Enrichment Score: 0.2742884007996456
Category	Term	Count	%	PValue	Genes	List Total	Pop Hits	Pop Total	Fold Enrichment	Bonferroni	Benjamini	FDR
GOTERM_BP_FAT	GO:0007605~sensory perception of sound	4	1.01523	0.188598	NM_175407, NM_134157, AK033485, NM_021885	243	84	13588	2.66275	1	0.946751	96.6788
GOTERM_BP_FAT	GO:0050954~sensory perception of mechanical stimulus	4	1.01523	0.225439	NM_175407, NM_134157, AK033485, NM_021885	243	92	13588	2.4312	1	0.956576	98.4422
GOTERM_BP_FAT	GO:0050890~cognition	10	2.53807	0.999988	NM_175407, NM_134157, NM_008973, AK033485, NM_009115, NM_011694, NM_021885, NM_010882, NM_016753, NM_010298	243	1480	13588	0.377822	1	1	100
GOTERM_BP_FAT	GO:0050877~neurological system process	12	3.04569	0.999992	NM_175407, NM_134157, NM_175260, NM_008973, AK033485, NM_009115, NM_011694, NM_021885, NM_010882, NM_023653, NM_016753, NM_010298	243	1681	13588	0.399175	1	1	100
GOTERM_BP_FAT	GO:0007600~sensory perception	7	1.77665	1	NM_175407, NM_134157, AK033485, NM_021885, NM_010882, NM_016753, NM_010298	243	1402	13588	0.27919	1	1	100
Annotation Cluster 82	Enrichment Score: 0.2718038335442517
Category	Term	Count	%	PValue	Genes	List Total	Pop Hits	Pop Total	Fold Enrichment	Bonferroni	Benjamini	FDR
GOTERM_BP_FAT	GO:0006820~anion transport	5	1.26904	0.201801	NM_008067, NM_011694, NM_023653, NM_178743, NM_010298	243	130	13588	2.15068	1	0.951676	97.4578
GOTERM_BP_FAT	GO:0007268~synaptic transmission	3	0.761421	0.829339	NM_011694, NM_023653, NM_010298	243	178	13588	0.942433	1	0.999744	100
GOTERM_BP_FAT	GO:0019226~transmission of nerve impulse	3	0.761421	0.913971	NM_011694, NM_023653, NM_010298	243	226	13588	0.74227	1	0.999982	100
Annotation Cluster 83	Enrichment Score: 0.23764691704499147
Category	Term	Count	%	PValue	Genes	List Total	Pop Hits	Pop Total	Fold Enrichment	Bonferroni	Benjamini	FDR
GOTERM_BP_FAT	GO:0019220~regulation of phosphate metabolic process	8	2.03046	0.288139	NM_011943, NM_008841, D86344, BC055710, NM_010241, NM_011261, NM_026731, AK035619	243	301	13588	1.48618	1	0.973936	99.6062
GOTERM_BP_FAT	GO:0051174~regulation of phosphorus metabolic process	8	2.03046	0.288139	NM_011943, NM_008841, D86344, BC055710, NM_010241, NM_011261, NM_026731, AK035619	243	301	13588	1.48618	1	0.973936	99.6062
GOTERM_BP_FAT	GO:0042325~regulation of phosphorylation	7	1.77665	0.410933	NM_011943, NM_008841, D86344, NM_010241, NM_011261, NM_026731, AK035619	243	290	13588	1.34974	1	0.987579	99.982
GOTERM_BP_FAT	GO:0043405~regulation of MAP kinase activity	3	0.761421	0.442838	NM_011943, D86344, AK035619	243	84	13588	1.99706	1	0.988885	99.9927
GOTERM_BP_FAT	GO:0001932~regulation of protein amino acid phosphorylation	3	0.761421	0.638195	D86344, NM_010241, AK035619	243	121	13588	1.38639	1	0.99688	100
GOTERM_BP_FAT	GO:0044093~positive regulation of molecular function	6	1.52284	0.639266	NM_011943, NM_010241, NM_011261, NM_177583, BC042449, AK035619	243	306	13588	1.09643	1	0.996853	100
GOTERM_BP_FAT	GO:0045859~regulation of protein kinase activity	4	1.01523	0.647258	NM_011943, D86344, NM_011261, AK035619	243	186	13588	1.20253	1	0.997005	100
GOTERM_BP_FAT	GO:0045860~positive regulation of protein kinase activity	3	0.761421	0.651446	NM_011943, NM_011261, AK035619	243	124	13588	1.35285	1	0.997125	100
GOTERM_BP_FAT	GO:0043549~regulation of kinase activity	4	1.01523	0.668367	NM_011943, D86344, NM_011261, AK035619	243	192	13588	1.16495	1	0.997387	100
GOTERM_BP_FAT	GO:0033674~positive regulation of kinase activity	3	0.761421	0.676789	NM_011943, NM_011261, AK035619	243	130	13588	1.29041	1	0.997483	100
GOTERM_BP_FAT	GO:0043085~positive regulation of catalytic activity	5	1.26904	0.687042	NM_011943, NM_011261, NM_177583, BC042449, AK035619	243	261	13588	1.07122	1	0.997768	100
GOTERM_BP_FAT	GO:0051338~regulation of transferase activity	4	1.01523	0.691816	NM_011943, D86344, NM_011261, AK035619	243	199	13588	1.12397	1	0.997835	100
GOTERM_BP_FAT	GO:0051347~positive regulation of transferase activity	3	0.761421	0.69675	NM_011943, NM_011261, AK035619	243	135	13588	1.24262	1	0.997906	100
GOTERM_BP_FAT	GO:0031399~regulation of protein modification process	3	0.761421	0.796025	D86344, NM_010241, AK035619	243	165	13588	1.01669	1	0.999487	100
GOTERM_BP_FAT	GO:0032268~regulation of cellular protein metabolic process	4	1.01523	0.8791	D86344, NM_010241, AK028520, AK035619	243	280	13588	0.798824	1	0.99993	100
Annotation Cluster 84	Enrichment Score: 0.23108329586714918
Category	Term	Count	%	PValue	Genes	List Total	Pop Hits	Pop Total	Fold Enrichment	Bonferroni	Benjamini	FDR
INTERPRO	IPR000387:Protein-tyrosine phosphatase	3	0.761421	0.428259	NM_011218, D13903, NM_207232, NM_011211	332	78	17763	2.05781	1	0.999843	99.9784
INTERPRO	IPR000387:Dual-specific/protein-tyrosine phosphatase, conserved region	3	0.761421	0.453545	NM_011218, D13903, NM_207232, NM_011211	332	82	17763	1.95743	1	0.999905	99.9891
INTERPRO	IPR016130:Protein-tyrosine phosphatase, active site	3	0.761421	0.484234	NM_011218, D13903, NM_207232, NM_011211	332	87	17763	1.84493	1	0.99994	99.9954
UP_SEQ_FEATURE	active site:Phosphocysteine intermediate	3	0.761421	0.493136	NM_011218, D13903, NM_207232, NM_011211	353	75	16021	1.81541	1	0.999996	99.9977
GOTERM_MF_FAT	GO:0004725~protein tyrosine phosphatase activity	3	0.761421	0.556447	NM_011218, D13903, NM_207232, NM_011211	245	101	13288	1.61099	1	0.984565	99.9989
GOTERM_BP_FAT	GO:0006470~protein amino acid dephosphorylation	3	0.761421	0.605754	NM_011218, D13903, NM_207232, NM_011211	243	114	13588	1.47152	1	0.996028	100
SP_PIR_KEYWORDS	protein phosphatase	3	0.761421	0.689586	NM_011218, D13903, NM_207232, NM_011211	354	120	17854	1.26088	1	0.976585	100
GOTERM_BP_FAT	GO:0016311~dephosphorylation	3	0.761421	0.719351	NM_011218, D13903, NM_207232, NM_011211	243	141	13588	1.18974	1	0.998402	100
GOTERM_MF_FAT	GO:0004721~phosphoprotein phosphatase activity	3	0.761421	0.771988	NM_011218, D13903, NM_207232, NM_011211	245	152	13288	1.07046	1	0.998942	100
GOTERM_MF_FAT	GO:0016791~phosphatase activity	4	1.01523	0.816506	NM_011218, D13903, NM_207232, NM_011211, AK147096	245	238	13288	0.911542	1	0.999465	100
Annotation Cluster 85	Enrichment Score: 0.230289450428006
Category	Term	Count	%	PValue	Genes	List Total	Pop Hits	Pop Total	Fold Enrichment	Bonferroni	Benjamini	FDR
GOTERM_BP_FAT	GO:0051260~protein homooligomerization	3	0.761421	0.243372	NM_175425, NM_178628, NM_022723	243	53	13588	3.16515	1	0.963026	98.9364
GOTERM_BP_FAT	GO:0051259~protein oligomerization	3	0.761421	0.368047	NM_175425, NM_178628, NM_022723	243	72	13588	2.3299	1	0.983872	99.9434
GOTERM_BP_FAT	GO:0070271~protein complex biogenesis	5	1.26904	0.57835	NM_175425, NM_144800, NM_178628, NM_023653, NM_022723	243	227	13588	1.23167	1	0.995144	99.9999
GOTERM_BP_FAT	GO:0006461~protein complex assembly	5	1.26904	0.57835	NM_175425, NM_144800, NM_178628, NM_023653, NM_022723	243	227	13588	1.23167	1	0.995144	99.9999
GOTERM_BP_FAT	GO:0065003~macromolecular complex assembly	6	1.52284	0.72336	NM_175425, NM_029938, NM_144800, NM_178628, NM_023653, NM_022723	243	338	13588	0.992622	1	0.998436	100
GOTERM_BP_FAT	GO:0043933~macromolecular complex subunit organization	6	1.52284	0.786667	NM_175425, NM_029938, NM_144800, NM_178628, NM_023653, NM_022723	243	367	13588	0.914186	1	0.999399	100
GOTERM_BP_FAT	GO:0034622~cellular macromolecular complex assembly	3	0.761421	0.901906	NM_029938, NM_144800, NM_023653	243	217	13588	0.773056	1	0.999971	100
GOTERM_BP_FAT	GO:0034621~cellular macromolecular complex subunit organization	3	0.761421	0.935027	NM_029938, NM_144800, NM_023653	243	245	13588	0.684706	1	0.999994	100
Annotation Cluster 86	Enrichment Score: 0.22594627786526333
Category	Term	Count	%	PValue	Genes	List Total	Pop Hits	Pop Total	Fold Enrichment	Bonferroni	Benjamini	FDR
SP_PIR_KEYWORDS	mitochondrion	19	4.82234	0.301516	NM_080633, NM_009739, NM_029020, NM_026542, NM_023732, NM_007931, NM_008212, NM_008249, NM_025580, NM_183405, NM_008743, NM_028392, NM_024248, NM_007760, NM_025946, NM_025633, NM_021299, NM_011694, NM_025790	354	790	17854	1.21299	1	0.878428	99.1211
SP_PIR_KEYWORDS	transit peptide	8	2.03046	0.802688	NM_080633, NM_024248, NM_009739, NM_025633, NM_029020, NM_007931, NM_008212, NM_008249	354	457	17854	0.882889	1	0.989161	100
UP_SEQ_FEATURE	transit peptide:Mitochondrion	8	2.03046	0.867569	NM_080633, NM_024248, NM_009739, NM_025633, NM_029020, NM_007931, NM_008212, NM_008249	353	449	16021	0.808646	1	1	100
Annotation Cluster 87	Enrichment Score: 0.22311800989581884
Category	Term	Count	%	PValue	Genes	List Total	Pop Hits	Pop Total	Fold Enrichment	Bonferroni	Benjamini	FDR
GOTERM_BP_FAT	GO:0050804~regulation of synaptic transmission	3	0.761421	0.534441	NM_009115, AK018789, BC042449	243	100	13588	1.67753	1	0.993306	99.9996
GOTERM_BP_FAT	GO:0051969~regulation of transmission of nerve impulse	3	0.761421	0.571166	NM_009115, AK018789, BC042449	243	107	13588	1.56779	1	0.994745	99.9999
GOTERM_BP_FAT	GO:0031644~regulation of neurological system process	3	0.761421	0.600944	NM_009115, AK018789, BC042449	243	113	13588	1.48454	1	0.995838	100
GOTERM_BP_FAT	GO:0044057~regulation of system process	4	1.01523	0.698284	NM_009325, NM_009115, AK018789, BC042449	243	201	13588	1.11279	1	0.997909	100
Annotation Cluster 88	Enrichment Score: 0.21659890857107642
Category	Term	Count	%	PValue	Genes	List Total	Pop Hits	Pop Total	Fold Enrichment	Bonferroni	Benjamini	FDR
UP_SEQ_FEATURE	repeat:WD 7	5	1.26904	0.29035	NM_028392, NM_172994, NM_001163766, NM_001111111, NM_199306	353	124	16021	1.83005	1	0.999711	99.5487
UP_SEQ_FEATURE	repeat:WD 6	5	1.26904	0.473251	NM_028392, NM_172994, NM_001163766, NM_001111111, NM_199306	353	161	16021	1.40948	1	0.999995	99.9959
INTERPRO	IPR019775:WD40 repeat, conserved site	6	1.52284	0.526278	NM_028392, NM_172994, NM_001163766, NM_001111111, NM_145940, NM_199306	332	258	17763	1.24426	1	0.999931	99.9987
INTERPRO	IPR001680:WD40 repeat	6	1.52284	0.530322	NM_028392, NM_172994, NM_001163766, NM_001111111, NM_145940, NM_199306	332	259	17763	1.23945	1	0.999926	99.9989
SMART	SM00320:WD40	6	1.52284	0.567405	NM_028392, NM_172994, NM_001163766, NM_001111111, NM_145940, NM_199306	178	259	9131	1.18836	1	0.995237	99.9945
UP_SEQ_FEATURE	repeat:WD 3	6	1.52284	0.576028	NM_028392, NM_172994, NM_001163766, NM_001111111, NM_145940, NM_199306	353	231	16021	1.17884	1	0.999999	99.9999
UP_SEQ_FEATURE	repeat:WD 2	6	1.52284	0.591303	NM_028392, NM_172994, NM_001163766, NM_001111111, NM_145940, NM_199306	353	235	16021	1.15877	1	1	99.9999
UP_SEQ_FEATURE	repeat:WD 1	6	1.52284	0.591303	NM_028392, NM_172994, NM_001163766, NM_001111111, NM_145940, NM_199306	353	235	16021	1.15877	1	1	99.9999
SP_PIR_KEYWORDS	wd repeat	6	1.52284	0.597358	NM_028392, NM_172994, NM_001163766, NM_001111111, NM_145940, NM_199306	354	263	17854	1.15061	1	0.961641	99.9994
UP_SEQ_FEATURE	repeat:WD 5	5	1.26904	0.651481	NM_028392, NM_172994, NM_001163766, NM_001111111, NM_199306	353	202	16021	1.1234	1	1	100
INTERPRO	IPR015943:WD40/YVTN repeat-like	6	1.52284	0.674835	NM_028392, NM_172994, NM_001163766, NM_001111111, NM_145940, NM_199306	332	305	17763	1.05252	1	0.999996	100
UP_SEQ_FEATURE	repeat:WD 4	5	1.26904	0.709092	NM_028392, NM_172994, NM_001163766, NM_001111111, NM_199306	353	218	16021	1.04095	1	1	100
INTERPRO	IPR019781:WD40 repeat, subgroup	4	1.01523	0.816925	NM_001163766, NM_001111111, NM_145940, NM_199306	332	235	17763	0.91069	1	1	100
INTERPRO	IPR019782:WD40 repeat 2	3	0.761421	0.910899	NM_001163766, NM_001111111, NM_199306	332	214	17763	0.750042	1	1	100
INTERPRO	IPR017986:WD40 repeat, region	3	0.761421	0.928117	NM_001163766, NM_001111111, NM_199306	332	228	17763	0.703987	1	1	100
Annotation Cluster 89	Enrichment Score: 0.1897320518068577
Category	Term	Count	%	PValue	Genes	List Total	Pop Hits	Pop Total	Fold Enrichment	Bonferroni	Benjamini	FDR
GOTERM_BP_FAT	GO:0043434~response to peptide hormone stimulus	3	0.761421	0.506927	NM_008841, NM_023653, NM_199306	243	95	13588	1.76582	1	0.992003	99.999
GOTERM_BP_FAT	GO:0009725~response to hormone stimulus	4	1.01523	0.565552	NM_007409, NM_008841, NM_023653, NM_199306	243	165	13588	1.35558	1	0.994585	99.9999
GOTERM_BP_FAT	GO:0009719~response to endogenous stimulus	4	1.01523	0.640015	NM_007409, NM_008841, NM_023653, NM_199306	243	184	13588	1.2156	1	0.99681	100
GOTERM_BP_FAT	GO:0010033~response to organic substance	6	1.52284	0.949431	NM_007409, NM_008841, NM_019806, NM_023653, NM_007931, NM_199306	243	505	13588	0.664369	1	0.999998	100
Annotation Cluster 90	Enrichment Score: 0.18605043245805017
Category	Term	Count	%	PValue	Genes	List Total	Pop Hits	Pop Total	Fold Enrichment	Bonferroni	Benjamini	FDR
GOTERM_CC_FAT	GO:0030659~cytoplasmic vesicle membrane	3	0.761421	0.534773	NM_019877, NM_009469, NM_023653	257	87	12504	1.67771	1	0.977242	99.9955
GOTERM_CC_FAT	GO:0044433~cytoplasmic vesicle part	3	0.761421	0.582606	NM_019877, NM_009469, NM_023653	257	95	12504	1.53643	1	0.979348	99.9989
GOTERM_CC_FAT	GO:0012506~vesicle membrane	3	0.761421	0.593986	NM_019877, NM_009469, NM_023653	257	97	12504	1.50475	1	0.979172	99.9992
GOTERM_CC_FAT	GO:0030135~coated vesicle	3	0.761421	0.725266	NM_019877, NM_138649, NM_145940	257	124	12504	1.17711	1	0.989037	100
GOTERM_CC_FAT	GO:0016023~cytoplasmic membrane-bounded vesicle	8	2.03046	0.748467	NM_019877, NM_028186, NM_009469, NM_138649, NM_023653, NM_153319, NM_145940, AK035619	257	414	12504	0.940168	1	0.99087	100
GOTERM_CC_FAT	GO:0031988~membrane-bounded vesicle	8	2.03046	0.761565	NM_019877, NM_028186, NM_009469, NM_138649, NM_023653, NM_153319, NM_145940, AK035619	257	420	12504	0.926737	1	0.990316	100
Annotation Cluster 91	Enrichment Score: 0.17701551362173476
Category	Term	Count	%	PValue	Genes	List Total	Pop Hits	Pop Total	Fold Enrichment	Bonferroni	Benjamini	FDR
GOTERM_CC_FAT	GO:0009898~internal side of plasma membrane	8	2.03046	0.373113	NM_015801, NM_019877, NM_028763, NM_153410, NM_025331, NM_029494, NM_001038655, NM_025836	257	287	12504	1.3562	1	0.945694	99.7782
UP_SEQ_FEATURE	propeptide:Removed in mature form	5	1.26904	0.715783	NM_177708, NM_025331, NM_029494, NM_001038655, NM_033478	353	220	16021	1.03148	1	1	100
SP_PIR_KEYWORDS	prenylation	3	0.761421	0.784327	NM_025331, NM_029494, NM_001038655	354	145	17854	1.04348	1	0.987282	100
SP_PIR_KEYWORDS	methylation	3	0.761421	0.935015	NM_025331, NM_029494, NM_001038655	354	221	17854	0.684638	1	0.998585	100
Annotation Cluster 92	Enrichment Score: 0.17668947041492075
Category	Term	Count	%	PValue	Genes	List Total	Pop Hits	Pop Total	Fold Enrichment	Bonferroni	Benjamini	FDR
GOTERM_BP_FAT	GO:0035023~regulation of Rho protein signal transduction	3	0.761421	0.454836	NM_028027, NM_009133, BC042449	243	86	13588	1.95062	1	0.990062	99.9949
GOTERM_BP_FAT	GO:0051056~regulation of small GTPase mediated signal transduction	4	1.01523	0.775738	NM_028027, NM_009133, NM_011261, BC042449	243	228	13588	0.981012	1	0.999256	100
GOTERM_BP_FAT	GO:0046578~regulation of Ras protein signal transduction	3	0.761421	0.836299	NM_028027, NM_009133, BC042449	243	181	13588	0.926813	1	0.999769	100
Annotation Cluster 93	Enrichment Score: 0.17079654645232425
Category	Term	Count	%	PValue	Genes	List Total	Pop Hits	Pop Total	Fold Enrichment	Bonferroni	Benjamini	FDR
GOTERM_BP_FAT	GO:0010324~membrane invagination	4	1.01523	0.654398	NM_008626, NM_001001979, NM_009469, NM_009714	243	188	13588	1.18974	1	0.997041	100
GOTERM_BP_FAT	GO:0006897~endocytosis	4	1.01523	0.654398	NM_008626, NM_001001979, NM_009469, NM_009714	243	188	13588	1.18974	1	0.997041	100
GOTERM_BP_FAT	GO:0016044~membrane organization	5	1.26904	0.717672	NM_175260, NM_008626, NM_001001979, NM_009469, NM_009714	243	272	13588	1.0279	1	0.998394	100
Annotation Cluster 94	Enrichment Score: 0.1685146149757901
Category	Term	Count	%	PValue	Genes	List Total	Pop Hits	Pop Total	Fold Enrichment	Bonferroni	Benjamini	FDR
GOTERM_MF_FAT	GO:0004857~enzyme inhibitor activity	6	1.52284	0.466726	NM_025429, BC055710, NM_010582, NM_016753, NM_199306, NM_026731	245	243	13288	1.33918	1	0.970377	99.9859
GOTERM_MF_FAT	GO:0004866~endopeptidase inhibitor activity	3	0.761421	0.798835	NM_025429, NM_010582, NM_016753	245	161	13288	1.01062	1	0.999308	100
GOTERM_MF_FAT	GO:0030414~peptidase inhibitor activity	3	0.761421	0.837409	NM_025429, NM_010582, NM_016753	245	176	13288	0.92449	1	0.999632	100
Annotation Cluster 95	Enrichment Score: 0.16106488529758936
Category	Term	Count	%	PValue	Genes	List Total	Pop Hits	Pop Total	Fold Enrichment	Bonferroni	Benjamini	FDR
GOTERM_BP_FAT	GO:0034660~ncRNA metabolic process	5	1.26904	0.485812	NM_024168, NM_025403, AK044190, NM_024248, NM_008249	243	202	13588	1.3841	1	0.991308	99.998
GOTERM_BP_FAT	GO:0034470~ncRNA processing	4	1.01523	0.536719	NM_024168, NM_025403, AK044190, NM_008249	243	158	13588	1.41564	1	0.993349	99.9996
GOTERM_CC_FAT	GO:0005730~nucleolus	5	1.26904	0.882822	NM_024168, XM_001477942, NM_025403, AK044190, NM_139150	257	310	12504	0.784737	1	0.997296	100
GOTERM_BP_FAT	GO:0006396~RNA processing	4	1.01523	0.985489	NM_024168, NM_025403, AK044190, NM_008249	243	437	13588	0.511832	1	1	100
Annotation Cluster 96	Enrichment Score: 0.15754281253977942
Category	Term	Count	%	PValue	Genes	List Total	Pop Hits	Pop Total	Fold Enrichment	Bonferroni	Benjamini	FDR
GOTERM_MF_FAT	GO:0043167~ion binding	76	19.2893	0.371301	NM_008626, NM_009800, NM_023066, NM_027188, NM_172118, NM_024248, NM_028500, NM_177378, NM_016798, AK028520, NM_022723, NM_020574, NM_007409, NM_080633, NM_027153, NM_008067, NM_016861, NM_013494, AK077546, NM_009115, NM_146234, NM_174988, NM_011261, NM_145853, NM_175013, NM_001164504, NM_011759, NM_025580, NM_175407, NM_008743, NM_029568, NM_029706, NM_023503, NM_016788, NM_175506, NM_028258, NM…	245	3934	13288	1.04779	1	0.966302	99.8561
GOTERM_MF_FAT	GO:0046872~metal ion binding	74	18.7817	0.39514	NM_008626, NM_009800, NM_023066, NM_027188, NM_172118, NM_024248, NM_028500, NM_177378, NM_016798, AK028520, NM_022723, NM_020574, NM_007409, NM_080633, NM_027153, NM_016861, NM_013494, AK077546, NM_009115, NM_146234, NM_174988, NM_011261, NM_145853, NM_175013, NM_001164504, NM_011759, NM_025580, NM_175407, NM_008743, NM_029568, NM_029706, NM_023503, NM_016788, NM_175506, NM_028258, NM_025633, NM…	245	3850	13288	1.04247	1	0.964338	99.9165
GOTERM_MF_FAT	GO:0043169~cation binding	74	18.7817	0.430843	NM_008626, NM_009800, NM_023066, NM_027188, NM_172118, NM_024248, NM_028500, NM_177378, NM_016798, AK028520, NM_022723, NM_020574, NM_007409, NM_080633, NM_027153, NM_016861, NM_013494, AK077546, NM_009115, NM_146234, NM_174988, NM_011261, NM_145853, NM_175013, NM_001164504, NM_011759, NM_025580, NM_175407, NM_008743, NM_029568, NM_029706, NM_023503, NM_016788, NM_175506, NM_028258, NM_025633, NM…	245	3885	13288	1.03308	1	0.967329	99.9646
GOTERM_MF_FAT	GO:0008270~zinc ion binding	31	7.86802	0.951157	AK029026, NM_199029, NM_009800, NM_182996, NM_027857, NM_146033, NM_027188, NM_007792, NM_175366, NM_024248, NM_016798, NM_177378, NM_011415, NM_007409, NM_016861, NM_013494, NM_009115, NM_175381, NM_011261, NM_001164504, NM_011759, NM_025580, NM_175407, NM_029706, NM_023503, NM_175506, NM_028258, NM_009626, NM_009697, NM_010296, NM_001038230	245	2105	13288	0.798736	1	0.999996	100
GOTERM_MF_FAT	GO:0046914~transition metal ion binding	39	9.89848	0.957629	AK029026, NM_009800, NM_199029, NM_182996, NM_023066, NM_027857, NM_146033, NM_027188, NM_007792, NM_175366, NM_024248, NM_016798, NM_177378, NM_011415, NM_007409, NM_080633, NM_027153, NM_016861, NM_013494, AK077546, NM_009115, NM_175381, NM_011261, NM_007931, NM_027864, NM_001164504, NM_011759, NM_025580, NM_175407, NM_008743, NM_029706, NM_023503, NM_175506, NM_028258, NM_025633, NM_009626, NM…	245	2608	13288	0.811055	1	0.999997	100
SP_PIR_KEYWORDS	metal-binding	42	10.6599	0.97345	NM_028763, AK029026, NM_182996, NM_027857, NM_146033, NM_027188, NM_007792, NM_145145, NM_175366, NM_024248, NM_016798, NM_177378, NM_011415, NM_133738, NM_007409, NM_080633, NM_027153, NM_016861, NM_013494, AK077546, NM_009115, NM_011261, NM_007931, NM_175013, NM_001164504, NM_009714, NM_011759, NM_025580, NM_175407, NM_008743, NM_008180, NM_023503, NM_016788, NM_175506, NM_028258, NM_025633, NM…	354	2682	17854	0.78981	1	0.999746	100
SP_PIR_KEYWORDS	zinc	27	6.85279	0.984126	AK029026, NM_182996, NM_027857, NM_146033, NM_027188, NM_007792, NM_175366, NM_024248, NM_177378, NM_016798, NM_011415, NM_007409, NM_016861, NM_013494, NM_009115, NM_011261, NM_001164504, NM_011759, NM_025580, NM_175407, NM_023503, NM_175506, NM_028258, NM_009626, NM_009697, NM_010296, NM_001038230	354	1886	17854	0.722029	1	0.999908	100
SP_PIR_KEYWORDS	zinc-finger	14	3.5533	0.995514	NM_182996, NM_146033, NM_001164504, NM_027188, NM_011759, NM_175407, NM_175366, NM_023503, NM_177378, NM_028258, NM_011415, NM_009697, NM_001038230, NM_010296	354	1204	17854	0.586454	1	0.999993	100
Annotation Cluster 97	Enrichment Score: 0.15285113685451143
Category	Term	Count	%	PValue	Genes	List Total	Pop Hits	Pop Total	Fold Enrichment	Bonferroni	Benjamini	FDR
SP_PIR_KEYWORDS	chromatin regulator	5	1.26904	0.524297	NM_028763, NM_011250, NM_023503, NM_027188, NM_007623	354	192	17854	1.31341	1	0.950981	99.9945
GOTERM_BP_FAT	GO:0006333~chromatin assembly or disassembly	3	0.761421	0.581267	NM_029938, NM_028763, NM_007623	243	109	13588	1.53902	1	0.995226	99.9999
GOTERM_BP_FAT	GO:0016568~chromatin modification	5	1.26904	0.609114	NM_028763, NM_011250, NM_023503, NM_027188, NM_007623	243	236	13588	1.1847	1	0.996025	100
GOTERM_CC_FAT	GO:0000785~chromatin	4	1.01523	0.660565	NM_029938, NM_028763, NM_023503, NM_007623	257	165	12504	1.17948	1	0.985377	99.9999
GOTERM_BP_FAT	GO:0006325~chromatin organization	6	1.52284	0.66441	NM_029938, NM_028763, NM_011250, NM_023503, NM_027188, NM_007623	243	315	13588	1.0651	1	0.99735	100
GOTERM_BP_FAT	GO:0051276~chromosome organization	7	1.77665	0.729884	NM_029938, NM_028763, NM_011250, NM_023503, NM_133786, NM_027188, NM_007623	243	404	13588	0.968871	1	0.99854	100
SP_PIR_KEYWORDS	repressor	6	1.52284	0.888955	NM_028763, NM_011250, NM_011415, NM_013508, NM_007623, NM_013905	354	391	17854	0.773939	1	0.996729	100
GOTERM_CC_FAT	GO:0005694~chromosome	6	1.52284	0.89059	NM_029938, NM_028763, XM_001477942, NM_023503, NM_133786, NM_007623	257	378	12504	0.772281	1	0.997462	100
GOTERM_CC_FAT	GO:0044427~chromosomal part	5	1.26904	0.894385	NM_029938, NM_028763, XM_001477942, NM_023503, NM_007623	257	318	12504	0.764995	1	0.997546	100
Annotation Cluster 98	Enrichment Score: 0.14733344797135906
Category	Term	Count	%	PValue	Genes	List Total	Pop Hits	Pop Total	Fold Enrichment	Bonferroni	Benjamini	FDR
GOTERM_BP_FAT	GO:0006887~exocytosis	3	0.761421	0.586252	NM_175260, NM_028186, NM_010298	243	110	13588	1.52503	1	0.995448	99.9999
GOTERM_BP_FAT	GO:0032940~secretion by cell	4	1.01523	0.647258	NM_175260, NM_028186, AK018789, NM_010298	243	186	13588	1.20253	1	0.997005	100
GOTERM_BP_FAT	GO:0046903~secretion	4	1.01523	0.757379	NM_175260, NM_028186, AK018789, NM_010298	243	221	13588	1.01208	1	0.998968	100
GOTERM_CC_FAT	GO:0045202~synapse	5	1.26904	0.895758	NM_175260, NM_008067, AK018789, NM_138649, NM_010298	257	319	12504	0.762597	1	0.997481	100
Annotation Cluster 99	Enrichment Score: 0.13028780610224636
Category	Term	Count	%	PValue	Genes	List Total	Pop Hits	Pop Total	Fold Enrichment	Bonferroni	Benjamini	FDR
GOTERM_BP_FAT	GO:0006468~protein amino acid phosphorylation	14	3.5533	0.355886	NM_011943, NM_029037, NM_001168304, NM_198628, AF127140, NM_009739, NM_009469, AK018789, NM_145587, NM_011261, NM_023653, AK035619, NM_011481, NM_016788, NM_008011	243	640	13588	1.2232	1	0.981909	99.9228
INTERPRO	IPR017441:Protein kinase, ATP binding site	10	2.53807	0.509821	NM_011481, NM_011943, NM_001168304, NM_198628, AF127140, NM_016788, NM_009469, AK018789, NM_008011, NM_145587, NM_009285	332	467	17763	1.14567	1	0.999948	99.9979
INTERPRO	IPR000719:Protein kinase, core	10	2.53807	0.56734	NM_011481, NM_011943, NM_029037, NM_001168304, NM_198628, AF127140, NM_016788, NM_009469, AK018789, NM_008011, NM_145587	332	491	17763	1.08967	1	0.999968	99.9997
UP_SEQ_FEATURE	domain:Protein kinase	10	2.53807	0.722916	NM_011481, NM_011943, NM_029037, NM_001168304, NM_198628, AF127140, NM_016788, NM_009469, AK018789, NM_008011, NM_145587	353	476	16021	0.953472	1	1	100
UP_SEQ_FEATURE	binding site:ATP	11	2.79188	0.762777	NM_011481, NM_011943, NM_001168304, NM_008180, NM_024248, NM_198628, AF127140, NM_016788, NM_009469, AK018789, NM_008011, NM_145587	353	545	16021	0.916033	1	1	100
INTERPRO	IPR002290:Serine/threonine protein kinase	4	1.01523	0.874345	NM_011943, NM_001168304, NM_009469, NM_145587	332	265	17763	0.807593	1	1	100
SMART	SM00220:S_TKc	4	1.01523	0.892297	NM_011943, NM_001168304, NM_009469, NM_145587	178	265	9131	0.774306	1	0.999977	100
INTERPRO	IPR017442:Serine/threonine protein kinase-related	5	1.26904	0.920779	NM_011943, NM_001168304, NM_198628, NM_009469, NM_145587	332	374	17763	0.715281	1	1	100
GOTERM_MF_FAT	GO:0004674~protein serine/threonine kinase activity	5	1.26904	0.953183	NM_011943, NM_001168304, NM_009739, NM_009469, NM_145587	245	421	13288	0.644142	1	0.999996	100
INTERPRO	IPR008271:Serine/threonine protein kinase, active site	4	1.01523	0.965607	NM_011943, NM_001168304, NM_009469, NM_145587	332	360	17763	0.594478	1	1	100
SP_PIR_KEYWORDS	serine/threonine-protein kinase	4	1.01523	0.982772	NM_011943, NM_001168304, NM_009469, NM_145587	354	384	17854	0.525365	1	0.999898	100
Annotation Cluster 100	Enrichment Score: 0.13017011634075495
Category	Term	Count	%	PValue	Genes	List Total	Pop Hits	Pop Total	Fold Enrichment	Bonferroni	Benjamini	FDR
GOTERM_BP_FAT	GO:0009952~anterior/posterior pattern formation	5	1.26904	0.290477	NM_010451, NM_008584, AK033485, NM_010449, NM_009697	243	153	13588	1.82738	1	0.973261	99.6268
SP_PIR_KEYWORDS	DNA binding	5	1.26904	0.753746	NM_010451, NM_008584, M16449, NM_010449, NM_010848, NM_011759	354	258	17854	0.977423	1	0.985067	100
SP_PIR_KEYWORDS	Homeobox	5	1.26904	0.766857	NM_010451, NM_013629, NM_183389, NM_008584, NM_010449	354	263	17854	0.958841	1	0.986093	100
INTERPRO	IPR001356:Homeobox	4	1.01523	0.855436	NM_010451, NM_183389, NM_008584, NM_010449	332	254	17763	0.842567	1	1	100
INTERPRO	IPR012287:Homeodomain-related	4	1.01523	0.86432	NM_010451, NM_008584, M16449, NM_010449, NM_010848	332	259	17763	0.826301	1	1	100
SMART	SM00389:HOX	4	1.01523	0.874859	NM_010451, NM_183389, NM_008584, NM_010449	178	254	9131	0.807839	1	0.999978	100
UP_SEQ_FEATURE	DNA-binding region:Homeobox	3	0.761421	0.908764	NM_010451, NM_008584, NM_010449	353	180	16021	0.756421	1	1	100
INTERPRO	IPR017970:Homeobox, conserved site	3	0.761421	0.921161	NM_010451, NM_008584, NM_010449	332	222	17763	0.723014	1	1	100
Annotation Cluster 101	Enrichment Score: 0.12476240488843815
Category	Term	Count	%	PValue	Genes	List Total	Pop Hits	Pop Total	Fold Enrichment	Bonferroni	Benjamini	FDR
GOTERM_BP_FAT	GO:0008219~cell death	9	2.28426	0.68617	NM_025611, D86344, NM_028392, NM_009811, NM_010241, NM_011694, NM_145392, NM_027062, NM_007931	243	507	13588	0.992622	1	0.997791	100
GOTERM_BP_FAT	GO:0016265~death	9	2.28426	0.710884	NM_025611, D86344, NM_028392, NM_009811, NM_010241, NM_011694, NM_145392, NM_027062, NM_007931	243	519	13588	0.969671	1	0.998278	100
GOTERM_BP_FAT	GO:0006915~apoptosis	8	2.03046	0.726619	NM_025611, D86344, NM_028392, NM_009811, NM_010241, NM_011694, NM_145392, NM_007931	243	465	13588	0.962025	1	0.998488	100
GOTERM_BP_FAT	GO:0012501~programmed cell death	8	2.03046	0.74268	NM_025611, D86344, NM_028392, NM_009811, NM_010241, NM_011694, NM_145392, NM_007931	243	473	13588	0.945754	1	0.99876	100
SP_PIR_KEYWORDS	Apoptosis	5	1.26904	0.903336	D86344, NM_028392, NM_009811, NM_010241, NM_011694	354	337	17854	0.748294	1	0.997156	100
Annotation Cluster 102	Enrichment Score: 0.12219648442964536
Category	Term	Count	%	PValue	Genes	List Total	Pop Hits	Pop Total	Fold Enrichment	Bonferroni	Benjamini	FDR
GOTERM_CC_FAT	GO:0005624~membrane fraction	10	2.53807	0.722424	NM_015801, NM_134157, NM_019806, NM_009469, NM_011978, NM_134086, NM_178628, NM_027857, NM_023653, NM_010298	257	510	12504	0.953994	1	0.989303	100
GOTERM_CC_FAT	GO:0005626~insoluble fraction	10	2.53807	0.759071	NM_015801, NM_134157, NM_019806, NM_009469, NM_011978, NM_134086, NM_178628, NM_027857, NM_023653, NM_010298	257	528	12504	0.921472	1	0.990544	100
GOTERM_CC_FAT	GO:0000267~cell fraction	11	2.79188	0.784036	NM_015801, NM_134157, NM_019806, NM_009469, NM_011978, NM_134086, NM_178628, NM_027857, NM_023653, NM_010298, AK035619	257	596	12504	0.897971	1	0.991122	100
Annotation Cluster 103	Enrichment Score: 0.1150101823945609
Category	Term	Count	%	PValue	Genes	List Total	Pop Hits	Pop Total	Fold Enrichment	Bonferroni	Benjamini	FDR
SP_PIR_KEYWORDS	cytoplasmic vesicle	5	1.26904	0.676455	NM_019877, NM_028186, NM_145974, NM_145940, AK035619	354	232	17854	1.08696	1	0.977586	100
GOTERM_CC_FAT	GO:0016023~cytoplasmic membrane-bounded vesicle	8	2.03046	0.748467	NM_019877, NM_028186, NM_009469, NM_138649, NM_023653, NM_153319, NM_145940, AK035619	257	414	12504	0.940168	1	0.99087	100
GOTERM_CC_FAT	GO:0031988~membrane-bounded vesicle	8	2.03046	0.761565	NM_019877, NM_028186, NM_009469, NM_138649, NM_023653, NM_153319, NM_145940, AK035619	257	420	12504	0.926737	1	0.990316	100
GOTERM_CC_FAT	GO:0031410~cytoplasmic vesicle	9	2.28426	0.822062	NM_019877, NM_028186, NM_145974, NM_009469, NM_138649, NM_023653, NM_153319, NM_145940, AK035619	257	508	12504	0.861975	1	0.993792	100
GOTERM_CC_FAT	GO:0031982~vesicle	9	2.28426	0.839317	NM_019877, NM_028186, NM_145974, NM_009469, NM_138649, NM_023653, NM_153319, NM_145940, AK035619	257	519	12504	0.843706	1	0.994521	100
Annotation Cluster 104	Enrichment Score: 0.10934882591936874
Category	Term	Count	%	PValue	Genes	List Total	Pop Hits	Pop Total	Fold Enrichment	Bonferroni	Benjamini	FDR
GOTERM_CC_FAT	GO:0005667~transcription factor complex	5	1.26904	0.709753	NM_011250, NM_016861, NM_011565, X55787, NM_011808, NM_013905	257	234	12504	1.03961	1	0.989588	100
GOTERM_CC_FAT	GO:0070013~intracellular organelle lumen	22	5.58376	0.717063	NM_024168, XM_001477942, NM_025403, AK044190, NM_011250, NM_016861, NM_009739, NM_139150, NM_028295, NM_010882, NM_008212, NM_007623, NM_013905, NM_023645, NM_028500, NM_024248, NM_023503, NM_011565, NM_028634, NM_021299, X55787, NM_011808, NM_001026214	257	1133	12504	0.944732	1	0.98989	100
GOTERM_CC_FAT	GO:0043233~organelle lumen	22	5.58376	0.72154	NM_024168, XM_001477942, NM_025403, AK044190, NM_011250, NM_016861, NM_009739, NM_139150, NM_028295, NM_010882, NM_008212, NM_007623, NM_013905, NM_023645, NM_028500, NM_024248, NM_023503, NM_011565, NM_028634, NM_021299, X55787, NM_011808, NM_001026214	257	1136	12504	0.942237	1	0.989832	100
GOTERM_CC_FAT	GO:0031974~membrane-enclosed lumen	22	5.58376	0.774548	NM_024168, XM_001477942, NM_025403, AK044190, NM_011250, NM_016861, NM_009739, NM_139150, NM_028295, NM_010882, NM_008212, NM_007623, NM_013905, NM_023645, NM_028500, NM_024248, NM_023503, NM_011565, NM_028634, NM_021299, X55787, NM_011808, NM_001026214	257	1174	12504	0.911739	1	0.990925	100
GOTERM_CC_FAT	GO:0005654~nucleoplasm	11	2.79188	0.789146	NM_025403, NM_011250, NM_023503, NM_016861, NM_011565, NM_028634, NM_139150, NM_010882, X55787, NM_011808, NM_007623, NM_013905	257	599	12504	0.893474	1	0.99128	100
GOTERM_CC_FAT	GO:0044451~nucleoplasm part	9	2.28426	0.830074	NM_025403, NM_011250, NM_023503, NM_016861, NM_011565, NM_028634, X55787, NM_011808, NM_007623, NM_013905	257	513	12504	0.853574	1	0.993921	100
GOTERM_CC_FAT	GO:0031981~nuclear lumen	14	3.5533	0.921108	NM_024168, XM_001477942, NM_025403, NM_011250, AK044190, NM_016861, NM_010882, NM_139150, NM_007623, NM_013905, NM_011565, NM_023503, NM_028634, X55787, NM_011808	257	883	12504	0.771406	1	0.998531	100
Annotation Cluster 105	Enrichment Score: 0.10339267814864947
Category	Term	Count	%	PValue	Genes	List Total	Pop Hits	Pop Total	Fold Enrichment	Bonferroni	Benjamini	FDR
INTERPRO	IPR018248:EF hand	3	0.761421	0.708355	NM_174998, NM_172118, NM_009115	332	132	17763	1.21598	1	0.999997	100
INTERPRO	IPR018249:EF-HAND 2	4	1.01523	0.738738	NM_028186, NM_174998, NM_172118, NM_009115	332	205	17763	1.04396	1	0.999999	100
INTERPRO	IPR018247:EF-HAND 1	4	1.01523	0.756226	NM_028186, NM_174998, NM_172118, NM_009115	332	211	17763	1.01428	1	0.999999	100
INTERPRO	IPR011992:EF-Hand type	4	1.01523	0.798274	NM_028186, NM_174998, NM_172118, NM_009115	332	227	17763	0.942784	1	1	100
UP_SEQ_FEATURE	domain:EF-hand 2	3	0.761421	0.869935	NM_174998, NM_172118, NM_009115	353	160	16021	0.850974	1	1	100
UP_SEQ_FEATURE	domain:EF-hand 1	3	0.761421	0.872192	NM_174998, NM_172118, NM_009115	353	161	16021	0.845688	1	1	100
Annotation Cluster 106	Enrichment Score: 0.09339743408125031
Category	Term	Count	%	PValue	Genes	List Total	Pop Hits	Pop Total	Fold Enrichment	Bonferroni	Benjamini	FDR
GOTERM_CC_FAT	GO:0005911~cell-cell junction	4	1.01523	0.69167	NM_153319, NM_007731, NM_175013, NM_008120	257	173	12504	1.12494	1	0.988525	100
GOTERM_CC_FAT	GO:0030054~cell junction	8	2.03046	0.851939	NM_008067, NM_023653, NM_007732, NM_153319, NM_007731, NM_175013, NM_008120, NM_010298	257	470	12504	0.828148	1	0.995398	100
SP_PIR_KEYWORDS	cell junction	6	1.52284	0.890226	NM_008067, NM_007732, NM_153319, NM_175013, NM_008120, NM_010298	354	392	17854	0.771965	1	0.99665	100
Annotation Cluster 107	Enrichment Score: 0.07028290744808531
Category	Term	Count	%	PValue	Genes	List Total	Pop Hits	Pop Total	Fold Enrichment	Bonferroni	Benjamini	FDR
GOTERM_BP_FAT	GO:0033554~cellular response to stress	7	1.77665	0.729884	NM_008743, NM_019806, NM_025946, AK077546, NM_177708, NM_007985, AK035619	243	404	13588	0.968871	1	0.99854	100
GOTERM_BP_FAT	GO:0006259~DNA metabolic process	7	1.77665	0.76508	NM_008743, NM_008688, AK077546, NM_027196, NM_007985, NM_007931, NM_010298	243	421	13588	0.929748	1	0.999094	100
SP_PIR_KEYWORDS	dna repair	3	0.761421	0.859456	NM_008743, AK077546, NM_007985	354	173	17854	0.874596	1	0.995056	100
SP_PIR_KEYWORDS	DNA damage	3	0.761421	0.899205	NM_008743, AK077546, NM_007985	354	194	17854	0.779923	1	0.997161	100
GOTERM_BP_FAT	GO:0006281~DNA repair	3	0.761421	0.908791	NM_008743, AK077546, NM_007985	243	222	13588	0.755645	1	0.999978	100
GOTERM_BP_FAT	GO:0006974~response to DNA damage stimulus	3	0.761421	0.965598	NM_008743, AK077546, NM_007985	243	287	13588	0.584506	1	0.999999	100
Annotation Cluster 108	Enrichment Score: 0.06581005413693503
Category	Term	Count	%	PValue	Genes	List Total	Pop Hits	Pop Total	Fold Enrichment	Bonferroni	Benjamini	FDR
GOTERM_BP_FAT	GO:0012502~induction of programmed cell death	3	0.761421	0.801499	NM_009811, NM_009115, NM_010564	243	167	13588	1.00451	1	0.999536	100
GOTERM_BP_FAT	GO:0006917~induction of apoptosis	3	0.761421	0.801499	NM_009811, NM_009115, NM_010564	243	167	13588	1.00451	1	0.999536	100
GOTERM_BP_FAT	GO:0043065~positive regulation of apoptosis	4	1.01523	0.821999	NM_009811, NM_009115, NM_007931, NM_010564	243	248	13588	0.901898	1	0.999706	100
GOTERM_BP_FAT	GO:0043068~positive regulation of programmed cell death	4	1.01523	0.826147	NM_009811, NM_009115, NM_007931, NM_010564	243	250	13588	0.894683	1	0.999729	100
GOTERM_BP_FAT	GO:0010942~positive regulation of cell death	4	1.01523	0.830213	NM_009811, NM_009115, NM_007931, NM_010564	243	252	13588	0.887582	1	0.999742	100
GOTERM_BP_FAT	GO:0042981~regulation of apoptosis	7	1.77665	0.932728	NM_025611, NM_009811, NM_176996, NM_011415, NM_009115, NM_007931, NM_010564	243	553	13588	0.707819	1	0.999994	100
GOTERM_BP_FAT	GO:0043067~regulation of programmed cell death	7	1.77665	0.937495	NM_025611, NM_009811, NM_176996, NM_011415, NM_009115, NM_007931, NM_010564	243	560	13588	0.698971	1	0.999995	100
GOTERM_BP_FAT	GO:0010941~regulation of cell death	7	1.77665	0.939445	NM_025611, NM_009811, NM_176996, NM_011415, NM_009115, NM_007931, NM_010564	243	563	13588	0.695247	1	0.999995	100
Annotation Cluster 109	Enrichment Score: 0.05196462530414644
Category	Term	Count	%	PValue	Genes	List Total	Pop Hits	Pop Total	Fold Enrichment	Bonferroni	Benjamini	FDR
INTERPRO	IPR001849:Pleckstrin homology	4	1.01523	0.867737	NM_028027, NM_182930, NM_021287, BC042449	332	261	17763	0.81997	1	1	100
SMART	SM00233:PH	4	1.01523	0.886222	NM_028027, NM_182930, NM_021287, BC042449	178	261	9131	0.786172	1	0.999979	100
INTERPRO	IPR011993:Pleckstrin homology-type	4	1.01523	0.908187	NM_028027, NM_182930, NM_021287, BC042449	332	289	17763	0.740526	1	1	100
Annotation Cluster 110	Enrichment Score: 0.04380612375515313
Category	Term	Count	%	PValue	Genes	List Total	Pop Hits	Pop Total	Fold Enrichment	Bonferroni	Benjamini	FDR
UP_SEQ_FEATURE	domain:SH3	3	0.761421	0.876598	NM_011481, NM_008841, NM_016788	353	163	16021	0.835312	1	1	100
INTERPRO	IPR001452:Src homology-3 domain	3	0.761421	0.906739	NM_011481, NM_008841, NM_016788	332	211	17763	0.760706	1	1	100
SP_PIR_KEYWORDS	sh3 domain	3	0.761421	0.914209	NM_011481, NM_008841, NM_016788	354	204	17854	0.741692	1	0.997647	100
SMART	SM00326:SH3	3	0.761421	0.91928	NM_011481, NM_008841, NM_016788	178	211	9131	0.729352	1	0.999991	100
Annotation Cluster 111	Enrichment Score: 0.03913030770549199
Category	Term	Count	%	PValue	Genes	List Total	Pop Hits	Pop Total	Fold Enrichment	Bonferroni	Benjamini	FDR
INTERPRO	IPR001841:Zinc finger, RING-type	4	1.01523	0.904461	NM_175366, NM_177378, NM_001038230, NM_001164504	332	286	17763	0.748294	1	1	100
INTERPRO	IPR018957:Zinc finger, C3HC4 RING-type	3	0.761421	0.91745	NM_175366, NM_177378, NM_001164504	332	219	17763	0.732918	1	1	100
SMART	SM00184:RING	4	1.01523	0.919681	NM_175366, NM_177378, NM_001038230, NM_001164504	178	286	9131	0.717451	1	0.999987	100
Annotation Cluster 112	Enrichment Score: 0.03223417588931911
Category	Term	Count	%	PValue	Genes	List Total	Pop Hits	Pop Total	Fold Enrichment	Bonferroni	Benjamini	FDR
INTERPRO	IPR002110:Ankyrin	3	0.761421	0.922362	NM_027480, NM_025980, NM_146033	332	223	17763	0.719771	1	1	100
UP_SEQ_FEATURE	repeat:ANK 2	3	0.761421	0.925209	NM_027480, NM_025980, NM_146033	353	191	16021	0.712858	1	1	100
UP_SEQ_FEATURE	repeat:ANK 1	3	0.761421	0.925209	NM_027480, NM_025980, NM_146033	353	191	16021	0.712858	1	1	100
SMART	SM00248:ANK	3	0.761421	0.933546	NM_027480, NM_025980, NM_146033	178	223	9131	0.690104	1	0.999992	100
SP_PIR_KEYWORDS	ank repeat	3	0.761421	0.936077	NM_027480, NM_025980, NM_146033	354	222	17854	0.681554	1	0.99856	100
Annotation Cluster 113	Enrichment Score: 0.028050179272773312
Category	Term	Count	%	PValue	Genes	List Total	Pop Hits	Pop Total	Fold Enrichment	Bonferroni	Benjamini	FDR
KEGG_PATHWAY	mmu04080:Neuroactive ligand-receptor interaction	5	1.26904	0.678738	NM_009325, NM_008067, NM_007418, NM_008966, NM_010298	102	260	5738	1.08183	1	0.987207	99.9998
SP_PIR_KEYWORDS	transducer	11	2.79188	0.999993	NM_009325, NM_008057, NM_007418, NM_176996, NM_178406, NM_181039, NM_025331, NM_001038655, NM_020510, NM_021457, NM_008966	354	1467	17854	0.378177	1	1	100
SP_PIR_KEYWORDS	g-protein coupled receptor	9	2.28426	0.999999	NM_009325, NM_008057, NM_007418, NM_176996, NM_178406, NM_181039, NM_020510, NM_021457, NM_008966	354	1411	17854	0.321698	1	1	100
PIR_SUPERFAMILY	PIRSF800006:rhodopsin-like G protein-coupled receptors	4	1.01523	1	NM_009325, NM_007418, NM_178406, NM_008966	175	1200	8136	0.154971	1	1	100
INTERPRO	IPR000276:7TM GPCR, rhodopsin-like	4	1.01523	1	NM_009325, NM_007418, NM_178406, NM_008966	332	1458	17763	0.146785	1	1	100
INTERPRO	IPR017452:GPCR, rhodopsin-like superfamily	4	1.01523	1	NM_009325, NM_007418, NM_178406, NM_008966	332	1575	17763	0.135881	1	1	100
Annotation Cluster 114	Enrichment Score: 0.02486478218014846
Category	Term	Count	%	PValue	Genes	List Total	Pop Hits	Pop Total	Fold Enrichment	Bonferroni	Benjamini	FDR
UP_SEQ_FEATURE	zinc finger region:C2H2-type 4	4	1.01523	0.834225	NM_011415, NM_182996, NM_010296, NM_011759	353	206	16021	0.881267	1	1	100
UP_SEQ_FEATURE	zinc finger region:C2H2-type 3	4	1.01523	0.91788	NM_011415, NM_182996, NM_010296, NM_011759	353	252	16021	0.720401	1	1	100
UP_SEQ_FEATURE	zinc finger region:C2H2-type 1	4	1.01523	0.920445	NM_011415, NM_182996, NM_010296, NM_011759	353	254	16021	0.714729	1	1	100
UP_SEQ_FEATURE	zinc finger region:C2H2-type 2	4	1.01523	0.926542	NM_011415, NM_182996, NM_010296, NM_011759	353	259	16021	0.700931	1	1	100
INTERPRO	IPR015880:Zinc finger, C2H2-like	7	1.77665	0.987926	NM_011415, NM_028258, NM_199029, NM_175381, NM_182996, NM_010296, NM_011759	332	676	17763	0.554025	1	1	100
INTERPRO	IPR007087:Zinc finger, C2H2-type	7	1.77665	0.988662	NM_175506, NM_011415, NM_028258, NM_199029, NM_182996, NM_010296, NM_011759	332	681	17763	0.549958	1	1	100
SMART	SM00355:ZnF_C2H2	7	1.77665	0.992294	NM_011415, NM_028258, NM_199029, NM_175381, NM_182996, NM_010296, NM_011759	178	676	9131	0.53119	1	1	100
INTERPRO	IPR013087:Zinc finger, C2H2-type/integrase, DNA-binding	3	0.761421	0.999394	NM_011415, NM_182996, NM_010296	332	514	17763	0.312274	1	1	100
Annotation Cluster 115	Enrichment Score: 0.019110558646711753
Category	Term	Count	%	PValue	Genes	List Total	Pop Hits	Pop Total	Fold Enrichment	Bonferroni	Benjamini	FDR
KEGG_PATHWAY	mmu04120:Ubiquitin mediated proteolysis	3	0.761421	0.69655	NM_025611, NM_021505, NM_001038230	102	136	5738	1.24092	1	0.986436	99.9999
GOTERM_BP_FAT	GO:0044265~cellular macromolecule catabolic process	6	1.52284	0.985575	NM_008743, NM_025611, NM_021505, NM_019517, NM_007931, NM_001038230	243	609	13588	0.550913	1	1	100
GOTERM_BP_FAT	GO:0009057~macromolecule catabolic process	6	1.52284	0.991904	NM_008743, NM_025611, NM_021505, NM_019517, NM_007931, NM_001038230	243	654	13588	0.513006	1	1	100
GOTERM_BP_FAT	GO:0051603~proteolysis involved in cellular protein catabolic process	4	1.01523	0.996552	NM_025611, NM_021505, NM_019517, NM_001038230	243	534	13588	0.418859	1	1	100
GOTERM_BP_FAT	GO:0044257~cellular protein catabolic process	4	1.01523	0.996706	NM_025611, NM_021505, NM_019517, NM_001038230	243	537	13588	0.416519	1	1	100
GOTERM_BP_FAT	GO:0030163~protein catabolic process	4	1.01523	0.997536	NM_025611, NM_021505, NM_019517, NM_001038230	243	556	13588	0.402286	1	1	100
GOTERM_BP_FAT	GO:0043632~modification-dependent macromolecule catabolic process	3	0.761421	0.999038	NM_025611, NM_021505, NM_001038230	243	508	13588	0.330223	1	1	100
GOTERM_BP_FAT	GO:0019941~modification-dependent protein catabolic process	3	0.761421	0.999038	NM_025611, NM_021505, NM_001038230	243	508	13588	0.330223	1	1	100
SP_PIR_KEYWORDS	ubl conjugation pathway	3	0.761421	0.999388	NM_025611, NM_021505, NM_001038230	354	484	17854	0.312614	1	1	100
Annotation Cluster 116	Enrichment Score: 0.019092041728259
Category	Term	Count	%	PValue	Genes	List Total	Pop Hits	Pop Total	Fold Enrichment	Bonferroni	Benjamini	FDR
GOTERM_BP_FAT	GO:0046907~intracellular transport	6	1.52284	0.886375	NM_175260, NM_019877, AK033485, NM_010241, NM_028758, NM_153103	243	431	13588	0.778437	1	0.999945	100
SP_PIR_KEYWORDS	protein transport	6	1.52284	0.952434	NM_019877, AK033485, NM_010241, NM_028758, NM_001111111, NM_175184	354	461	17854	0.656421	1	0.999194	100
GOTERM_BP_FAT	GO:0006886~intracellular protein transport	3	0.761421	0.959288	NM_019877, AK033485, NM_028758	243	276	13588	0.607801	1	0.999999	100
GOTERM_BP_FAT	GO:0008104~protein localization	9	2.28426	0.961845	NM_019877, AK033485, NM_010241, NM_009469, NM_029494, NM_028758, NM_001111111, NM_175184, AK035619	243	753	13588	0.668339	1	0.999999	100
GOTERM_BP_FAT	GO:0034613~cellular protein localization	3	0.761421	0.97141	NM_019877, AK033485, NM_028758	243	299	13588	0.561047	1	1	100
GOTERM_BP_FAT	GO:0070727~cellular macromolecule localization	3	0.761421	0.972282	NM_019877, AK033485, NM_028758	243	301	13588	0.557319	1	1	100
GOTERM_BP_FAT	GO:0015031~protein transport	7	1.77665	0.977227	NM_019877, AK033485, NM_010241, NM_029494, NM_028758, NM_001111111, NM_175184	243	651	13588	0.601266	1	1	100
GOTERM_BP_FAT	GO:0045184~establishment of protein localization	7	1.77665	0.978514	NM_019877, AK033485, NM_010241, NM_029494, NM_028758, NM_001111111, NM_175184	243	656	13588	0.596683	1	1	100
Annotation Cluster 117	Enrichment Score: 0.004955222068527509
Category	Term	Count	%	PValue	Genes	List Total	Pop Hits	Pop Total	Fold Enrichment	Bonferroni	Benjamini	FDR
UP_SEQ_FEATURE	nucleotide phosphate-binding region:GTP	3	0.761421	0.98435	NM_021299, NM_029494, NM_178628	353	274	16021	0.496919	1	1	100
SP_PIR_KEYWORDS	gtp-binding	3	0.761421	0.986446	NM_021299, NM_029494, NM_178628	354	313	17854	0.483403	1	0.99993	100
GOTERM_MF_FAT	GO:0005525~GTP binding	3	0.761421	0.989902	NM_021299, NM_029494, NM_178628	245	354	13288	0.459633	1	1	100
GOTERM_MF_FAT	GO:0019001~guanyl nucleotide binding	3	0.761421	0.991299	NM_021299, NM_029494, NM_178628	245	363	13288	0.448237	1	1	100
GOTERM_MF_FAT	GO:0032561~guanyl ribonucleotide binding	3	0.761421	0.991299	NM_021299, NM_029494, NM_178628	245	363	13288	0.448237	1	1	100
Annotation Cluster 118	Enrichment Score: 0.0011191319464485257
Category	Term	Count	%	PValue	Genes	List Total	Pop Hits	Pop Total	Fold Enrichment	Bonferroni	Benjamini	FDR
GOTERM_BP_FAT	GO:0007166~cell surface receptor linked signal transduction	32	8.12183	0.992351	NM_139298, NM_009325, NM_008057, AK029026, AF127140, NM_007418, NM_010580, AK018789, NM_001005608, NM_010882, NM_009523, NM_020510, NM_028186, NM_009519, NM_178406, NM_176996, NM_181039, NM_013630, NM_025331, NM_021457, NM_008067, NM_023653, NM_152915, NM_013905, NM_008841, NM_175506, NM_008011, NM_001038655, NM_010296, NM_172815, NM_008966, NM_010298, NM_177583	243	2495	13588	0.717181	1	1	100
SP_PIR_KEYWORDS	receptor	27	6.85279	0.999953	NM_009325, NM_028763, NM_008057, NM_008626, AF127140, NM_007418, NM_010580, AK018789, NM_001005608, NM_020510, NM_177652, NM_178406, NM_176996, NM_021041, NM_181039, NM_133738, NM_010189, NM_021457, NM_008067, D13903, NM_177708, NM_009714, NM_152915, NM_011218, NM_008011, NM_011211, NM_009697, NM_008966, NM_010298	354	2465	17854	0.552432	1	1	100
GOTERM_BP_FAT	GO:0007186~G-protein coupled receptor protein signaling pathway	14	3.5533	0.999995	NM_009325, NM_008057, NM_008067, NM_007418, NM_020510, NM_178406, NM_176996, NM_181039, NM_013630, NM_025331, NM_001038655, NM_021457, NM_008966, NM_010298	243	1877	13588	0.417074	1	1	100

## Sheet: N2
Annotation Cluster 1	Enrichment Score: 8.407514927493805
Category	Term	Count	%	PValue	Genes	List Total	Pop Hits	Pop Total	Fold Enrichment	Bonferroni	Benjamini	FDR
GOTERM_BP_FAT	GO:0009611~response to wounding	61	4.22438	4.42476e-10	NM_007482, NM_011580, NM_011171, NM_008098, NM_010171, NM_008533, NM_007572, NM_007574, NM_028784, NM_023125, NM_019549, NM_025961, XM_883948, NM_001113356, NM_007972, NM_009252, NM_009311, NM_018811, NM_001077705, M77747, AK052688, NM_011659, NM_030682, NM_009780, NM_009452, NM_013612, NM_001081211, NM_021443, NM_010735, NM_011113, NM_023258, NM_019788, NM_010876, NM_009912, NM_010517, NM_009915…	1007	347	13588	2.37206	1.33849e-06	6.69244e-07	7.97491e-07
GOTERM_BP_FAT	GO:0006954~inflammatory response	44	3.04709	6.50516e-09	NM_011580, NM_008533, NM_007572, NM_007574, NM_023125, XM_883948, NM_001113356, NM_009252, NM_009311, M77747, AK052688, NM_011659, NM_030682, NM_009780, NM_013612, NM_001081211, NM_009452, NM_021443, NM_010735, NM_023258, NM_010876, NM_010517, NM_009912, NM_009915, NM_011347, NM_009917, NM_010190, NM_133211, NM_011316, NM_018866, AK031598, NM_010045, AK089613, NM_009776, NM_009778, NM_009777, NM_…	1007	225	13588	2.63874	1.96779e-05	4.91951e-06	1.17245e-05
GOTERM_BP_FAT	GO:0006952~defense response	68	4.70914	2.08117e-08	NM_011580, NM_010394, NM_011364, NM_010392, NM_027206, NM_008533, NM_007572, NM_007574, NM_023124, NM_023125, J05020, NM_028261, NM_183268, NM_013819, NM_001077189, XM_883948, NM_001113356, NM_009252, NM_008337, NM_009311, NM_001001892, NM_134103, NM_010208, NM_001077705, NM_010185, M77747, AK052688, NM_011659, NM_030682, NM_009780, NM_009452, NM_013612, NM_001081211, NM_021443, NM_010735, NM_011…	1007	448	13588	2.04813	6.29534e-05	1.2591e-05	3.75097e-05
Annotation Cluster 2	Enrichment Score: 5.735465959850081
Category	Term	Count	%	PValue	Genes	List Total	Pop Hits	Pop Total	Fold Enrichment	Bonferroni	Benjamini	FDR
SP_PIR_KEYWORDS	disulfide bond	258	17.867	1.74701e-10	NM_011662, NM_010171, NM_007443, NM_012054, NM_001161433, NM_013913, NM_145066, NM_009853, NM_009855, NM_198862, NM_008479, NM_001077189, NM_001113356, NM_022325, NM_001008700, NM_022320, NM_010185, NM_009982, NM_011659, NM_018788, NM_009985, NM_009452, NM_001081211, NM_007722, NM_009977, AK078273, NM_008480, NM_009843, NM_134250, NM_010177, NM_011999, NM_021887, NM_010190, NM_080844, NM_030098, …	1288	2469	17854	1.4485	8.78745e-08	4.39373e-08	2.51788e-07
SP_PIR_KEYWORDS	glycoprotein	340	23.5457	1.64477e-08	NM_001081328, AB359227, AK021122, NM_010171, NM_028472, NM_007443, NM_012054, NM_001161433, NM_013913, NM_145066, NM_009853, NM_170597, NM_009855, NM_001033290, NM_198862, NM_008479, NM_146187, NM_001077189, NM_001113356, NM_022325, NM_022427, AK040727, NM_001008700, NM_022320, NM_009982, NM_018788, NM_011659, NM_010080, NM_009985, NM_009452, NM_001081211, NM_007722, NM_009977, AK078273, NM_01879…	1288	3600	17854	1.30917	8.27314e-06	2.06829e-06	2.37052e-05
SP_PIR_KEYWORDS	signal	289	20.0139	1.86339e-08	NM_011662, NM_010171, NM_028472, NM_007443, NM_012054, NM_013913, NM_027037, NM_009853, NM_170597, NM_009855, NM_013819, NM_198862, NM_008479, NM_001077189, NM_001113356, NM_009311, NM_022325, NM_001008700, NM_010185, NM_009982, NM_011659, NM_010080, NM_009985, NM_009977, NM_018797, AK078273, NM_008480, NM_009843, NM_025335, NM_134250, BC022125, AK040662, NM_008985, NM_021887, NM_053110, NM_01019…	1288	2970	17854	1.34884	9.37278e-06	1.87456e-06	2.68561e-05
UP_SEQ_FEATURE	disulfide bond	251	17.3823	2.94343e-07	NM_010171, NM_007443, NM_012054, NM_001161433, NM_013913, NM_145066, NM_009853, NM_009855, NM_198862, NM_008479, NM_001077189, NM_001113356, NM_022325, NM_001008700, NM_022320, NM_010185, NM_009982, NM_011659, NM_018788, NM_009985, NM_009452, NM_001081211, NM_007722, NM_009977, AK078273, NM_008480, NM_009843, NM_134250, NM_010177, NM_011999, NM_021887, NM_080844, NM_030098, AK031598, NM_010045, N…	1259	2379	16021	1.34259	0.000871759	0.000871759	0.000529282
GOTERM_CC_FAT	GO:0005615~extracellular space	66	4.57064	1.2671e-05	NM_007482, NM_011580, NM_008341, NM_019418, NM_009403, NM_009404, NM_023125, NM_183268, NM_008006, XM_883948, NM_023268, NM_011613, NM_001013365, NM_015766, NM_008337, NM_023456, NM_008954, M77747, NM_008917, NM_023158, NM_184052, NM_009257, NM_009780, NM_009452, NM_021443, NM_011819, NM_010735, NM_007559, NM_021704, NM_009263, NM_010177, NM_009695, NM_011157, NM_010517, AK053476, NM_008510, NM_0…	932	511	12504	1.73283	0.00555977	0.0018567	0.0179171
GOTERM_CC_FAT	GO:0044421~extracellular region part	89	6.16343	3.37062e-05	NM_007482, NM_011580, NM_008341, NM_001037865, NM_174876, NM_019418, NM_009403, NM_009404, NM_023125, AK003167, NM_152803, NM_183268, NM_008006, XM_883948, NM_023268, NM_011613, NM_001013365, NM_015766, NM_019471, NM_008337, NM_023456, NM_008954, M77747, NM_008917, NM_023158, NM_184052, NM_010080, NM_009257, NM_009780, NM_009452, NM_021443, NM_011819, NM_010735, NM_007559, NM_008480, NM_021704, N…	932	774	12504	1.5427	0.0147216	0.0029618	0.0476548
UP_SEQ_FEATURE	signal peptide	288	19.9446	3.47904e-05	NM_011662, NM_010171, NM_028472, NM_007443, NM_012054, NM_013913, NM_027037, NM_009853, NM_170597, NM_009855, NM_013819, NM_198862, NM_008479, NM_001077189, NM_001113356, NM_009311, NM_022325, NM_001008700, NM_010185, NM_009982, NM_011659, NM_010080, NM_009985, NM_009977, NM_018797, AK078273, NM_008480, NM_009843, NM_025335, NM_134250, BC022125, AK040662, NM_008985, NM_021887, NM_053110, NM_01019…	1259	2963	16021	1.23687	0.0979503	0.050237	0.062541
GOTERM_CC_FAT	GO:0005576~extracellular region	167	11.5651	4.68636e-05	NM_027450, NM_008381, NM_001037865, NM_028472, NM_019418, NM_028784, NM_007443, NM_013913, NM_170597, NM_027037, NM_010720, NM_001077189, NM_008006, NM_009311, NM_001008700, NM_010205, NM_134102, NM_134103, NM_008918, NM_008917, NM_001042710, NM_023158, NM_010080, NM_009780, NM_009452, NM_009977, NM_010735, NM_008480, NM_028351, NM_021704, NM_011113, NM_173395, NM_009263, NM_009262, NM_010177, AK…	932	1680	12504	1.33365	0.0204093	0.00343084	0.0662513
UP_SEQ_FEATURE	glycosylation site:N-linked (GlcNAc...)	324	22.4377	0.00012726	NM_001081328, AK021122, NM_010171, NM_028472, NM_007443, NM_012054, NM_001161433, NM_013913, NM_145066, NM_009853, NM_170597, NM_009855, NM_001033290, NM_198862, NM_008479, NM_146187, NM_001077189, NM_001113356, NM_022325, NM_022427, AK040727, NM_001008700, NM_022320, NM_009982, NM_018788, NM_011659, NM_010080, NM_009985, NM_009452, NM_001081211, NM_007722, NM_009977, AK078273, NM_018797, NM_0084…	1259	3444	16021	1.19714	0.314149	0.0726451	0.228589
SP_PIR_KEYWORDS	Secreted	137	9.48753	0.00031643	NM_008381, NM_001037865, NM_028472, NM_019418, NM_028784, NM_007443, NM_013913, NM_170597, NM_027037, NM_010720, NM_001077189, NM_009311, NM_001008700, NM_134102, NM_010205, NM_134103, NM_008918, NM_001042710, NM_010080, NM_009780, NM_010735, NM_009977, NM_008480, NM_028351, NM_021704, NM_011113, NM_173395, NM_009263, NM_009262, NM_010177, AK040662, NM_008510, NM_010190, NM_080844, NM_018866, NM_…	1288	1420	17854	1.33737	0.147165	0.0099	0.455089
Annotation Cluster 3	Enrichment Score: 4.2994716140609865
Category	Term	Count	%	PValue	Genes	List Total	Pop Hits	Pop Total	Fold Enrichment	Bonferroni	Benjamini	FDR
GOTERM_BP_FAT	GO:0008219~cell death	65	4.50139	1.66104e-05	AK013825, NM_026097, AK017916, NM_019745, NM_001161433, NM_030601, NM_008575, NM_133810, NM_009400, NM_028261, NM_008006, NM_133752, NM_008670, NM_001013365, NM_007523, NM_008337, NM_153552, NM_010205, NM_008917, NM_183322, AK015861, AF000427, AK168113, NM_010872, NM_010734, NM_010735, NM_013542, NM_172422, NM_023258, BC022125, NM_010177, NM_010876, NM_011157, NM_010371, NM_010414, NM_010193, NM_…	1007	507	13588	1.72994	0.0490052	0.00313549	0.0299332
GOTERM_BP_FAT	GO:0012501~programmed cell death	61	4.22438	2.63224e-05	AK013825, NM_026097, AK017916, NM_019745, NM_001161433, NM_030601, NM_008575, NM_133810, NM_009400, NM_028261, NM_008006, NM_133752, NM_008670, NM_001013365, NM_007523, NM_008337, NM_153552, NM_010205, NM_008917, NM_183322, AK015861, AF000427, AK168113, NM_010872, NM_010734, NM_010735, NM_013542, NM_172422, NM_023258, BC022125, NM_010177, NM_010876, NM_011157, NM_010414, NM_010193, NM_001080995, …	1007	473	13588	1.74018	0.0765386	0.00418209	0.0474312
GOTERM_BP_FAT	GO:0006915~apoptosis	60	4.15512	3.0662e-05	AK013825, NM_026097, AK017916, NM_019745, NM_030601, NM_008575, NM_133810, NM_009400, NM_028261, NM_008006, NM_133752, NM_008670, NM_001013365, NM_007523, NM_008337, NM_153552, NM_010205, NM_008917, NM_183322, AK015861, AF000427, AK168113, NM_010872, NM_010734, NM_010735, NM_013542, NM_172422, NM_023258, BC022125, NM_010177, NM_010876, NM_011157, NM_010414, NM_010193, NM_001080995, NM_008413, NM_…	1007	465	13588	1.7411	0.0885824	0.00440712	0.0552489
GOTERM_BP_FAT	GO:0016265~death	65	4.50139	3.44106e-05	AK013825, NM_026097, AK017916, NM_019745, NM_001161433, NM_030601, NM_008575, NM_133810, NM_009400, NM_028261, NM_008006, NM_133752, NM_008670, NM_001013365, NM_007523, NM_008337, NM_153552, NM_010205, NM_008917, NM_183322, AK015861, AF000427, AK168113, NM_010872, NM_010734, NM_010735, NM_013542, NM_172422, NM_023258, BC022125, NM_010177, NM_010876, NM_011157, NM_010371, NM_010414, NM_010193, NM_…	1007	519	13588	1.68994	0.0988592	0.00451559	0.0620013
SP_PIR_KEYWORDS	Apoptosis	42	2.90859	0.000689675	NM_026097, NM_001080995, NM_010193, NM_207680, NM_001146708, NM_001042558, NM_026531, NM_013749, NM_054056, AK017916, NM_053095, NM_019745, NM_133810, NM_009400, NM_021451, NM_028261, NM_008798, NM_008670, NM_133752, NM_030564, NM_007523, U49929, NM_153552, NM_009812, NM_007544, NM_019955, NM_134131, NM_183322, AK015861, NM_028133, NM_175093, BC056974, NM_010872, NM_009289, NM_026689, NM_013542, …	1288	337	17854	1.72758	0.293213	0.0180988	0.989412
Annotation Cluster 4	Enrichment Score: 4.038919470407688
Category	Term	Count	%	PValue	Genes	List Total	Pop Hits	Pop Total	Fold Enrichment	Bonferroni	Benjamini	FDR
GOTERM_MF_FAT	GO:0019955~cytokine binding	25	1.7313	7.67917e-09	NM_016715, NM_009912, NM_009913, NM_008348, NM_008367, NM_021887, NM_009915, NM_008368, NM_009970, NM_009917, NM_008362, NM_010555, AF054581, NM_010553, NM_010743, NM_015766, NM_008372, NM_008353, NM_001008700, NM_009370, NM_008356, NM_134103, NM_011659, AK168113, NM_007782, NM_007780, NM_013563	957	88	13288	3.94462	7.20304e-06	7.20304e-06	1.20339e-05
GOTERM_MF_FAT	GO:0004896~cytokine receptor activity	19	1.31579	2.56372e-08	NM_016715, NM_015766, NM_008372, NM_008353, NM_008348, NM_001008700, NM_021887, NM_008367, NM_009970, NM_008368, NM_134103, NM_008356, AK168113, NM_008362, NM_010555, NM_007782, AF054581, NM_010553, NM_007780, NM_010743, NM_013563	957	55	13288	4.79666	2.40474e-05	1.20238e-05	4.01755e-05
KEGG_PATHWAY	mmu04630:Jak-STAT signaling pathway	31	2.14681	3.47397e-06	NM_016715, NM_008413, NM_008348, NM_008367, NM_021887, NM_008368, NM_009970, NM_011487, NM_053095, NM_011785, AF054581, NM_177320, NM_001077495, NM_010849, NM_001033543, AK040384, NM_001013365, NM_008337, NM_008372, NM_008353, NM_008358, NM_001008700, NM_008356, NM_001077705, NM_138657, AK168113, NM_008350, NM_007782, NM_182927, NM_007780, U86587, NM_013563, NM_010548	468	152	5738	2.50053	0.000621649	0.000207259	0.004275
SP_PIR_KEYWORDS	cytokine receptor	10	0.692521	6.78627e-06	AF054581, NM_009403, NM_008372, NM_007780, NM_008348, NM_008367, NM_008358, NM_001008700, NM_008368, NM_013563, AK168113, NM_008362	1288	21	17854	6.60086	0.00340769	0.000379206	0.00978028
INTERPRO	IPR003531:Short hematopoietin receptor, family 1, conserved site	7	0.484765	2.0432e-05	NM_016715, NM_008372, NM_007780, NM_021887, NM_001008700, NM_008368, NM_013563	1259	10	17763	9.87617	0.0356963	0.0180103	0.0346432
UP_SEQ_FEATURE	short sequence motif:Box 1 motif	10	0.692521	7.09337e-05	NM_007782, NM_016715, NM_008372, NM_007780, NM_008353, NM_021887, NM_001008700, NM_008368, NM_009970, NM_013563	1259	25	16021	5.09007	0.189565	0.0676634	0.127475
UP_SEQ_FEATURE	short sequence motif:WSXWS motif	11	0.761773	8.25116e-05	NM_007782, NM_016715, NM_008372, NM_007780, NM_008353, NM_021887, NM_001008700, NM_008368, NM_009970, NM_008356, NM_013563	1259	31	16021	4.51539	0.216898	0.0592925	0.148267
INTERPRO	IPR008957:Fibronectin, type III-like fold	24	1.66205	0.00679865	NM_007697, NM_019984, NM_016715, NM_008348, NM_021887, NM_008368, NM_009970, NM_010171, NM_028784, NM_011607, NM_015766, NM_008372, NM_008353, NM_001008700, NM_008356, AK048765, NM_053167, NM_010140, NM_007782, NM_007780, NM_031174, NM_010139, NM_011210, NM_013563, NM_011216	1259	187	17763	1.81076	0.999995	0.510264	10.9245
INTERPRO	IPR003961:Fibronectin, type III	21	1.45429	0.0510915	NM_016715, NM_007697, NM_015766, NM_008372, NM_008353, NM_001008700, NM_021887, NM_009970, NM_008368, NM_139148, AK048765, NM_053167, NM_010140, NM_007782, NM_031174, NM_007780, NM_030601, NM_011210, NM_011607, NM_010139, NM_013563, NM_011216	1259	191	17763	1.55123	1	0.880012	58.907
SMART	SM00060:FN3	21	1.45429	0.0927267	NM_016715, NM_007697, NM_015766, NM_008372, NM_008353, NM_001008700, NM_021887, NM_009970, NM_008368, NM_139148, AK048765, NM_053167, NM_010140, NM_007782, NM_031174, NM_007780, NM_030601, NM_011210, NM_011607, NM_010139, NM_013563, NM_011216	699	191	9131	1.43624	1	0.866159	72.9336
UP_SEQ_FEATURE	domain:Fibronectin type-III	7	0.484765	0.208732	NM_016715, NM_008372, NM_021887, NM_001008700, NM_008368, NM_013563, NM_053167	1259	51	16021	1.74659	1	0.99999	98.5152
Annotation Cluster 5	Enrichment Score: 3.9904974996749125
Category	Term	Count	%	PValue	Genes	List Total	Pop Hits	Pop Total	Fold Enrichment	Bonferroni	Benjamini	FDR
GOTERM_CC_FAT	GO:0005615~extracellular space	66	4.57064	1.2671e-05	NM_007482, NM_011580, NM_008341, NM_019418, NM_009403, NM_009404, NM_023125, NM_183268, NM_008006, XM_883948, NM_023268, NM_011613, NM_001013365, NM_015766, NM_008337, NM_023456, NM_008954, M77747, NM_008917, NM_023158, NM_184052, NM_009257, NM_009780, NM_009452, NM_021443, NM_011819, NM_010735, NM_007559, NM_021704, NM_009263, NM_010177, NM_009695, NM_011157, NM_010517, AK053476, NM_008510, NM_0…	932	511	12504	1.73283	0.00555977	0.0018567	0.0179171
SP_PIR_KEYWORDS	cytokine	28	1.93906	0.000168979	NM_016715, NM_008510, NM_019418, NM_018866, NM_053095, NM_009403, NM_009404, NM_029295, XM_883948, NM_013653, NM_010798, NM_015766, NM_001013365, NM_011613, NM_008337, M77747, NM_011338, NM_023158, NM_008108, NM_011329, NM_008350, NM_009452, NM_021443, NM_011819, NM_010735, NM_007559, NM_021704, NM_009263, NM_010177, NM_010548	1288	177	17854	2.19283	0.0814909	0.00705859	0.243265
GOTERM_MF_FAT	GO:0005125~cytokine activity	27	1.86981	0.000498728	NM_008510, NM_019418, NM_018866, NM_053095, NM_009403, NM_009404, NM_029295, XM_883948, NM_013653, NM_010798, NM_015766, NM_001013365, NM_011613, NM_008337, M77747, NM_011338, NM_023158, NM_008108, NM_011329, NM_008350, NM_009452, NM_021443, NM_010735, NM_011819, NM_007559, NM_021704, NM_009263, NM_010177, NM_010548	957	180	13288	2.08276	0.373699	0.0416464	0.778693
Annotation Cluster 6	Enrichment Score: 3.4631236430893666
Category	Term	Count	%	PValue	Genes	List Total	Pop Hits	Pop Total	Fold Enrichment	Bonferroni	Benjamini	FDR
INTERPRO	IPR000980:SH2 motif	21	1.45429	9.3716e-05	NM_008413, NM_001029841, NM_010194, NM_011932, NM_013482, NM_010208, NM_011364, NM_001077705, U40827, D83202, NM_138657, NM_011487, NM_145495, NM_011893, NM_010815, NM_133656, NM_010696, NM_011691, NM_001077495, NM_023543, NM_001099631, NM_009595	1259	111	17763	2.66924	0.153571	0.05406	0.158806
SMART	SM00252:SH2	21	1.45429	0.000248706	NM_008413, NM_001029841, NM_010194, NM_011932, NM_013482, NM_010208, NM_011364, NM_001077705, U40827, D83202, NM_138657, NM_011487, NM_145495, NM_011893, NM_010815, NM_133656, NM_010696, NM_011691, NM_001077495, NM_023543, NM_001099631, NM_009595	699	111	9131	2.47137	0.0742105	0.0378204	0.333492
SP_PIR_KEYWORDS	SH2 domain	19	1.31579	0.000378684	NM_008413, NM_001029841, NM_011932, NM_010208, NM_013482, NM_011364, NM_001077705, U40827, D83202, NM_138657, NM_011487, NM_145495, NM_011893, NM_010815, NM_133656, NM_010696, NM_011691, NM_001077495, NM_001099631, NM_009595	1288	103	17854	2.55703	0.173466	0.0111442	0.544396
UP_SEQ_FEATURE	domain:SH2	17	1.17729	0.00159121	NM_001029841, NM_011932, NM_010194, NM_010208, NM_013482, NM_011364, U40827, D83202, NM_138657, NM_011487, NM_145495, NM_011893, NM_010815, NM_133656, NM_010696, NM_011691, NM_001099631, NM_009595	1259	90	16021	2.40364	0.991072	0.408019	2.82296
Annotation Cluster 7	Enrichment Score: 3.012253195096925
Category	Term	Count	%	PValue	Genes	List Total	Pop Hits	Pop Total	Fold Enrichment	Bonferroni	Benjamini	FDR
GOTERM_BP_FAT	GO:0002684~positive regulation of immune system process	42	2.90859	4.27365e-09	NM_011580, NM_010477, NM_010394, NM_011364, NM_010392, NM_019418, NM_007572, NM_007574, NM_019465, NM_023124, NM_007669, J05020, NM_009855, NM_013819, NM_008479, NM_001113356, NM_008337, NM_021396, NM_008372, NM_001008700, NM_001001892, NM_001077705, NM_010185, AK052688, NM_011659, AK168113, NM_009780, NM_013612, NM_011210, NM_019788, NM_028728, NM_008367, NM_011347, NM_010190, XM_992322, AF05458…	1007	206	13588	2.75111	1.29277e-05	4.30925e-06	7.70256e-06
GOTERM_BP_FAT	GO:0002697~regulation of immune effector process	24	1.66205	6.42833e-08	NM_010394, NM_010392, NM_011364, XM_992322, NM_019465, NM_023124, J05020, NM_009776, NM_009778, AF054819, NM_013819, NM_008479, NM_008199, NM_010188, NM_010187, NM_001077189, NM_001033543, NM_008337, NM_008372, NM_010442, NM_001001892, NM_010185, NM_001077705, AK052688, NM_011659, NM_010400, NM_009452, NM_001002842, M14215, NM_011210, NM_033078	1007	88	13588	3.68006	0.000194438	3.2409e-05	0.00011586
GOTERM_BP_FAT	GO:0002703~regulation of leukocyte mediated immunity	20	1.38504	4.70947e-07	NM_010394, NM_011364, NM_010392, XM_992322, NM_019465, NM_023124, J05020, NM_009778, AF054819, NM_013819, NM_008479, NM_008199, NM_010188, NM_010187, NM_001077189, NM_001033543, NM_008337, NM_008372, NM_010442, NM_001001892, NM_001077705, NM_010185, NM_010400, NM_001002842, M14215, NM_011210, NM_033078	1007	70	13588	3.8553	0.0014236	0.000203496	0.000848801
GOTERM_BP_FAT	GO:0050778~positive regulation of immune response	28	1.93906	1.96437e-06	NM_010394, NM_010392, NM_011364, NM_010190, XM_992322, NM_007572, NM_019465, NM_007574, AK031598, NM_007950, NM_023124, J05020, NM_009776, U89424, NM_009778, NM_009777, NM_013819, AF054819, NM_008479, NM_010188, NM_008979, NM_001113356, NM_001001892, NM_001077705, NM_010185, NM_023143, NM_019449, AK052688, NM_010400, NM_009780, NM_020044, NM_013612, M14215, NM_011210, NM_033078, NM_028728	1007	136	13588	2.77808	0.0059246	0.000660029	0.00354039
GOTERM_BP_FAT	GO:0048584~positive regulation of response to stimulus	34	2.35457	2.12533e-06	NM_008413, NM_011580, NM_010394, NM_010392, NM_011364, NM_010190, XM_992322, NM_007572, NM_019465, NM_007574, AK031598, NM_001161433, AK032176, NM_007950, NM_023124, J05020, NM_009776, U89424, NM_009778, NM_009777, NM_013819, AF054819, NM_008479, NM_010188, NM_008979, NM_001113356, NM_023456, NM_001001892, NM_001077705, NM_010185, NM_023143, NM_019449, AK052688, NM_010400, NM_009780, NM_020044, N…	1007	186	13588	2.46656	0.0064085	0.000642706	0.00383049
GOTERM_BP_FAT	GO:0002706~regulation of lymphocyte mediated immunity	18	1.24654	3.29186e-06	NM_010394, NM_011364, NM_010392, XM_992322, NM_019465, NM_023124, J05020, NM_009778, AF054819, NM_013819, NM_008199, NM_010188, NM_008479, NM_010187, NM_001077189, NM_001033543, NM_008372, NM_008337, NM_001001892, NM_001077705, NM_010185, NM_010400, M14215, NM_011210, NM_033078	1007	65	13588	3.73667	0.00990849	0.000829481	0.00593288
GOTERM_BP_FAT	GO:0001910~regulation of leukocyte mediated cytotoxicity	11	0.761773	3.6145e-05	NM_008372, NM_010394, NM_001001892, NM_011364, NM_010392, XM_992322, NM_010400, NM_019465, NM_023124, NM_011210, NM_033078, AF054819, NM_013819, NM_008479, NM_008199	1007	30	13588	4.94763	0.103575	0.0045455	0.0651255
GOTERM_BP_FAT	GO:0031341~regulation of cell killing	11	0.761773	3.6145e-05	NM_008372, NM_010394, NM_001001892, NM_011364, NM_010392, XM_992322, NM_010400, NM_019465, NM_023124, NM_011210, NM_033078, AF054819, NM_013819, NM_008479, NM_008199	1007	30	13588	4.94763	0.103575	0.0045455	0.0651255
GOTERM_BP_FAT	GO:0002708~positive regulation of lymphocyte mediated immunity	12	0.831025	0.000108653	NM_010394, NM_001001892, NM_011364, NM_010392, NM_010185, XM_992322, NM_010400, NM_019465, NM_023124, J05020, M14215, NM_011210, NM_033078, NM_009778, AF054819, NM_013819, NM_008479, NM_010188	1007	40	13588	4.04806	0.280136	0.0112702	0.195648
GOTERM_BP_FAT	GO:0002705~positive regulation of leukocyte mediated immunity	12	0.831025	0.000108653	NM_010394, NM_001001892, NM_011364, NM_010392, NM_010185, XM_992322, NM_010400, NM_019465, NM_023124, J05020, M14215, NM_011210, NM_033078, NM_009778, AF054819, NM_013819, NM_008479, NM_010188	1007	40	13588	4.04806	0.280136	0.0112702	0.195648
GOTERM_BP_FAT	GO:0001912~positive regulation of leukocyte mediated cytotoxicity	9	0.623269	0.00015755	NM_010394, NM_011364, NM_010392, NM_001001892, XM_992322, NM_010400, NM_019465, NM_023124, NM_011210, NM_033078, AF054819, NM_013819, NM_008479	1007	23	13588	5.28008	0.379125	0.0139206	0.283578
GOTERM_BP_FAT	GO:0031343~positive regulation of cell killing	9	0.623269	0.00015755	NM_010394, NM_011364, NM_010392, NM_001001892, XM_992322, NM_010400, NM_019465, NM_023124, NM_011210, NM_033078, AF054819, NM_013819, NM_008479	1007	23	13588	5.28008	0.379125	0.0139206	0.283578
GOTERM_BP_FAT	GO:0002819~regulation of adaptive immune response	14	0.969529	0.00017556	NM_008337, NM_008372, NM_001008700, NM_010394, NM_001001892, NM_010392, NM_010185, NM_001077705, XM_992322, NM_013612, NM_023124, J05020, M14215, NM_011210, NM_009778, NM_013819, NM_010188, NM_001077189, NM_010187, NM_001033543	1007	56	13588	3.37339	0.412051	0.0146449	0.315945
GOTERM_BP_FAT	GO:0002822~regulation of adaptive immune response based on somatic recombination of immune receptors built from immunoglobulin superfamily domains	14	0.969529	0.00017556	NM_008337, NM_008372, NM_001008700, NM_010394, NM_001001892, NM_010392, NM_010185, NM_001077705, XM_992322, NM_013612, NM_023124, J05020, M14215, NM_011210, NM_009778, NM_013819, NM_010188, NM_001077189, NM_010187, NM_001033543	1007	56	13588	3.37339	0.412051	0.0146449	0.315945
GOTERM_BP_FAT	GO:0002699~positive regulation of immune effector process	12	0.831025	0.000416038	NM_010394, NM_001001892, NM_011364, NM_010392, NM_010185, XM_992322, NM_010400, NM_019465, NM_023124, J05020, M14215, NM_011210, NM_033078, NM_009778, AF054819, NM_013819, NM_008479, NM_010188	1007	46	13588	3.52006	0.715999	0.0302354	0.747192
GOTERM_BP_FAT	GO:0045088~regulation of innate immune response	11	0.761773	0.00165754	NM_053214, NM_011364, NM_019449, NM_010400, NM_019465, NM_007950, U89424, NM_009776, NM_033078, AF054819, NM_013819, NM_008199, NM_008479	1007	46	13588	3.22672	0.993384	0.0842749	2.94567
GOTERM_BP_FAT	GO:0002715~regulation of natural killer cell mediated immunity	7	0.484765	0.0025494	NM_011364, NM_033078, NM_013819, AF054819, NM_008479, NM_010400, NM_008199, NM_019465	1007	20	13588	4.72274	0.999557	0.108857	4.49652
GOTERM_BP_FAT	GO:0042269~regulation of natural killer cell mediated cytotoxicity	7	0.484765	0.0025494	NM_011364, NM_033078, NM_013819, AF054819, NM_008479, NM_010400, NM_008199, NM_019465	1007	20	13588	4.72274	0.999557	0.108857	4.49652
GOTERM_BP_FAT	GO:0002717~positive regulation of natural killer cell mediated immunity	6	0.415512	0.00353107	NM_011364, NM_033078, NM_013819, AF054819, NM_008479, NM_010400, NM_019465	1007	15	13588	5.39742	0.999977	0.136344	6.17647
GOTERM_BP_FAT	GO:0045954~positive regulation of natural killer cell mediated cytotoxicity	6	0.415512	0.00353107	NM_011364, NM_033078, NM_013819, AF054819, NM_008479, NM_010400, NM_019465	1007	15	13588	5.39742	0.999977	0.136344	6.17647
GOTERM_BP_FAT	GO:0032729~positive regulation of interferon-gamma production	6	0.415512	0.00642689	NM_010477, NM_023124, NM_010394, NM_010392, XM_992322, NM_033078, NM_013819, AF054819, NM_010400, NM_013612	1007	17	13588	4.76243	1	0.183859	10.971
GOTERM_BP_FAT	GO:0001914~regulation of T cell mediated cytotoxicity	5	0.34626	0.00646351	NM_008372, NM_023124, NM_010394, NM_001001892, NM_010392, XM_992322, NM_011210, NM_013819	1007	11	13588	6.13343	1	0.183087	11.0301
GOTERM_BP_FAT	GO:0002709~regulation of T cell mediated immunity	6	0.415512	0.00836504	NM_008372, NM_023124, NM_010394, NM_001001892, NM_010392, XM_992322, NM_011210, NM_013819, NM_001033543	1007	18	13588	4.49785	1	0.213155	14.0497
GOTERM_BP_FAT	GO:0031349~positive regulation of defense response	11	0.761773	0.00839855	NM_011364, NM_010185, NM_019449, NM_010400, NM_019465, NM_007950, J05020, M14215, U89424, NM_033078, NM_009778, AF054819, NM_013819, NM_008479, NM_010188	1007	57	13588	2.60402	1	0.212143	14.102
GOTERM_BP_FAT	GO:0002824~positive regulation of adaptive immune response based on somatic recombination of immune receptors built from immunoglobulin superfamily domains	8	0.554017	0.0109728	NM_010394, NM_010392, NM_001001892, NM_010185, XM_992322, NM_013612, NM_023124, J05020, M14215, NM_011210, NM_009778, NM_013819, NM_010188	1007	34	13588	3.17495	1	0.241063	18.0335
GOTERM_BP_FAT	GO:0002821~positive regulation of adaptive immune response	8	0.554017	0.0109728	NM_010394, NM_010392, NM_001001892, NM_010185, XM_992322, NM_013612, NM_023124, J05020, M14215, NM_011210, NM_009778, NM_013819, NM_010188	1007	34	13588	3.17495	1	0.241063	18.0335
GOTERM_BP_FAT	GO:0045089~positive regulation of innate immune response	8	0.554017	0.0149744	NM_007950, NM_011364, NM_019449, U89424, NM_033078, NM_013819, AF054819, NM_008479, NM_010400, NM_019465	1007	36	13588	2.99857	1	0.286858	23.8092
GOTERM_BP_FAT	GO:0002712~regulation of B cell mediated immunity	7	0.484765	0.0207363	NM_008337, J05020, M14215, NM_010185, NM_001077705, NM_011210, NM_009778, NM_010188, NM_010187, NM_001077189	1007	30	13588	3.14849	1	0.346501	31.4542
GOTERM_BP_FAT	GO:0002889~regulation of immunoglobulin mediated immune response	7	0.484765	0.0207363	NM_008337, J05020, M14215, NM_010185, NM_001077705, NM_011210, NM_009778, NM_010188, NM_010187, NM_001077189	1007	30	13588	3.14849	1	0.346501	31.4542
GOTERM_BP_FAT	GO:0001916~positive regulation of T cell mediated cytotoxicity	4	0.277008	0.0242361	NM_023124, NM_010394, NM_001001892, NM_010392, XM_992322, NM_011210, NM_013819	1007	9	13588	5.99713	1	0.380486	35.7376
GOTERM_BP_FAT	GO:0002711~positive regulation of T cell mediated immunity	4	0.277008	0.066169	NM_023124, NM_010394, NM_001001892, NM_010392, XM_992322, NM_011210, NM_013819	1007	13	13588	4.15186	1	0.613243	70.8839
GOTERM_BP_FAT	GO:0002714~positive regulation of B cell mediated immunity	4	0.277008	0.0797419	J05020, M14215, NM_010185, NM_011210, NM_009778, NM_010188	1007	14	13588	3.8553	1	0.655332	77.637
GOTERM_BP_FAT	GO:0002891~positive regulation of immunoglobulin mediated immune response	4	0.277008	0.0797419	J05020, M14215, NM_010185, NM_011210, NM_009778, NM_010188	1007	14	13588	3.8553	1	0.655332	77.637
GOTERM_BP_FAT	GO:0045428~regulation of nitric oxide biosynthetic process	4	0.277008	0.162208	U34071, NM_013463, NM_033078, NM_013819, AF054819, NM_010400	1007	19	13588	2.84075	1	0.833135	95.8823
GOTERM_MF_FAT	GO:0042605~peptide antigen binding	3	0.207756	0.266817	NM_023124, NM_010394, NM_001001892, NM_010392, XM_992322, NM_013819	957	14	13288	2.97537	1	0.956295	99.2277
GOTERM_BP_FAT	GO:0045429~positive regulation of nitric oxide biosynthetic process	3	0.207756	0.306258	NM_033078, NM_013819, AF054819, NM_010400	1007	15	13588	2.69871	1	0.943471	99.8626
GOTERM_MF_FAT	GO:0003823~antigen binding	3	0.207756	0.981898	NM_023124, NM_010394, NM_001001892, NM_010392, XM_992322, NM_013819	957	80	13288	0.52069	1	1	100
Annotation Cluster 8	Enrichment Score: 2.9864518188286384
Category	Term	Count	%	PValue	Genes	List Total	Pop Hits	Pop Total	Fold Enrichment	Bonferroni	Benjamini	FDR
SP_PIR_KEYWORDS	immune response	38	2.63158	9.70167e-09	NM_170758, NM_010394, NM_010392, NM_001169153, NM_133211, NM_010190, NM_027206, XM_992322, NM_001038604, NM_008533, NM_007572, NM_019465, NM_007574, AK031598, NM_023124, NM_134158, NM_025901, AK089613, NM_013532, NM_009776, NM_009778, NM_009777, NM_028261, NM_016923, XM_883948, NM_011604, NM_001113356, NM_010798, NM_010380, NM_001008700, NM_001001892, NM_023143, AK052688, NM_020001, NM_010819, AF…	1288	184	17854	2.86276	4.87993e-06	1.62665e-06	1.39826e-05
GOTERM_BP_FAT	GO:0002697~regulation of immune effector process	24	1.66205	6.42833e-08	NM_010394, NM_010392, NM_011364, XM_992322, NM_019465, NM_023124, J05020, NM_009776, NM_009778, AF054819, NM_013819, NM_008479, NM_008199, NM_010188, NM_010187, NM_001077189, NM_001033543, NM_008337, NM_008372, NM_010442, NM_001001892, NM_010185, NM_001077705, AK052688, NM_011659, NM_010400, NM_009452, NM_001002842, M14215, NM_011210, NM_033078	1007	88	13588	3.68006	0.000194438	3.2409e-05	0.00011586
GOTERM_BP_FAT	GO:0050778~positive regulation of immune response	28	1.93906	1.96437e-06	NM_010394, NM_010392, NM_011364, NM_010190, XM_992322, NM_007572, NM_019465, NM_007574, AK031598, NM_007950, NM_023124, J05020, NM_009776, U89424, NM_009778, NM_009777, NM_013819, AF054819, NM_008479, NM_010188, NM_008979, NM_001113356, NM_001001892, NM_001077705, NM_010185, NM_023143, NM_019449, AK052688, NM_010400, NM_009780, NM_020044, NM_013612, M14215, NM_011210, NM_033078, NM_028728	1007	136	13588	2.77808	0.0059246	0.000660029	0.00354039
GOTERM_BP_FAT	GO:0045087~innate immune response	24	1.66205	2.72114e-06	NM_133211, NM_010190, NM_027206, NM_008533, NM_007572, NM_007574, NM_008362, AK031598, NM_010553, NM_025901, AK089613, NM_009776, NM_010743, NM_009778, NM_009777, NM_028261, XM_883948, NM_011604, NM_001113356, NM_010798, NM_134103, NM_001077705, NM_023143, AK052688, NM_030682, NM_009780, NM_013612	1007	107	13588	3.02659	0.00819769	0.000748036	0.00490431
KEGG_PATHWAY	mmu04610:Complement and coagulation cascades	19	1.31579	2.14003e-05	AK053476, NM_010171, NM_080844, NM_023143, NM_008871, NM_008872, AK052688, NM_175628, NM_007572, NM_009780, NM_007574, NM_028784, AK031598, NM_023125, NM_011113, NM_009776, NM_009779, NM_009778, NM_009777, AK040662, NM_001113356, NM_007972	468	75	5738	3.10604	0.00382337	0.000957216	0.0263321
SP_PIR_KEYWORDS	innate immunity	17	1.17729	7.1402e-05	NM_010798, NM_010190, NM_023143, NM_027206, NM_008533, AK052688, NM_007572, NM_030682, NM_009780, NM_007574, AK031598, NM_025901, AK089613, NM_009776, NM_009778, NM_009777, NM_028261, XM_883948, NM_001113356, NM_011604	1288	75	17854	3.14201	0.0352792	0.00358521	0.102859
GOTERM_BP_FAT	GO:0002252~immune effector process	23	1.5928	0.00013095	NM_053214, NM_010394, NM_010392, NM_133211, NM_001146708, NM_010190, XM_992322, NM_007572, NM_007574, AK031598, NM_023124, J05020, NM_009776, NM_009778, NM_009777, NM_010188, NM_010187, NM_001077189, NM_001113356, NM_008372, NM_010185, NM_001077705, NM_023143, AK052688, NM_020044, NM_009780, NM_013612, M14215, NM_011210, NM_010876	1007	126	13588	2.46311	0.327094	0.0126977	0.235753
GOTERM_BP_FAT	GO:0002253~activation of immune response	18	1.24654	0.000160012	NM_010185, NM_001077705, NM_010190, NM_019449, NM_023143, AK052688, NM_007572, NM_009780, NM_020044, NM_007574, AK031598, J05020, NM_011210, U89424, NM_009776, NM_009778, NM_033078, NM_009777, AF054819, NM_008979, NM_028728, NM_001113356	1007	86	13588	2.82423	0.383734	0.0137356	0.288004
GOTERM_BP_FAT	GO:0006959~humoral immune response	13	0.900277	0.0004755	NM_009915, NM_011364, NM_010190, NM_023143, AK052688, NM_007572, NM_007574, NM_009780, AK031598, NM_010735, NM_009776, NM_009778, NM_009777, NM_001113356	1007	54	13588	3.24845	0.762771	0.0314661	0.853551
GOTERM_BP_FAT	GO:0051605~protein maturation by peptide bond cleavage	14	0.969529	0.000819833	NM_008608, NM_010190, NM_023143, AK052688, NM_007572, NM_007574, NM_009780, AK031598, AK003167, NM_029701, NM_009776, NM_009778, NM_009777, NM_001113356, NM_011157	1007	65	13588	2.9063	0.916341	0.0493724	1.46735
GOTERM_BP_FAT	GO:0006956~complement activation	10	0.692521	0.000978207	AK031598, NM_010190, NM_009776, NM_023143, AK052688, NM_009778, NM_009777, NM_007572, NM_009780, NM_007574, NM_001113356	1007	36	13588	3.74821	0.948208	0.0574916	1.74846
GOTERM_BP_FAT	GO:0002541~activation of plasma proteins involved in acute inflammatory response	10	0.692521	0.000978207	AK031598, NM_010190, NM_009776, NM_023143, AK052688, NM_009778, NM_009777, NM_007572, NM_009780, NM_007574, NM_001113356	1007	36	13588	3.74821	0.948208	0.0574916	1.74846
GOTERM_BP_FAT	GO:0002443~leukocyte mediated immunity	16	1.10803	0.00212318	NM_053214, NM_010185, NM_001077705, NM_001146708, NM_023143, NM_007572, NM_009780, NM_020044, NM_007574, NM_013612, J05020, M14215, NM_009776, NM_009778, NM_009777, NM_010876, NM_010188, NM_001077189, NM_010187, NM_001113356	1007	89	13588	2.42581	0.998387	0.09418	3.75831
GOTERM_BP_FAT	GO:0051604~protein maturation	16	1.10803	0.00448933	NM_008608, NM_010190, NM_023143, AK052688, NM_007572, NM_007574, NM_009780, AK031598, NM_007443, AK003167, NM_029701, NM_009776, NM_009778, NM_009777, NM_010849, NM_001113356, NM_011157	1007	96	13588	2.24892	0.999999	0.156449	7.78939
GOTERM_BP_FAT	GO:0016485~protein processing	15	1.03878	0.00617697	NM_008608, NM_010190, NM_023143, AK052688, NM_007572, NM_007574, NM_009780, AK031598, AK003167, NM_029701, NM_009776, NM_009778, NM_009777, NM_010849, NM_001113356, NM_011157	1007	90	13588	2.24892	1	0.18253	10.5665
GOTERM_BP_FAT	GO:0002526~acute inflammatory response	14	0.969529	0.00626352	NM_009252, NM_010190, NM_023143, AK052688, NM_011316, NM_022305, NM_007572, NM_007574, NM_009780, AK031598, M14215, NM_009776, NM_009778, NM_009777, NM_010188, NM_001113356	1007	81	13588	2.33222	1	0.183068	10.7068
GOTERM_BP_FAT	GO:0002250~adaptive immune response	14	0.969529	0.00851285	NM_019408, NM_010185, NM_001146708, NM_023143, NM_007572, NM_009780, NM_007574, NM_013612, J05020, M14215, NM_009776, NM_009778, NM_009777, NM_010188, NM_001077189, NM_010187, NM_001113356, NM_011604	1007	84	13588	2.24892	1	0.211216	14.2803
GOTERM_BP_FAT	GO:0002460~adaptive immune response based on somatic recombination of immune receptors built from immunoglobulin superfamily domains	14	0.969529	0.00851285	NM_019408, NM_010185, NM_001146708, NM_023143, NM_007572, NM_009780, NM_007574, NM_013612, J05020, M14215, NM_009776, NM_009778, NM_009777, NM_010188, NM_001077189, NM_010187, NM_001113356, NM_011604	1007	84	13588	2.24892	1	0.211216	14.2803
SP_PIR_KEYWORDS	complement pathway	7	0.484765	0.00913502	NM_009776, NM_023143, NM_009778, NM_009777, NM_007572, NM_009780, NM_007574, NM_001113356	1288	26	17854	3.73202	0.990108	0.142615	12.389
GOTERM_BP_FAT	GO:0002449~lymphocyte mediated immunity	13	0.900277	0.00961007	NM_010185, NM_001146708, NM_001077705, NM_023143, NM_007572, NM_007574, NM_009780, NM_013612, J05020, M14215, NM_009776, NM_009778, NM_009777, NM_010188, NM_001077189, NM_010187, NM_001113356	1007	76	13588	2.30811	1	0.226042	15.974
GOTERM_BP_FAT	GO:0019724~B cell mediated immunity	11	0.761773	0.0204604	NM_010185, NM_001146708, NM_023143, NM_007572, NM_007574, NM_009780, J05020, M14215, NM_009776, NM_009778, NM_009777, NM_010188, NM_001077189, NM_010187, NM_001113356	1007	65	13588	2.28352	1	0.344614	31.1052
GOTERM_BP_FAT	GO:0006958~complement activation, classical pathway	7	0.484765	0.0207363	NM_009776, NM_023143, NM_009778, NM_009777, NM_007572, NM_009780, NM_007574, NM_001113356	1007	30	13588	3.14849	1	0.346501	31.4542
GOTERM_BP_FAT	GO:0016064~immunoglobulin mediated immune response	10	0.692521	0.0413765	NM_010185, NM_023143, NM_007572, NM_007574, NM_009780, J05020, M14215, NM_009776, NM_009778, NM_009777, NM_010188, NM_001077189, NM_010187, NM_001113356	1007	63	13588	2.14183	1	0.500782	53.3087
GOTERM_BP_FAT	GO:0002455~humoral immune response mediated by circulating immunoglobulin	7	0.484765	0.0414886	NM_009776, NM_023143, NM_009778, NM_009777, NM_007572, NM_009780, NM_007574, NM_001113356	1007	35	13588	2.69871	1	0.499861	53.407
BIOCARTA	m_compPathway:Complement Pathway	6	0.415512	0.0481897	AK031598, NM_023143, NM_009778, NM_007572, NM_019418, NM_009780, NM_001113356	137	18	1171	2.84915	0.999916	0.904249	45.8734
BIOCARTA	m_classicPathway:Classical Complement Pathway	5	0.34626	0.0539682	NM_023143, NM_009778, NM_007572, NM_019418, NM_009780, NM_001113356	137	13	1171	3.28748	0.999974	0.878544	49.8188
KEGG_PATHWAY	mmu05322:Systemic lupus erythematosus	14	0.969529	0.0733877	NM_008337, NM_029588, NM_023143, NM_013550, NM_007572, NM_007574, NM_178204, NM_009780, M14215, NM_009778, NM_009777, NM_009855, NM_010188, NM_010548, NM_001077189, NM_010187, NM_001113356	468	103	5738	1.6665	0.999999	0.433611	60.8576
BIOCARTA	m_lectinPathway:Lectin Induced Complement Pathway	4	0.277008	0.184465	AK031598, NM_009778, NM_019418, NM_009780	137	13	1171	2.62998	1	0.949219	92.0685
Annotation Cluster 9	Enrichment Score: 2.9771684713361206
Category	Term	Count	%	PValue	Genes	List Total	Pop Hits	Pop Total	Fold Enrichment	Bonferroni	Benjamini	FDR
GOTERM_MF_FAT	GO:0004869~cysteine-type endopeptidase inhibitor activity	12	0.831025	6.49866e-05	NM_001082545, NM_001082547, NM_173869, NM_001082546, NM_009817, NM_001082543, NM_134131, NM_019418, NM_009977, NM_007793, NM_001145801, NM_023125, NM_025288	957	39	13288	4.27233	0.0591386	0.0101085	0.101791
SP_PIR_KEYWORDS	thiol protease inhibitor	9	0.623269	9.13748e-05	NM_001082545, NM_001082547, NM_007793, NM_009977, NM_001082546, NM_025288, NM_173869, NM_023125, NM_001082543, NM_009817	1288	22	17854	5.67074	0.0449233	0.00416979	0.131613
INTERPRO	IPR018073:Proteinase inhibitor I25, cystatin, conserved site	8	0.554017	0.000207522	NM_001082545, NM_001082547, NM_007793, NM_009977, NM_001082546, NM_025288, NM_173869, NM_023125, NM_001082543	1259	19	17763	5.94055	0.308726	0.0596815	0.351335
INTERPRO	IPR001713:Proteinase inhibitor I25A, stefin A	6	0.415512	0.000568935	NM_001082545, NM_001082547, NM_007793, NM_001082546, NM_025288, NM_173869, NM_001082543	1259	11	17763	7.69572	0.636663	0.106395	0.960438
UP_SEQ_FEATURE	site:Reactive site	5	0.34626	0.00204772	NM_001082545, NM_007793, NM_009977, NM_001082546, NM_025288, NM_001082543	1259	8	16021	7.95324	0.997697	0.455213	3.61884
INTERPRO	IPR000010:Proteinase inhibitor I25, cystatin	8	0.554017	0.00277889	NM_001082545, NM_001082547, NM_007793, NM_009977, NM_001082546, NM_025288, NM_173869, NM_023125, NM_001082543	1259	28	17763	4.03109	0.99292	0.297851	4.60941
UP_SEQ_FEATURE	short sequence motif:Secondary area of contact	5	0.34626	0.00345761	NM_001082545, NM_007793, NM_009977, NM_001082546, NM_025288, NM_001082543	1259	9	16021	7.06954	0.999965	0.545898	6.0382
SMART	SM00043:CY	8	0.554017	0.0042322	NM_001082545, NM_001082547, NM_007793, NM_009977, NM_001082546, NM_025288, NM_173869, NM_023125, NM_001082543	699	28	9131	3.73227	0.731463	0.231222	5.53665
PIR_SUPERFAMILY	PIRSF001638:cystatin	4	0.277008	0.0274931	NM_001082545, NM_007793, NM_001082546, NM_025288, NM_001082543	633	9	8136	5.71248	1	0.989518	34.0711
Annotation Cluster 10	Enrichment Score: 2.9499803948748617
Category	Term	Count	%	PValue	Genes	List Total	Pop Hits	Pop Total	Fold Enrichment	Bonferroni	Benjamini	FDR
GOTERM_MF_FAT	GO:0005164~tumor necrosis factor receptor binding	9	0.623269	0.000128854	NM_011613, NM_009403, NM_010734, NM_009404, NM_010735, AF000427, NM_010177, NM_019418, NM_007574, NM_009452	957	23	13288	5.43328	0.113854	0.0171193	0.201734
INTERPRO	IPR006052:Tumor Necrosis Factor	8	0.554017	0.000139571	NM_011613, NM_009403, NM_009404, NM_010735, NM_010177, NM_019418, NM_007574, NM_009452	1259	18	17763	6.27059	0.219885	0.0484497	0.236422
SMART	SM00207:TNF	8	0.554017	0.000222984	NM_011613, NM_009403, NM_009404, NM_010735, NM_010177, NM_019418, NM_007574, NM_009452	699	18	9131	5.80575	0.0667971	0.0667971	0.299048
GOTERM_MF_FAT	GO:0032813~tumor necrosis factor receptor superfamily binding	9	0.623269	0.000338201	NM_011613, NM_009403, NM_010734, NM_009404, NM_010735, AF000427, NM_010177, NM_019418, NM_007574, NM_009452	957	26	13288	4.80637	0.271878	0.0312306	0.528675
INTERPRO	IPR008983:Tumour necrosis factor-like	8	0.554017	0.0237013	NM_011613, NM_010735, NM_145158, NM_009777, NM_010177, NM_007572, NM_019418, NM_007574	1259	41	17763	2.75294	1	0.806261	33.4202
INTERPRO	IPR006053:Tumor necrosis factor alpha, beta and c	3	0.207756	0.0620875	NM_010735, NM_010177, NM_019418	1259	6	17763	7.05441	1	0.902429	66.277
Annotation Cluster 11	Enrichment Score: 2.903825293243149
Category	Term	Count	%	PValue	Genes	List Total	Pop Hits	Pop Total	Fold Enrichment	Bonferroni	Benjamini	FDR
GOTERM_BP_FAT	GO:0032101~regulation of response to external stimulus	19	1.31579	0.000513988	NM_011580, NM_008367, NM_011347, AF054581, NM_012054, AK032176, J05020, NM_019549, NM_009776, NM_009778, NM_183426, NM_010188, AK152985, NM_010187, NM_001077189, NM_001033543, NM_021272, NM_023456, NM_010185, AK052688, NM_007390, AK168113, NM_007587, M14215, NM_021704, BC019206	1007	103	13588	2.4891	0.788856	0.0332439	0.922339
GOTERM_BP_FAT	GO:0002673~regulation of acute inflammatory response	7	0.484765	0.00138769	J05020, M14215, NM_010185, NM_009776, AK052688, NM_009778, NM_010188, NM_001033543, NM_010187, NM_001077189	1007	18	13588	5.24749	0.985014	0.0748414	2.47175
GOTERM_BP_FAT	GO:0050727~regulation of inflammatory response	12	0.831025	0.00272445	NM_008367, NM_010185, AK052688, NM_007390, AK168113, NM_007587, AF054581, NM_012054, J05020, M14215, NM_009776, BC019206, NM_009778, NM_183426, NM_010188, AK152985, NM_001077189, NM_010187, NM_001033543	1007	57	13588	2.84075	0.999739	0.112729	4.79816
Annotation Cluster 12	Enrichment Score: 2.8888978660649047
Category	Term	Count	%	PValue	Genes	List Total	Pop Hits	Pop Total	Fold Enrichment	Bonferroni	Benjamini	FDR
GOTERM_BP_FAT	GO:0050865~regulation of cell activation	30	2.07756	3.34386e-06	NM_010477, NM_008367, NM_011347, NM_001146708, NM_019418, NM_054056, AF054581, NM_007669, J05020, NM_019549, NM_009855, NM_008479, NM_001033543, NM_010187, NM_001077189, NM_008337, NM_021396, NM_008372, NM_010442, U49929, NM_001008700, NM_001077705, NM_010185, AF000427, NM_011659, AK168113, NM_010400, NM_010734, NM_001002842, NM_178931, NM_011210, NM_013563, NM_019788, BC022125, NM_010548, NM_028…	1007	156	13588	2.59491	0.0100642	0.00077779	0.0060266
GOTERM_BP_FAT	GO:0002694~regulation of leukocyte activation	28	1.93906	2.19098e-05	NM_010477, NM_008367, NM_001146708, NM_019418, NM_054056, AF054581, NM_007669, J05020, NM_009855, NM_008479, NM_001033543, NM_010187, NM_001077189, NM_008337, NM_021396, NM_008372, NM_010442, U49929, NM_001008700, NM_001077705, NM_010185, AF000427, NM_011659, AK168113, NM_010400, NM_010734, NM_001002842, NM_178931, NM_011210, NM_013563, BC022125, NM_019788, NM_010548, NM_028728	1007	154	13588	2.45337	0.0641291	0.00367533	0.0394814
GOTERM_BP_FAT	GO:0002683~negative regulation of immune system process	18	1.24654	3.10243e-05	NM_008372, NM_021396, NM_010442, U49929, NM_001008700, NM_008367, NM_001077705, NM_001146708, AF000427, AK168113, NM_054056, AF054581, NM_010734, NM_178931, NM_011210, NM_009776, BC022125, NM_008479, NM_008199, NM_010548, NM_001033543, NM_001077189, NM_010187	1007	76	13588	3.19584	0.0895806	0.00425682	0.0559015
GOTERM_BP_FAT	GO:0002695~negative regulation of leukocyte activation	14	0.969529	9.61936e-05	NM_021396, U49929, NM_010442, NM_001008700, NM_008367, NM_001077705, NM_001146708, AF000427, AK168113, NM_054056, AF054581, NM_010734, NM_178931, BC022125, NM_008479, NM_010548, NM_001077189, NM_010187, NM_001033543	1007	53	13588	3.56433	0.252484	0.010339	0.173231
GOTERM_BP_FAT	GO:0050866~negative regulation of cell activation	14	0.969529	9.61936e-05	NM_021396, U49929, NM_010442, NM_001008700, NM_008367, NM_001077705, NM_001146708, AF000427, AK168113, NM_054056, AF054581, NM_010734, NM_178931, BC022125, NM_008479, NM_010548, NM_001077189, NM_010187, NM_001033543	1007	53	13588	3.56433	0.252484	0.010339	0.173231
GOTERM_BP_FAT	GO:0051249~regulation of lymphocyte activation	25	1.7313	0.000140171	NM_010477, NM_008367, NM_001146708, NM_019418, NM_054056, AF054581, NM_007669, NM_009855, NM_008479, NM_001033543, NM_010187, NM_001077189, NM_008337, NM_021396, NM_008372, U49929, NM_001008700, NM_001077705, AF000427, NM_011659, AK168113, NM_010400, NM_010734, NM_178931, NM_011210, BC022125, NM_019788, NM_013563, NM_010548, NM_028728	1007	144	13588	2.34263	0.345606	0.013164	0.252334
GOTERM_BP_FAT	GO:0051250~negative regulation of lymphocyte activation	13	0.900277	0.0003282	NM_021396, U49929, NM_001008700, NM_008367, NM_001146708, NM_001077705, AF000427, AK168113, NM_054056, AF054581, NM_010734, NM_178931, BC022125, NM_008479, NM_010548, NM_001077189, NM_010187, NM_001033543	1007	52	13588	3.37339	0.629524	0.0257923	0.589877
GOTERM_BP_FAT	GO:0070664~negative regulation of leukocyte proliferation	10	0.692521	0.000784477	NM_021396, U49929, NM_008367, NM_001077705, AF000427, AK168113, NM_054056, AF054581, NM_010734, NM_178931, BC022125, NM_001077189, NM_010187, NM_001033543, NM_010548	1007	35	13588	3.8553	0.90689	0.0482547	1.40449
GOTERM_BP_FAT	GO:0050672~negative regulation of lymphocyte proliferation	10	0.692521	0.000784477	NM_021396, U49929, NM_008367, NM_001077705, AF000427, AK168113, NM_054056, AF054581, NM_010734, NM_178931, BC022125, NM_001077189, NM_010187, NM_001033543, NM_010548	1007	35	13588	3.8553	0.90689	0.0482547	1.40449
GOTERM_BP_FAT	GO:0032945~negative regulation of mononuclear cell proliferation	10	0.692521	0.000784477	NM_021396, U49929, NM_008367, NM_001077705, AF000427, AK168113, NM_054056, AF054581, NM_010734, NM_178931, BC022125, NM_001077189, NM_010187, NM_001033543, NM_010548	1007	35	13588	3.8553	0.90689	0.0482547	1.40449
GOTERM_BP_FAT	GO:0050864~regulation of B cell activation	12	0.831025	0.00202315	NM_008337, U49929, NM_001146708, NM_001077705, NM_011659, NM_054056, NM_007669, NM_011210, NM_013563, NM_001077189, NM_010187, NM_010548, NM_028728	1007	55	13588	2.94405	0.997815	0.0940855	3.58429
GOTERM_BP_FAT	GO:0050670~regulation of lymphocyte proliferation	15	1.03878	0.0020484	NM_008337, NM_021396, U49929, NM_008367, NM_001077705, AF000427, NM_011659, AK168113, NM_054056, AF054581, NM_010734, NM_007669, NM_178931, NM_011210, BC022125, NM_009855, NM_010548, NM_001033543, NM_001077189, NM_010187	1007	80	13588	2.53004	0.997976	0.0923695	3.62823
GOTERM_BP_FAT	GO:0032944~regulation of mononuclear cell proliferation	15	1.03878	0.0020484	NM_008337, NM_021396, U49929, NM_008367, NM_001077705, AF000427, NM_011659, AK168113, NM_054056, AF054581, NM_010734, NM_007669, NM_178931, NM_011210, BC022125, NM_009855, NM_010548, NM_001033543, NM_001077189, NM_010187	1007	80	13588	2.53004	0.997976	0.0923695	3.62823
GOTERM_BP_FAT	GO:0070663~regulation of leukocyte proliferation	15	1.03878	0.00260216	NM_008337, NM_021396, U49929, NM_008367, NM_001077705, AF000427, NM_011659, AK168113, NM_054056, AF054581, NM_010734, NM_007669, NM_178931, NM_011210, BC022125, NM_009855, NM_010548, NM_001033543, NM_001077189, NM_010187	1007	82	13588	2.46833	0.999622	0.109444	4.58753
GOTERM_BP_FAT	GO:0050868~negative regulation of T cell activation	9	0.623269	0.0108269	AF054581, NM_021396, U49929, NM_008367, NM_001008700, NM_178931, NM_001077705, BC022125, AK168113, NM_008479, NM_054056, NM_001033543	1007	42	13588	2.89147	1	0.239985	17.8153
GOTERM_BP_FAT	GO:0050863~regulation of T cell activation	16	1.10803	0.0131836	NM_008337, NM_008372, NM_021396, NM_010477, U49929, NM_001008700, NM_008367, NM_001077705, NM_019418, AK168113, NM_054056, AF054581, NM_178931, NM_011210, NM_013563, BC022125, NM_009855, NM_008479, NM_001033543	1007	108	13588	1.99904	1	0.265681	21.2737
GOTERM_BP_FAT	GO:0008285~negative regulation of cell proliferation	27	1.86981	0.014859	NM_008413, NM_008367, NM_018754, NM_023065, NM_022415, NM_054056, AF054581, AK032176, NM_007950, NM_134092, NM_007669, AF058798, AK031551, NM_021451, NM_010187, NM_001077189, NM_001033543, NM_008006, NM_021396, NM_010442, U49929, NM_001077705, AF000427, NM_022305, NM_019732, AK168113, NM_008815, NM_010734, NM_010735, NM_207176, NM_178931, BC022125, NM_010548	1007	224	13588	1.62645	1	0.288582	23.6483
GOTERM_BP_FAT	GO:0042130~negative regulation of T cell proliferation	7	0.484765	0.014919	AF054581, NM_021396, U49929, NM_008367, NM_178931, NM_001077705, BC022125, AK168113, NM_054056, NM_001033543	1007	28	13588	3.37339	1	0.287752	23.732
GOTERM_BP_FAT	GO:0030888~regulation of B cell proliferation	7	0.484765	0.0279223	U49929, NM_007669, NM_011210, NM_011659, NM_010548, NM_054056, NM_010187, NM_001077189	1007	32	13588	2.95171	1	0.414574	39.9752
GOTERM_BP_FAT	GO:0042129~regulation of T cell proliferation	10	0.692521	0.0285066	NM_021396, NM_008337, U49929, NM_008367, NM_001077705, AK168113, NM_054056, AF054581, NM_178931, NM_011210, BC022125, NM_009855, NM_001033543	1007	59	13588	2.28704	1	0.415337	40.6222
GOTERM_BP_FAT	GO:0050869~negative regulation of B cell activation	5	0.34626	0.0326771	U49929, NM_001146708, NM_010548, NM_054056, NM_010187, NM_001077189	1007	17	13588	3.96869	1	0.452171	45.0523
GOTERM_BP_FAT	GO:0030889~negative regulation of B cell proliferation	4	0.277008	0.0327515	U49929, NM_010548, NM_054056, NM_010187, NM_001077189	1007	10	13588	5.39742	1	0.450966	45.1285
Annotation Cluster 13	Enrichment Score: 2.757795445288758
Category	Term	Count	%	PValue	Genes	List Total	Pop Hits	Pop Total	Fold Enrichment	Bonferroni	Benjamini	FDR
SP_PIR_KEYWORDS	protease inhibitor	24	1.66205	2.49456e-06	NM_198028, NM_173869, NM_080844, NM_001037865, NM_138684, NM_009245, NM_007443, NM_007793, NM_025288, NM_023125, NM_009776, NM_008458, NM_009252, NM_001082545, NM_009253, NM_011459, NM_001082547, NM_001082546, NM_001082543, NM_009817, NM_029595, NM_008871, NM_175628, NM_053191, NM_009977, AK040662	1288	109	17854	3.05214	0.00125398	0.000209106	0.00359523
GOTERM_MF_FAT	GO:0004857~enzyme inhibitor activity	39	2.70083	4.40866e-06	NM_173869, NM_198028, NM_080844, NM_001037865, NM_019418, NM_138684, NM_009245, NM_007443, NM_007793, NM_025288, NM_007669, NM_001145801, NM_023125, NM_028420, NM_013913, NM_008458, NM_009776, NM_009778, NM_025800, NM_001082545, NM_009252, NM_009253, NM_001039050, NM_011459, NM_001082547, U49929, NM_001082546, NM_001082543, NM_009817, NM_134131, NM_029595, NM_008871, NM_175093, NM_175628, NM_0092…	957	243	13288	2.22847	0.00412679	0.00137749	0.0069085
GOTERM_MF_FAT	GO:0030414~peptidase inhibitor activity	31	2.14681	7.90134e-06	NM_173869, NM_198028, NM_080844, NM_001037865, NM_019418, NM_138684, NM_009245, NM_007443, NM_007793, NM_023125, NM_001145801, NM_025288, NM_008458, NM_009776, NM_009778, NM_001082545, NM_009252, NM_011459, NM_009253, NM_001082547, NM_001082546, NM_009817, NM_001082543, NM_134131, NM_029595, NM_008871, NM_175628, NM_009257, NM_009780, NM_053191, NM_009977, AK040662, NM_001081957	957	176	13288	2.44566	0.00738409	0.00185116	0.0123813
GOTERM_MF_FAT	GO:0004866~endopeptidase inhibitor activity	29	2.00831	1.06575e-05	NM_173869, NM_198028, NM_080844, NM_001037865, NM_019418, NM_009245, NM_138684, NM_007443, NM_007793, NM_023125, NM_001145801, NM_025288, NM_008458, NM_009776, NM_009778, NM_009252, NM_001082545, NM_011459, NM_009253, NM_001082547, NM_001082546, NM_009817, NM_001082543, NM_134131, NM_029595, NM_008871, NM_175628, NM_009257, NM_009780, NM_009977, AK040662	957	161	13288	2.50104	0.00994697	0.00199736	0.0166998
SP_PIR_KEYWORDS	Serine protease inhibitor	14	0.969529	0.00561654	NM_009252, NM_011459, NM_009253, NM_198028, NM_029595, NM_008871, NM_080844, NM_001037865, NM_175628, NM_009245, NM_138684, NM_007443, NM_009776, NM_008458, AK040662	1288	82	17854	2.36665	0.941169	0.0996115	7.79692
INTERPRO	IPR000215:Protease inhibitor I4, serpin	11	0.761773	0.0228546	NM_009252, NM_009253, NM_011459, NM_198028, NM_080844, NM_009776, NM_008458, NM_008871, NM_148945, NM_009257, AK040662, NM_009245	1259	69	17763	2.24923	1	0.807027	32.4341
GOTERM_BP_FAT	GO:0034097~response to cytokine stimulus	7	0.484765	0.0279223	NM_009252, NM_009253, NM_183249, NM_008458, M77747, NM_009245, NM_013653, NM_013612	1007	32	13588	2.95171	1	0.414574	39.9752
SMART	SM00093:SERPIN	11	0.761773	0.0358821	NM_009252, NM_009253, NM_011459, NM_198028, NM_080844, NM_009776, NM_008458, NM_008871, NM_148945, NM_009257, AK040662, NM_009245	699	69	9131	2.0825	0.999988	0.715966	38.7832
GOTERM_MF_FAT	GO:0004867~serine-type endopeptidase inhibitor activity	15	1.03878	0.0363361	NM_009252, NM_011459, NM_009253, NM_198028, NM_029595, NM_080844, NM_008871, NM_001037865, NM_175628, NM_009257, NM_009245, NM_138684, NM_007443, NM_009776, NM_008458, AK040662	957	115	13288	1.81109	1	0.618783	44.0112
UP_SEQ_FEATURE	site:Reactive bond	9	0.623269	0.0484904	NM_009252, NM_009253, NM_011459, NM_198028, NM_080844, NM_009776, NM_008458, NM_008871, AK040662, NM_009245	1259	52	16021	2.20243	1	0.994804	59.0901
PIR_SUPERFAMILY	PIRSF001630:serpin	9	0.623269	0.0503451	NM_009252, NM_009253, NM_011459, NM_198028, NM_080844, NM_008458, NM_008871, NM_009257, AK040662, NM_009245	633	53	8136	2.1826	1	0.965896	53.7877
UP_SEQ_FEATURE	region of interest:RCL	4	0.277008	0.0763091	NM_009252, NM_009253, NM_008458, NM_009245	1259	13	16021	3.91544	1	0.999197	76.0058
Annotation Cluster 14	Enrichment Score: 2.6738439603713062
Category	Term	Count	%	PValue	Genes	List Total	Pop Hits	Pop Total	Fold Enrichment	Bonferroni	Benjamini	FDR
GOTERM_BP_FAT	GO:0016044~membrane organization	37	2.56233	0.000474111	NM_010414, NM_033374, AK080946, NM_183027, NM_031195, NM_145495, NM_001037744, J05020, AK036622, NM_007547, NM_011691, NM_021451, NM_008320, AK148314, NM_173014, NM_010188, NM_010187, NM_001077189, NM_133752, NM_011779, NM_007523, NM_007544, NM_010185, NM_008917, NM_178626, NM_013898, NM_007390, NM_013899, NM_008402, NM_012000, NM_010937, NM_013612, NM_001103157, AK078273, NM_008704, M14215, NM_1…	1007	272	13588	1.83552	0.761772	0.0320771	0.851069
GOTERM_BP_FAT	GO:0016192~vesicle-mediated transport	54	3.73961	0.00112094	NM_018802, NM_145985, NM_001035854, NM_019650, AK080946, NM_183027, NM_144798, NM_010864, J05020, NM_175550, NM_009681, AK084305, NM_019549, NM_001077189, AK040727, NM_010185, NM_008917, NM_007390, NM_008402, NM_010937, NM_013612, NM_016810, AK078273, NM_146194, NM_019788, NM_175358, NM_031395, NM_010414, NM_053214, NM_029505, NM_207214, NM_031195, NM_147201, NM_011699, NM_145495, AK036622, NM_00…	1007	466	13588	1.56363	0.966383	0.0643597	2.00114
GOTERM_BP_FAT	GO:0010324~membrane invagination	25	1.7313	0.00616001	AK080946, NM_183027, NM_031195, NM_145495, J05020, AK036622, NM_007547, NM_011691, NM_008320, AK148314, NM_010188, NM_010187, NM_001077189, NM_011779, NM_010185, NM_008917, NM_178626, NM_007390, NM_008402, NM_010937, NM_013612, NM_001103157, AK078273, NM_008704, M14215, NM_146194, NM_053073, AK171739, NM_175358, NM_026887	1007	188	13588	1.79435	1	0.183861	10.539
GOTERM_BP_FAT	GO:0006897~endocytosis	25	1.7313	0.00616001	AK080946, NM_183027, NM_031195, NM_145495, J05020, AK036622, NM_007547, NM_011691, NM_008320, AK148314, NM_010188, NM_010187, NM_001077189, NM_011779, NM_010185, NM_008917, NM_178626, NM_007390, NM_008402, NM_010937, NM_013612, NM_001103157, AK078273, NM_008704, M14215, NM_146194, NM_053073, AK171739, NM_175358, NM_026887	1007	188	13588	1.79435	1	0.183861	10.539
Annotation Cluster 15	Enrichment Score: 2.654151215585866
Category	Term	Count	%	PValue	Genes	List Total	Pop Hits	Pop Total	Fold Enrichment	Bonferroni	Benjamini	FDR
INTERPRO	IPR001368:TNFR/CD27/30/40/95 cysteine-rich region	10	0.692521	0.000354749	NM_001161433, NM_009400, NM_178931, NM_001146708, BC022125, NM_013749, NM_011659, NM_009399, NM_024290, NM_020275, NM_011612	1259	33	17763	4.2754	0.468052	0.0758688	0.599886
SMART	SM00208:TNFR	10	0.692521	0.000613532	NM_001161433, NM_009400, NM_178931, NM_001146708, BC022125, NM_013749, NM_011659, NM_009399, NM_024290, NM_020275, NM_011612	699	33	9131	3.95847	0.17325	0.0464499	0.820828
UP_SEQ_FEATURE	repeat:TNFR-Cys 2	8	0.554017	0.00107839	NM_001161433, NM_009400, NM_001146708, NM_011659, NM_009399, NM_024290, NM_020275, NM_011612	1259	22	16021	4.62734	0.959115	0.366639	1.92149
UP_SEQ_FEATURE	repeat:TNFR-Cys 1	8	0.554017	0.00107839	NM_001161433, NM_009400, NM_001146708, NM_011659, NM_009399, NM_024290, NM_020275, NM_011612	1259	22	16021	4.62734	0.959115	0.366639	1.92149
UP_SEQ_FEATURE	repeat:TNFR-Cys 3	7	0.484765	0.00257484	NM_001161433, NM_009400, NM_001146708, NM_009399, NM_024290, NM_020275, NM_011612	1259	19	16021	4.68822	0.999519	0.500657	4.53018
UP_SEQ_FEATURE	repeat:TNFR-Cys 4	3	0.207756	0.182403	NM_011659, NM_009399, NM_011612	1259	10	16021	3.81755	1	0.999976	97.3252
Annotation Cluster 16	Enrichment Score: 2.6168996658519976
Category	Term	Count	%	PValue	Genes	List Total	Pop Hits	Pop Total	Fold Enrichment	Bonferroni	Benjamini	FDR
GOTERM_BP_FAT	GO:0006508~proteolysis	113	7.82548	2.11962e-05	NM_026097, NM_029035, NM_010115, NM_009847, NM_023230, AK029957, NM_019653, NM_007930, NM_015798, NM_001113356, NM_022325, NM_009786, NM_009982, NM_001042710, NM_138657, NM_009456, NM_019429, NM_009985, NM_009780, NM_009011, NM_019586, NM_026111, NM_023544, NM_011187, NM_010193, NM_153197, NM_010190, NM_019927, NM_012023, NM_001033339, AK031598, NM_001110778, NM_025666, NM_020268, BC025043, NM_01…	1007	1034	13588	1.47463	0.0621069	0.00376462	0.0381959
SP_PIR_KEYWORDS	zymogen	30	2.07756	0.000222119	NM_011175, NM_011187, NM_010371, NM_008608, AK053476, NM_021362, NM_010115, NM_010639, NM_010809, NM_008693, NM_028784, NM_001033339, NM_012054, NM_008196, NM_021412, NM_007798, NM_020268, NM_008611, AK152985, NM_007972, NM_011178, NM_019471, NM_022325, U49929, NM_009812, NM_009982, NM_008872, NM_009985, NM_001024139, NM_013542, NM_010640, NM_010374	1288	199	17854	2.08972	0.105722	0.00742154	0.319653
GOTERM_MF_FAT	GO:0004175~endopeptidase activity	48	3.3241	0.00172064	NM_011175, NM_011966, NM_010115, NM_010639, NM_008196, AK003167, NM_007972, NM_001113356, NM_022325, NM_019471, NM_007403, NM_009355, NM_009982, NM_009613, NM_001042710, NM_009985, NM_013542, NM_023258, AK040662, NM_023544, NM_011187, NM_010371, NM_008608, AK053476, NM_021362, NM_020610, AK090125, NM_153197, NM_010809, NM_183103, NM_008693, NM_001033339, AK031598, NM_010915, NM_021412, NM_0011107…	957	421	13288	1.58309	0.801179	0.116848	2.66261
GOTERM_MF_FAT	GO:0008233~peptidase activity	65	4.50139	0.00293823	NM_011175, NM_011966, NM_010115, NM_010639, NM_008196, NM_033607, NM_176972, AK003167, NM_008950, NM_007972, NM_001113356, NM_022325, NM_019471, NM_007403, NM_009355, NM_009982, NM_001042710, NM_009613, NM_009985, NM_019429, NM_029701, NM_013542, NM_023258, NM_026111, NM_027604, AK040662, NM_023544, NM_010371, NM_011187, NM_008608, NM_021362, AK053476, NM_133213, AK090125, NM_020610, NM_153197, N…	957	629	13288	1.43486	0.936716	0.178934	4.50652
GOTERM_MF_FAT	GO:0070011~peptidase activity, acting on L-amino acid peptides	61	4.22438	0.00631839	NM_011175, NM_011966, NM_010115, NM_010639, NM_008196, NM_033607, NM_176972, AK003167, NM_007972, NM_001113356, NM_022325, NM_019471, NM_007403, NM_009355, NM_009982, NM_001042710, NM_009613, NM_009985, NM_019429, NM_013542, NM_023258, AK040662, NM_027604, NM_023544, NM_010371, NM_011187, NM_008608, NM_021362, AK053476, NM_133213, AK090125, NM_020610, NM_153197, NM_010809, NM_183103, NM_008693, A…	957	603	13288	1.40462	0.997382	0.295123	9.45546
SP_PIR_KEYWORDS	Protease	49	3.39335	0.0335487	NM_011175, NM_011966, NM_010115, NM_010639, NM_008196, NM_033607, NM_176972, AK003167, NM_008950, NM_001113356, NM_007972, NM_019471, NM_022325, NM_007403, NM_009982, NM_001042710, NM_009613, NM_009985, NM_019429, NM_013542, NM_027604, NM_010371, NM_011187, NM_008608, AK053476, NM_021362, NM_010809, NM_001042558, NM_008693, AK031598, NM_001033339, NM_021412, NM_007798, NM_001110778, NM_020268, NM…	1288	509	17854	1.33444	1	0.342064	38.8487
SP_PIR_KEYWORDS	hydrolase	122	8.44875	0.0952357	NM_019840, NM_177730, NM_010115, NM_133232, NM_026195, NM_025408, NM_012046, NM_012054, NM_011866, NM_007999, NM_010720, NM_001113356, NM_022325, NM_025748, NM_134102, NM_001077705, NM_008917, NM_009982, NM_031403, NM_001042710, NM_019429, NM_009985, NM_009780, NM_001081417, NM_178911, NM_028099, NM_175683, NM_011210, NM_011216, NM_011187, NM_197982, NM_008985, NM_026531, NM_030098, NM_001033339,…	1288	1500	17854	1.12743	1	0.528272	76.3644
Annotation Cluster 17	Enrichment Score: 2.537662633096352
Category	Term	Count	%	PValue	Genes	List Total	Pop Hits	Pop Total	Fold Enrichment	Bonferroni	Benjamini	FDR
GOTERM_BP_FAT	GO:0009719~response to endogenous stimulus	29	2.00831	0.00020471	NM_008413, NM_008608, NM_001146708, NM_008225, NM_019466, NM_010118, NM_009245, NM_011485, NM_011785, AK031551, NM_008458, NM_001077495, NM_025961, NM_007837, NM_008490, NM_172827, NM_008145, NM_009252, NM_016702, NM_007687, NM_007918, NM_009253, NM_010442, NM_009370, NM_007878, NM_053188, NM_138657, NM_001103157, NM_207176	1007	184	13588	2.1267	0.461684	0.0165988	0.368314
GOTERM_BP_FAT	GO:0009725~response to hormone stimulus	26	1.80055	0.000468946	NM_008413, NM_008608, NM_001146708, NM_008225, NM_019466, NM_010118, NM_009245, NM_011485, NM_011785, AK031551, NM_008458, NM_001077495, NM_025961, NM_008490, NM_172827, NM_008145, NM_009252, NM_016702, NM_007918, NM_009253, NM_010442, NM_009370, NM_053188, NM_138657, NM_001103157, NM_207176	1007	165	13588	2.12626	0.758019	0.0324591	0.841835
GOTERM_BP_FAT	GO:0048545~response to steroid hormone stimulus	11	0.761773	0.0120071	NM_016702, NM_008608, NM_010442, NM_207176, NM_009370, NM_001146708, AK031551, NM_053188, NM_019466, NM_008490, NM_008145	1007	60	13588	2.47382	1	0.257018	19.5648
GOTERM_BP_FAT	GO:0010033~response to organic substance	48	3.3241	0.0613268	NM_007387, NM_019466, NM_009994, NM_010118, NM_009245, NM_025961, NM_001166409, NM_013819, NM_008145, NM_009252, NM_016702, NM_008337, NM_007918, NM_009253, NM_053188, NM_030685, M77747, NM_138657, NM_007390, NM_030682, NM_013612, NM_001081211, NM_008608, NM_008413, NM_019482, NM_001146708, NM_008225, NM_011485, NM_011785, NM_007649, NM_183249, NM_138677, AK031551, NM_008458, NM_001077495, AK0166…	1007	505	13588	1.28255	1	0.599887	68.0392
Annotation Cluster 18	Enrichment Score: 2.317650223950291
Category	Term	Count	%	PValue	Genes	List Total	Pop Hits	Pop Total	Fold Enrichment	Bonferroni	Benjamini	FDR
GOTERM_BP_FAT	GO:0001775~cell activation	41	2.83934	1.86559e-06	AK013825, NM_010477, AK084199, J05020, NM_019549, NM_001082960, NM_013819, NM_001077189, NM_001081105, NM_008372, NM_007523, NM_021397, NM_010185, NM_008234, NM_007390, AF000427, NM_030682, NM_008401, NM_011815, NM_013612, NM_010734, NM_010735, NM_175683, NM_021704, NM_011210, U86587, BC019206, NM_008681, NM_028728, NM_053214, NM_033374, NM_001146708, NM_007649, NM_010696, NM_009515, NM_011691, N…	1007	246	13588	2.24892	0.00562753	0.000705179	0.00336237
GOTERM_BP_FAT	GO:0045321~leukocyte activation	36	2.49307	1.19478e-05	AK013825, NM_010477, NM_033374, NM_053214, NM_001146708, AK084199, NM_007649, J05020, NM_001082960, NM_009515, NM_010696, NM_001077495, NM_011691, NM_013819, AF054819, NM_010188, NM_183426, NM_008979, NM_001081105, NM_010187, NM_001077189, NM_007523, NM_008372, NM_021397, NM_010185, NM_008234, NM_007390, NM_030682, NM_010400, NM_008401, NM_020044, NM_013612, NM_011815, NM_146114, NM_175683, NM_02…	1007	219	13588	2.21812	0.0354971	0.00240659	0.0215318
GOTERM_BP_FAT	GO:0046649~lymphocyte activation	27	1.86981	0.00184158	AK013825, NM_010477, NM_033374, NM_001146708, NM_007649, AK084199, NM_001082960, NM_009515, NM_001077495, NM_011691, NM_013819, AF054819, NM_001081105, NM_008979, NM_007523, NM_008372, NM_021397, NM_008234, NM_007390, NM_010400, NM_008401, NM_020044, NM_013612, NM_146114, NM_175683, NM_021704, NM_011210, U86587, NM_033078, NM_028728	1007	191	13588	1.90746	0.996212	0.0887446	3.26763
GOTERM_BP_FAT	GO:0042110~T cell activation	18	1.24654	0.0050689	AK013825, NM_008372, NM_010477, NM_021397, NM_033374, NM_001146708, NM_007390, NM_008401, NM_013612, NM_007649, AK084199, NM_001082960, NM_021704, NM_009515, NM_011691, NM_011210, NM_013819, NM_001081105, NM_008979	1007	116	13588	2.09383	1	0.167236	8.75218
GOTERM_BP_FAT	GO:0002521~leukocyte differentiation	16	1.10803	0.103332	AK013825, NM_011613, NM_007523, NM_008372, NM_009812, NM_033374, NM_001146708, NM_001169153, NM_008234, NM_146114, NM_175683, NM_011691, NM_001077495, NM_011210, NM_001081105, NM_008979, NM_028728	1007	142	13588	1.5204	1	0.720258	85.9958
GOTERM_BP_FAT	GO:0030098~lymphocyte differentiation	13	0.900277	0.136997	AK013825, NM_008372, NM_007523, NM_033374, NM_001146708, NM_008234, NM_146114, NM_175683, NM_011691, NM_001077495, NM_011210, NM_001081105, NM_008979, NM_028728	1007	114	13588	1.53874	1	0.788375	92.9737
GOTERM_BP_FAT	GO:0042113~B cell activation	9	0.623269	0.218743	NM_008372, NM_007523, NM_146114, NM_175683, NM_001077495, NM_011210, U86587, NM_007390, NM_020044, NM_028728	1007	78	13588	1.55695	1	0.891651	98.8311
GOTERM_BP_FAT	GO:0030183~B cell differentiation	5	0.34626	0.446381	NM_007523, NM_146114, NM_175683, NM_001077495, NM_011210, NM_028728	1007	46	13588	1.46669	1	0.980546	99.9976
Annotation Cluster 19	Enrichment Score: 2.2049095611154215
Category	Term	Count	%	PValue	Genes	List Total	Pop Hits	Pop Total	Fold Enrichment	Bonferroni	Benjamini	FDR
GOTERM_BP_FAT	GO:0001817~regulation of cytokine production	27	1.86981	9.44898e-06	NM_008381, NM_010477, NM_010394, NM_010392, NM_019482, NM_133211, XM_992322, NM_019465, NM_007950, NM_023124, J05020, NM_013819, AF054819, NM_008479, NM_010188, NM_001033543, NM_011604, NM_008337, NM_010442, NM_021397, NM_010185, NM_007390, NM_011659, NM_010400, NM_030682, NM_013612, NM_009452, NM_009883, M14215, NM_033078, NM_023258, NM_010548, NM_011157	1007	139	13588	2.62105	0.0281787	0.00203958	0.0170289
GOTERM_BP_FAT	GO:0001819~positive regulation of cytokine production	13	0.900277	0.00173207	NM_008337, NM_010477, NM_010394, NM_010392, NM_010185, NM_133211, NM_019482, XM_992322, NM_010400, NM_013612, NM_007950, NM_023124, J05020, NM_023258, NM_033078, AF054819, NM_013819, NM_001033543	1007	62	13588	2.82929	0.994721	0.0850465	3.07617
GOTERM_BP_FAT	GO:0032729~positive regulation of interferon-gamma production	6	0.415512	0.00642689	NM_010477, NM_023124, NM_010394, NM_010392, XM_992322, NM_033078, NM_013819, AF054819, NM_010400, NM_013612	1007	17	13588	4.76243	1	0.183859	10.971
GOTERM_BP_FAT	GO:0032649~regulation of interferon-gamma production	8	0.554017	0.00780937	NM_010477, NM_023124, NM_010394, NM_010392, NM_133211, XM_992322, NM_033078, NM_013819, AF054819, NM_010400, NM_001033543, NM_013612	1007	32	13588	3.37339	1	0.205667	13.1774
GOTERM_BP_FAT	GO:0051240~positive regulation of multicellular organismal process	22	1.52355	0.0090138	NM_010477, NM_010394, NM_010392, NM_133211, NM_019482, XM_992322, AK042865, NM_007902, NM_023124, NM_007950, NM_008046, J05020, NM_008149, AF054819, NM_013819, NM_001033543, NM_008337, NM_010185, NM_007390, AF000427, NM_022305, NM_010400, NM_001081417, NM_013612, NM_010734, NM_010735, NM_033078, NM_023258	1007	163	13588	1.82121	1	0.218672	15.0575
GOTERM_BP_FAT	GO:0045428~regulation of nitric oxide biosynthetic process	4	0.277008	0.162208	U34071, NM_013463, NM_033078, NM_013819, AF054819, NM_010400	1007	19	13588	2.84075	1	0.833135	95.8823
GOTERM_BP_FAT	GO:0045429~positive regulation of nitric oxide biosynthetic process	3	0.207756	0.306258	NM_033078, NM_013819, AF054819, NM_010400	1007	15	13588	2.69871	1	0.943471	99.8626
Annotation Cluster 20	Enrichment Score: 2.1732553240628665
Category	Term	Count	%	PValue	Genes	List Total	Pop Hits	Pop Total	Fold Enrichment	Bonferroni	Benjamini	FDR
GOTERM_BP_FAT	GO:0002819~regulation of adaptive immune response	14	0.969529	0.00017556	NM_008337, NM_008372, NM_001008700, NM_010394, NM_001001892, NM_010392, NM_010185, NM_001077705, XM_992322, NM_013612, NM_023124, J05020, M14215, NM_011210, NM_009778, NM_013819, NM_010188, NM_001077189, NM_010187, NM_001033543	1007	56	13588	3.37339	0.412051	0.0146449	0.315945
GOTERM_BP_FAT	GO:0002822~regulation of adaptive immune response based on somatic recombination of immune receptors built from immunoglobulin superfamily domains	14	0.969529	0.00017556	NM_008337, NM_008372, NM_001008700, NM_010394, NM_001001892, NM_010392, NM_010185, NM_001077705, XM_992322, NM_013612, NM_023124, J05020, M14215, NM_011210, NM_009778, NM_013819, NM_010188, NM_001077189, NM_010187, NM_001033543	1007	56	13588	3.37339	0.412051	0.0146449	0.315945
GOTERM_BP_FAT	GO:0002698~negative regulation of immune effector process	8	0.554017	0.000392641	NM_008372, NM_010442, NM_001077705, NM_009776, NM_011210, NM_008199, NM_001033543, NM_010187, NM_001077189	1007	20	13588	5.39742	0.695162	0.0300016	0.705312
GOTERM_BP_FAT	GO:0002704~negative regulation of leukocyte mediated immunity	6	0.415512	0.00250526	NM_008372, NM_001077705, NM_011210, NM_008199, NM_001033543, NM_010187, NM_001077189	1007	14	13588	5.78295	0.999493	0.108606	4.42032
GOTERM_BP_FAT	GO:0002707~negative regulation of lymphocyte mediated immunity	6	0.415512	0.00250526	NM_008372, NM_001077705, NM_011210, NM_008199, NM_001033543, NM_010187, NM_001077189	1007	14	13588	5.78295	0.999493	0.108606	4.42032
GOTERM_BP_FAT	GO:0002709~regulation of T cell mediated immunity	6	0.415512	0.00836504	NM_008372, NM_023124, NM_010394, NM_001001892, NM_010392, XM_992322, NM_011210, NM_013819, NM_001033543	1007	18	13588	4.49785	1	0.213155	14.0497
GOTERM_BP_FAT	GO:0050777~negative regulation of immune response	7	0.484765	0.0103432	NM_008372, NM_001077705, NM_009776, NM_011210, NM_008199, NM_001033543, NM_010187, NM_001077189	1007	26	13588	3.63288	1	0.235714	17.088
GOTERM_BP_FAT	GO:0002823~negative regulation of adaptive immune response based on somatic recombination of immune receptors built from immunoglobulin superfamily domains	5	0.34626	0.0124314	NM_008372, NM_001077705, NM_011210, NM_001033543, NM_010187, NM_001077189	1007	13	13588	5.18983	1	0.262999	20.1851
GOTERM_BP_FAT	GO:0002820~negative regulation of adaptive immune response	5	0.34626	0.0124314	NM_008372, NM_001077705, NM_011210, NM_001033543, NM_010187, NM_001077189	1007	13	13588	5.18983	1	0.262999	20.1851
GOTERM_BP_FAT	GO:0048585~negative regulation of response to stimulus	11	0.761773	0.0204604	NM_021272, NM_008372, NM_008367, NM_001077705, NM_007390, AK168113, AF054581, NM_012054, NM_011210, NM_009776, NM_008199, AK152985, NM_001077189, NM_010187, NM_001033543	1007	65	13588	2.28352	1	0.344614	31.1052
GOTERM_BP_FAT	GO:0031348~negative regulation of defense response	7	0.484765	0.0207363	AF054581, NM_012054, NM_008367, NM_009776, NM_007390, AK168113, NM_008199, AK152985, NM_001033543, NM_010187, NM_001077189	1007	30	13588	3.14849	1	0.346501	31.4542
GOTERM_BP_FAT	GO:0002710~negative regulation of T cell mediated immunity	3	0.207756	0.0672488	NM_008372, NM_011210, NM_001033543	1007	6	13588	6.74677	1	0.611069	71.4847
GOTERM_BP_FAT	GO:0001911~negative regulation of leukocyte mediated cytotoxicity	3	0.207756	0.113813	NM_008372, NM_011210, NM_008199	1007	8	13588	5.06008	1	0.74172	88.67
GOTERM_BP_FAT	GO:0031342~negative regulation of cell killing	3	0.207756	0.113813	NM_008372, NM_011210, NM_008199	1007	8	13588	5.06008	1	0.74172	88.67
Annotation Cluster 21	Enrichment Score: 2.1050779452366046
Category	Term	Count	%	PValue	Genes	List Total	Pop Hits	Pop Total	Fold Enrichment	Bonferroni	Benjamini	FDR
GOTERM_BP_FAT	GO:0046649~lymphocyte activation	27	1.86981	0.00184158	AK013825, NM_010477, NM_033374, NM_001146708, NM_007649, AK084199, NM_001082960, NM_009515, NM_001077495, NM_011691, NM_013819, AF054819, NM_001081105, NM_008979, NM_007523, NM_008372, NM_021397, NM_008234, NM_007390, NM_010400, NM_008401, NM_020044, NM_013612, NM_146114, NM_175683, NM_021704, NM_011210, U86587, NM_033078, NM_028728	1007	191	13588	1.90746	0.996212	0.0887446	3.26763
GOTERM_BP_FAT	GO:0042110~T cell activation	18	1.24654	0.0050689	AK013825, NM_008372, NM_010477, NM_021397, NM_033374, NM_001146708, NM_007390, NM_008401, NM_013612, NM_007649, AK084199, NM_001082960, NM_021704, NM_009515, NM_011691, NM_011210, NM_013819, NM_001081105, NM_008979	1007	116	13588	2.09383	1	0.167236	8.75218
GOTERM_BP_FAT	GO:0046651~lymphocyte proliferation	9	0.623269	0.0108269	AK013825, NM_008372, NM_021397, NM_033374, NM_001082960, NM_021704, NM_011210, NM_008234, NM_008401, NM_013612	1007	42	13588	2.89147	1	0.239985	17.8153
GOTERM_BP_FAT	GO:0032943~mononuclear cell proliferation	9	0.623269	0.0124621	AK013825, NM_008372, NM_021397, NM_033374, NM_001082960, NM_021704, NM_011210, NM_008234, NM_008401, NM_013612	1007	43	13588	2.82423	1	0.261754	20.2298
GOTERM_BP_FAT	GO:0070661~leukocyte proliferation	9	0.623269	0.0124621	AK013825, NM_008372, NM_021397, NM_033374, NM_001082960, NM_021704, NM_011210, NM_008234, NM_008401, NM_013612	1007	43	13588	2.82423	1	0.261754	20.2298
GOTERM_BP_FAT	GO:0042098~T cell proliferation	7	0.484765	0.014919	AK013825, NM_021397, NM_033374, NM_001082960, NM_021704, NM_011210, NM_008401, NM_013612	1007	28	13588	3.37339	1	0.287752	23.732
Annotation Cluster 22	Enrichment Score: 2.0928626044039813
Category	Term	Count	%	PValue	Genes	List Total	Pop Hits	Pop Total	Fold Enrichment	Bonferroni	Benjamini	FDR
INTERPRO	IPR004074:Interleukin-1 receptor, type I and type II	5	0.34626	0.000334487	NM_010555, NM_010553, NM_134103, NM_010743, NM_008362	1259	6	17763	11.7573	0.448521	0.0815076	0.565714
INTERPRO	IPR015621:Interleukin-1 receptor	6	0.415512	0.000568935	NM_010555, NM_010553, NM_134103, NM_010743, NM_008479, NM_008362	1259	11	17763	7.69572	0.636663	0.106395	0.960438
GOTERM_MF_FAT	GO:0004908~interleukin-1 receptor activity	5	0.34626	0.00078127	NM_010555, NM_010553, NM_134103, NM_010743, NM_008362	957	7	13288	9.9179	0.519591	0.0592644	1.21732
GOTERM_MF_FAT	GO:0019966~interleukin-1 binding	5	0.34626	0.00078127	NM_010555, NM_010553, NM_134103, NM_010743, NM_008362	957	7	13288	9.9179	0.519591	0.0592644	1.21732
INTERPRO	IPR004075:Interleukin-1 receptor, type I/Toll precursor	6	0.415512	0.000918587	NM_010553, NM_134103, NM_010743, NM_030682, NM_011604, NM_008362	1259	12	17763	7.05441	0.805031	0.150826	1.54638
INTERPRO	IPR000157:Toll-Interleukin receptor	7	0.484765	0.00554346	NM_010553, NM_134103, NM_133211, NM_010743, NM_030682, NM_011604, NM_008362	1259	24	17763	4.11507	0.999949	0.461021	8.99611
SMART	SM00255:TIR	7	0.484765	0.00797525	NM_010553, NM_134103, NM_133211, NM_010743, NM_030682, NM_011604, NM_008362	699	24	9131	3.81003	0.916444	0.338805	10.1955
UP_SEQ_FEATURE	domain:TIR	7	0.484765	0.0112043	NM_010553, NM_134103, NM_133211, NM_010743, NM_030682, NM_011604, NM_008362	1259	25	16021	3.56305	1	0.892009	18.3404
PIR_SUPERFAMILY	PIRSF005698:interleukin-1 receptor type I	3	0.207756	0.0325266	NM_134103, NM_010743, NM_008362	633	4	8136	9.63981	1	0.972795	38.9903
GOTERM_MF_FAT	GO:0019838~growth factor binding	11	0.761773	0.0326503	NM_010517, NM_008341, NM_008367, NM_009370, NM_008368, NM_134103, AK168113, NM_008362, AF054581, NM_010555, NM_010553, NM_010743, NM_013563	957	72	13288	2.12133	1	0.645803	40.5595
UP_SEQ_FEATURE	domain:Ig-like C2-type 1	15	1.03878	0.141311	NM_007697, NM_134103, NM_008534, NM_008362, NM_010555, NM_007649, NM_010553, NM_011426, NM_011693, M14215, NM_133733, NM_013532, NM_010743, NM_008479, NM_010188, NM_001077189, NM_010187	1259	130	16021	1.46829	1	0.999945	93.5397
UP_SEQ_FEATURE	domain:Ig-like C2-type 2	15	1.03878	0.147505	NM_007697, NM_134103, NM_008534, NM_008362, NM_010555, NM_007649, NM_010553, NM_011426, NM_011693, M14215, NM_133733, NM_013532, NM_010743, NM_008479, NM_010188, NM_001077189, NM_010187	1259	131	16021	1.45708	1	0.999947	94.3284
UP_SEQ_FEATURE	domain:Ig-like C2-type 3	8	0.554017	0.530401	NM_010555, NM_007697, NM_011426, NM_134103, NM_011693, NM_010743, NM_008479, NM_008362	1259	87	16021	1.17013	1	1	99.9999
Annotation Cluster 23	Enrichment Score: 2.025279266941871
Category	Term	Count	%	PValue	Genes	List Total	Pop Hits	Pop Total	Fold Enrichment	Bonferroni	Benjamini	FDR
GOTERM_BP_FAT	GO:0050865~regulation of cell activation	30	2.07756	3.34386e-06	NM_010477, NM_008367, NM_011347, NM_001146708, NM_019418, NM_054056, AF054581, NM_007669, J05020, NM_019549, NM_009855, NM_008479, NM_001033543, NM_010187, NM_001077189, NM_008337, NM_021396, NM_008372, NM_010442, U49929, NM_001008700, NM_001077705, NM_010185, AF000427, NM_011659, AK168113, NM_010400, NM_010734, NM_001002842, NM_178931, NM_011210, NM_013563, NM_019788, BC022125, NM_010548, NM_028…	1007	156	13588	2.59491	0.0100642	0.00077779	0.0060266
GOTERM_BP_FAT	GO:0002694~regulation of leukocyte activation	28	1.93906	2.19098e-05	NM_010477, NM_008367, NM_001146708, NM_019418, NM_054056, AF054581, NM_007669, J05020, NM_009855, NM_008479, NM_001033543, NM_010187, NM_001077189, NM_008337, NM_021396, NM_008372, NM_010442, U49929, NM_001008700, NM_001077705, NM_010185, AF000427, NM_011659, AK168113, NM_010400, NM_010734, NM_001002842, NM_178931, NM_011210, NM_013563, BC022125, NM_019788, NM_010548, NM_028728	1007	154	13588	2.45337	0.0641291	0.00367533	0.0394814
GOTERM_BP_FAT	GO:0051249~regulation of lymphocyte activation	25	1.7313	0.000140171	NM_010477, NM_008367, NM_001146708, NM_019418, NM_054056, AF054581, NM_007669, NM_009855, NM_008479, NM_001033543, NM_010187, NM_001077189, NM_008337, NM_021396, NM_008372, U49929, NM_001008700, NM_001077705, AF000427, NM_011659, AK168113, NM_010400, NM_010734, NM_178931, NM_011210, BC022125, NM_019788, NM_013563, NM_010548, NM_028728	1007	144	13588	2.34263	0.345606	0.013164	0.252334
GOTERM_BP_FAT	GO:0050670~regulation of lymphocyte proliferation	15	1.03878	0.0020484	NM_008337, NM_021396, U49929, NM_008367, NM_001077705, AF000427, NM_011659, AK168113, NM_054056, AF054581, NM_010734, NM_007669, NM_178931, NM_011210, BC022125, NM_009855, NM_010548, NM_001033543, NM_001077189, NM_010187	1007	80	13588	2.53004	0.997976	0.0923695	3.62823
GOTERM_BP_FAT	GO:0032944~regulation of mononuclear cell proliferation	15	1.03878	0.0020484	NM_008337, NM_021396, U49929, NM_008367, NM_001077705, AF000427, NM_011659, AK168113, NM_054056, AF054581, NM_010734, NM_007669, NM_178931, NM_011210, BC022125, NM_009855, NM_010548, NM_001033543, NM_001077189, NM_010187	1007	80	13588	2.53004	0.997976	0.0923695	3.62823
GOTERM_BP_FAT	GO:0070663~regulation of leukocyte proliferation	15	1.03878	0.00260216	NM_008337, NM_021396, U49929, NM_008367, NM_001077705, AF000427, NM_011659, AK168113, NM_054056, AF054581, NM_010734, NM_007669, NM_178931, NM_011210, BC022125, NM_009855, NM_010548, NM_001033543, NM_001077189, NM_010187	1007	82	13588	2.46833	0.999622	0.109444	4.58753
GOTERM_BP_FAT	GO:0050867~positive regulation of cell activation	17	1.17729	0.00295239	NM_008337, NM_008372, NM_021396, NM_010477, NM_001008700, NM_008367, NM_011347, NM_010185, NM_011659, NM_019418, AK168113, NM_010400, AF054581, J05020, NM_007669, NM_019549, NM_011210, NM_013563, NM_019788, NM_009855	1007	101	13588	2.27119	0.99987	0.118362	5.18956
GOTERM_BP_FAT	GO:0050863~regulation of T cell activation	16	1.10803	0.0131836	NM_008337, NM_008372, NM_021396, NM_010477, U49929, NM_001008700, NM_008367, NM_001077705, NM_019418, AK168113, NM_054056, AF054581, NM_178931, NM_011210, NM_013563, BC022125, NM_009855, NM_008479, NM_001033543	1007	108	13588	1.99904	1	0.265681	21.2737
GOTERM_BP_FAT	GO:0002696~positive regulation of leukocyte activation	15	1.03878	0.0140454	NM_008337, NM_008372, NM_021396, NM_010477, NM_001008700, NM_008367, NM_010185, NM_011659, NM_019418, AK168113, NM_010400, AF054581, J05020, NM_007669, NM_011210, NM_013563, NM_019788, NM_009855	1007	99	13588	2.04448	1	0.278649	22.5037
GOTERM_BP_FAT	GO:0051251~positive regulation of lymphocyte activation	14	0.969529	0.0208054	NM_008337, NM_008372, NM_021396, NM_010477, NM_001008700, NM_008367, NM_011659, NM_019418, AK168113, NM_010400, AF054581, NM_007669, NM_011210, NM_013563, NM_019788, NM_009855	1007	94	13588	2.00968	1	0.345577	31.5413
GOTERM_BP_FAT	GO:0042129~regulation of T cell proliferation	10	0.692521	0.0285066	NM_021396, NM_008337, U49929, NM_008367, NM_001077705, AK168113, NM_054056, AF054581, NM_178931, NM_011210, BC022125, NM_009855, NM_001033543	1007	59	13588	2.28704	1	0.415337	40.6222
GOTERM_BP_FAT	GO:0050870~positive regulation of T cell activation	10	0.692521	0.0532698	AF054581, NM_008337, NM_008372, NM_021396, NM_010477, NM_008367, NM_001008700, NM_011210, NM_013563, NM_009855, AK168113, NM_019418	1007	66	13588	2.04448	1	0.559463	62.7165
GOTERM_BP_FAT	GO:0050671~positive regulation of lymphocyte proliferation	7	0.484765	0.162481	AF054581, NM_008337, NM_021396, NM_007669, NM_008367, NM_011210, NM_011659, NM_009855, AK168113	1007	50	13588	1.8891	1	0.832687	95.9064
GOTERM_BP_FAT	GO:0032946~positive regulation of mononuclear cell proliferation	7	0.484765	0.162481	AF054581, NM_008337, NM_021396, NM_007669, NM_008367, NM_011210, NM_011659, NM_009855, AK168113	1007	50	13588	1.8891	1	0.832687	95.9064
GOTERM_BP_FAT	GO:0070665~positive regulation of leukocyte proliferation	7	0.484765	0.184683	AF054581, NM_008337, NM_021396, NM_007669, NM_008367, NM_011210, NM_011659, NM_009855, AK168113	1007	52	13588	1.81644	1	0.859248	97.4776
GOTERM_BP_FAT	GO:0042102~positive regulation of T cell proliferation	5	0.34626	0.258352	AF054581, NM_008337, NM_021396, NM_008367, NM_011210, NM_009855, AK168113	1007	35	13588	1.92765	1	0.917714	99.5424
GOTERM_BP_FAT	GO:0050871~positive regulation of B cell activation	5	0.34626	0.292109	NM_008337, NM_007669, NM_011210, NM_013563, NM_011659	1007	37	13588	1.82345	1	0.936078	99.8024
GOTERM_BP_FAT	GO:0030890~positive regulation of B cell proliferation	3	0.207756	0.492194	NM_007669, NM_011210, NM_011659	1007	22	13588	1.84003	1	0.986763	99.9995
Annotation Cluster 24	Enrichment Score: 2.0204999440167004
Category	Term	Count	%	PValue	Genes	List Total	Pop Hits	Pop Total	Fold Enrichment	Bonferroni	Benjamini	FDR
GOTERM_BP_FAT	GO:0006508~proteolysis	113	7.82548	2.11962e-05	NM_026097, NM_029035, NM_010115, NM_009847, NM_023230, AK029957, NM_019653, NM_007930, NM_015798, NM_001113356, NM_022325, NM_009786, NM_009982, NM_001042710, NM_138657, NM_009456, NM_019429, NM_009985, NM_009780, NM_009011, NM_019586, NM_026111, NM_023544, NM_011187, NM_010193, NM_153197, NM_010190, NM_019927, NM_012023, NM_001033339, AK031598, NM_001110778, NM_025666, NM_020268, BC025043, NM_01…	1007	1034	13588	1.47463	0.0621069	0.00376462	0.0381959
GOTERM_BP_FAT	GO:0030163~protein catabolic process	58	4.01662	0.00742552	NM_026097, NM_011966, NM_029035, NM_001099688, NM_009847, NM_023230, NM_030732, NM_019653, AK029957, NM_033607, NM_134092, NM_176972, NM_007930, NM_153408, NM_015798, NM_008950, NM_172518, NM_026454, NM_009786, NM_008917, NM_138657, NM_009456, NM_009011, NM_030197, NM_019586, NM_027604, NM_011187, NM_010193, NM_019927, NM_012023, NM_138677, AK036622, NM_025666, AK148314, BC025043, NM_019668, NM_1…	1007	556	13588	1.4076	1	0.200067	12.57
GOTERM_BP_FAT	GO:0044265~cellular macromolecule catabolic process	62	4.29363	0.00934638	NM_026097, NM_011966, NM_029035, NM_001099688, NM_009847, NM_023230, NM_030732, NM_019653, AK029957, NM_033607, NM_134092, NM_176972, NM_007930, NM_153408, NM_015798, NM_172518, NM_008950, NM_026454, AK003929, NM_009786, NM_028291, NM_008917, NM_138657, NM_026554, NM_009456, NM_009011, NM_030197, NM_019586, NM_027604, NM_011187, NM_010193, NM_001042558, NM_019927, NM_012023, NM_138677, AK036622, …	1007	609	13588	1.37373	1	0.224016	15.5698
GOTERM_BP_FAT	GO:0009057~macromolecule catabolic process	65	4.50139	0.0129476	NM_026097, NM_011966, NM_029035, NM_001099688, NM_009847, NM_023230, NM_030732, NM_019653, AK029957, NM_033607, NM_134092, NM_176972, NM_007930, NM_153408, NM_015798, NM_172518, NM_008950, NM_026454, AK003929, NM_009786, NM_028291, NM_008917, NM_138657, NM_026554, NM_009456, NM_009011, NM_030197, NM_019586, NM_027604, NM_011187, NM_010193, NM_001042558, NM_019927, NM_012023, NM_138677, AK036622, …	1007	654	13588	1.3411	1	0.266855	20.9337
GOTERM_BP_FAT	GO:0044257~cellular protein catabolic process	55	3.80886	0.0130256	NM_026097, NM_011966, NM_029035, NM_001099688, NM_009847, NM_023230, NM_030732, NM_019653, AK029957, NM_033607, NM_134092, NM_176972, NM_007930, NM_153408, NM_015798, NM_008950, NM_172518, NM_026454, NM_009786, NM_008917, NM_138657, NM_009456, NM_009011, NM_030197, NM_019586, NM_027604, NM_011187, NM_010193, NM_012023, NM_019927, NM_138677, AK036622, NM_025666, AK148314, BC025043, NM_019668, NM_0…	1007	537	13588	1.38202	1	0.266446	21.0462
GOTERM_BP_FAT	GO:0051603~proteolysis involved in cellular protein catabolic process	53	3.67036	0.0255685	NM_026097, NM_011966, NM_029035, NM_001099688, NM_009847, NM_023230, NM_030732, NM_019653, AK029957, NM_033607, NM_176972, NM_134092, NM_007930, NM_153408, NM_015798, NM_008950, NM_172518, NM_026454, NM_009786, NM_138657, NM_009456, NM_030197, NM_009011, NM_019586, NM_027604, NM_011187, NM_010193, NM_012023, NM_019927, NM_138677, AK036622, NM_025666, BC025043, NM_019668, NM_030564, NM_199143, NM_…	1007	534	13588	1.33925	1	0.392892	37.301
GOTERM_BP_FAT	GO:0043632~modification-dependent macromolecule catabolic process	50	3.4626	0.0335558	NM_026097, NM_011966, NM_029035, NM_001099688, NM_009847, NM_023230, NM_030732, NM_019653, AK029957, NM_033607, NM_176972, NM_134092, NM_007930, NM_153408, NM_015798, NM_008950, NM_172518, NM_026454, NM_009786, NM_138657, NM_009456, NM_030197, NM_009011, NM_019586, NM_027604, NM_010193, NM_012023, NM_019927, NM_138677, AK036622, NM_025666, BC025043, NM_019668, NM_030564, NM_199143, NM_021522, NM_…	1007	508	13588	1.3281	1	0.455204	45.945
GOTERM_BP_FAT	GO:0019941~modification-dependent protein catabolic process	50	3.4626	0.0335558	NM_026097, NM_011966, NM_029035, NM_001099688, NM_009847, NM_023230, NM_030732, NM_019653, AK029957, NM_033607, NM_176972, NM_134092, NM_007930, NM_153408, NM_015798, NM_008950, NM_172518, NM_026454, NM_009786, NM_138657, NM_009456, NM_030197, NM_009011, NM_019586, NM_027604, NM_010193, NM_012023, NM_019927, NM_138677, AK036622, NM_025666, BC025043, NM_019668, NM_030564, NM_199143, NM_021522, NM_…	1007	508	13588	1.3281	1	0.455204	45.945
SP_PIR_KEYWORDS	ubl conjugation pathway	44	3.04709	0.0915469	NM_026097, NM_010193, NM_029035, NM_001099688, NM_023230, NM_019927, NM_030732, NM_019653, AK029957, NM_033607, NM_134092, NM_176972, NM_007930, AK036622, NM_153408, NM_015798, NM_025666, NM_172518, NM_026454, NM_019668, NM_199143, NM_030564, NM_021522, NM_177103, NM_011672, NM_009786, NM_001160319, NM_001033135, NM_175188, NM_138657, NM_009456, NM_172712, NM_021526, NM_009011, NM_023048, NM_0231…	1288	484	17854	1.26016	1	0.529799	74.937
Annotation Cluster 25	Enrichment Score: 1.9648942656537531
Category	Term	Count	%	PValue	Genes	List Total	Pop Hits	Pop Total	Fold Enrichment	Bonferroni	Benjamini	FDR
GOTERM_BP_FAT	GO:0042330~taxis	21	1.45429	0.000129796	NM_009912, NM_009913, NM_033374, NM_008510, NM_018866, J05020, NM_001082960, NM_029295, NM_010188, NM_013653, NM_009114, NM_008337, NM_010185, M77747, NM_011338, NM_011329, NM_023158, NM_008401, NM_176912, NM_001081211, NM_021443, NM_007782, M14215, NM_021704, NM_009779	1007	109	13588	2.59967	0.32474	0.0130033	0.233677
GOTERM_BP_FAT	GO:0006935~chemotaxis	21	1.45429	0.000129796	NM_009912, NM_009913, NM_033374, NM_008510, NM_018866, J05020, NM_001082960, NM_029295, NM_010188, NM_013653, NM_009114, NM_008337, NM_010185, M77747, NM_011338, NM_011329, NM_023158, NM_008401, NM_176912, NM_001081211, NM_021443, NM_007782, M14215, NM_021704, NM_009779	1007	109	13588	2.59967	0.32474	0.0130033	0.233677
GOTERM_BP_FAT	GO:0007626~locomotory behavior	33	2.28532	0.000782075	NM_007697, NM_009912, NM_010414, NM_009913, NM_033374, NM_008510, NM_018866, NM_010864, NM_001143834, NM_007793, J05020, NM_001082960, NM_144921, AK148314, NM_029295, NM_010188, NM_013653, NM_008337, NM_009114, NM_007878, NM_010185, NM_008917, M77747, NM_011338, NM_023158, NM_011329, NM_012000, NM_008401, NM_176912, NM_001081211, NM_001081417, NM_007782, NM_021443, NM_053105, NM_031174, NM_021704…	1007	239	13588	1.86313	0.906211	0.0491086	1.40022
GOTERM_BP_FAT	GO:0050900~leukocyte migration	10	0.692521	0.00367298	NM_009912, NM_009114, NM_008337, NM_011347, NM_010185, NM_022305, NM_008401, NM_007782, J05020, NM_001082960, M14215, NM_009151, NM_010188	1007	43	13588	3.13803	0.999985	0.136243	6.417
SP_PIR_KEYWORDS	chemotaxis	12	0.831025	0.00440314	NM_009114, NM_008510, M77747, NM_011338, NM_023158, NM_011329, NM_018866, NM_001081211, NM_021443, NM_021704, NM_009779, NM_029295, NM_013653	1288	62	17854	2.68293	0.891355	0.0818293	6.16202
GOTERM_BP_FAT	GO:0007610~behavior	44	3.04709	0.0105405	NM_010118, AK080946, NM_010864, NM_001143834, NM_010246, J05020, NM_001082960, NM_001013365, NM_009114, NM_008337, NM_023456, NM_010185, NM_008917, M77747, NM_023158, NM_007390, NM_031161, NM_008401, NM_001081211, NM_001081417, NM_010937, NM_021443, NM_053105, NM_021704, NM_009779, NM_007697, NM_009912, NM_010414, NM_009913, NM_033374, NM_008510, NM_018866, NM_007793, NM_144921, AK148314, NM_0292…	1007	405	13588	1.46597	1	0.237875	17.3853
GOTERM_BP_FAT	GO:0060326~cell chemotaxis	7	0.484765	0.0124847	NM_007782, NM_008337, NM_009114, NM_009912, J05020, NM_001082960, M14215, NM_010185, NM_010188, NM_008401	1007	27	13588	3.49833	1	0.260379	20.2626
GOTERM_BP_FAT	GO:0030595~leukocyte chemotaxis	7	0.484765	0.0124847	NM_007782, NM_008337, NM_009114, NM_009912, J05020, NM_001082960, M14215, NM_010185, NM_010188, NM_008401	1007	27	13588	3.49833	1	0.260379	20.2626
GOTERM_MF_FAT	GO:0008009~chemokine activity	8	0.554017	0.0172604	NM_021443, NM_008510, NM_021704, M77747, NM_011338, NM_011329, NM_023158, NM_018866, NM_013653	957	38	13288	2.92317	1	0.508391	23.879
GOTERM_MF_FAT	GO:0042379~chemokine receptor binding	8	0.554017	0.0197698	NM_021443, NM_008510, NM_021704, M77747, NM_011338, NM_011329, NM_023158, NM_018866, NM_013653	957	39	13288	2.84822	1	0.513432	26.8686
GOTERM_BP_FAT	GO:0030593~neutrophil chemotaxis	5	0.34626	0.0326771	NM_007782, NM_008337, J05020, NM_001082960, M14215, NM_010185, NM_010188, NM_008401	1007	17	13588	3.96869	1	0.452171	45.0523
INTERPRO	IPR001811:Small chemokine, interleukin-8-like	7	0.484765	0.043875	NM_021443, NM_008510, NM_021704, M77747, NM_011338, NM_011329, NM_018866, NM_013653	1259	37	17763	2.66924	1	0.877601	53.2732
SMART	SM00199:SCY	7	0.484765	0.0595235	NM_021443, NM_008510, NM_021704, M77747, NM_011338, NM_011329, NM_018866, NM_013653	699	37	9131	2.47137	1	0.795125	56.1401
PIR_SUPERFAMILY	PIRSF001950:small inducible chemokine, C/CC types	5	0.34626	0.0749379	NM_021443, NM_008510, M77747, NM_011338, NM_011329, NM_013653	633	21	8136	3.06026	1	0.985668	68.7767
INTERPRO	IPR000827:Small chemokine, C-C group, conserved site	4	0.277008	0.18293	NM_021443, M77747, NM_011338, NM_011329, NM_013653	1259	21	17763	2.68739	1	0.991166	96.7485
INTERPRO	IPR018048:Small chemokine, C-X-C, conserved site	3	0.207756	0.260818	NM_021704, NM_023158, NM_018866	1259	14	17763	3.02332	1	0.996084	99.4053
Annotation Cluster 26	Enrichment Score: 1.9606988384372868
Category	Term	Count	%	PValue	Genes	List Total	Pop Hits	Pop Total	Fold Enrichment	Bonferroni	Benjamini	FDR
SP_PIR_KEYWORDS	membrane	471	32.6177	3.5465e-06	NM_010294, NM_027450, NM_026097, NM_001081328, NM_177730, NM_010171, NM_019650, NM_001161433, NM_027840, NM_016758, NM_198862, NM_008479, AK045020, NM_146187, NM_001008700, NM_016862, NM_010185, NM_025480, NM_146099, NM_007722, NM_145475, AK078273, NM_146194, NM_025335, NM_134250, NM_019788, NM_010177, NM_027476, NM_153566, NM_028712, NM_019631, NM_134164, NM_016972, NM_146064, NM_010045, NM_1341…	1288	5507	17854	1.18557	0.0017823	0.000222961	0.00511128
UP_SEQ_FEATURE	topological domain:Extracellular	216	14.9584	0.000129867	NM_011662, AK021122, NM_010171, NM_022430, NM_001161433, NM_145066, NM_009853, NM_001033290, NM_009855, NM_198862, NM_008479, NM_001077189, AK045020, NM_146187, NM_022427, NM_001008700, NM_022320, NM_010185, NM_011659, NM_009452, NM_001081211, NM_007722, NM_018797, AK078273, NM_009843, NM_134250, NM_025335, NM_010177, NM_011999, NM_008985, NM_021887, NM_053110, NM_010045, NM_134158, NM_023596, NM…	1259	2174	16021	1.26432	0.319428	0.0621235	0.233268
UP_SEQ_FEATURE	topological domain:Cytoplasmic	259	17.9363	0.00144932	NM_011662, NM_001081328, AK021122, NM_010171, NM_022430, NM_019650, NM_001161433, NM_001007580, NM_145066, NM_009853, NM_009855, NM_001033290, NM_198862, NM_008479, NM_001077189, AK045020, NM_146187, NM_022427, AK040727, NM_001008700, NM_016862, NM_022320, NM_010185, NM_011659, NM_018788, NM_009452, NM_001081211, NM_007722, NM_001042699, NM_018797, AK078273, NM_009843, NM_025335, NM_134250, NM_01…	1259	2780	16021	1.18555	0.986397	0.415607	2.57433
UP_SEQ_FEATURE	transmembrane region	349	24.169	0.0511107	NM_011662, NM_001081328, NM_177730, AK021122, NM_010171, NM_022430, NM_023230, NM_019650, NM_001161433, NM_172883, NM_001007580, NM_145066, NM_009853, NM_009855, NM_001033290, NM_198862, NM_008479, NM_146187, NM_001077189, AK045020, NM_022427, AK040727, NM_001008700, NM_016862, NM_029021, NM_022320, NM_010185, AF000427, NM_018788, NM_011659, NM_025480, NM_009452, NM_001081211, NM_146099, NM_00772…	1259	4113	16021	1.07977	1	0.994381	61.0692
SP_PIR_KEYWORDS	transmembrane	376	26.0388	0.574376	NM_001081328, NM_177730, NM_010171, NM_019650, NM_001161433, NM_198862, NM_008479, AK045020, NM_146187, NM_146472, NM_001008700, NM_016862, NM_010185, NM_025480, NM_146099, NM_007722, AK078273, NM_134250, NM_025335, NM_010177, NM_027476, NM_019631, NM_134164, NM_016972, NM_146064, NM_010045, NM_134158, NM_023596, NM_010188, NM_010187, NM_016770, NM_028855, NM_146491, NM_175188, NM_146069, NM_0254…	1288	5237	17854	0.995233	1	0.940794	99.9995
GOTERM_CC_FAT	GO:0031224~intrinsic to membrane	412	28.5319	0.979214	NM_027450, NM_001081328, NM_177730, NM_010171, NM_019650, NM_001161433, NM_198862, NM_008479, AK045020, NM_146187, NM_146472, NM_001008700, NM_016862, NM_010185, NM_146851, NM_025480, NM_146099, NM_007722, AK078273, NM_134250, NM_025335, NM_010177, NM_027476, NM_019631, NM_134164, NM_016972, NM_146064, NM_010045, NM_134158, NM_023596, NM_010188, NM_010187, NM_015774, NM_016770, NM_146491, NM_0288…	932	5914	12504	0.93465	1	0.999914	100
GOTERM_CC_FAT	GO:0016021~integral to membrane	396	27.4238	0.981877	NM_001081328, NM_177730, NM_010171, NM_019650, NM_001161433, NM_198862, NM_008479, AK045020, NM_146187, NM_146472, NM_001008700, NM_016862, NM_010185, NM_146851, NM_025480, NM_146099, NM_007722, AK078273, NM_134250, NM_025335, NM_010177, NM_027476, NM_019631, NM_134164, NM_016972, NM_146064, NM_010045, NM_134158, NM_023596, NM_010188, NM_010187, NM_015774, NM_016770, NM_028855, NM_146491, NM_1751…	932	5709	12504	0.930611	1	0.999932	100
Annotation Cluster 27	Enrichment Score: 1.8222595052337094
Category	Term	Count	%	PValue	Genes	List Total	Pop Hits	Pop Total	Fold Enrichment	Bonferroni	Benjamini	FDR
SP_PIR_KEYWORDS	ribosome biogenesis	11	0.761773	0.00113845	NM_026483, NM_177325, NM_025910, AK010555, NM_026631, NM_028632, NM_021312, NM_001081094, NM_030132, NM_172713, NM_023536, NM_018868	1288	45	17854	3.38844	0.43615	0.0269153	1.62833
GOTERM_BP_FAT	GO:0042254~ribosome biogenesis	19	1.31579	0.00141389	AK013825, AK010555, NM_028632, NM_021312, NM_026631, NM_144826, NM_172713, AK164904, NM_138747, NM_018868, NM_026483, NM_177325, NM_025910, NM_026464, NM_028244, NM_001081094, NM_025310, NM_133787, NM_030132, NM_023536	1007	112	13588	2.28908	0.986158	0.0748683	2.51788
GOTERM_BP_FAT	GO:0022613~ribonucleoprotein complex biogenesis	20	1.38504	0.00582746	AK013825, AK010555, NM_028632, NM_021312, NM_026631, NM_144826, NM_172713, AK164904, NM_138747, NM_018868, NM_026483, NM_177325, NM_025910, NM_026464, AK015056, NM_028244, NM_001081094, NM_025310, NM_133787, NM_030132, NM_023536	1007	137	13588	1.96986	1	0.17835	9.99795
GOTERM_BP_FAT	GO:0034660~ncRNA metabolic process	26	1.80055	0.00777038	AK013825, NM_001013376, NM_021308, NM_053092, NM_026631, NM_144826, NM_027350, NM_138747, NM_028784, NM_008715, NM_028244, NM_033074, NM_025310, AK077437, NM_180678, NM_025748, NM_134151, NM_010792, NM_177374, NM_028632, NM_021312, NM_175113, NM_026483, NM_025936, NM_026464, NM_030132	1007	202	13588	1.73679	1	0.206534	13.1159
GOTERM_BP_FAT	GO:0006364~rRNA processing	11	0.761773	0.0453943	AK013825, NM_026483, NM_026464, NM_028244, NM_026631, NM_028632, NM_021312, NM_144826, NM_025310, NM_030132, NM_138747	1007	74	13588	2.0058	1	0.52458	56.7126
GOTERM_BP_FAT	GO:0016072~rRNA metabolic process	11	0.761773	0.0490582	AK013825, NM_026483, NM_026464, NM_028244, NM_026631, NM_028632, NM_021312, NM_144826, NM_025310, NM_030132, NM_138747	1007	75	13588	1.97905	1	0.545437	59.6113
GOTERM_BP_FAT	GO:0034470~ncRNA processing	17	1.17729	0.124685	AK013825, NM_025748, NM_001013376, NM_010792, NM_028632, NM_021312, NM_026631, NM_177374, NM_144826, NM_175113, NM_138747, NM_026483, NM_008715, NM_026464, NM_028244, NM_025310, NM_030132	1007	158	13588	1.45184	1	0.765213	90.93
SP_PIR_KEYWORDS	rrna processing	8	0.554017	0.13054	NM_026483, NM_026464, NM_026631, NM_028632, NM_021312, NM_144826, NM_025310, NM_030132	1288	59	17854	1.87957	1	0.603788	86.6822
Annotation Cluster 28	Enrichment Score: 1.791503594246647
Category	Term	Count	%	PValue	Genes	List Total	Pop Hits	Pop Total	Fold Enrichment	Bonferroni	Benjamini	FDR
GOTERM_BP_FAT	GO:0015807~L-amino acid transport	7	0.484765	0.00190238	NM_010414, NM_153139, NM_011404, NM_012000, NM_016984, NM_016972, NM_013612	1007	19	13588	4.97131	0.996849	0.0901076	3.37376
GOTERM_BP_FAT	GO:0043090~amino acid import	3	0.207756	0.0471082	NM_010414, NM_012000, NM_013612	1007	5	13588	8.09613	1	0.532451	58.0922
GOTERM_BP_FAT	GO:0043092~L-amino acid import	3	0.207756	0.0471082	NM_010414, NM_012000, NM_013612	1007	5	13588	8.09613	1	0.532451	58.0922
Annotation Cluster 29	Enrichment Score: 1.7900579718989378
Category	Term	Count	%	PValue	Genes	List Total	Pop Hits	Pop Total	Fold Enrichment	Bonferroni	Benjamini	FDR
GOTERM_BP_FAT	GO:0046907~intracellular transport	50	3.4626	0.00171878	NM_026097, NM_145985, NM_026155, NM_016714, NM_001035854, NM_019650, NM_018753, AK012844, NM_183027, NM_144798, NM_010864, NM_175550, NM_009681, AK084305, NM_023579, NM_010481, NM_025927, NM_016897, NM_007523, AK040727, NM_016862, NM_026554, NM_178069, NM_013612, NM_016810, NM_028198, NM_009028, NM_020258, NM_031395, NM_010414, NM_008413, NM_029505, NM_153138, NM_018868, NM_147201, NM_001037744, …	1007	431	13588	1.56538	0.994504	0.0858131	3.05291
GOTERM_BP_FAT	GO:0045184~establishment of protein localization	68	4.70914	0.00425859	NM_026097, NM_016714, NM_026155, NM_145985, NM_173413, NM_001035854, NM_019650, NM_018753, AK012844, NM_183027, AK084305, NM_011228, NM_175550, NM_009681, NM_019549, NM_027840, NM_023126, NM_023579, NM_010481, NM_026405, NM_025927, NM_016897, NM_016862, NM_008917, NM_030685, NM_145509, AK088223, NM_178069, NM_013612, NM_016810, NM_028198, NM_031159, NM_172162, NM_009028, NM_019788, NM_175358, NM_…	1007	656	13588	1.39872	0.999998	0.150761	7.40342
GOTERM_BP_FAT	GO:0006913~nucleocytoplasmic transport	16	1.10803	0.00448933	NM_008413, NM_010414, NM_016714, NM_026554, AK012844, NM_178069, NM_013612, NM_018868, NM_028198, NM_178716, NM_023579, NM_010481, NM_016776, NM_008466, NM_009028, NM_001040111, NM_133787	1007	96	13588	2.24892	0.999999	0.156449	7.78939
GOTERM_BP_FAT	GO:0008104~protein localization	76	5.26316	0.00475119	NM_026097, NM_016714, NM_026155, NM_145985, NM_173413, NM_001035854, NM_030106, NM_019650, NM_018753, NM_027411, AK012844, NM_183027, AK084305, NM_009681, NM_011228, NM_175550, NM_023126, NM_019549, NM_027840, NM_023579, NM_033603, NM_010481, NM_026405, NM_025927, NM_016897, NM_016862, NM_008917, NM_030685, NM_145509, AK088223, NM_178069, NM_013612, NM_016810, NM_028198, NM_031159, NM_172162, NM_…	1007	753	13588	1.3619	0.999999	0.16294	8.22558
GOTERM_BP_FAT	GO:0051169~nuclear transport	16	1.10803	0.00546361	NM_008413, NM_010414, NM_016714, NM_026554, AK012844, NM_178069, NM_013612, NM_018868, NM_028198, NM_178716, NM_023579, NM_010481, NM_016776, NM_008466, NM_009028, NM_001040111, NM_133787	1007	98	13588	2.20303	1	0.173447	9.40242
GOTERM_BP_FAT	GO:0015031~protein transport	66	4.57064	0.00786787	NM_026097, NM_016714, NM_026155, NM_145985, NM_173413, NM_001035854, NM_019650, NM_018753, AK012844, NM_183027, AK084305, NM_011228, NM_175550, NM_009681, NM_019549, NM_027840, NM_023126, NM_023579, NM_010481, NM_026405, NM_025927, NM_016897, NM_016862, NM_008917, NM_030685, NM_145509, AK088223, NM_178069, NM_013612, NM_016810, NM_028198, NM_031159, NM_009028, NM_019788, NM_031395, NM_010414, NM_…	1007	651	13588	1.36801	1	0.205271	13.2697
GOTERM_BP_FAT	GO:0034613~cellular protein localization	35	2.42382	0.00816528	NM_031395, NM_026097, NM_008413, NM_010414, NM_026155, NM_145985, NM_001035854, NM_029505, NM_018753, NM_019650, AK012844, NM_027411, NM_183027, NM_018868, NM_001037744, NM_009681, NM_175550, NM_178716, NM_023579, NM_010481, NM_021451, NM_001040111, NM_025927, NM_016676, NM_016897, NM_007544, NM_016862, NM_013898, NM_013899, NM_013612, NM_016810, NM_028198, NM_008466, NM_009028, NM_011157, NM_026…	1007	299	13588	1.57951	1	0.21038	13.7371
GOTERM_BP_FAT	GO:0070727~cellular macromolecule localization	35	2.42382	0.00899014	NM_031395, NM_026097, NM_008413, NM_010414, NM_026155, NM_145985, NM_001035854, NM_029505, NM_018753, NM_019650, AK012844, NM_027411, NM_183027, NM_018868, NM_001037744, NM_009681, NM_175550, NM_178716, NM_023579, NM_010481, NM_021451, NM_001040111, NM_025927, NM_016676, NM_016897, NM_007544, NM_016862, NM_013898, NM_013899, NM_013612, NM_016810, NM_028198, NM_008466, NM_009028, NM_011157, NM_026…	1007	301	13588	1.56902	1	0.219911	15.021
GOTERM_BP_FAT	GO:0006886~intracellular protein transport	32	2.21607	0.0130367	NM_031395, NM_026097, NM_008413, NM_010414, NM_145985, NM_026155, NM_001035854, NM_029505, NM_019650, NM_018753, AK012844, NM_183027, NM_018868, NM_001037744, NM_009681, NM_175550, NM_178716, NM_023579, NM_010481, NM_001040111, NM_025927, NM_016676, NM_016897, NM_007544, NM_016862, NM_013898, NM_013899, NM_013612, NM_016810, NM_028198, NM_008466, NM_009028, NM_026887	1007	276	13588	1.56447	1	0.264875	21.0622
GOTERM_BP_FAT	GO:0017038~protein import	13	0.900277	0.0171258	NM_010414, NM_008413, NM_007544, NM_013898, NM_013899, AK012844, NM_013612, NM_018868, NM_001037744, NM_178716, NM_023579, NM_008466, NM_009028, NM_001040111	1007	82	13588	2.13922	1	0.309679	26.7534
GOTERM_BP_FAT	GO:0033365~protein localization in organelle	14	0.969529	0.0262966	NM_010414, NM_008413, NM_007544, NM_013898, NM_013899, AK012844, NM_013612, NM_018868, NM_001037744, NM_178716, NM_023579, NM_008466, NM_009028, NM_001040111, NM_011157	1007	97	13588	1.94752	1	0.399625	38.14
SP_PIR_KEYWORDS	protein transport	45	3.11634	0.0341927	NM_016714, NM_173413, NM_145985, NM_001035854, NM_139303, NM_029505, NM_019650, NM_023348, AK012844, NM_024225, NM_183027, NM_207214, NM_011699, NM_024436, NM_130796, NM_001037744, NM_001001335, NM_009681, NM_175550, AK084305, NM_027840, NM_023126, NM_178716, NM_023579, NM_016777, NM_016676, NM_133787, NM_016897, NM_019661, NM_001081344, NM_016862, NM_030685, NM_013898, NM_145509, NM_013899, AK08…	1288	461	17854	1.3531	1	0.340757	39.4333
GOTERM_BP_FAT	GO:0006605~protein targeting	17	1.17729	0.0366814	NM_008413, NM_010414, NM_026155, NM_007544, NM_013898, NM_013899, NM_018753, AK012844, NM_013612, NM_018868, NM_001037744, NM_028198, NM_178716, NM_023579, NM_010481, NM_008466, NM_009028, NM_001040111	1007	133	13588	1.72474	1	0.477797	49.0107
GOTERM_BP_FAT	GO:0006606~protein import into nucleus	9	0.623269	0.0527329	NM_008413, NM_010414, NM_178716, NM_023579, NM_008466, NM_009028, NM_001040111, AK012844, NM_018868, NM_013612	1007	56	13588	2.16861	1	0.557497	62.3336
GOTERM_BP_FAT	GO:0051170~nuclear import	9	0.623269	0.0626255	NM_008413, NM_010414, NM_178716, NM_023579, NM_008466, NM_009028, NM_001040111, AK012844, NM_018868, NM_013612	1007	58	13588	2.09383	1	0.600871	68.8269
GOTERM_BP_FAT	GO:0034504~protein localization in nucleus	9	0.623269	0.0794996	NM_008413, NM_010414, NM_178716, NM_023579, NM_008466, NM_009028, NM_001040111, AK012844, NM_018868, NM_013612	1007	61	13588	1.99085	1	0.655726	77.5307
GOTERM_BP_FAT	GO:0000060~protein import into nucleus, translocation	3	0.207756	0.389203	NM_008413, NM_001040111, NM_013612	1007	18	13588	2.24892	1	0.968573	99.9862
Annotation Cluster 30	Enrichment Score: 1.7662267374876244
Category	Term	Count	%	PValue	Genes	List Total	Pop Hits	Pop Total	Fold Enrichment	Bonferroni	Benjamini	FDR
GOTERM_BP_FAT	GO:0048002~antigen processing and presentation of peptide antigen	11	0.761773	0.000157137	NM_010380, NM_010394, NM_001001892, NM_010392, NM_010185, XM_992322, NM_019449, BC042572, NM_023065, NM_013612, NM_023124, J05020, M14215, U89424, NM_013819, NM_010188, NM_001077189, NM_010187	1007	35	13588	4.24083	0.37835	0.0143021	0.282836
GOTERM_BP_FAT	GO:0002478~antigen processing and presentation of exogenous peptide antigen	7	0.484765	0.00548467	J05020, NM_001001892, M14215, NM_010185, NM_019449, U89424, NM_023065, NM_013819, NM_010188, NM_010187, NM_001077189	1007	23	13588	4.10673	1	0.172259	9.43699
GOTERM_BP_FAT	GO:0019884~antigen processing and presentation of exogenous antigen	7	0.484765	0.014919	J05020, NM_001001892, M14215, NM_010185, NM_019449, U89424, NM_023065, NM_013819, NM_010188, NM_010187, NM_001077189	1007	28	13588	3.37339	1	0.287752	23.732
GOTERM_BP_FAT	GO:0019886~antigen processing and presentation of exogenous peptide antigen via MHC class II	4	0.277008	0.110078	J05020, NM_010185, NM_019449, U89424, NM_023065, NM_010187, NM_001077189	1007	16	13588	3.37339	1	0.737179	87.7776
GOTERM_BP_FAT	GO:0002495~antigen processing and presentation of peptide antigen via MHC class II	4	0.277008	0.110078	J05020, NM_010185, NM_019449, U89424, NM_023065, NM_010187, NM_001077189	1007	16	13588	3.37339	1	0.737179	87.7776
GOTERM_BP_FAT	GO:0002504~antigen processing and presentation of peptide or polysaccharide antigen via MHC class II	4	0.277008	0.162208	J05020, NM_010185, NM_019449, U89424, NM_023065, NM_010187, NM_001077189	1007	19	13588	2.84075	1	0.833135	95.8823
Annotation Cluster 31	Enrichment Score: 1.7530867914747352
Category	Term	Count	%	PValue	Genes	List Total	Pop Hits	Pop Total	Fold Enrichment	Bonferroni	Benjamini	FDR
SP_PIR_KEYWORDS	serine proteinase	12	0.831025	0.000175368	NM_010371, AK053476, NM_010115, NM_010639, NM_009355, NM_008872, NM_009780, NM_008693, AK031598, NM_013542, NM_009778, NM_010640, NM_010374	1288	43	17854	3.86841	0.0844388	0.00676303	0.252453
SP_PIR_KEYWORDS	zymogen	30	2.07756	0.000222119	NM_011175, NM_011187, NM_010371, NM_008608, AK053476, NM_021362, NM_010115, NM_010639, NM_010809, NM_008693, NM_028784, NM_001033339, NM_012054, NM_008196, NM_021412, NM_007798, NM_020268, NM_008611, AK152985, NM_007972, NM_011178, NM_019471, NM_022325, U49929, NM_009812, NM_009982, NM_008872, NM_009985, NM_001024139, NM_013542, NM_010640, NM_010374	1288	199	17854	2.08972	0.105722	0.00742154	0.319653
GOTERM_MF_FAT	GO:0004175~endopeptidase activity	48	3.3241	0.00172064	NM_011175, NM_011966, NM_010115, NM_010639, NM_008196, AK003167, NM_007972, NM_001113356, NM_022325, NM_019471, NM_007403, NM_009355, NM_009982, NM_009613, NM_001042710, NM_009985, NM_013542, NM_023258, AK040662, NM_023544, NM_011187, NM_010371, NM_008608, AK053476, NM_021362, NM_020610, AK090125, NM_153197, NM_010809, NM_183103, NM_008693, NM_001033339, AK031598, NM_010915, NM_021412, NM_0011107…	957	421	13288	1.58309	0.801179	0.116848	2.66261
UP_SEQ_FEATURE	propeptide:Activation peptide	15	1.03878	0.00277432	NM_022325, NM_019471, NM_010115, NM_010809, NM_010639, NM_008693, NM_028784, NM_008196, NM_013542, NM_007798, NM_020268, NM_008611, NM_010640, NM_007972, NM_011157	1259	78	16021	2.44715	0.999734	0.496402	4.87293
GOTERM_MF_FAT	GO:0070011~peptidase activity, acting on L-amino acid peptides	61	4.22438	0.00631839	NM_011175, NM_011966, NM_010115, NM_010639, NM_008196, NM_033607, NM_176972, AK003167, NM_007972, NM_001113356, NM_022325, NM_019471, NM_007403, NM_009355, NM_009982, NM_001042710, NM_009613, NM_009985, NM_019429, NM_013542, NM_023258, AK040662, NM_027604, NM_023544, NM_010371, NM_011187, NM_008608, NM_021362, AK053476, NM_133213, AK090125, NM_020610, NM_153197, NM_010809, NM_183103, NM_008693, A…	957	603	13288	1.40462	0.997382	0.295123	9.45546
UP_SEQ_FEATURE	domain:Peptidase S1	17	1.17729	0.0128927	NM_011178, NM_010371, AK053476, NM_010115, NM_023143, NM_010639, NM_009355, NM_008872, NM_001042710, NM_008693, AK031598, NM_008196, NM_010915, NM_013542, NM_020268, NM_010640, NM_010374, NM_007972, NM_001113356	1259	111	16021	1.9489	1	0.89583	20.8117
INTERPRO	IPR001314:Peptidase S1A, chymotrypsin	18	1.24654	0.0245658	NM_011178, NM_010371, AK053476, NM_010115, NM_023143, NM_010639, NM_009355, NM_008872, NM_001042710, NM_183103, NM_008693, AK031598, NM_008196, NM_010915, NM_013542, NM_020268, NM_010640, NM_010374, NM_007972, NM_001113356	1259	143	17763	1.77593	1	0.805792	34.4129
PIR_SUPERFAMILY	PIRSF001135:trypsin	11	0.761773	0.036031	NM_010371, NM_008196, NM_010915, NM_010115, NM_013542, NM_009355, NM_020268, NM_010640, NM_010374, NM_183103, NM_008693	633	68	8136	2.07917	1	0.967564	42.2106
INTERPRO	IPR018114:Peptidase S1/S6, chymotrypsin/Hap, active site	18	1.24654	0.0387728	NM_011178, NM_010371, AK053476, NM_010115, NM_023143, NM_010639, NM_009355, NM_008872, NM_001042710, NM_183103, NM_008693, AK031598, NM_008196, NM_010915, NM_013542, NM_020268, NM_010640, NM_010374, NM_007972, NM_001113356	1259	151	17763	1.68185	1	0.873702	48.8598
INTERPRO	IPR001254:Peptidase S1 and S6, chymotrypsin/Hap	18	1.24654	0.0581559	NM_011178, NM_010371, AK053476, NM_010115, NM_023143, NM_010639, NM_009355, NM_008872, NM_001042710, NM_183103, NM_008693, AK031598, NM_008196, NM_010915, NM_013542, NM_020268, NM_010640, NM_010374, NM_007972, NM_001113356	1259	159	17763	1.59722	1	0.891458	63.7979
GOTERM_MF_FAT	GO:0004252~serine-type endopeptidase activity	20	1.38504	0.0867714	NM_011178, NM_010371, AK053476, NM_010115, NM_008871, NM_023143, NM_010639, NM_009355, NM_008872, NM_001042710, NM_183103, NM_008693, AK031598, NM_008196, NM_010915, NM_013542, NM_020268, NM_010640, NM_008611, AK040662, NM_010374, NM_007972, NM_001113356	957	189	13288	1.46932	1	0.817832	75.8871
UP_SEQ_FEATURE	active site:Charge relay system	22	1.52355	0.0975918	NM_016770, NM_011178, NM_010371, NM_018811, AK053476, NM_134102, NM_010115, NM_023143, NM_010639, NM_008872, NM_001042710, NM_013737, NM_019429, NM_008693, AK031598, NM_008196, NM_013542, NM_020268, NM_010640, NM_010720, NM_008490, NM_010374, NM_007972, NM_001113356	1259	198	16021	1.41391	1	0.999832	84.2215
SMART	SM00020:Tryp_SPc	18	1.24654	0.0992304	NM_011178, NM_010371, AK053476, NM_010115, NM_023143, NM_010639, NM_009355, NM_008872, NM_001042710, NM_183103, NM_008693, AK031598, NM_008196, NM_010915, NM_013542, NM_020268, NM_010640, NM_010374, NM_007972, NM_001113356	699	159	9131	1.47882	1	0.851281	75.4263
GOTERM_MF_FAT	GO:0008236~serine-type peptidase activity	21	1.45429	0.129126	NM_011178, NM_010371, AK053476, NM_010115, NM_008871, NM_023143, NM_010639, NM_009355, NM_008872, NM_001042710, NM_183103, NM_019429, NM_008693, AK031598, NM_008196, NM_010915, NM_013542, NM_020268, NM_010640, NM_008611, AK040662, NM_010374, NM_007972, NM_001113356	957	212	13288	1.37541	1	0.876524	88.5435
GOTERM_MF_FAT	GO:0017171~serine hydrolase activity	21	1.45429	0.133442	NM_011178, NM_010371, AK053476, NM_010115, NM_008871, NM_023143, NM_010639, NM_009355, NM_008872, NM_001042710, NM_183103, NM_019429, NM_008693, AK031598, NM_008196, NM_010915, NM_013542, NM_020268, NM_010640, NM_008611, AK040662, NM_010374, NM_007972, NM_001113356	957	213	13288	1.36895	1	0.869392	89.4017
SP_PIR_KEYWORDS	Serine protease	16	1.10803	0.203896	NM_011178, NM_010371, AK053476, NM_010115, NM_023143, NM_010639, NM_008872, NM_001042710, NM_019429, NM_008693, AK031598, NM_008196, NM_013542, NM_020268, NM_010640, NM_010374, NM_001113356, NM_007972	1288	164	17854	1.35237	1	0.720403	96.2612
Annotation Cluster 32	Enrichment Score: 1.738354161161205
Category	Term	Count	%	PValue	Genes	List Total	Pop Hits	Pop Total	Fold Enrichment	Bonferroni	Benjamini	FDR
GOTERM_BP_FAT	GO:0016477~cell migration	30	2.07756	0.00612417	NM_007697, NM_009912, NM_008608, AK053476, NM_011347, NM_009847, NM_027514, NM_013749, NM_008900, AK014446, J05020, NM_001082960, NM_001102565, AK031551, NM_009151, NM_010188, NM_008337, NM_007687, NM_009114, AY057898, NM_008500, NM_009370, NM_010185, NM_001005477, NM_008872, NM_022305, NM_031161, NM_008401, NM_007782, NM_009551, NM_207176, NM_021704, M14215, AK082760, NM_053073	1007	240	13588	1.68669	1	0.184704	10.4808
GOTERM_BP_FAT	GO:0051674~localization of cell	32	2.21607	0.019047	NM_007697, NM_009912, NM_008608, AK053476, NM_011347, NM_009847, NM_027514, NM_013749, NM_008900, AK014446, J05020, NM_001082960, NM_001102565, AK031551, NM_009151, NM_144921, NM_010188, NM_008337, NM_007687, NM_009114, AY057898, NM_008500, NM_009370, NM_010185, NM_001005477, NM_008872, NM_007390, NM_022305, NM_031161, NM_008401, NM_007782, NM_009551, NM_207176, NM_021704, M14215, AK082760, NM_05…	1007	284	13588	1.5204	1	0.330479	29.2913
GOTERM_BP_FAT	GO:0048870~cell motility	32	2.21607	0.019047	NM_007697, NM_009912, NM_008608, AK053476, NM_011347, NM_009847, NM_027514, NM_013749, NM_008900, AK014446, J05020, NM_001082960, NM_001102565, AK031551, NM_009151, NM_144921, NM_010188, NM_008337, NM_007687, NM_009114, AY057898, NM_008500, NM_009370, NM_010185, NM_001005477, NM_008872, NM_007390, NM_022305, NM_031161, NM_008401, NM_007782, NM_009551, NM_207176, NM_021704, M14215, AK082760, NM_05…	1007	284	13588	1.5204	1	0.330479	29.2913
GOTERM_BP_FAT	GO:0006928~cell motion	37	2.56233	0.0501054	NM_007697, NM_009912, NM_008608, AK053476, NM_011347, NM_009847, NM_027514, NM_010118, NM_013749, NM_008900, AK014446, J05020, NM_001082960, NM_001102565, AK031551, NM_007547, NM_009151, NM_144921, NM_010188, NM_008337, NM_007687, NM_009114, AY057898, NM_008500, NM_009370, NM_207654, NM_010185, NM_001005477, NM_008872, NM_007390, NM_022305, NM_019732, NM_031161, NM_008815, NM_008401, NM_007782, N…	1007	367	13588	1.36038	1	0.549512	60.4054
Annotation Cluster 33	Enrichment Score: 1.7334033718585131
Category	Term	Count	%	PValue	Genes	List Total	Pop Hits	Pop Total	Fold Enrichment	Bonferroni	Benjamini	FDR
GOTERM_BP_FAT	GO:0070227~lymphocyte apoptosis	6	0.415512	0.00112295	AF054581, AK013825, NM_007523, NM_008367, NM_207680, NM_001146708, AK168113, NM_010849	1007	12	13588	6.74677	0.966588	0.0632717	2.0047
GOTERM_BP_FAT	GO:0002260~lymphocyte homeostasis	8	0.554017	0.00537496	AF054581, AK013825, NM_007523, U49929, NM_008367, NM_207680, NM_001146708, U86587, NM_011386, AK168113	1007	30	13588	3.59828	1	0.172686	9.25675
GOTERM_BP_FAT	GO:0001776~leukocyte homeostasis	9	0.623269	0.00686615	AF054581, AK013825, NM_008337, NM_007523, U49929, NM_008367, NM_207680, NM_001146708, U86587, NM_011386, AK168113	1007	39	13588	3.1139	1	0.189839	11.6777
GOTERM_BP_FAT	GO:0048872~homeostasis of number of cells	16	1.10803	0.0193643	AK013825, NM_008337, NM_008372, NM_007523, U49929, M18209, NM_008367, NM_207680, NM_001146708, NM_008225, NM_011386, AK168113, NM_008541, AF054581, NM_022655, AK084305, NM_011541, U86587, NM_001033543	1007	113	13588	1.91059	1	0.333121	29.7024
GOTERM_BP_FAT	GO:0043029~T cell homeostasis	5	0.34626	0.0396234	AF054581, AK013825, U49929, NM_008367, NM_207680, NM_001146708, AK168113	1007	18	13588	3.74821	1	0.493102	51.7455
GOTERM_BP_FAT	GO:0070231~T cell apoptosis	3	0.207756	0.0672488	AF054581, AK013825, NM_008367, NM_001146708, AK168113	1007	6	13588	6.74677	1	0.611069	71.4847
GOTERM_BP_FAT	GO:0006924~activation-induced cell death of T cells	3	0.207756	0.0672488	AF054581, AK013825, NM_008367, NM_001146708, AK168113	1007	6	13588	6.74677	1	0.611069	71.4847
GOTERM_BP_FAT	GO:0001782~B cell homeostasis	4	0.277008	0.0944069	NM_007523, U49929, NM_207680, U86587	1007	15	13588	3.59828	1	0.703133	83.2587
Annotation Cluster 34	Enrichment Score: 1.7225902132038122
Category	Term	Count	%	PValue	Genes	List Total	Pop Hits	Pop Total	Fold Enrichment	Bonferroni	Benjamini	FDR
GOTERM_BP_FAT	GO:0019882~antigen processing and presentation	19	1.31579	5.54654e-05	NM_010394, AB359227, NM_011171, NM_010393, NM_010392, XM_992322, NM_023065, NM_001143689, NM_023124, J05020, U89424, NM_013819, NM_008199, NM_010188, NM_010187, NM_001077189, NM_008337, NM_010380, BC145670, NM_001001892, NM_010185, NM_019449, BC042572, NM_010400, NM_013612, M14215	1007	87	13588	2.94687	0.154466	0.00643258	0.0999201
GOTERM_BP_FAT	GO:0048002~antigen processing and presentation of peptide antigen	11	0.761773	0.000157137	NM_010380, NM_010394, NM_001001892, NM_010392, NM_010185, XM_992322, NM_019449, BC042572, NM_023065, NM_013612, NM_023124, J05020, M14215, U89424, NM_013819, NM_010188, NM_001077189, NM_010187	1007	35	13588	4.24083	0.37835	0.0143021	0.282836
KEGG_PATHWAY	mmu04940:Type I diabetes mellitus	14	0.969529	0.00138822	NM_008337, NM_010380, NM_010477, NM_008985, NM_010394, NM_001001892, NM_010392, NM_001146708, XM_992322, BC042572, NM_010735, NM_023124, NM_013542, NM_010177, NM_009855, NM_013819, NM_008199	468	63	5738	2.7246	0.220158	0.0306049	1.695
PIR_SUPERFAMILY	PIRSF001990:class I histocompatibility antigen	8	0.554017	0.00177234	NM_010380, NM_023124, NM_010394, NM_010393, NM_001001892, NM_010392, XM_992322, BC042572, NM_001143689, NM_013819, NM_008199	633	24	8136	4.28436	0.686556	0.686556	2.61599
INTERPRO	IPR001039:MHC class I, alpha chain, alpha1 and alpha2	10	0.692521	0.00193058	NM_010380, BC145670, AB359227, NM_010394, NM_010393, NM_010392, NM_001001892, XM_992322, BC042572, NM_001143689, NM_023124, NM_013819, NM_008199	1259	41	17763	3.44117	0.967865	0.268406	3.22395
INTERPRO	IPR011161:MHC class I-like antigen recognition	11	0.761773	0.00197871	NM_010380, BC145670, NM_011171, NM_010394, NM_010393, NM_010392, NM_001001892, XM_992322, BC042572, NM_001143689, NM_010400, NM_023124, NM_013819, NM_008199	1259	49	17763	3.16729	0.970507	0.25445	3.30305
GOTERM_CC_FAT	GO:0042612~MHC class I protein complex	10	0.692521	0.00322007	NM_010380, BC145670, AB359227, NM_010394, NM_010393, NM_010392, NM_001001892, XM_992322, BC042572, NM_001143689, NM_023124, NM_013819, NM_008199	932	42	12504	3.19436	0.758072	0.132302	4.45852
KEGG_PATHWAY	mmu05330:Allograft rejection	12	0.831025	0.0062724	NM_008337, NM_010380, NM_010394, NM_001001892, NM_010392, NM_001146708, XM_992322, BC042572, NM_023124, NM_013542, NM_010177, NM_009855, NM_013819, NM_008199, NM_010548	468	58	5738	2.53669	0.675768	0.106518	7.45095
GOTERM_BP_FAT	GO:0002474~antigen processing and presentation of peptide antigen via MHC class I	6	0.415512	0.00642689	NM_010380, NM_023124, J05020, NM_010394, NM_001001892, NM_010392, M14215, NM_010185, XM_992322, BC042572, NM_010188	1007	17	13588	4.76243	1	0.183859	10.971
GOTERM_CC_FAT	GO:0042611~MHC protein complex	10	0.692521	0.0136563	NM_010380, BC145670, AB359227, NM_010394, NM_010393, NM_010392, NM_001001892, XM_992322, BC042572, NM_001143689, NM_023124, NM_013819, NM_008199	932	52	12504	2.58006	0.997643	0.42306	17.6713
KEGG_PATHWAY	mmu05332:Graft-versus-host disease	11	0.761773	0.0173284	NM_008337, NM_010380, NM_010394, NM_010392, NM_001001892, NM_001146708, XM_992322, BC042572, NM_023124, NM_013542, NM_010177, NM_009855, NM_013819, NM_008199	468	58	5738	2.3253	0.956237	0.229525	19.355
UP_SEQ_FEATURE	region of interest:Alpha-3	4	0.277008	0.0283267	NM_010380, NM_023124, NM_010394, NM_001001892, NM_010392, XM_992322, BC042572	1259	9	16021	5.65563	1	0.979145	40.3527
KEGG_PATHWAY	mmu05320:Autoimmune thyroid disease	12	0.831025	0.0298388	NM_010380, NM_010394, NM_001001892, NM_010392, NM_001146708, XM_992322, BC042572, NM_023124, NM_013542, NM_009843, NM_010177, NM_009855, NM_013819, NM_008199, NM_010548	468	72	5738	2.04345	0.995584	0.287449	31.1188
SP_PIR_KEYWORDS	mhc i	4	0.277008	0.039817	NM_010380, NM_023124, NM_010394, NM_001001892, NM_010392, XM_992322, BC042572	1288	11	17854	5.04065	1	0.365024	44.3228
INTERPRO	IPR010579:MHC class I, alpha chain, C-terminal	3	0.207756	0.0433996	NM_010380, NM_023124, NM_010394, NM_001001892, NM_010392, XM_992322	1259	5	17763	8.46529	1	0.881559	52.8776
UP_SEQ_FEATURE	region of interest:Alpha-2	4	0.277008	0.0494657	NM_010380, NM_023124, NM_010394, NM_001001892, NM_010392, XM_992322, BC042572	1259	11	16021	4.62734	1	0.994391	59.8375
UP_SEQ_FEATURE	region of interest:Alpha-1	4	0.277008	0.0494657	NM_010380, NM_023124, NM_010394, NM_001001892, NM_010392, XM_992322, BC042572	1259	11	16021	4.62734	1	0.994391	59.8375
BIOCARTA	m_asbcellPathway:Antigen Dependent B Cell Activation	4	0.277008	0.0998034	NM_001146708, NM_009855, NM_010177, NM_010548	137	10	1171	3.41898	1	0.917679	72.9308
KEGG_PATHWAY	mmu04612:Antigen processing and presentation	12	0.831025	0.118833	NM_011175, NM_021378, NM_010380, NM_010394, NM_001001892, NM_010392, XM_992322, BC042572, NM_023065, NM_023124, NM_010735, NM_007798, NM_013819, NM_008300, NM_008199	468	91	5738	1.61679	1	0.529911	78.9194
INTERPRO	IPR003597:Immunoglobulin C1-set	10	0.692521	0.132115	NM_010380, NM_010394, NM_010393, NM_010392, NM_001001892, XM_992322, BC042572, NM_001143689, NM_023124, XM_001471956, NM_001002898, NM_007547, NM_013819, NM_008199	1259	83	17763	1.69986	1	0.97931	90.9545
KEGG_PATHWAY	mmu05416:Viral myocarditis	12	0.831025	0.140065	NM_010380, U49929, NM_009812, NM_007544, NM_010394, NM_001001892, NM_010392, XM_992322, U40827, BC042572, NM_023124, NM_009595, NM_009855, NM_013819, NM_008405, NM_008199	468	94	5738	1.56519	1	0.558911	84.3853
UP_SEQ_FEATURE	region of interest:Connecting peptide	5	0.34626	0.173522	NM_010380, NM_023124, NM_010394, NM_001001892, NM_021351, NM_010392, XM_992322, BC042572	1259	28	16021	2.27235	1	0.999965	96.7516
SMART	SM00407:IGc1	10	0.692521	0.181706	NM_010380, NM_010394, NM_010393, NM_010392, NM_001001892, XM_992322, BC042572, NM_001143689, NM_023124, XM_001471956, NM_001002898, NM_007547, NM_013819, NM_008199	699	83	9131	1.57385	1	0.932985	93.2331
INTERPRO	IPR003006:Immunoglobulin/major histocompatibility complex, conserved site	10	0.692521	0.25759	NM_010380, NM_010394, NM_010393, NM_010392, NM_001001892, XM_992322, BC042572, NM_001143689, NM_023124, NM_011426, NM_007547, NM_013819, NM_008199	1259	98	17763	1.43968	1	0.996219	99.3597
UP_SEQ_FEATURE	domain:Ig-like C1-type	4	0.277008	0.312727	NM_010380, NM_023124, NM_010394, NM_001001892, NM_010392, XM_992322, BC042572	1259	25	16021	2.03603	1	0.999999	99.8822
SP_PIR_KEYWORDS	heterodimer	5	0.34626	0.325511	NM_010380, NM_009114, AK078273, NM_001001892, BC042572	1288	40	17854	1.73273	1	0.82405	99.6572
Annotation Cluster 35	Enrichment Score: 1.686565722939119
Category	Term	Count	%	PValue	Genes	List Total	Pop Hits	Pop Total	Fold Enrichment	Bonferroni	Benjamini	FDR
GOTERM_BP_FAT	GO:0051048~negative regulation of secretion	7	0.484765	0.0124847	NM_001013365, NM_008381, NM_010442, NM_011659, NM_008350, NM_009452, NM_011157	1007	27	13588	3.49833	1	0.260379	20.2626
GOTERM_BP_FAT	GO:0051051~negative regulation of transport	12	0.831025	0.0162665	NM_153566, NM_001013365, NM_008381, NM_010442, AK021122, AF000427, NM_011659, NM_008350, NM_009452, NM_010734, NM_010735, NM_023544, NM_011157	1007	72	13588	2.24892	1	0.301973	25.5906
GOTERM_BP_FAT	GO:0051046~regulation of secretion	16	1.10803	0.0429173	NM_001013365, NM_008337, NM_008381, NM_010442, NM_019482, NM_010185, NM_030685, NM_007390, NM_011659, NM_022305, NM_008350, NM_019465, NM_009452, J05020, NM_001002842, NM_023258, NM_011157	1007	125	13588	1.72717	1	0.506294	54.6429
Annotation Cluster 36	Enrichment Score: 1.6377799336463459
Category	Term	Count	%	PValue	Genes	List Total	Pop Hits	Pop Total	Fold Enrichment	Bonferroni	Benjamini	FDR
GOTERM_BP_FAT	GO:0030335~positive regulation of cell migration	9	0.623269	0.00491245	NM_011580, NM_053214, NM_009929, NM_011347, NM_025846, NM_021704, NM_013913, NM_001077495, AK082760	1007	37	13588	3.28221	1	0.164295	8.49321
GOTERM_BP_FAT	GO:0051272~positive regulation of cell motion	9	0.623269	0.00935588	NM_011580, NM_053214, NM_009929, NM_011347, NM_025846, NM_021704, NM_013913, NM_001077495, AK082760	1007	41	13588	2.962	1	0.222472	15.5844
GOTERM_BP_FAT	GO:0040017~positive regulation of locomotion	9	0.623269	0.0142713	NM_011580, NM_053214, NM_009929, NM_011347, NM_025846, NM_021704, NM_013913, NM_001077495, AK082760	1007	44	13588	2.76004	1	0.28065	22.8231
GOTERM_BP_FAT	GO:0030334~regulation of cell migration	13	0.900277	0.0383898	NM_011580, NM_018811, NM_009915, NM_053214, NM_011347, NM_009929, NM_008480, NM_025846, NM_021704, NM_013913, NM_001077495, AK082760, AK047982	1007	92	13588	1.9067	1	0.485862	50.616
GOTERM_BP_FAT	GO:0051270~regulation of cell motion	14	0.969529	0.0522499	NM_011580, NM_018811, NM_053214, NM_009915, NM_011347, NM_009929, NM_022305, NM_008480, NM_025846, NM_021704, NM_013913, NM_001077495, AK082760, AK047982	1007	107	13588	1.76551	1	0.557694	61.986
GOTERM_BP_FAT	GO:0040012~regulation of locomotion	13	0.900277	0.113285	NM_011580, NM_018811, NM_009915, NM_053214, NM_011347, NM_009929, NM_008480, NM_025846, NM_021704, NM_013913, NM_001077495, AK082760, AK047982	1007	110	13588	1.59469	1	0.743897	88.5477
Annotation Cluster 37	Enrichment Score: 1.6350675780043078
Category	Term	Count	%	PValue	Genes	List Total	Pop Hits	Pop Total	Fold Enrichment	Bonferroni	Benjamini	FDR
GOTERM_BP_FAT	GO:0050707~regulation of cytokine secretion	7	0.484765	0.000453637	NM_008337, NM_019482, NM_023258, NM_011659, NM_019465, NM_009452, NM_011157	1007	15	13588	6.29699	0.746543	0.0321518	0.814457
GOTERM_BP_FAT	GO:0051048~negative regulation of secretion	7	0.484765	0.0124847	NM_001013365, NM_008381, NM_010442, NM_011659, NM_008350, NM_009452, NM_011157	1007	27	13588	3.49833	1	0.260379	20.2626
GOTERM_BP_FAT	GO:0050708~regulation of protein secretion	7	0.484765	0.0207363	NM_008337, NM_019482, NM_023258, NM_011659, NM_019465, NM_009452, NM_011157	1007	30	13588	3.14849	1	0.346501	31.4542
GOTERM_BP_FAT	GO:0050710~negative regulation of cytokine secretion	3	0.207756	0.0471082	NM_011659, NM_009452, NM_011157	1007	5	13588	8.09613	1	0.532451	58.0922
GOTERM_BP_FAT	GO:0050709~negative regulation of protein secretion	3	0.207756	0.0672488	NM_011659, NM_009452, NM_011157	1007	6	13588	6.74677	1	0.611069	71.4847
GOTERM_BP_FAT	GO:0051224~negative regulation of protein transport	3	0.207756	0.415908	NM_011659, NM_009452, NM_011157	1007	19	13588	2.13056	1	0.975816	99.9938
Annotation Cluster 38	Enrichment Score: 1.6264575249850381
Category	Term	Count	%	PValue	Genes	List Total	Pop Hits	Pop Total	Fold Enrichment	Bonferroni	Benjamini	FDR
INTERPRO	IPR003599:Immunoglobulin subtype	42	2.90859	0.000100174	NM_007697, NM_030710, NM_013660, NM_170758, NM_001169153, NM_027514, NM_008534, NM_177363, NM_030691, NM_019465, NM_008362, NM_176993, NM_010555, NM_007649, NM_010553, NM_134158, AK014446, XM_001471956, NM_011693, NM_018729, NM_133733, NM_001002898, NM_007547, NM_009855, NM_008479, NM_010188, NM_001005421, NM_008798, NM_010187, NM_001077189, NM_029612, XM_001473647, NM_021396, NM_021407, NM_01135…	1259	313	17763	1.8932	0.16324	0.0435764	0.169739
SMART	SM00409:IG	42	2.90859	0.000440751	NM_007697, NM_030710, NM_013660, NM_170758, NM_001169153, NM_027514, NM_008534, NM_177363, NM_030691, NM_019465, NM_008362, NM_176993, NM_010555, NM_007649, NM_010553, NM_134158, AK014446, XM_001471956, NM_011693, NM_018729, NM_133733, NM_001002898, NM_007547, NM_009855, NM_008479, NM_010188, NM_001005421, NM_008798, NM_010187, NM_001077189, NM_029612, XM_001473647, NM_021396, NM_021407, NM_01135…	699	313	9131	1.75286	0.127736	0.0445322	0.590301
UP_SEQ_FEATURE	domain:Ig-like V-type	15	1.03878	0.0326216	NM_021396, NM_170758, NM_001169153, NM_019465, NM_176993, NM_134158, NM_011426, NM_007547, NM_009843, NM_134250, NM_009855, NM_145437, NM_008479, NM_008798, NM_028728	1259	104	16021	1.83536	1	0.986054	44.9197
SP_PIR_KEYWORDS	Immunoglobulin domain	42	2.90859	0.0601633	NM_007697, NM_030710, NM_013660, NM_170758, NM_178611, NM_001169153, NM_027514, NM_008534, NM_030691, NM_019465, NM_008362, NM_176993, NM_010555, NM_007649, NM_010553, NM_134158, AK014446, NM_011693, NM_018729, NM_133733, NM_013532, NM_007547, NM_010743, NM_009855, NM_144539, NM_008479, NM_010188, NM_001005421, NM_008798, NM_010187, NM_001077189, NM_029612, NM_021396, NM_011352, NM_029084, NM_134…	1288	443	17854	1.31421	1	0.438967	59.11
INTERPRO	IPR013151:Immunoglobulin	18	1.24654	0.128204	NM_007697, NM_021396, NM_013660, NM_134103, NM_011093, NM_011090, NM_177363, NM_008362, NM_010555, NM_007649, NM_031174, NM_011426, NM_011693, M14215, NM_133733, NM_013532, NM_010743, NM_011089, NM_010188, NM_001077189, NM_010187	1259	178	17763	1.42673	1	0.979231	90.2378
INTERPRO	IPR007110:Immunoglobulin-like	51	3.53186	0.138913	NM_170758, NM_010394, NM_010393, NM_010392, NM_008534, NM_030691, NM_019465, NM_023124, AK014446, NM_013532, NM_009855, NM_013819, NM_008199, NM_008479, NM_001077189, NM_029612, NM_021396, NM_011352, NM_001001892, NM_134103, NM_009843, NM_134250, NM_013489, NM_007697, NM_030710, NM_013660, NM_178611, XM_992322, NM_027514, NM_001143689, NM_177363, NM_008362, NM_010555, NM_176993, NM_007649, NM_010…	1259	604	17763	1.19131	1	0.982249	92.0836
INTERPRO	IPR013783:Immunoglobulin-like fold	53	3.67036	0.179125	NM_019984, NM_170758, NM_010394, NM_010393, NM_010392, NM_001169153, NM_030691, NM_019465, NM_028784, NM_023124, AK014446, NM_013532, NM_009855, NM_013819, NM_008199, NM_008479, NM_001077189, NM_021396, NM_021407, NM_001001892, NM_134103, NM_177036, NM_009843, NM_134250, NM_145437, NM_007697, NM_013660, NM_178611, XM_992322, NM_027514, NM_001143689, NM_177363, NM_008362, NM_010555, NM_176993, NM_…	1259	644	17763	1.16113	1	0.991307	96.4819
INTERPRO	IPR013106:Immunoglobulin V-set	29	2.00831	0.352175	NM_007697, NM_030710, NM_170758, NM_001169153, NM_027514, NM_008534, NM_030691, NM_019465, NM_176993, NM_010555, NM_007649, NM_134158, AK014446, XM_001471956, NM_011693, NM_133733, NM_007547, NM_001002898, NM_010743, NM_009855, NM_008479, NM_001005421, NM_008798, XM_001473647, NM_029612, NM_021407, NM_177036, NM_011426, NM_009843, NM_134250, NM_145437	1259	364	17763	1.12405	1	0.998788	99.9365
Annotation Cluster 39	Enrichment Score: 1.594243492571735
Category	Term	Count	%	PValue	Genes	List Total	Pop Hits	Pop Total	Fold Enrichment	Bonferroni	Benjamini	FDR
GOTERM_BP_FAT	GO:0043068~positive regulation of programmed cell death	32	2.21607	0.00319272	NM_207680, NM_008367, NM_001146708, NM_001042558, NM_026531, AF054581, NM_007669, NM_133810, NM_021451, NM_010849, NM_010188, NM_007837, NM_007523, NM_010442, U49929, NM_007544, NM_009929, NM_009370, NM_019955, NM_001077705, AF000427, NM_022305, NM_019732, AK168113, NM_010734, NM_010735, NM_001033367, NM_026689, NM_009883, M14215, NM_013542, NM_011210, NM_023258, NM_010177, NM_010548, AK086764	1007	250	13588	1.72717	0.999937	0.125719	5.60062
GOTERM_BP_FAT	GO:0010942~positive regulation of cell death	32	2.21607	0.00360276	NM_207680, NM_008367, NM_001146708, NM_001042558, NM_026531, AF054581, NM_007669, NM_133810, NM_021451, NM_010849, NM_010188, NM_007837, NM_007523, NM_010442, U49929, NM_007544, NM_009929, NM_009370, NM_019955, NM_001077705, AF000427, NM_022305, NM_019732, AK168113, NM_010734, NM_010735, NM_001033367, NM_026689, NM_009883, M14215, NM_013542, NM_011210, NM_023258, NM_010177, NM_010548, AK086764	1007	252	13588	1.71347	0.999982	0.135474	6.29805
GOTERM_BP_FAT	GO:0043065~positive regulation of apoptosis	31	2.14681	0.00528273	NM_207680, NM_008367, NM_001146708, NM_026531, NM_001042558, AF054581, NM_133810, NM_021451, NM_010849, NM_010188, NM_007837, NM_007523, NM_010442, U49929, NM_007544, NM_009929, NM_009370, NM_019955, NM_001077705, AF000427, NM_022305, NM_019732, AK168113, NM_010734, NM_010735, NM_001033367, NM_026689, NM_009883, M14215, NM_013542, NM_011210, NM_023258, NM_010177, NM_010548, AK086764	1007	248	13588	1.68669	1	0.1718	9.10497
GOTERM_BP_FAT	GO:0043067~regulation of programmed cell death	59	4.08587	0.00564231	AK013825, NM_007534, NM_007384, BC038551, NM_008900, J05020, NM_007669, NM_133810, NM_001102565, NM_021439, NM_008006, NM_007523, NM_153552, NM_010205, NM_010185, NM_001077705, NM_008917, NM_008234, AF000427, NM_011659, NM_184052, AK168113, NM_010937, NM_010734, NM_010735, NM_009883, NM_013542, NM_011210, NM_009263, NM_023258, NM_010177, AK086764, NM_010414, NM_008367, NM_207680, NM_008368, NM_00…	1007	560	13588	1.42164	1	0.174956	9.69537
GOTERM_BP_FAT	GO:0010941~regulation of cell death	59	4.08587	0.00629522	AK013825, NM_007534, NM_007384, BC038551, NM_008900, J05020, NM_007669, NM_133810, NM_001102565, NM_021439, NM_008006, NM_007523, NM_153552, NM_010205, NM_010185, NM_001077705, NM_008917, NM_008234, AF000427, NM_011659, NM_184052, AK168113, NM_010937, NM_010734, NM_010735, NM_009883, NM_013542, NM_011210, NM_009263, NM_023258, NM_010177, AK086764, NM_010414, NM_008367, NM_207680, NM_008368, NM_00…	1007	563	13588	1.41407	1	0.182158	10.7581
GOTERM_BP_FAT	GO:0042981~regulation of apoptosis	58	4.01662	0.0066312	AK013825, NM_007534, NM_007384, BC038551, NM_008900, J05020, NM_007669, NM_133810, NM_001102565, NM_021439, NM_007523, NM_153552, NM_010205, NM_010185, NM_001077705, NM_008917, NM_008234, AF000427, NM_011659, NM_184052, AK168113, NM_010937, NM_010734, NM_010735, NM_009883, NM_013542, NM_011210, NM_009263, NM_023258, NM_010177, AK086764, NM_010414, NM_008367, NM_207680, NM_008368, NM_001146708, NM…	1007	553	13588	1.41524	1	0.185653	11.3004
GOTERM_BP_FAT	GO:0012502~induction of programmed cell death	20	1.38504	0.0401816	NM_010442, U49929, NM_009370, NM_019955, NM_001077705, NM_001146708, NM_026531, NM_001042558, AF000427, NM_019732, NM_010734, NM_010735, NM_026689, NM_133810, NM_009883, NM_013542, M14215, NM_023258, NM_021451, NM_010177, NM_010849, NM_010188	1007	167	13588	1.61599	1	0.494214	52.2485
GOTERM_BP_FAT	GO:0006917~induction of apoptosis	20	1.38504	0.0401816	NM_010442, U49929, NM_009370, NM_019955, NM_001077705, NM_001146708, NM_026531, NM_001042558, AF000427, NM_019732, NM_010734, NM_010735, NM_026689, NM_133810, NM_009883, NM_013542, M14215, NM_023258, NM_021451, NM_010177, NM_010849, NM_010188	1007	167	13588	1.61599	1	0.494214	52.2485
GOTERM_BP_FAT	GO:0043066~negative regulation of apoptosis	23	1.5928	0.170223	AK013825, NM_010414, NM_007384, NM_008368, NM_001146708, NM_010512, BC038551, NM_008900, J05020, NM_007669, NM_001077495, NM_010849, AK148314, NM_021439, U49929, NM_009370, NM_010205, NM_010185, NM_008917, NM_008234, NM_184052, NM_012000, NM_010937, NM_009883, NM_009263, NM_020581, AK053567	1007	239	13588	1.29854	1	0.840965	96.5373
GOTERM_BP_FAT	GO:0043069~negative regulation of programmed cell death	23	1.5928	0.195485	AK013825, NM_010414, NM_007384, NM_008368, NM_001146708, NM_010512, BC038551, NM_008900, J05020, NM_007669, NM_001077495, NM_010849, AK148314, NM_021439, U49929, NM_009370, NM_010205, NM_010185, NM_008917, NM_008234, NM_184052, NM_012000, NM_010937, NM_009883, NM_009263, NM_020581, AK053567	1007	244	13588	1.27193	1	0.870417	98.0166
GOTERM_BP_FAT	GO:0060548~negative regulation of cell death	23	1.5928	0.200752	AK013825, NM_010414, NM_007384, NM_008368, NM_001146708, NM_010512, BC038551, NM_008900, J05020, NM_007669, NM_001077495, NM_010849, AK148314, NM_021439, U49929, NM_009370, NM_010205, NM_010185, NM_008917, NM_008234, NM_184052, NM_012000, NM_010937, NM_009883, NM_009263, NM_020581, AK053567	1007	245	13588	1.26674	1	0.873388	98.2381
GOTERM_BP_FAT	GO:0006916~anti-apoptosis	8	0.554017	0.479199	NM_010414, NM_008368, NM_009883, NM_008234, NM_009263, NM_010512, NM_184052, NM_010849, AK053567	1007	88	13588	1.22669	1	0.985519	99.9992
Annotation Cluster 40	Enrichment Score: 1.5936165044193422
Category	Term	Count	%	PValue	Genes	List Total	Pop Hits	Pop Total	Fold Enrichment	Bonferroni	Benjamini	FDR
GOTERM_BP_FAT	GO:0050727~regulation of inflammatory response	12	0.831025	0.00272445	NM_008367, NM_010185, AK052688, NM_007390, AK168113, NM_007587, AF054581, NM_012054, J05020, M14215, NM_009776, BC019206, NM_009778, NM_183426, NM_010188, AK152985, NM_001077189, NM_010187, NM_001033543	1007	57	13588	2.84075	0.999739	0.112729	4.79816
GOTERM_BP_FAT	GO:0048585~negative regulation of response to stimulus	11	0.761773	0.0204604	NM_021272, NM_008372, NM_008367, NM_001077705, NM_007390, AK168113, AF054581, NM_012054, NM_011210, NM_009776, NM_008199, AK152985, NM_001077189, NM_010187, NM_001033543	1007	65	13588	2.28352	1	0.344614	31.1052
GOTERM_BP_FAT	GO:0031348~negative regulation of defense response	7	0.484765	0.0207363	AF054581, NM_012054, NM_008367, NM_009776, NM_007390, AK168113, NM_008199, AK152985, NM_001033543, NM_010187, NM_001077189	1007	30	13588	3.14849	1	0.346501	31.4542
GOTERM_BP_FAT	GO:0050728~negative regulation of inflammatory response	5	0.34626	0.0750813	AF054581, NM_012054, NM_008367, NM_007390, AK168113, AK152985, NM_001033543, NM_010187, NM_001077189	1007	22	13588	3.06671	1	0.640153	75.5053
GOTERM_BP_FAT	GO:0032102~negative regulation of response to external stimulus	6	0.415512	0.124011	NM_021272, AF054581, NM_012054, NM_008367, NM_007390, AK168113, AK152985, NM_001033543, NM_010187, NM_001077189	1007	36	13588	2.24892	1	0.764468	90.8034
Annotation Cluster 41	Enrichment Score: 1.56868206741784
Category	Term	Count	%	PValue	Genes	List Total	Pop Hits	Pop Total	Fold Enrichment	Bonferroni	Benjamini	FDR
GOTERM_BP_FAT	GO:0051050~positive regulation of transport	24	1.66205	9.60078e-05	NM_008381, NM_019482, NM_019418, NM_019465, NM_011785, NM_152134, J05020, XM_001471956, NM_007547, NM_001002898, NM_009778, AK148314, NM_010188, NM_010187, NM_001077189, NM_008337, NM_007523, NM_010185, NM_030685, NM_008917, NM_026554, AF000427, NM_011659, NM_013612, NM_009452, NM_010734, NM_010735, M14215, NM_027571, NM_023258	1007	132	13588	2.45337	0.252064	0.0106993	0.172897
GOTERM_BP_FAT	GO:0050707~regulation of cytokine secretion	7	0.484765	0.000453637	NM_008337, NM_019482, NM_023258, NM_011659, NM_019465, NM_009452, NM_011157	1007	15	13588	6.29699	0.746543	0.0321518	0.814457
GOTERM_BP_FAT	GO:0051222~positive regulation of protein transport	9	0.623269	0.00411169	NM_008337, NM_010734, NM_010735, NM_019482, NM_023258, AF000427, NM_011659, NM_019418, NM_019465, NM_009452	1007	36	13588	3.37339	0.999996	0.147676	7.15691
GOTERM_BP_FAT	GO:0050714~positive regulation of protein secretion	6	0.415512	0.00642689	NM_008337, NM_019482, NM_023258, NM_011659, NM_019465, NM_009452	1007	17	13588	4.76243	1	0.183859	10.971
GOTERM_BP_FAT	GO:0050708~regulation of protein secretion	7	0.484765	0.0207363	NM_008337, NM_019482, NM_023258, NM_011659, NM_019465, NM_009452, NM_011157	1007	30	13588	3.14849	1	0.346501	31.4542
GOTERM_BP_FAT	GO:0050715~positive regulation of cytokine secretion	4	0.277008	0.0327515	NM_008337, NM_019482, NM_023258, NM_019465	1007	10	13588	5.39742	1	0.450966	45.1285
GOTERM_BP_FAT	GO:0070201~regulation of establishment of protein localization	11	0.761773	0.0355252	NM_008337, NM_010734, NM_010735, NM_008682, NM_019482, NM_023258, AF000427, NM_011659, NM_019418, NM_019465, NM_009452, NM_011157	1007	71	13588	2.09055	1	0.472643	47.8963
GOTERM_BP_FAT	GO:0051047~positive regulation of secretion	9	0.623269	0.0398801	NM_008337, NM_008381, J05020, NM_010185, NM_019482, NM_030685, NM_023258, NM_011659, NM_019465, NM_009452	1007	53	13588	2.29136	1	0.493463	51.9774
GOTERM_BP_FAT	GO:0051046~regulation of secretion	16	1.10803	0.0429173	NM_001013365, NM_008337, NM_008381, NM_010442, NM_019482, NM_010185, NM_030685, NM_007390, NM_011659, NM_022305, NM_008350, NM_019465, NM_009452, J05020, NM_001002842, NM_023258, NM_011157	1007	125	13588	1.72717	1	0.506294	54.6429
GOTERM_BP_FAT	GO:0051223~regulation of protein transport	10	0.692521	0.0490835	NM_008337, NM_010734, NM_010735, NM_019482, NM_023258, AF000427, NM_011659, NM_019418, NM_019465, NM_009452, NM_011157	1007	65	13588	2.07593	1	0.543776	59.6307
GOTERM_BP_FAT	GO:0060341~regulation of cellular localization	19	1.31579	0.0517676	NM_001013365, NM_008337, NM_008381, NM_010442, NM_010185, NM_019482, NM_030685, NM_026554, NM_007390, NM_011659, NM_022305, NM_008350, NM_019418, NM_019465, NM_027892, NM_009452, J05020, NM_001002842, NM_023258, NM_011157	1007	161	13588	1.59241	1	0.556075	61.6358
GOTERM_BP_FAT	GO:0032651~regulation of interleukin-1 beta production	4	0.277008	0.066169	NM_008337, NM_019482, NM_023258, NM_007390	1007	13	13588	4.15186	1	0.613243	70.8839
GOTERM_BP_FAT	GO:0032652~regulation of interleukin-1 production	4	0.277008	0.0797419	NM_008337, NM_019482, NM_023258, NM_007390	1007	14	13588	3.8553	1	0.655332	77.637
GOTERM_BP_FAT	GO:0032731~positive regulation of interleukin-1 beta production	3	0.207756	0.0896309	NM_008337, NM_019482, NM_023258	1007	7	13588	5.78295	1	0.687825	81.5939
GOTERM_BP_FAT	GO:0032732~positive regulation of interleukin-1 production	3	0.207756	0.0896309	NM_008337, NM_019482, NM_023258	1007	7	13588	5.78295	1	0.687825	81.5939
GOTERM_BP_FAT	GO:0050704~regulation of interleukin-1 secretion	3	0.207756	0.0896309	NM_008337, NM_019482, NM_023258	1007	7	13588	5.78295	1	0.687825	81.5939
GOTERM_BP_FAT	GO:0050706~regulation of interleukin-1 beta secretion	3	0.207756	0.0896309	NM_008337, NM_019482, NM_023258	1007	7	13588	5.78295	1	0.687825	81.5939
GOTERM_BP_FAT	GO:0050716~positive regulation of interleukin-1 secretion	3	0.207756	0.0896309	NM_008337, NM_019482, NM_023258	1007	7	13588	5.78295	1	0.687825	81.5939
GOTERM_BP_FAT	GO:0050718~positive regulation of interleukin-1 beta secretion	3	0.207756	0.0896309	NM_008337, NM_019482, NM_023258	1007	7	13588	5.78295	1	0.687825	81.5939
GOTERM_BP_FAT	GO:0032880~regulation of protein localization	11	0.761773	0.128042	NM_008337, NM_010734, NM_010735, NM_008682, NM_019482, NM_023258, AF000427, NM_011659, NM_019418, NM_019465, NM_009452, NM_011157	1007	90	13588	1.64921	1	0.770016	91.5369
Annotation Cluster 42	Enrichment Score: 1.5468907169466926
Category	Term	Count	%	PValue	Genes	List Total	Pop Hits	Pop Total	Fold Enrichment	Bonferroni	Benjamini	FDR
GOTERM_MF_FAT	GO:0045309~protein phosphorylated amino acid binding	5	0.34626	0.00583293	NM_007387, NM_133656, NM_001077705, NM_007547, NM_023380	957	11	13288	6.31139	0.995861	0.290331	8.75977
GOTERM_MF_FAT	GO:0051219~phosphoprotein binding	5	0.34626	0.0361797	NM_007387, NM_133656, NM_001077705, NM_007547, NM_023380	957	18	13288	3.85696	1	0.649167	43.8687
GOTERM_MF_FAT	GO:0001784~phosphotyrosine binding	3	0.207756	0.108387	NM_007387, NM_001077705, NM_023380	957	8	13288	5.2069	1	0.848609	83.4336
Annotation Cluster 43	Enrichment Score: 1.539566121629934
Category	Term	Count	%	PValue	Genes	List Total	Pop Hits	Pop Total	Fold Enrichment	Bonferroni	Benjamini	FDR
GOTERM_BP_FAT	GO:0045576~mast cell activation	8	0.554017	4.52865e-05	J05020, M14215, NM_010696, NM_010185, NM_010188, NM_008681, NM_001081105, NM_010187, NM_001077189, NM_020044, NM_011815	1007	15	13588	7.19656	0.128025	0.00546481	0.0815901
GOTERM_BP_FAT	GO:0002673~regulation of acute inflammatory response	7	0.484765	0.00138769	J05020, M14215, NM_010185, NM_009776, AK052688, NM_009778, NM_010188, NM_001033543, NM_010187, NM_001077189	1007	18	13588	5.24749	0.985014	0.0748414	2.47175
GOTERM_BP_FAT	GO:0051130~positive regulation of cellular component organization	20	1.38504	0.00154858	NM_013660, NM_013749, NM_010230, NM_007950, J05020, NM_019549, XM_001471956, AK031551, NM_007547, NM_001002898, NM_009778, AK148314, NM_010188, NM_010187, NM_001077189, NM_007687, NM_009370, NM_010205, NM_010185, NM_008917, AF000427, NM_013612, NM_010734, NM_010735, NM_207176, M14215	1007	122	13588	2.21206	0.990796	0.0803075	2.75458
GOTERM_BP_FAT	GO:0006909~phagocytosis	11	0.761773	0.00273077	NM_011779, NM_010185, NM_178626, NM_008402, NM_013612, J05020, AK078273, M14215, NM_011691, NM_007547, NM_008320, AK171739, NM_010188, NM_001077189, NM_010187	1007	49	13588	3.02916	0.999744	0.111455	4.80902
GOTERM_BP_FAT	GO:0002478~antigen processing and presentation of exogenous peptide antigen	7	0.484765	0.00548467	J05020, NM_001001892, M14215, NM_010185, NM_019449, U89424, NM_023065, NM_013819, NM_010188, NM_010187, NM_001077189	1007	23	13588	4.10673	1	0.172259	9.43699
GOTERM_BP_FAT	GO:0050766~positive regulation of phagocytosis	7	0.484765	0.00548467	J05020, XM_001471956, M14215, NM_010185, NM_007547, NM_001002898, NM_009778, NM_010188, NM_010187, NM_001077189, NM_013612	1007	23	13588	4.10673	1	0.172259	9.43699
GOTERM_MF_FAT	GO:0019865~immunoglobulin binding	5	0.34626	0.00583293	NM_007443, J05020, M14215, NM_010185, NM_010705, NM_010188, NM_010187, NM_001077189	957	11	13288	6.31139	0.995861	0.290331	8.75977
GOTERM_BP_FAT	GO:0002474~antigen processing and presentation of peptide antigen via MHC class I	6	0.415512	0.00642689	NM_010380, NM_023124, J05020, NM_010394, NM_001001892, NM_010392, M14215, NM_010185, XM_992322, BC042572, NM_010188	1007	17	13588	4.76243	1	0.183859	10.971
GOTERM_BP_FAT	GO:0050764~regulation of phagocytosis	7	0.484765	0.00847585	J05020, XM_001471956, M14215, NM_010185, NM_007547, NM_001002898, NM_009778, NM_010188, NM_010187, NM_001077189, NM_013612	1007	25	13588	3.77819	1	0.212124	14.2226
GOTERM_BP_FAT	GO:0045807~positive regulation of endocytosis	8	0.554017	0.0109728	NM_010185, NM_008917, NM_013612, J05020, XM_001471956, M14215, NM_001002898, NM_007547, NM_009778, AK148314, NM_010188, NM_001077189, NM_010187	1007	34	13588	3.17495	1	0.241063	18.0335
GOTERM_BP_FAT	GO:0002824~positive regulation of adaptive immune response based on somatic recombination of immune receptors built from immunoglobulin superfamily domains	8	0.554017	0.0109728	NM_010394, NM_010392, NM_001001892, NM_010185, XM_992322, NM_013612, NM_023124, J05020, M14215, NM_011210, NM_009778, NM_013819, NM_010188	1007	34	13588	3.17495	1	0.241063	18.0335
GOTERM_BP_FAT	GO:0002821~positive regulation of adaptive immune response	8	0.554017	0.0109728	NM_010394, NM_010392, NM_001001892, NM_010185, XM_992322, NM_013612, NM_023124, J05020, M14215, NM_011210, NM_009778, NM_013819, NM_010188	1007	34	13588	3.17495	1	0.241063	18.0335
GOTERM_BP_FAT	GO:0002864~regulation of acute inflammatory response to antigenic stimulus	5	0.34626	0.0124314	J05020, M14215, NM_010185, NM_009778, NM_010188, NM_001033543, NM_010187, NM_001077189	1007	13	13588	5.18983	1	0.262999	20.1851
GOTERM_BP_FAT	GO:0002883~regulation of hypersensitivity	5	0.34626	0.0124314	J05020, M14215, NM_010185, NM_009778, NM_010188, NM_001033543, NM_010187, NM_001077189	1007	13	13588	5.18983	1	0.262999	20.1851
GOTERM_BP_FAT	GO:0019884~antigen processing and presentation of exogenous antigen	7	0.484765	0.014919	J05020, NM_001001892, M14215, NM_010185, NM_019449, U89424, NM_023065, NM_013819, NM_010188, NM_010187, NM_001077189	1007	28	13588	3.37339	1	0.287752	23.732
GOTERM_BP_FAT	GO:0002712~regulation of B cell mediated immunity	7	0.484765	0.0207363	NM_008337, J05020, M14215, NM_010185, NM_001077705, NM_011210, NM_009778, NM_010188, NM_010187, NM_001077189	1007	30	13588	3.14849	1	0.346501	31.4542
GOTERM_BP_FAT	GO:0002889~regulation of immunoglobulin mediated immune response	7	0.484765	0.0207363	NM_008337, J05020, M14215, NM_010185, NM_001077705, NM_011210, NM_009778, NM_010188, NM_010187, NM_001077189	1007	30	13588	3.14849	1	0.346501	31.4542
GOTERM_BP_FAT	GO:0002886~regulation of myeloid leukocyte mediated immunity	5	0.34626	0.0210821	NM_010442, J05020, NM_001002842, M14215, NM_010185, NM_009778, NM_010188	1007	15	13588	4.49785	1	0.345607	31.8891
GOTERM_BP_FAT	GO:0030100~regulation of endocytosis	9	0.623269	0.0361091	NM_009847, NM_010185, NM_008917, NM_013612, J05020, XM_001471956, M14215, NM_001002898, NM_007547, NM_009778, AK148314, NM_010188, NM_001077189, NM_010187	1007	52	13588	2.33542	1	0.476285	48.4619
GOTERM_BP_FAT	GO:0002861~regulation of inflammatory response to antigenic stimulus	5	0.34626	0.0396234	J05020, M14215, NM_010185, NM_009778, NM_010188, NM_001033543, NM_010187, NM_001077189	1007	18	13588	3.74821	1	0.493102	51.7455
GOTERM_BP_FAT	GO:0060627~regulation of vesicle-mediated transport	12	0.831025	0.0418054	NM_010442, NM_009847, NM_010185, NM_008917, NM_022305, NM_013612, J05020, NM_001002842, XM_001471956, M14215, NM_001002898, NM_007547, NM_009778, AK148314, NM_010188, NM_001077189, NM_010187	1007	83	13588	1.95087	1	0.500686	53.6837
GOTERM_MF_FAT	GO:0019864~IgG binding	3	0.207756	0.0446759	J05020, M14215, NM_010185, NM_010188, NM_010187, NM_001077189	957	5	13288	8.33103	1	0.686097	51.1408
GOTERM_BP_FAT	GO:0042590~antigen processing and presentation of exogenous peptide antigen via MHC class I	3	0.207756	0.0471082	J05020, NM_001001892, M14215, NM_010185, NM_010188	1007	5	13588	8.09613	1	0.532451	58.0922
GOTERM_BP_FAT	GO:0032103~positive regulation of response to external stimulus	7	0.484765	0.0651182	AK032176, NM_011580, NM_023456, J05020, NM_021704, M14215, NM_010185, NM_009778, NM_010188	1007	39	13588	2.42192	1	0.610544	70.2876
GOTERM_BP_FAT	GO:0002714~positive regulation of B cell mediated immunity	4	0.277008	0.0797419	J05020, M14215, NM_010185, NM_011210, NM_009778, NM_010188	1007	14	13588	3.8553	1	0.655332	77.637
GOTERM_BP_FAT	GO:0002891~positive regulation of immunoglobulin mediated immune response	4	0.277008	0.0797419	J05020, M14215, NM_010185, NM_011210, NM_009778, NM_010188	1007	14	13588	3.8553	1	0.655332	77.637
GOTERM_BP_FAT	GO:0006911~phagocytosis, engulfment	4	0.277008	0.0944069	J05020, M14215, NM_010185, NM_007547, NM_010188, NM_010187, NM_001077189	1007	15	13588	3.59828	1	0.703133	83.2587
GOTERM_BP_FAT	GO:0002888~positive regulation of myeloid leukocyte mediated immunity	3	0.207756	0.113813	J05020, M14215, NM_010185, NM_009778, NM_010188	1007	8	13588	5.06008	1	0.74172	88.67
GOTERM_BP_FAT	GO:0002894~positive regulation of type II hypersensitivity	3	0.207756	0.113813	J05020, M14215, NM_010185, NM_009778, NM_010188	1007	8	13588	5.06008	1	0.74172	88.67
GOTERM_BP_FAT	GO:0002892~regulation of type II hypersensitivity	3	0.207756	0.113813	J05020, M14215, NM_010185, NM_009778, NM_010188	1007	8	13588	5.06008	1	0.74172	88.67
GOTERM_BP_FAT	GO:0001810~regulation of type I hypersensitivity	3	0.207756	0.113813	J05020, M14215, NM_010185, NM_010188, NM_010187, NM_001077189	1007	8	13588	5.06008	1	0.74172	88.67
GOTERM_BP_FAT	GO:0001798~positive regulation of type IIa hypersensitivity	3	0.207756	0.113813	J05020, M14215, NM_010185, NM_009778, NM_010188	1007	8	13588	5.06008	1	0.74172	88.67
GOTERM_BP_FAT	GO:0001796~regulation of type IIa hypersensitivity	3	0.207756	0.113813	J05020, M14215, NM_010185, NM_009778, NM_010188	1007	8	13588	5.06008	1	0.74172	88.67
GOTERM_BP_FAT	GO:0043300~regulation of leukocyte degranulation	3	0.207756	0.113813	NM_010442, J05020, NM_001002842, NM_010185	1007	8	13588	5.06008	1	0.74172	88.67
GOTERM_BP_FAT	GO:0002866~positive regulation of acute inflammatory response to antigenic stimulus	3	0.207756	0.16607	J05020, M14215, NM_010185, NM_009778, NM_010188	1007	10	13588	4.04806	1	0.83587	96.2113
GOTERM_BP_FAT	GO:0002885~positive regulation of hypersensitivity	3	0.207756	0.16607	J05020, M14215, NM_010185, NM_009778, NM_010188	1007	10	13588	4.04806	1	0.83587	96.2113
GOTERM_BP_FAT	GO:0002675~positive regulation of acute inflammatory response	3	0.207756	0.193506	J05020, M14215, NM_010185, NM_009778, NM_010188	1007	11	13588	3.68006	1	0.869886	97.9268
GOTERM_BP_FAT	GO:0002863~positive regulation of inflammatory response to antigenic stimulus	3	0.207756	0.249687	J05020, M14215, NM_010185, NM_009778, NM_010188	1007	13	13588	3.1139	1	0.912921	99.4358
GOTERM_BP_FAT	GO:0017157~regulation of exocytosis	4	0.277008	0.42599	NM_010442, J05020, NM_001002842, NM_010185, NM_022305	1007	32	13588	1.68669	1	0.977609	99.9955
GOTERM_BP_FAT	GO:0050729~positive regulation of inflammatory response	3	0.207756	0.539426	J05020, M14215, NM_010185, NM_009778, NM_010188	1007	24	13588	1.68669	1	0.991242	99.9999
Annotation Cluster 44	Enrichment Score: 1.5341234707020832
Category	Term	Count	%	PValue	Genes	List Total	Pop Hits	Pop Total	Fold Enrichment	Bonferroni	Benjamini	FDR
GOTERM_BP_FAT	GO:0032675~regulation of interleukin-6 production	8	0.554017	0.00780937	NM_008337, NM_007950, J05020, NM_009883, NM_010185, NM_133211, NM_007390, NM_030682, NM_011604	1007	32	13588	3.37339	1	0.205667	13.1774
GOTERM_BP_FAT	GO:0045410~positive regulation of interleukin-6 biosynthetic process	4	0.277008	0.0112935	NM_008337, NM_007950, NM_030682, NM_011604	1007	7	13588	7.7106	1	0.245437	18.5112
GOTERM_BP_FAT	GO:0045408~regulation of interleukin-6 biosynthetic process	5	0.34626	0.0124314	NM_008337, NM_007950, NM_009883, NM_030682, NM_011604	1007	13	13588	5.18983	1	0.262999	20.1851
GOTERM_BP_FAT	GO:0042035~regulation of cytokine biosynthetic process	9	0.623269	0.0988262	NM_008337, NM_008381, NM_007950, NM_009883, M14215, NM_133211, NM_008479, NM_010188, NM_030682, NM_011604	1007	64	13588	1.89753	1	0.710403	84.6716
GOTERM_BP_FAT	GO:0042108~positive regulation of cytokine biosynthetic process	6	0.415512	0.197036	NM_008337, NM_007950, M14215, NM_133211, NM_010188, NM_030682, NM_011604	1007	42	13588	1.92765	1	0.871115	98.0844
Annotation Cluster 45	Enrichment Score: 1.4888452787897322
Category	Term	Count	%	PValue	Genes	List Total	Pop Hits	Pop Total	Fold Enrichment	Bonferroni	Benjamini	FDR
GOTERM_BP_FAT	GO:0006887~exocytosis	16	1.10803	0.0154385	NM_180678, NM_031395, NM_018802, NM_053214, NM_019661, NM_001081344, AK080946, NM_053167, NM_020044, NM_207214, NM_001103157, NM_011699, NM_010864, NM_029929, NM_019549, NM_019788	1007	110	13588	1.9627	1	0.292538	24.4537
GOTERM_BP_FAT	GO:0046903~secretion	25	1.7313	0.0376363	NM_031395, NM_018802, NM_010414, NM_053214, AK080946, NM_016984, NM_207214, NM_011699, NM_010864, NM_019549, NM_033603, NM_010696, AK148314, NM_010188, NM_172827, NM_016702, NM_180678, NM_001081344, NM_019661, NM_008917, NM_053167, NM_020044, NM_001103157, NM_029929, NM_001033367, M14215, NM_019788	1007	221	13588	1.52642	1	0.482818	49.9139
GOTERM_BP_FAT	GO:0032940~secretion by cell	21	1.45429	0.058783	NM_031395, NM_180678, NM_018802, NM_010414, NM_053214, NM_019661, NM_001081344, NM_008917, AK080946, NM_053167, NM_020044, NM_207214, NM_001103157, NM_011699, NM_010864, NM_029929, NM_019549, NM_001033367, M14215, NM_010696, NM_019788, AK148314, NM_010188	1007	186	13588	1.52346	1	0.587414	66.4417
Annotation Cluster 46	Enrichment Score: 1.481704130050532
Category	Term	Count	%	PValue	Genes	List Total	Pop Hits	Pop Total	Fold Enrichment	Bonferroni	Benjamini	FDR
SP_PIR_KEYWORDS	sh3 domain	25	1.7313	0.0121106	NM_001029841, NM_033374, NM_053214, NM_013482, NM_009847, NM_008225, NM_130796, NM_133656, NM_008677, NM_001077495, NM_011691, NM_011193, AY057898, NM_019939, NM_010208, D83202, U40827, NM_011815, NM_177828, NM_177364, NM_001002842, NM_010815, NM_009595, NM_010876, NM_010877, NM_023380	1288	204	17854	1.69875	0.997821	0.160635	16.1055
INTERPRO	IPR001452:Src homology-3 domain	25	1.7313	0.0145938	NM_001029841, NM_033374, NM_053214, NM_013482, NM_009847, NM_008225, NM_130796, NM_133656, NM_008677, NM_001077495, NM_011691, NM_011193, AY057898, NM_019939, NM_010208, D83202, U40827, NM_011815, NM_177828, NM_177364, NM_001002842, NM_010815, NM_009595, NM_010876, NM_010877, NM_023380	1259	211	17763	1.67166	1	0.695415	22.0659
SMART	SM00326:SH3	25	1.7313	0.0318862	NM_001029841, NM_033374, NM_053214, NM_013482, NM_009847, NM_008225, NM_130796, NM_133656, NM_008677, NM_001077495, NM_011691, NM_011193, AY057898, NM_019939, NM_010208, D83202, U40827, NM_011815, NM_177828, NM_177364, NM_001002842, NM_010815, NM_009595, NM_010876, NM_010877, NM_023380	699	211	9131	1.54774	0.999957	0.715129	35.2866
UP_SEQ_FEATURE	domain:SH3	17	1.17729	0.210013	AY057898, NM_001029841, NM_053214, NM_033374, NM_019939, NM_010208, NM_013482, NM_008225, U40827, D83202, NM_011815, NM_130796, NM_001002842, NM_008677, NM_001077495, NM_009595, NM_011193, NM_023380	1259	163	16021	1.32717	1	0.999989	98.5578
Annotation Cluster 47	Enrichment Score: 1.4750961652662333
Category	Term	Count	%	PValue	Genes	List Total	Pop Hits	Pop Total	Fold Enrichment	Bonferroni	Benjamini	FDR
SP_PIR_KEYWORDS	collagen degradation	6	0.415512	0.00430836	NM_019471, NM_011178, NM_008608, NM_021412, NM_010809, NM_008611	1288	16	17854	5.19818	0.886026	0.0832051	6.03319
GOTERM_BP_FAT	GO:0030574~collagen catabolic process	6	0.415512	0.00642689	NM_019471, NM_011178, NM_008608, NM_021412, NM_010809, NM_008611	1007	17	13588	4.76243	1	0.183859	10.971
INTERPRO	IPR016293:Peptidase M10A, matrix metallopeotidase	6	0.415512	0.00695357	NM_001033339, NM_019471, NM_008608, NM_021412, NM_010809, NM_008611	1259	18	17763	4.70294	0.999996	0.498246	11.1598
GOTERM_BP_FAT	GO:0044243~multicellular organismal catabolic process	6	0.415512	0.00836504	NM_019471, NM_011178, NM_008608, NM_021412, NM_010809, NM_008611	1007	18	13588	4.49785	1	0.213155	14.0497
PIR_SUPERFAMILY	PIRSF001191:Peptidase_M10A_matrix	6	0.415512	0.0101773	NM_001033339, NM_019471, NM_008608, NM_021412, NM_010809, NM_008611	633	18	8136	4.28436	0.998757	0.964741	14.1752
INTERPRO	IPR002477:Peptidoglycan binding-like	6	0.415512	0.0111819	NM_001033339, NM_019471, NM_008608, NM_021412, NM_010809, NM_008611	1259	20	17763	4.23264	1	0.632205	17.3612
INTERPRO	IPR000585:Hemopexin/matrixin	6	0.415512	0.016887	NM_001033339, NM_019471, NM_008608, NM_021412, NM_010809, NM_008611	1259	22	17763	3.84786	1	0.732151	25.0851
PIR_SUPERFAMILY	PIRSF001191:matrix metalloproteinase, stromelysin type	5	0.34626	0.0192499	NM_001033339, NM_019471, NM_021412, NM_010809, NM_008611	633	14	8136	4.59039	0.999997	0.985555	25.2082
INTERPRO	IPR018487:Hemopexin/matrixin, repeat	6	0.415512	0.0203506	NM_001033339, NM_019471, NM_008608, NM_021412, NM_010809, NM_008611	1259	23	17763	3.68056	1	0.782172	29.4372
INTERPRO	IPR018486:Hemopexin/matrixin, conserved site	6	0.415512	0.0203506	NM_001033339, NM_019471, NM_008608, NM_021412, NM_010809, NM_008611	1259	23	17763	3.68056	1	0.782172	29.4372
UP_SEQ_FEATURE	domain:Hemopexin-like 3	6	0.415512	0.0208632	NM_001033339, NM_019471, NM_008608, NM_021412, NM_010809, NM_008611	1259	21	16021	3.63577	1	0.962671	31.5542
UP_SEQ_FEATURE	domain:Hemopexin-like 4	6	0.415512	0.0208632	NM_001033339, NM_019471, NM_008608, NM_021412, NM_010809, NM_008611	1259	21	16021	3.63577	1	0.962671	31.5542
GOTERM_BP_FAT	GO:0032963~collagen metabolic process	6	0.415512	0.0241641	NM_019471, NM_011178, NM_008608, NM_021412, NM_010809, NM_008611	1007	23	13588	3.52006	1	0.381514	35.6521
UP_SEQ_FEATURE	domain:Hemopexin-like 1	6	0.415512	0.0253	NM_001033339, NM_019471, NM_008608, NM_021412, NM_010809, NM_008611	1259	22	16021	3.4705	1	0.9731	36.9218
UP_SEQ_FEATURE	domain:Hemopexin-like 2	6	0.415512	0.0253	NM_001033339, NM_019471, NM_008608, NM_021412, NM_010809, NM_008611	1259	22	16021	3.4705	1	0.9731	36.9218
SMART	SM00120:HX	6	0.415512	0.0272753	NM_001033339, NM_019471, NM_008608, NM_021412, NM_010809, NM_008611	699	23	9131	3.40773	0.999811	0.70615	31.0226
GOTERM_BP_FAT	GO:0044259~multicellular organismal macromolecule metabolic process	6	0.415512	0.0287169	NM_019471, NM_011178, NM_008608, NM_021412, NM_010809, NM_008611	1007	24	13588	3.37339	1	0.415759	40.8535
GOTERM_BP_FAT	GO:0044236~multicellular organismal metabolic process	6	0.415512	0.0393568	NM_019471, NM_011178, NM_008608, NM_021412, NM_010809, NM_008611	1007	26	13588	3.1139	1	0.492647	51.5035
INTERPRO	IPR006025:Peptidase M, neutral zinc metallopeptidases, zinc-binding site	12	0.831025	0.0429017	NM_019471, NM_008608, NM_021362, NM_007403, NM_010809, NM_009613, NM_001033339, NM_021412, NM_001024139, AK163954, NM_001110778, NM_008611, NM_172827	1259	87	17763	1.94604	1	0.885466	52.46
INTERPRO	IPR006026:Peptidase, metallopeptidases	6	0.415512	0.0444428	NM_001033339, NM_019471, NM_008608, NM_021412, NM_010809, NM_008611	1259	28	17763	3.02332	1	0.874281	53.7415
INTERPRO	IPR001818:Peptidase M10A and M12B, matrixin and adamalysin	7	0.484765	0.054702	NM_001033339, NM_019471, NM_008608, NM_021412, NM_001024139, NM_010809, NM_008611	1259	39	17763	2.53235	1	0.891819	61.4794
SMART	SM00235:ZnMc	6	0.415512	0.0582752	NM_001033339, NM_019471, NM_008608, NM_021412, NM_010809, NM_008611	699	28	9131	2.7992	1	0.815867	55.3518
UP_SEQ_FEATURE	short sequence motif:Cysteine switch	7	0.484765	0.0816842	NM_001033339, NM_019471, NM_008608, NM_021412, NM_001024139, NM_010809, NM_008611	1259	39	16021	2.28401	1	0.999405	78.3963
SP_PIR_KEYWORDS	metalloprotease	16	1.10803	0.104518	NM_016770, NM_019471, NM_008608, NM_021362, NM_007403, NM_010809, NM_009613, NM_021526, NM_176913, NM_001033339, AK003167, NM_021412, NM_001024139, AK163954, NM_001110778, NM_008611, NM_172827	1288	146	17854	1.5191	1	0.542546	79.6287
SP_PIR_KEYWORDS	metalloproteinase	3	0.207756	0.185591	NM_019471, NM_008608, NM_010809	1288	11	17854	3.78049	1	0.707506	94.8118
GOTERM_MF_FAT	GO:0008237~metallopeptidase activity	18	1.24654	0.189646	NM_016770, NM_019471, NM_008608, NM_021362, NM_133213, NM_007403, NM_010809, NM_009613, NM_021526, NM_176913, NM_001033339, AK003167, NM_021412, NM_001024139, AK163954, NM_001110778, NM_025629, NM_008611, NM_172827	957	187	13288	1.33653	1	0.922822	96.2944
UP_SEQ_FEATURE	metal ion-binding site:Zinc; in inhibited form	5	0.34626	0.189648	NM_001033339, NM_019471, NM_008608, NM_021412, NM_001024139	1259	29	16021	2.194	1	0.999978	97.7208
UP_SEQ_FEATURE	metal ion-binding site:Zinc; catalytic	13	0.900277	0.21535	NM_019471, NM_008608, NM_025748, NM_021362, NM_007403, NM_021526, NM_001033339, NM_021412, NM_178788, NM_031159, AK163954, NM_001024139, NM_172827	1259	118	16021	1.40193	1	0.999989	98.7233
GOTERM_MF_FAT	GO:0004222~metalloendopeptidase activity	10	0.692521	0.436667	NM_001033339, NM_019471, NM_008608, AK003167, NM_021412, NM_001024139, NM_007403, NM_001110778, NM_010809, NM_009613, NM_008611	957	114	13288	1.21799	1	0.991102	99.9876
Annotation Cluster 48	Enrichment Score: 1.4642312797846573
Category	Term	Count	%	PValue	Genes	List Total	Pop Hits	Pop Total	Fold Enrichment	Bonferroni	Benjamini	FDR
BIOCARTA	m_igf1mtorpathway:Skeletal muscle hypertrophy is regulated via AKT/mTOR pathway	9	0.623269	0.00101163	AK013825, NM_007918, NM_026114, AK084259, NM_001077495, AK028860, NM_028259, NM_012010, NM_010512, NM_184052, NM_026030	137	20	1171	3.84635	0.174946	0.174946	1.25007
KEGG_PATHWAY	mmu04150:mTOR signaling pathway	10	0.692521	0.0286178	AK013825, NM_007918, NM_177320, NM_001077495, NM_008827, AK028860, U86587, NM_028259, NM_010512, NM_148945, NM_184052, NM_011785	468	54	5738	2.2705	0.994469	0.292832	30.0443
BIOCARTA	m_eif4Pathway:Regulation of eIF4e and p70 S6 Kinase	5	0.34626	0.194719	NM_007918, AK005009, AK084259, NM_001077495, AK028860, NM_028259	137	20	1171	2.13686	1	0.947086	93.2228
BIOCARTA	m_mTORPathway:mTOR Signaling Pathway	5	0.34626	0.246609	AK013825, NM_007918, AK084259, NM_001077495, AK028860, NM_028259	137	22	1171	1.9426	1	0.957779	97.0384
Annotation Cluster 49	Enrichment Score: 1.457262583703952
Category	Term	Count	%	PValue	Genes	List Total	Pop Hits	Pop Total	Fold Enrichment	Bonferroni	Benjamini	FDR
GOTERM_BP_FAT	GO:0043161~proteasomal ubiquitin-dependent protein catabolic process	7	0.484765	0.0207363	NM_009011, NM_138677, NM_009847, NM_008950, NM_012023, NM_030732, NM_025356	1007	30	13588	3.14849	1	0.346501	31.4542
GOTERM_BP_FAT	GO:0010498~proteasomal protein catabolic process	7	0.484765	0.0207363	NM_009011, NM_138677, NM_009847, NM_008950, NM_012023, NM_030732, NM_025356	1007	30	13588	3.14849	1	0.346501	31.4542
GOTERM_BP_FAT	GO:0006511~ubiquitin-dependent protein catabolic process	16	1.10803	0.0987983	NM_021522, NM_011966, NM_011672, NM_009847, NM_012023, NM_019927, NM_030732, NM_009011, NM_030197, NM_033607, NM_138677, NM_176972, NM_008950, BC025043, NM_027604, NM_025356	1007	141	13588	1.53118	1	0.711711	84.663
Annotation Cluster 50	Enrichment Score: 1.4509555917196015
Category	Term	Count	%	PValue	Genes	List Total	Pop Hits	Pop Total	Fold Enrichment	Bonferroni	Benjamini	FDR
INTERPRO	IPR013753:Ras	19	1.31579	0.00212835	NM_023275, NM_173413, NM_001013386, NM_145530, NM_028712, NM_019491, NM_145509, AK012844, NM_133955, NM_010937, NM_024436, NM_011228, M79314, NM_023126, NM_025846, NM_028810, NM_026405, NM_009028, NM_016676, NM_001081105	1259	121	17763	2.21543	0.977413	0.252908	3.54862
INTERPRO	IPR005225:Small GTP-binding protein	23	1.5928	0.00283035	NM_023275, NM_173413, NM_001013386, NM_145530, NM_028712, NM_019491, NM_145509, AK012844, NM_133955, NM_010937, NM_177305, NM_024436, NM_011228, M79314, NM_023126, NM_007479, NM_025846, AK049698, NM_028810, NM_026405, NM_029466, NM_009028, NM_016676, NM_001081105	1259	164	17763	1.97868	0.993541	0.285488	4.69285
SP_PIR_KEYWORDS	prenylation	21	1.45429	0.0037975	NM_023275, NM_173413, NM_019661, NM_001013386, NM_028712, NM_019491, NM_145509, NM_025278, NM_010315, NM_010937, NM_024436, NM_011228, M79314, NM_023126, NM_025846, NM_028810, NM_026405, NM_016676, NM_008967, NM_010721, NM_001081105	1288	145	17854	2.00757	0.852478	0.0766442	5.33593
SP_PIR_KEYWORDS	methylation	27	1.86981	0.00929779	NM_023275, NM_173413, NM_021308, NM_028712, U11274, NM_016660, NM_025278, NM_010315, NM_011228, NM_023126, AK005009, NM_025846, AK009963, NM_001166409, NM_001081105, NM_009114, NM_016690, NM_178891, NM_001013386, NM_139149, NM_019491, NM_013550, NM_178204, NM_010937, M79314, NM_028810, NM_008967	1288	221	17854	1.69352	0.990893	0.140642	12.5962
INTERPRO	IPR001806:Ras GTPase	18	1.24654	0.0103109	NM_023275, NM_173413, NM_001013386, NM_145530, NM_028712, NM_019491, NM_145509, NM_133955, NM_010937, NM_024436, NM_011228, M79314, NM_023126, NM_025846, NM_028810, NM_026405, NM_016676, NM_001081105	1259	130	17763	1.95353	1	0.621083	16.1181
UP_SEQ_FEATURE	short sequence motif:Effector region	15	1.03878	0.0123012	NM_023275, NM_173413, NM_001013386, NM_028712, NM_019491, NM_145509, NM_010937, NM_024436, M79314, NM_023126, NM_025846, NM_028810, NM_026405, NM_016676, NM_001081105	1259	92	16021	2.07476	1	0.898951	19.9541
UP_SEQ_FEATURE	nucleotide phosphate-binding region:GTP	32	2.21607	0.025274	NM_023275, NM_173413, NM_145530, NM_028712, NM_012010, NM_009448, AK012844, NM_133955, NM_177305, NM_024436, NM_008140, NM_011228, NM_026473, NM_023126, NM_025846, AK049698, NM_025332, NM_029466, NM_026405, NM_016676, NM_001081105, NM_028820, NM_133752, NM_001013386, NM_019491, NM_145509, NM_178069, NM_010937, M79314, NM_007479, NM_028810, NM_009028, NM_175048	1259	274	16021	1.48615	1	0.97746	36.8915
SP_PIR_KEYWORDS	gtp-binding	33	2.28532	0.0288584	NM_023275, NM_173413, NM_145530, NM_028712, NM_012010, NM_009448, AK012844, NM_133955, NM_177305, NM_024436, NM_008140, NM_011228, NM_026473, NM_023126, NM_025846, AK049698, NM_025332, NM_029466, NM_011884, NM_026405, NM_016676, NM_001081105, NM_028820, NM_133752, NM_001013386, NM_019491, NM_145509, NM_178069, NM_010937, M79314, NM_007479, NM_028810, NM_009028, NM_175048	1288	313	17854	1.46147	1	0.308045	34.4294
UP_SEQ_FEATURE	lipid moiety-binding region:S-geranylgeranyl cysteine	14	0.969529	0.0343291	NM_173413, NM_001013386, NM_028712, NM_019491, NM_145509, NM_025278, NM_010315, NM_024436, NM_011228, M79314, NM_023126, NM_026405, NM_016676, NM_001081105	1259	95	16021	1.87529	1	0.986602	46.642
GOTERM_MF_FAT	GO:0032561~guanyl ribonucleotide binding	36	2.49307	0.0468358	NM_023275, NM_173413, NM_145530, NM_028712, NM_012010, NM_009448, AK012844, NM_133955, NM_177305, NM_024436, NM_008140, AK042052, NM_011866, NM_011228, NM_023126, NM_026473, NM_025846, AK049698, NM_025332, NM_029466, NM_011884, NM_026405, NM_016676, NM_028820, NM_001081105, NM_133752, NM_174960, NM_001013386, NM_019491, NM_145509, NM_178069, NM_010937, M79314, NM_007479, NM_028810, NM_009028, NM_…	957	363	13288	1.37703	1	0.684531	52.8435
GOTERM_MF_FAT	GO:0019001~guanyl nucleotide binding	36	2.49307	0.0468358	NM_023275, NM_173413, NM_145530, NM_028712, NM_012010, NM_009448, AK012844, NM_133955, NM_177305, NM_024436, NM_008140, AK042052, NM_011866, NM_011228, NM_023126, NM_026473, NM_025846, AK049698, NM_025332, NM_029466, NM_011884, NM_026405, NM_016676, NM_028820, NM_001081105, NM_133752, NM_174960, NM_001013386, NM_019491, NM_145509, NM_178069, NM_010937, M79314, NM_007479, NM_028810, NM_009028, NM_…	957	363	13288	1.37703	1	0.684531	52.8435
GOTERM_MF_FAT	GO:0005525~GTP binding	35	2.42382	0.0516426	NM_023275, NM_173413, NM_145530, NM_028712, NM_012010, NM_009448, AK012844, NM_133955, NM_177305, NM_024436, NM_008140, AK042052, NM_011228, NM_026473, NM_023126, NM_025846, AK049698, NM_025332, NM_029466, NM_011884, NM_026405, NM_016676, NM_028820, NM_001081105, NM_133752, NM_174960, NM_001013386, NM_019491, NM_145509, NM_178069, NM_010937, M79314, NM_007479, NM_028810, NM_009028, NM_175048	957	354	13288	1.37282	1	0.70272	56.4354
GOTERM_CC_FAT	GO:0009898~internal side of plasma membrane	30	2.07756	0.0558869	NM_010294, NM_023275, NM_145985, NM_173413, NM_145530, NM_001035854, NM_028712, NM_029505, NM_010230, NM_183027, NM_133955, NM_025278, NM_010315, NM_130796, NM_011228, NM_009681, NM_023126, NM_025846, NM_016676, NM_001081105, NM_019661, NM_001013386, NM_019491, NM_030685, NM_138657, NM_212444, NM_010937, NM_029929, NM_010833, NM_026887	932	287	12504	1.4024	1	0.636568	55.6591
UP_SEQ_FEATURE	propeptide:Removed in mature form	25	1.7313	0.0630777	NM_011187, NM_013706, NM_023275, NM_173413, NM_028712, NM_025278, NM_010315, NM_024290, NM_001033339, NM_007649, NM_007950, NM_023126, NM_021412, NM_025846, NM_001081105, NM_001013386, NM_011352, NM_207654, NM_019491, NM_176913, NM_010937, M79314, NM_011113, NM_028810, NM_008967	1259	220	16021	1.44604	1	0.997602	69.0131
GOTERM_BP_FAT	GO:0007264~small GTPase mediated signal transduction	27	1.86981	0.0669198	NM_023275, NM_173413, NM_145530, NM_028712, NM_010070, NM_010071, NM_133955, NM_177305, NM_024436, NM_011228, NM_010915, NM_023126, NM_025846, NM_026405, NM_029466, NM_016676, NM_001081105, AY057898, NM_010442, NM_001013386, NM_019491, NM_145509, NM_010937, M79314, NM_007479, NM_175211, NM_028810	1007	258	13588	1.41212	1	0.614179	71.3029
INTERPRO	IPR003579:Ras small GTPase, Rab type	7	0.484765	0.226227	NM_024436, NM_011228, NM_173413, NM_023126, NM_026405, NM_145509, NM_016676	1259	58	17763	1.70279	1	0.994724	98.7085
SMART	SM00175:RAB	7	0.484765	0.281434	NM_024436, NM_011228, NM_173413, NM_023126, NM_026405, NM_145509, NM_016676	699	58	9131	1.57656	1	0.955161	98.8187
INTERPRO	IPR002078:RNA polymerase sigma factor 54, interaction	3	0.207756	0.341446	NM_173413, NM_023126, NM_016676	1259	17	17763	2.48979	1	0.998524	99.9161
PIR_SUPERFAMILY	PIRSF001710:Ras-related protein Rab	3	0.207756	0.688782	NM_024436, NM_011228, NM_173413	633	30	8136	1.28531	1	1	100
Annotation Cluster 51	Enrichment Score: 1.3970729704237115
Category	Term	Count	%	PValue	Genes	List Total	Pop Hits	Pop Total	Fold Enrichment	Bonferroni	Benjamini	FDR
GOTERM_BP_FAT	GO:0007006~mitochondrial membrane organization	9	0.623269	0.000411126	NM_001037744, NM_007523, NM_010414, NM_007544, NM_013898, NM_013899, NM_021451, NM_012000, NM_133752	1007	26	13588	4.67084	0.711746	0.0306193	0.738401
GOTERM_CC_FAT	GO:0031970~organelle envelope lumen	11	0.761773	0.000539459	NM_001037744, NM_016897, NM_009786, NM_025961, NM_013898, NM_013899, BC031445, NM_016895, NM_022415, NM_011485, NM_133752	932	40	12504	3.68948	0.211345	0.0333492	0.760173
GOTERM_CC_FAT	GO:0005758~mitochondrial intermembrane space	9	0.623269	0.00122401	NM_001037744, NM_016897, NM_025961, NM_013898, NM_013899, BC031445, NM_016895, NM_011485, NM_133752	932	30	12504	4.02489	0.416608	0.0651433	1.71708
GOTERM_BP_FAT	GO:0007007~inner mitochondrial membrane organization	4	0.277008	0.0170847	NM_001037744, NM_013898, NM_013899, NM_133752	1007	8	13588	6.74677	1	0.310882	26.6982
GOTERM_BP_FAT	GO:0006839~mitochondrial transport	8	0.554017	0.0329993	NM_001037744, NM_007523, NM_172436, NM_010414, NM_007544, NM_013898, NM_013899, NM_020258	1007	42	13588	2.5702	1	0.451536	45.3813
PIR_SUPERFAMILY	PIRSF018144:mitochondrial import inner membrane translocase Tim8-Tim13, subunits Tim8/Tim13	3	0.207756	0.0514496	NM_001037744, NM_013898, NM_013899	633	5	8136	7.71185	1	0.956735	54.5844
INTERPRO	IPR004217:Mitochondrial inner membrane translocase complex, Tim8/9/10/13-zinc finger-like	3	0.207756	0.0829267	NM_001037744, NM_013898, NM_013899	1259	7	17763	6.04664	1	0.945292	76.962
INTERPRO	IPR004217:Zinc finger, Tim10/DDP-type	3	0.207756	0.0829267	NM_001037744, NM_013898, NM_013899	1259	7	17763	6.04664	1	0.945292	76.962
GOTERM_BP_FAT	GO:0045039~protein import into mitochondrial inner membrane	3	0.207756	0.0896309	NM_001037744, NM_013898, NM_013899	1007	7	13588	5.78295	1	0.687825	81.5939
GOTERM_CC_FAT	GO:0042719~mitochondrial intermembrane space protein transporter complex	3	0.207756	0.0905183	NM_001037744, NM_013898, NM_013899	932	7	12504	5.74985	1	0.751318	73.861
UP_SEQ_FEATURE	short sequence motif:Twin CX3C motif	3	0.207756	0.0993025	NM_001037744, NM_013898, NM_013899	1259	7	16021	5.45365	1	0.999817	84.7508
GOTERM_BP_FAT	GO:0007005~mitochondrion organization	12	0.831025	0.102787	NM_001037744, NM_007523, U49929, NM_010414, NM_007544, NM_026689, NM_013898, NM_013899, NM_021451, NM_010849, NM_012000, NM_133752	1007	97	13588	1.6693	1	0.719645	85.8415
GOTERM_BP_FAT	GO:0046902~regulation of mitochondrial membrane permeability	3	0.207756	0.113813	NM_007523, NM_010414, NM_007544	1007	8	13588	5.06008	1	0.74172	88.67
GOTERM_BP_FAT	GO:0070585~protein localization in mitochondrion	4	0.277008	0.220066	NM_001037744, NM_007544, NM_013898, NM_013899	1007	22	13588	2.45337	1	0.892581	98.8662
GOTERM_BP_FAT	GO:0006612~protein targeting to membrane	4	0.277008	0.220066	NM_001037744, NM_026155, NM_013898, NM_013899	1007	22	13588	2.45337	1	0.892581	98.8662
GOTERM_BP_FAT	GO:0006626~protein targeting to mitochondrion	4	0.277008	0.220066	NM_001037744, NM_007544, NM_013898, NM_013899	1007	22	13588	2.45337	1	0.892581	98.8662
SP_PIR_KEYWORDS	translocation	7	0.484765	0.326748	NM_001037744, NM_016897, NM_016714, NM_030685, NM_013898, NM_013899, NM_024281, NM_133626	1288	65	17854	1.49281	1	0.822799	99.6661
Annotation Cluster 52	Enrichment Score: 1.3808233537173347
Category	Term	Count	%	PValue	Genes	List Total	Pop Hits	Pop Total	Fold Enrichment	Bonferroni	Benjamini	FDR
GOTERM_BP_FAT	GO:0006412~translation	37	2.56233	0.00741191	AK013825, NM_026114, NM_178595, NM_012010, NM_053092, NM_027098, NM_053158, NM_001039084, NM_027350, NM_026030, NM_028784, AK049387, NM_001082960, NM_027236, NM_026851, AK018004, AK049698, NM_033074, NM_029271, NM_026490, AK077437, NM_001166409, NM_026594, NM_144866, NM_029017, NM_180678, NM_134151, NM_001013824, NM_175113, NM_025433, NM_008401, AK011951, AK132208, NM_023137, NM_025936, BC083148,…	1007	319	13588	1.56508	1	0.20152	12.5484
SP_PIR_KEYWORDS	ribosomal protein	23	1.5928	0.00864032	AK013825, NM_028259, NM_027098, NM_001039084, NM_053158, AK049387, NM_025430, AK018004, NM_026851, NM_029271, NM_025927, NM_026490, NM_026594, NM_023536, NM_029017, NM_025317, NM_025485, NM_025433, NM_023137, AK132208, AK028860, BC083148, K02060, AK014593, BC011192	1288	177	17854	1.80125	0.987285	0.139736	11.7565
GOTERM_CC_FAT	GO:0005840~ribosome	24	1.66205	0.0158594	AK013825, NM_028259, NM_027098, NM_001039084, NM_053158, AK049387, NM_001082960, NM_025430, NM_026851, AK018004, NM_029271, NM_025927, NM_026490, NM_026594, NM_023536, NM_029017, NM_025317, NM_025485, NM_025433, NM_008401, NM_023137, AK132208, AK028860, BC083148, K02060, AK014593, BC011192	932	192	12504	1.67704	0.999119	0.443547	20.2339
GOTERM_MF_FAT	GO:0003735~structural constituent of ribosome	19	1.31579	0.0235496	AK013825, NM_025485, NM_027098, NM_053158, NM_001039084, NM_025433, NM_008401, AK132208, NM_023137, AK049387, NM_001082960, NM_026851, AK018004, BC083148, NM_029271, AK014593, NM_026490, K02060, NM_026594, BC011192, NM_029017	957	151	13288	1.74713	1	0.549929	31.1649
GOTERM_CC_FAT	GO:0030529~ribonucleoprotein complex	47	3.25485	0.0251819	AK013825, NM_016714, NM_021308, NM_028259, NM_026631, NM_029532, NM_001082960, AK018004, AK009963, NM_011432, NM_029271, NM_026490, NM_025927, NM_026594, NM_023536, NM_011499, NM_009351, NM_021336, NM_025485, NM_025433, NM_008401, NM_001166669, BC011192, U11274, NM_027098, NM_053158, NM_001039084, NM_018868, AK049387, NM_025430, AK005009, NM_026851, AK015056, NM_028244, NM_029017, NM_025317, NM_0…	932	462	12504	1.36486	0.999987	0.551374	30.2789
SP_PIR_KEYWORDS	ribonucleoprotein	27	1.86981	0.0700056	AK013825, U11274, NM_027098, NM_026631, NM_053158, NM_001039084, AK049387, NM_025430, NM_026851, AK018004, NM_011432, NM_029271, NM_026490, NM_025927, NM_023536, NM_029017, NM_025317, NM_019666, NM_009351, NM_021336, NM_025485, NM_025433, NM_026483, AK132208, BC083148, AK014593, K02060, BC011192	1288	266	17854	1.40702	1	0.467097	64.8664
KEGG_PATHWAY	mmu03010:Ribosome	9	0.623269	0.439187	AK013825, AK132208, AK049387, AK018004, BC083148, AK014593, K02060, NM_026594, BC011192	468	89	5738	1.23984	1	0.827043	99.9189
GOTERM_MF_FAT	GO:0005198~structural molecule activity	34	2.35457	0.485078	AK013825, NM_011580, AK090125, NM_009448, NM_027098, NM_053158, NM_001039084, AK049387, NM_175550, NM_026473, NM_001082960, NM_026851, AK018004, NM_008476, NM_007993, NM_029271, NM_026490, NM_026594, NM_010721, NM_029017, NM_001003668, NM_009929, NM_009903, NM_021351, NM_025485, NM_178626, NM_025433, NM_008401, AK132208, NM_023137, NM_008480, NM_010669, BC083148, K02060, AK014593, BC011192	957	450	13288	1.04909	1	0.993401	99.997
Annotation Cluster 53	Enrichment Score: 1.342621694631969
Category	Term	Count	%	PValue	Genes	List Total	Pop Hits	Pop Total	Fold Enrichment	Bonferroni	Benjamini	FDR
UP_SEQ_FEATURE	short sequence motif:Effector region	15	1.03878	0.0123012	NM_023275, NM_173413, NM_001013386, NM_028712, NM_019491, NM_145509, NM_010937, NM_024436, M79314, NM_023126, NM_025846, NM_028810, NM_026405, NM_016676, NM_001081105	1259	92	16021	2.07476	1	0.898951	19.9541
PIR_SUPERFAMILY	PIRSF037165:ras protein	5	0.34626	0.0380334	M79314, NM_025846, NM_019491, NM_028712, NM_010937	633	17	8136	3.78032	1	0.940256	43.9787
INTERPRO	IPR003577:Ras small GTPase, Ras type	5	0.34626	0.0857207	M79314, NM_025846, NM_019491, NM_028712, NM_010937	1259	24	17763	2.93934	1	0.944909	78.1238
SMART	SM00173:RAS	5	0.34626	0.106247	M79314, NM_025846, NM_019491, NM_028712, NM_010937	699	24	9131	2.72145	1	0.855503	77.8761
Annotation Cluster 54	Enrichment Score: 1.3168987617774561
Category	Term	Count	%	PValue	Genes	List Total	Pop Hits	Pop Total	Fold Enrichment	Bonferroni	Benjamini	FDR
GOTERM_MF_FAT	GO:0030246~carbohydrate binding	37	2.56233	0.00430115	AK007293, NM_011580, BC057185, NM_153094, NM_011347, NM_053110, NM_153197, NM_010190, NM_080844, NM_001038604, NM_007654, NM_174876, NM_008047, NM_001082960, NM_009151, NM_007993, NM_010705, NM_010720, NM_026247, AF054819, NM_027562, NM_008006, NM_133203, AK052688, NM_020001, NM_027218, NM_010819, NM_008401, NM_021443, NM_011426, NM_175403, NM_028351, NM_144731, NM_011210, NM_013529, NM_013528, N…	957	317	13288	1.62065	0.982458	0.236273	6.53169
INTERPRO	IPR018378:C-type lectin, conserved site	14	0.969529	0.0319516	AK007293, NM_153094, NM_011347, NM_020610, NM_153197, NM_027218, NM_001038604, NM_020001, NM_010819, NM_007654, NM_033078, AF054819, NM_027562, NM_011999, NM_008462	1259	104	17763	1.89926	1	0.85422	42.3444
INTERPRO	IPR016186:C-type lectin-like	16	1.10803	0.0349724	NM_133203, NM_021378, AK007293, NM_153094, NM_009929, NM_011347, NM_153197, NM_027218, NM_001038604, NM_020001, NM_010819, NM_007654, NM_033078, AF054819, NM_027562, NM_011999, NM_008462	1259	127	17763	1.77749	1	0.870348	45.3206
GOTERM_MF_FAT	GO:0005529~sugar binding	21	1.45429	0.0362793	NM_133203, AK007293, NM_153094, NM_011347, NM_010190, NM_153197, NM_010819, NM_027218, NM_001038604, NM_020001, NM_007654, NM_011426, NM_144731, NM_009151, NM_013529, NM_033078, NM_010705, NM_013528, AF054819, NM_027562, NM_011999, NM_008462	957	181	13288	1.61097	1	0.628557	43.9594
INTERPRO	IPR001304:C-type lectin	15	1.03878	0.0393524	NM_133203, NM_021378, AK007293, NM_153094, NM_011347, NM_153197, NM_027218, NM_001038604, NM_020001, NM_010819, NM_007654, NM_033078, AF054819, NM_027562, NM_011999, NM_008462	1259	118	17763	1.79349	1	0.870055	49.3802
SP_PIR_KEYWORDS	Lectin	19	1.31579	0.0564519	NM_133203, AK007293, NM_153094, NM_011347, NM_010190, NM_153197, NM_010819, NM_027218, NM_001038604, NM_020001, NM_007654, NM_011426, NM_144731, NM_009151, NM_033078, NM_010705, AF054819, NM_027562, NM_011999, NM_008462	1288	167	17854	1.57709	1	0.429979	56.7201
SMART	SM00034:CLECT	15	1.03878	0.0656313	NM_133203, NM_021378, AK007293, NM_153094, NM_011347, NM_153197, NM_027218, NM_001038604, NM_020001, NM_010819, NM_007654, NM_033078, AF054819, NM_027562, NM_011999, NM_008462	699	118	9131	1.66054	1	0.801859	59.8148
UP_SEQ_FEATURE	domain:C-type lectin	11	0.761773	0.167439	AK007293, NM_153094, NM_011347, NM_020001, NM_001038604, NM_010819, NM_033078, NM_007654, AF054819, NM_027562, NM_008462, NM_011999	1259	90	16021	1.5553	1	0.999964	96.2937
INTERPRO	IPR002353:Type II antifreeze protein	5	0.34626	0.330244	NM_153197, NM_020001, NM_010819, NM_033078, AF054819, NM_027562	1259	41	17763	1.72059	1	0.998643	99.8883
Annotation Cluster 55	Enrichment Score: 1.3139721463178702
Category	Term	Count	%	PValue	Genes	List Total	Pop Hits	Pop Total	Fold Enrichment	Bonferroni	Benjamini	FDR
GOTERM_BP_FAT	GO:0048534~hemopoietic or lymphoid organ development	33	2.28532	0.00979222	AK013825, NM_009912, NM_008413, NM_207680, NM_033374, M18209, NM_009915, NM_001146708, NM_001169153, NM_008225, NM_018866, NM_001077495, NM_011691, NM_008320, NM_010460, NM_001081105, NM_008979, NM_009399, NM_011613, NM_007523, NM_008372, NM_021397, NM_009812, NM_019408, NM_009370, NM_008234, NM_008541, NM_146114, NM_029929, NM_010735, NM_175683, NM_011541, NM_011210, NM_146194, NM_028728	1007	281	13588	1.58465	1	0.228059	16.2521
GOTERM_BP_FAT	GO:0002520~immune system development	33	2.28532	0.0189001	AK013825, NM_009912, NM_008413, NM_207680, NM_033374, M18209, NM_009915, NM_001146708, NM_001169153, NM_008225, NM_018866, NM_001077495, NM_011691, NM_008320, NM_010460, NM_001081105, NM_008979, NM_009399, NM_011613, NM_007523, NM_008372, NM_021397, NM_009812, NM_019408, NM_009370, NM_008234, NM_008541, NM_146114, NM_029929, NM_010735, NM_175683, NM_011541, NM_011210, NM_146194, NM_028728	1007	295	13588	1.50945	1	0.330239	29.1003
GOTERM_BP_FAT	GO:0030097~hemopoiesis	27	1.86981	0.0512768	AK013825, NM_009912, NM_008413, NM_033374, M18209, NM_009915, NM_001146708, NM_001169153, NM_008225, NM_001077495, NM_011691, NM_008320, NM_010460, NM_001081105, NM_008979, NM_011613, NM_007523, NM_008372, NM_021397, NM_009812, NM_008234, NM_008541, NM_146114, NM_029929, NM_175683, NM_011541, NM_146194, NM_011210, NM_028728	1007	251	13588	1.4515	1	0.554375	61.2763
GOTERM_BP_FAT	GO:0030099~myeloid cell differentiation	12	0.831025	0.0972644	NM_011613, AK013825, NM_009912, NM_008413, NM_009812, M18209, NM_001169153, NM_008225, NM_008541, NM_029929, NM_011541, NM_008320, NM_010460	1007	96	13588	1.68669	1	0.707214	84.1856
GOTERM_BP_FAT	GO:0002521~leukocyte differentiation	16	1.10803	0.103332	AK013825, NM_011613, NM_007523, NM_008372, NM_009812, NM_033374, NM_001146708, NM_001169153, NM_008234, NM_146114, NM_175683, NM_011691, NM_001077495, NM_011210, NM_001081105, NM_008979, NM_028728	1007	142	13588	1.5204	1	0.720258	85.9958
GOTERM_BP_FAT	GO:0030098~lymphocyte differentiation	13	0.900277	0.136997	AK013825, NM_008372, NM_007523, NM_033374, NM_001146708, NM_008234, NM_146114, NM_175683, NM_011691, NM_001077495, NM_011210, NM_001081105, NM_008979, NM_028728	1007	114	13588	1.53874	1	0.788375	92.9737
Annotation Cluster 56	Enrichment Score: 1.3099381488982245
Category	Term	Count	%	PValue	Genes	List Total	Pop Hits	Pop Total	Fold Enrichment	Bonferroni	Benjamini	FDR
GOTERM_BP_FAT	GO:0048278~vesicle docking	5	0.34626	0.0326771	NM_029929, NM_019661, NM_019549, NM_019788, NM_207214	1007	17	13588	3.96869	1	0.452171	45.0523
GOTERM_BP_FAT	GO:0022406~membrane docking	5	0.34626	0.0326771	NM_029929, NM_019661, NM_019549, NM_019788, NM_207214	1007	17	13588	3.96869	1	0.452171	45.0523
GOTERM_BP_FAT	GO:0006904~vesicle docking during exocytosis	4	0.277008	0.110078	NM_029929, NM_019661, NM_019549, NM_019788	1007	16	13588	3.37339	1	0.737179	87.7776
Annotation Cluster 57	Enrichment Score: 1.2998650222630646
Category	Term	Count	%	PValue	Genes	List Total	Pop Hits	Pop Total	Fold Enrichment	Bonferroni	Benjamini	FDR
PIR_SUPERFAMILY	PIRSF037169:small GTPase, Rho type	5	0.34626	0.0309296	NM_023275, NM_145530, NM_028810, NM_133955, NM_001081105	633	16	8136	4.01659	1	0.983584	37.4679
INTERPRO	IPR003578:Ras small GTPase, Rho type	5	0.34626	0.056979	NM_023275, NM_145530, NM_028810, NM_133955, NM_001081105	1259	21	17763	3.35924	1	0.891456	63.023
SMART	SM00174:RHO	5	0.34626	0.0715017	NM_023275, NM_145530, NM_028810, NM_133955, NM_001081105	699	21	9131	3.11023	1	0.806544	63.0763
Annotation Cluster 58	Enrichment Score: 1.2918576801059731
Category	Term	Count	%	PValue	Genes	List Total	Pop Hits	Pop Total	Fold Enrichment	Bonferroni	Benjamini	FDR
GOTERM_BP_FAT	GO:0002253~activation of immune response	18	1.24654	0.000160012	NM_010185, NM_001077705, NM_010190, NM_019449, NM_023143, AK052688, NM_007572, NM_009780, NM_020044, NM_007574, AK031598, J05020, NM_011210, U89424, NM_009776, NM_009778, NM_033078, NM_009777, AF054819, NM_008979, NM_028728, NM_001113356	1007	86	13588	2.82423	0.383734	0.0137356	0.288004
GOTERM_BP_FAT	GO:0002764~immune response-regulating signal transduction	9	0.623269	0.0361091	J05020, NM_010185, NM_001077705, NM_011210, NM_019449, U89424, NM_033078, AF054819, NM_008979, NM_001033543, NM_020044, NM_028728	1007	52	13588	2.33542	1	0.476285	48.4619
GOTERM_BP_FAT	GO:0002757~immune response-activating signal transduction	8	0.554017	0.0616491	J05020, NM_010185, NM_001077705, NM_011210, NM_019449, U89424, NM_033078, AF054819, NM_008979, NM_020044, NM_028728	1007	48	13588	2.24892	1	0.59838	68.2365
GOTERM_BP_FAT	GO:0050854~regulation of antigen receptor-mediated signaling pathway	4	0.277008	0.066169	NM_001077705, NM_011210, NM_054056, NM_028728	1007	13	13588	4.15186	1	0.613243	70.8839
GOTERM_BP_FAT	GO:0002429~immune response-activating cell surface receptor signaling pathway	7	0.484765	0.0793654	J05020, NM_010185, NM_001077705, NM_011210, NM_033078, AF054819, NM_008979, NM_020044, NM_028728	1007	41	13588	2.30378	1	0.656645	77.4715
GOTERM_BP_FAT	GO:0050853~B cell receptor signaling pathway	4	0.277008	0.0797419	NM_001077705, NM_011210, NM_020044, NM_028728	1007	14	13588	3.8553	1	0.655332	77.637
GOTERM_BP_FAT	GO:0002768~immune response-regulating cell surface receptor signaling pathway	7	0.484765	0.103732	J05020, NM_010185, NM_001077705, NM_011210, NM_033078, AF054819, NM_008979, NM_020044, NM_028728	1007	44	13588	2.1467	1	0.71897	86.1079
GOTERM_BP_FAT	GO:0045577~regulation of B cell differentiation	4	0.277008	0.110078	NM_001077705, NM_011210, NM_013563, NM_028728	1007	16	13588	3.37339	1	0.737179	87.7776
GOTERM_BP_FAT	GO:0045619~regulation of lymphocyte differentiation	7	0.484765	0.257383	NM_008372, NM_001008700, NM_001077705, NM_001146708, NM_011210, NM_013563, NM_028728	1007	58	13588	1.62853	1	0.917382	99.5315
GOTERM_BP_FAT	GO:0050851~antigen receptor-mediated signaling pathway	5	0.34626	0.275145	NM_001077705, NM_011210, NM_008979, NM_020044, NM_028728	1007	36	13588	1.8741	1	0.929001	99.6971
Annotation Cluster 59	Enrichment Score: 1.287896518348882
Category	Term	Count	%	PValue	Genes	List Total	Pop Hits	Pop Total	Fold Enrichment	Bonferroni	Benjamini	FDR
GOTERM_BP_FAT	GO:0042060~wound healing	16	1.10803	0.0179797	NM_027133, NM_011171, NM_010171, NM_008098, NM_080844, NM_022305, NM_028784, NM_013612, NM_023125, NM_019549, NM_011113, NM_025961, NM_009776, NM_027571, NM_019788, NM_007972	1007	112	13588	1.92765	1	0.320571	27.8918
GOTERM_BP_FAT	GO:0007596~blood coagulation	11	0.761773	0.032597	NM_027133, NM_023125, NM_019549, NM_011171, NM_010171, NM_080844, NM_009776, NM_027571, NM_019788, NM_028784, NM_007972	1007	70	13588	2.12041	1	0.453329	44.9702
GOTERM_BP_FAT	GO:0050817~coagulation	11	0.761773	0.032597	NM_027133, NM_023125, NM_019549, NM_011171, NM_010171, NM_080844, NM_009776, NM_027571, NM_019788, NM_028784, NM_007972	1007	70	13588	2.12041	1	0.453329	44.9702
GOTERM_BP_FAT	GO:0007599~hemostasis	11	0.761773	0.0355252	NM_027133, NM_023125, NM_019549, NM_011171, NM_010171, NM_080844, NM_009776, NM_027571, NM_019788, NM_028784, NM_007972	1007	71	13588	2.09055	1	0.472643	47.8963
SP_PIR_KEYWORDS	blood coagulation	7	0.484765	0.0471677	NM_023125, NM_011171, NM_010171, NM_080844, NM_009776, NM_028784, NM_007972	1288	37	17854	2.6225	1	0.397288	50.1604
GOTERM_BP_FAT	GO:0050878~regulation of body fluid levels	11	0.761773	0.121364	NM_027133, NM_023125, NM_019549, NM_011171, NM_010171, NM_080844, NM_009776, NM_027571, NM_019788, NM_028784, NM_007972	1007	89	13588	1.66774	1	0.760314	90.2893
BIOCARTA	m_intrinsicPathway:Intrinsic Prothrombin Activation Pathway	4	0.277008	0.248495	NM_023125, NM_080844, NM_009776, NM_007972	137	15	1171	2.27932	1	0.950978	97.1292
Annotation Cluster 60	Enrichment Score: 1.2732163730070147
Category	Term	Count	%	PValue	Genes	List Total	Pop Hits	Pop Total	Fold Enrichment	Bonferroni	Benjamini	FDR
GOTERM_MF_FAT	GO:0008483~transaminase activity	9	0.623269	0.000181173	NM_001033452, NM_016702, NM_027907, NM_026115, NM_001024468, NM_013529, NM_013528, NM_177420, NM_010324	957	24	13288	5.2069	0.156298	0.0210204	0.283535
SP_PIR_KEYWORDS	Aminotransferase	9	0.623269	0.000184553	NM_001033452, NM_016702, NM_027907, NM_026115, NM_001024468, NM_013529, NM_013528, NM_177420, NM_010324	1288	24	17854	5.19818	0.0886597	0.00660941	0.265659
GOTERM_MF_FAT	GO:0016769~transferase activity, transferring nitrogenous groups	10	0.692521	0.000307727	NM_001033452, NM_016702, NM_027907, NM_026115, NM_001024468, NM_025961, NM_013529, NM_013528, NM_177420, NM_010324	957	32	13288	4.33908	0.250757	0.0315679	0.481145
INTERPRO	IPR015422:Pyridoxal phosphate-dependent transferase, major region, subdomain 2	3	0.207756	0.206967	NM_001033452, NM_177420, NM_010324	1259	12	17763	3.5272	1	0.994239	98.0404
KEGG_PATHWAY	mmu00250:Alanine, aspartate and glutamate metabolism	5	0.34626	0.224393	NM_016702, M31690, NM_013529, NM_013528, NM_007494, NM_010324	468	30	5738	2.04345	1	0.697898	95.6154
SP_PIR_KEYWORDS	pyridoxal phosphate	7	0.484765	0.26292	NM_001033452, NM_016702, NM_027907, NM_001024468, EU684749, NM_013614, NM_177420, NM_010324	1288	60	17854	1.61721	1	0.771319	98.7682
INTERPRO	IPR015421:Pyridoxal phosphate-dependent transferase, major region, subdomain 1	5	0.34626	0.330244	NM_001033452, NM_016702, NM_027907, NM_177420, NM_010324	1259	41	17763	1.72059	1	0.998643	99.8883
GOTERM_MF_FAT	GO:0070279~vitamin B6 binding	5	0.34626	0.550747	NM_001033452, NM_016702, NM_027907, NM_177420, NM_010324	957	54	13288	1.28565	1	0.996751	99.9996
GOTERM_MF_FAT	GO:0030170~pyridoxal phosphate binding	5	0.34626	0.550747	NM_001033452, NM_016702, NM_027907, NM_177420, NM_010324	957	54	13288	1.28565	1	0.996751	99.9996
GOTERM_MF_FAT	GO:0019842~vitamin binding	7	0.484765	0.875743	NM_001033452, NM_016702, NM_027907, NM_054087, NM_028133, NM_177420, NM_010324	957	121	13288	0.803268	1	0.99996	100
GOTERM_MF_FAT	GO:0048037~cofactor binding	13	0.900277	0.896168	NM_001033452, NM_016702, AF104312, NM_010344, NM_177420, NM_010324, NM_001103157, NM_027907, NM_016966, NM_010049, NM_027399, L26316, NM_015774, AK086764	957	226	13288	0.798698	1	0.999973	100
Annotation Cluster 61	Enrichment Score: 1.2663431177937483
Category	Term	Count	%	PValue	Genes	List Total	Pop Hits	Pop Total	Fold Enrichment	Bonferroni	Benjamini	FDR
SP_PIR_KEYWORDS	angiogenesis	11	0.761773	0.0126518	NM_007950, NM_021412, NM_030250, NM_010139, NM_008827, NM_013749, AK171739, NM_008541, NM_008402, NM_178793, NM_008006, NM_010402	1288	62	17854	2.45935	0.998346	0.162975	16.7654
GOTERM_BP_FAT	GO:0001525~angiogenesis	18	1.24654	0.0188977	NM_010442, NM_008608, NM_009812, NM_009929, NM_010205, NM_008827, NM_013749, NM_022305, NM_008541, NM_008402, NM_178793, NM_010402, NM_007950, NM_021412, NM_021704, NM_030250, AK047982, AK171739, NM_008006	1007	133	13588	1.82619	1	0.332078	29.0971
GOTERM_BP_FAT	GO:0048514~blood vessel morphogenesis	22	1.52355	0.0606076	NM_007523, NM_010442, NM_008608, NM_009812, NM_009929, NM_010205, NM_009370, NM_008827, NM_013749, NM_022305, NM_008541, NM_008402, NM_178793, NM_010402, NM_007950, NM_021412, NM_021704, NM_030250, NM_013913, NM_010139, AK047982, AK171739, NM_008006	1007	198	13588	1.49928	1	0.597184	67.595
GOTERM_BP_FAT	GO:0001944~vasculature development	24	1.66205	0.164469	NM_008608, NM_008827, NM_013749, NM_007950, NM_021412, NM_013913, AK047982, NM_008006, NM_007523, NM_010442, NM_009812, NM_009370, NM_010205, NM_009929, NM_022305, NM_008541, NM_008402, NM_178793, NM_010402, NM_001081417, NM_009551, NM_030250, NM_021704, NM_010139, AK171739	1007	250	13588	1.29538	1	0.833692	96.0781
GOTERM_BP_FAT	GO:0001568~blood vessel development	23	1.5928	0.195485	NM_007523, NM_010442, NM_008608, NM_009812, NM_009929, NM_010205, NM_009370, NM_008827, NM_013749, NM_022305, NM_008541, NM_008402, NM_178793, NM_001081417, NM_010402, NM_007950, NM_021412, NM_021704, NM_030250, NM_013913, NM_010139, AK047982, AK171739, NM_008006	1007	244	13588	1.27193	1	0.870417	98.0166
Annotation Cluster 62	Enrichment Score: 1.2649599485910146
Category	Term	Count	%	PValue	Genes	List Total	Pop Hits	Pop Total	Fold Enrichment	Bonferroni	Benjamini	FDR
GOTERM_MF_FAT	GO:0030246~carbohydrate binding	37	2.56233	0.00430115	AK007293, NM_011580, BC057185, NM_153094, NM_011347, NM_053110, NM_153197, NM_010190, NM_080844, NM_001038604, NM_007654, NM_174876, NM_008047, NM_001082960, NM_009151, NM_007993, NM_010705, NM_010720, NM_026247, AF054819, NM_027562, NM_008006, NM_133203, AK052688, NM_020001, NM_027218, NM_010819, NM_008401, NM_021443, NM_011426, NM_175403, NM_028351, NM_144731, NM_011210, NM_013529, NM_013528, N…	957	317	13288	1.62065	0.982458	0.236273	6.53169
GOTERM_MF_FAT	GO:0008201~heparin binding	12	0.831025	0.0350328	NM_011580, NM_053110, NM_080844, AK052688, NM_174876, NM_008401, NM_021443, NM_008047, NM_001082960, NM_028351, NM_011210, NM_010720, NM_008006	957	83	13288	2.00748	1	0.660078	42.8127
SP_PIR_KEYWORDS	heparin-binding	8	0.554017	0.0847414	NM_021443, NM_011580, NM_008047, NM_028351, NM_080844, NM_174876, NM_010720, NM_008006	1288	53	17854	2.09235	1	0.518169	72.0907
GOTERM_MF_FAT	GO:0005539~glycosaminoglycan binding	13	0.900277	0.11791	NM_011580, BC057185, NM_053110, NM_080844, AK052688, NM_174876, NM_008401, NM_021443, NM_008047, NM_001082960, NM_028351, NM_011210, NM_010720, NM_008006	957	114	13288	1.58338	1	0.859335	85.9994
GOTERM_MF_FAT	GO:0001871~pattern binding	14	0.969529	0.130698	NM_011580, BC057185, NM_053110, NM_080844, AK052688, NM_174876, NM_008401, NM_021443, NM_008047, NM_001082960, NM_028351, NM_011210, NM_007993, NM_010720, NM_008006	957	128	13288	1.51868	1	0.875743	88.8633
GOTERM_MF_FAT	GO:0030247~polysaccharide binding	14	0.969529	0.130698	NM_011580, BC057185, NM_053110, NM_080844, AK052688, NM_174876, NM_008401, NM_021443, NM_008047, NM_001082960, NM_028351, NM_011210, NM_007993, NM_010720, NM_008006	957	128	13288	1.51868	1	0.875743	88.8633
Annotation Cluster 63	Enrichment Score: 1.1957538466462883
Category	Term	Count	%	PValue	Genes	List Total	Pop Hits	Pop Total	Fold Enrichment	Bonferroni	Benjamini	FDR
SP_PIR_KEYWORDS	protein biosynthesis	18	1.24654	0.0223131	AK013825, NM_180678, NM_026114, NM_134151, NM_001013824, NM_012010, NM_053092, NM_027350, AK011951, NM_026030, AK132208, AK049387, NM_025936, AK049698, NM_033074, K02060, NM_144866, AK077437	1288	139	17854	1.79505	0.999988	0.252515	27.7639
INTERPRO	IPR006195:Aminoacyl-tRNA synthetase, class II, conserved region	5	0.34626	0.0283281	NM_180678, NM_033074, NM_053092, AK077437, NM_027350	1259	17	17763	4.14965	1	0.828449	38.5733
GOTERM_BP_FAT	GO:0006418~tRNA aminoacylation for protein translation	8	0.554017	0.0508286	NM_180678, NM_134151, NM_025936, NM_033074, NM_053092, AK077437, NM_027350, NM_028784	1007	46	13588	2.3467	1	0.552962	60.9452
GOTERM_BP_FAT	GO:0043038~amino acid activation	8	0.554017	0.0508286	NM_180678, NM_134151, NM_025936, NM_033074, NM_053092, AK077437, NM_027350, NM_028784	1007	46	13588	2.3467	1	0.552962	60.9452
GOTERM_BP_FAT	GO:0043039~tRNA aminoacylation	8	0.554017	0.0508286	NM_180678, NM_134151, NM_025936, NM_033074, NM_053092, AK077437, NM_027350, NM_028784	1007	46	13588	2.3467	1	0.552962	60.9452
GOTERM_MF_FAT	GO:0004812~aminoacyl-tRNA ligase activity	8	0.554017	0.0543671	NM_180678, NM_134151, NM_025936, NM_033074, NM_053092, AK077437, NM_027350, NM_028784	957	48	13288	2.31418	1	0.713051	58.3559
GOTERM_MF_FAT	GO:0016875~ligase activity, forming carbon-oxygen bonds	8	0.554017	0.0543671	NM_180678, NM_134151, NM_025936, NM_033074, NM_053092, AK077437, NM_027350, NM_028784	957	48	13288	2.31418	1	0.713051	58.3559
GOTERM_MF_FAT	GO:0016876~ligase activity, forming aminoacyl-tRNA and related compounds	8	0.554017	0.0543671	NM_180678, NM_134151, NM_025936, NM_033074, NM_053092, AK077437, NM_027350, NM_028784	957	48	13288	2.31418	1	0.713051	58.3559
SP_PIR_KEYWORDS	Aminoacyl-tRNA synthetase	7	0.484765	0.0586875	NM_180678, NM_134151, NM_025936, NM_033074, NM_053092, AK077437, NM_027350	1288	39	17854	2.48802	1	0.436727	58.1748
INTERPRO	IPR000738:WHEP-TRS	3	0.207756	0.0620875	NM_180678, AK077437, NM_028784	1259	6	17763	7.05441	1	0.902429	66.277
KEGG_PATHWAY	mmu00970:Aminoacyl-tRNA biosynthesis	7	0.484765	0.122264	NM_180678, NM_134151, NM_025936, NM_033074, NM_053092, AK077437, NM_027350	468	42	5738	2.04345	1	0.529052	79.9074
INTERPRO	IPR004154:Anticodon-binding	3	0.207756	0.129513	NM_180678, NM_033074, AK077437	1259	9	17763	4.70294	1	0.978837	90.4833
GOTERM_BP_FAT	GO:0006399~tRNA metabolic process	13	0.900277	0.130832	NM_180678, NM_001013376, NM_025748, NM_134151, NM_010792, NM_177374, NM_053092, NM_175113, NM_028784, NM_027350, NM_025936, NM_033074, AK077437	1007	113	13588	1.55235	1	0.776602	92.0118
INTERPRO	IPR002314:Aminoacyl-tRNA synthetase, class II (G, H, P and S), conserved region	3	0.207756	0.180495	NM_180678, NM_033074, AK077437	1259	11	17763	3.84786	1	0.991099	96.5802
Annotation Cluster 64	Enrichment Score: 1.1774761443252848
Category	Term	Count	%	PValue	Genes	List Total	Pop Hits	Pop Total	Fold Enrichment	Bonferroni	Benjamini	FDR
GOTERM_CC_FAT	GO:0005764~lysosome	21	1.45429	0.0421896	NM_007387, NM_011175, NM_199143, NM_022325, NM_153139, U34071, NM_008917, NM_009982, NM_013602, NM_145509, NM_023065, NM_013612, NM_029929, NM_019807, NM_010686, AK077623, NM_152803, NM_007798, NM_009853, NM_013463, AK148314, NM_023596, NM_011157	932	178	12504	1.58282	1	0.631469	45.6416
GOTERM_CC_FAT	GO:0000323~lytic vacuole	21	1.45429	0.0443213	NM_007387, NM_011175, NM_199143, NM_022325, NM_153139, U34071, NM_008917, NM_009982, NM_013602, NM_145509, NM_023065, NM_013612, NM_029929, NM_019807, NM_010686, AK077623, NM_152803, NM_007798, NM_009853, NM_013463, AK148314, NM_023596, NM_011157	932	179	12504	1.57398	1	0.63114	47.3277
KEGG_PATHWAY	mmu04142:Lysosome	16	1.10803	0.0578834	NM_007387, NM_011175, NM_022325, U34071, NM_008917, NM_009982, NM_029505, NM_183027, NM_009985, NM_013612, NM_175550, NM_009681, NM_010686, NM_007798, NM_009853, NM_013463, AK148314, NM_026887	468	119	5738	1.6485	0.999977	0.384389	51.99
SP_PIR_KEYWORDS	lysosome	16	1.10803	0.0957566	NM_007387, NM_011175, NM_199143, NM_022325, NM_153139, U34071, NM_008917, NM_009982, NM_145509, NM_029929, NM_019807, NM_010686, NM_152803, NM_007798, NM_009853, NM_013463, AK148314, NM_023596	1288	144	17854	1.5402	1	0.525058	76.5598
GOTERM_CC_FAT	GO:0005773~vacuole	21	1.45429	0.125049	NM_007387, NM_011175, NM_199143, NM_022325, NM_153139, U34071, NM_008917, NM_009982, NM_013602, NM_145509, NM_023065, NM_013612, NM_029929, NM_019807, NM_010686, AK077623, NM_152803, NM_007798, NM_009853, NM_013463, AK148314, NM_023596, NM_011157	932	204	12504	1.38109	1	0.81351	84.8794
Annotation Cluster 65	Enrichment Score: 1.1737985138686207
Category	Term	Count	%	PValue	Genes	List Total	Pop Hits	Pop Total	Fold Enrichment	Bonferroni	Benjamini	FDR
GOTERM_CC_FAT	GO:0043232~intracellular non-membrane-bounded organelle	167	11.5651	0.0177492	AK021122, NM_021308, NM_009847, NM_009448, NM_016660, NM_133955, NM_021303, NM_012046, NM_010864, NM_007930, NM_001082960, NM_030241, NM_139232, AK018004, NM_016758, NM_008476, NM_013815, NM_025927, NM_026490, NM_026594, NM_010721, NM_022724, NM_001077189, NM_027642, NM_023536, NM_007872, NM_025485, NM_029891, NM_024215, NM_008401, NM_001081417, NM_008682, AK029421, NM_172734, NM_172162, NM_01066…	932	1919	12504	1.16755	0.999622	0.454547	22.3729
GOTERM_CC_FAT	GO:0043228~non-membrane-bounded organelle	167	11.5651	0.0177492	AK021122, NM_021308, NM_009847, NM_009448, NM_016660, NM_133955, NM_021303, NM_012046, NM_010864, NM_007930, NM_001082960, NM_030241, NM_139232, AK018004, NM_016758, NM_008476, NM_013815, NM_025927, NM_026490, NM_026594, NM_010721, NM_022724, NM_001077189, NM_027642, NM_023536, NM_007872, NM_025485, NM_029891, NM_024215, NM_008401, NM_001081417, NM_008682, AK029421, NM_172734, NM_172162, NM_01066…	932	1919	12504	1.16755	0.999622	0.454547	22.3729
GOTERM_CC_FAT	GO:0005856~cytoskeleton	71	4.9169	0.955535	AK007209, AK021122, NM_011171, NM_015759, NM_009847, NM_019467, NM_001001491, NM_009448, NM_027411, AK042865, NM_001109685, NM_133955, NM_010864, AK032176, NM_007930, NM_133810, NM_139232, NM_008476, NM_016758, NM_010721, NM_028820, NM_175242, NM_001077189, NM_007390, NM_027687, NM_172498, NM_053105, NM_008682, NM_172734, NM_011256, NM_010833, NM_177461, NM_010669, NM_028109, NM_009595, NM_008413…	932	1122	12504	0.848982	1	0.999601	100
Annotation Cluster 66	Enrichment Score: 1.1545454987989439
Category	Term	Count	%	PValue	Genes	List Total	Pop Hits	Pop Total	Fold Enrichment	Bonferroni	Benjamini	FDR
GOTERM_CC_FAT	GO:0005730~nucleolus	45	3.11634	2.42129e-05	NM_145822, NM_001013376, NM_028762, NM_001033457, NM_026531, NM_026631, NM_144826, NM_001042556, NM_019553, NM_175639, NM_021303, AK164904, NM_138747, NM_018868, NM_025281, NM_199447, NM_177325, AK009963, NM_016776, NM_028244, NM_133787, NM_025310, NM_027642, NM_023536, NM_010442, NM_009812, NM_177103, AK083539, NM_029891, NM_028632, NM_021312, NM_001039352, NM_178605, NM_024215, NM_172713, NM_17…	932	310	12504	1.94753	0.0105972	0.0026599	0.034235
GOTERM_CC_FAT	GO:0031974~membrane-enclosed lumen	105	7.27147	0.0313413	NM_010477, NM_021303, NM_008303, BC031445, NM_026490, NM_010721, NM_133752, NM_023536, NM_027642, NM_007872, NM_153552, NM_009786, NM_025485, NM_029891, NM_024215, NM_172162, NM_011541, NM_025910, NM_031391, M18209, NM_026531, NM_027098, NM_144826, NM_001039084, NM_175639, AK164904, NM_018868, NM_010658, AK028545, NM_025281, NM_008715, NM_177325, NM_016776, NM_028244, NM_010849, NM_133787, AK0403…	932	1174	12504	1.19993	0.999999	0.583421	36.2566
GOTERM_CC_FAT	GO:0031981~nuclear lumen	80	5.54017	0.0464306	NM_001013376, NM_001033457, NM_026631, NM_019553, NM_021303, NM_001103182, AK009963, NM_008950, NM_025310, AK043334, NM_010721, NM_023536, NM_027642, NM_153552, NM_007872, NM_009351, NM_029891, NM_028632, NM_026554, NM_026623, NM_178605, NM_008541, NM_024215, NM_178069, NM_025579, NM_001080931, NM_172162, NM_011541, NM_133800, NM_025910, NM_026816, NM_026464, NM_153419, NM_145610, NM_031391, NM_0…	932	883	12504	1.21552	1	0.630698	48.948
GOTERM_CC_FAT	GO:0070013~intracellular organelle lumen	94	6.5097	0.1631	NM_010477, NM_021303, NM_008303, NM_026490, NM_010721, NM_027642, NM_023536, NM_007872, NM_153552, NM_025485, NM_029891, NM_024215, NM_172162, NM_011541, NM_025910, NM_031391, M18209, NM_026531, NM_027098, NM_001039084, NM_144826, NM_175639, AK164904, NM_018868, NM_010658, AK028545, NM_025281, NM_177325, NM_008715, NM_016776, NM_028244, NM_010849, NM_133787, AK040384, NM_010442, NM_009812, NM_023…	932	1133	12504	1.11309	1	0.872754	91.937
GOTERM_CC_FAT	GO:0043233~organelle lumen	94	6.5097	0.167563	NM_010477, NM_021303, NM_008303, NM_026490, NM_010721, NM_027642, NM_023536, NM_007872, NM_153552, NM_025485, NM_029891, NM_024215, NM_172162, NM_011541, NM_025910, NM_031391, M18209, NM_026531, NM_027098, NM_001039084, NM_144826, NM_175639, AK164904, NM_018868, NM_010658, AK028545, NM_025281, NM_177325, NM_008715, NM_016776, NM_028244, NM_010849, NM_133787, AK040384, NM_010442, NM_009812, NM_023…	932	1136	12504	1.11015	1	0.873701	92.5242
GOTERM_CC_FAT	GO:0005654~nucleoplasm	41	2.83934	0.79005	M18209, NM_026531, NM_007691, NM_026631, AK164904, NM_001103182, NM_010658, NM_010093, AK028545, NM_134013, NM_008715, AK009963, NM_023243, NM_008950, NM_138953, NM_010849, NM_133787, AK043334, NM_177855, NM_030564, AK040384, NM_013468, NM_153552, NM_023630, NM_021312, NM_026554, NM_001039352, NM_026623, NM_008541, NM_178069, NM_010402, NM_025579, NM_001080931, NM_025454, NM_025517, NM_172162, NM…	932	599	12504	0.918312	1	0.992066	100
GOTERM_CC_FAT	GO:0005667~transcription factor complex	15	1.03878	0.838127	AK040384, NM_013468, NM_023630, NM_008541, NM_025579, NM_010402, NM_010658, NM_010093, AK028545, NM_023243, NM_008950, NM_026816, NM_175335, NM_031391, NM_027592, NM_009820	932	234	12504	0.86002	1	0.995545	100
GOTERM_CC_FAT	GO:0044451~nucleoplasm part	32	2.21607	0.910066	NM_026631, AK164904, NM_010658, NM_010093, AK028545, NM_134013, NM_008715, NM_023243, NM_008950, NM_138953, NM_010849, NM_177855, NM_030564, AK040384, NM_013468, NM_153552, NM_023630, NM_026623, NM_001039352, NM_008541, NM_178069, NM_010402, NM_025579, NM_001080931, NM_025454, NM_172162, NM_026816, NM_175335, NM_031391, AK007371, NM_027592, NM_145632, NM_009820	932	513	12504	0.836885	1	0.998616	100
Annotation Cluster 67	Enrichment Score: 1.1213930157108707
Category	Term	Count	%	PValue	Genes	List Total	Pop Hits	Pop Total	Fold Enrichment	Bonferroni	Benjamini	FDR
GOTERM_BP_FAT	GO:0000737~DNA catabolic process, endonucleolytic	5	0.34626	0.0210821	U49929, NM_008917, NM_001042558, NM_009292, NM_010849, AK148314	1007	15	13588	4.49785	1	0.345607	31.8891
GOTERM_BP_FAT	GO:0022411~cellular component disassembly	8	0.554017	0.0227728	U49929, NM_008682, NM_139303, NM_008917, NM_001042558, AK080946, NM_144866, NM_010849, AK148314	1007	39	13588	2.76791	1	0.365839	33.9784
GOTERM_BP_FAT	GO:0006308~DNA catabolic process	5	0.34626	0.0650853	U49929, NM_008917, NM_001042558, NM_009292, NM_010849, AK148314	1007	21	13588	3.21275	1	0.612056	70.2688
GOTERM_BP_FAT	GO:0006309~DNA fragmentation involved in apoptosis	4	0.277008	0.066169	U49929, NM_008917, NM_001042558, NM_010849, AK148314	1007	13	13588	4.15186	1	0.613243	70.8839
GOTERM_BP_FAT	GO:0006921~cell structure disassembly during apoptosis	4	0.277008	0.0944069	U49929, NM_008917, NM_001042558, NM_010849, AK148314	1007	15	13588	3.59828	1	0.703133	83.2587
GOTERM_BP_FAT	GO:0030262~apoptotic nuclear changes	4	0.277008	0.162208	U49929, NM_008917, NM_001042558, NM_010849, AK148314	1007	19	13588	2.84075	1	0.833135	95.8823
GOTERM_BP_FAT	GO:0006997~nucleus organization	5	0.34626	0.446381	U49929, NM_008917, NM_001042558, NM_001039352, NM_010849, AK148314	1007	46	13588	1.46669	1	0.980546	99.9976
Annotation Cluster 68	Enrichment Score: 1.0916817514679944
Category	Term	Count	%	PValue	Genes	List Total	Pop Hits	Pop Total	Fold Enrichment	Bonferroni	Benjamini	FDR
GOTERM_CC_FAT	GO:0031982~vesicle	51	3.53186	0.0347043	NM_026097, NM_010477, NM_018802, NM_145985, NM_013482, NM_009847, NM_018753, AK012844, NM_183027, NM_010864, AK032176, NM_175550, L32836, NM_009681, NM_008917, NM_009355, NM_030682, NM_019429, NM_013612, NM_009508, NM_011400, NM_146194, NM_027959, NM_009028, NM_009595, NM_010877, NM_053103, NM_010414, NM_008608, AK053476, NM_011083, NM_011347, NM_053110, NM_029505, NM_153138, NM_013603, NM_134164…	932	519	12504	1.31837	1	0.599157	39.3158
GOTERM_CC_FAT	GO:0031410~cytoplasmic vesicle	49	3.39335	0.0485856	NM_026097, NM_010477, NM_018802, NM_145985, NM_013482, NM_009847, NM_018753, AK012844, NM_183027, NM_010864, AK032176, NM_175550, L32836, NM_009681, NM_008917, NM_009355, NM_030682, NM_019429, NM_013612, NM_009508, NM_011400, NM_146194, NM_027959, NM_009028, NM_009595, NM_010877, NM_053103, NM_010414, NM_008608, AK053476, NM_011083, NM_011347, NM_053110, NM_029505, NM_153138, NM_013603, NM_134164…	932	508	12504	1.29409	1	0.630687	50.5556
GOTERM_CC_FAT	GO:0031988~membrane-bounded vesicle	40	2.77008	0.0867455	NM_026097, NM_010477, NM_008608, NM_010414, NM_018802, AK053476, NM_011083, NM_011347, NM_053110, NM_009847, NM_153138, NM_018753, NM_013603, NM_134164, AK012844, NM_183027, NM_007599, NM_010864, AK032176, NM_175550, L32836, NM_009515, NM_007798, AK031551, AK148314, NM_180678, AK015681, NM_009355, NM_008917, U40827, NM_008872, NM_030682, NM_019429, NM_013612, NM_001103157, NM_207176, NM_011400, A…	932	420	12504	1.27774	1	0.747604	72.2851
GOTERM_CC_FAT	GO:0016023~cytoplasmic membrane-bounded vesicle	39	2.70083	0.101891	NM_026097, NM_010477, NM_008608, NM_010414, NM_018802, AK053476, NM_011083, NM_011347, NM_053110, NM_009847, NM_153138, NM_018753, NM_013603, NM_134164, AK012844, NM_183027, NM_007599, NM_010864, AK032176, NM_175550, L32836, NM_007798, AK031551, AK148314, NM_180678, AK015681, NM_009355, NM_008917, U40827, NM_008872, NM_030682, NM_019429, NM_013612, NM_001103157, NM_207176, NM_011400, AK154302, NM…	932	414	12504	1.26386	1	0.771823	78.1222
SP_PIR_KEYWORDS	cytoplasmic vesicle	21	1.45429	0.233516	NM_018802, NM_145985, NM_019661, NM_011083, NM_175188, NM_053110, NM_009355, NM_029505, NM_153138, NM_134164, NM_183027, NM_030682, NM_019429, NM_009681, NM_009508, AK036622, NM_146194, NM_198021, NM_053103, NM_011604, NM_026887	1288	232	17854	1.25473	1	0.748183	97.8353
Annotation Cluster 69	Enrichment Score: 1.0662766111201194
Category	Term	Count	%	PValue	Genes	List Total	Pop Hits	Pop Total	Fold Enrichment	Bonferroni	Benjamini	FDR
GOTERM_BP_FAT	GO:0001503~ossification	15	1.03878	0.0242853	NM_011613, NM_008608, NM_177730, NM_053110, U34071, NM_010512, NM_184052, NM_008541, NM_023137, NM_007559, NM_009263, NM_013463, NM_013819, NM_016779, NM_026131, NM_009820, NM_009399	1007	106	13588	1.90946	1	0.379189	35.796
GOTERM_BP_FAT	GO:0060348~bone development	15	1.03878	0.0533483	NM_011613, NM_008608, NM_177730, NM_053110, U34071, NM_010512, NM_184052, NM_008541, NM_023137, NM_007559, NM_009263, NM_013463, NM_013819, NM_016779, NM_026131, NM_009820, NM_009399	1007	118	13588	1.71528	1	0.558227	62.7722
GOTERM_BP_FAT	GO:0001501~skeletal system development	27	1.86981	0.157254	NM_007387, NM_008608, NM_177730, NM_053110, NM_001081023, NM_010512, NM_010230, NM_013463, NM_010705, NM_013819, NM_010849, NM_016779, NM_010460, NM_021439, NM_009399, NM_011613, NM_009370, U34071, NM_030685, NM_184052, NM_008541, NM_023137, NM_009551, NM_007559, NM_010139, AK082760, NM_009263, NM_026131, NM_009820	1007	285	13588	1.27834	1	0.824932	95.4207
GOTERM_BP_FAT	GO:0001649~osteoblast differentiation	6	0.415512	0.26658	NM_023137, NM_053110, NM_010512, NM_184052, NM_013819, NM_008541, NM_009820	1007	47	13588	1.72258	1	0.923425	99.6257
Annotation Cluster 70	Enrichment Score: 1.0631867557717047
Category	Term	Count	%	PValue	Genes	List Total	Pop Hits	Pop Total	Fold Enrichment	Bonferroni	Benjamini	FDR
INTERPRO	IPR000712:Apoptosis regulator Bcl-2, BH	6	0.415512	0.0203506	NM_007523, NM_007534, NM_207680, NM_007544, NM_021451, NM_007535	1259	23	17763	3.68056	1	0.782172	29.4372
GOTERM_BP_FAT	GO:0001836~release of cytochrome c from mitochondria	5	0.34626	0.0265006	NM_007523, U49929, NM_007544, NM_021451, NM_010849	1007	16	13588	4.21673	1	0.400092	38.3732
SMART	SM00337:BCL	6	0.415512	0.0272753	NM_007523, NM_007534, NM_207680, NM_007544, NM_021451, NM_007535	699	23	9131	3.40773	0.999811	0.70615	31.0226
GOTERM_BP_FAT	GO:0008637~apoptotic mitochondrial changes	5	0.34626	0.109301	NM_007523, U49929, NM_007544, NM_021451, NM_010849	1007	25	13588	2.69871	1	0.735876	87.5841
GOTERM_BP_FAT	GO:0008629~induction of apoptosis by intracellular signals	5	0.34626	0.258352	U49929, NM_010442, NM_026531, NM_021451, NM_010849	1007	35	13588	1.92765	1	0.917714	99.5424
INTERPRO	IPR002475:BCL2-like apoptosis inhibitor	3	0.207756	0.287852	NM_007523, NM_007534, NM_007535	1259	15	17763	2.82176	1	0.997317	99.6839
UP_SEQ_FEATURE	short sequence motif:BH3	3	0.207756	0.302052	NM_007523, NM_207680, NM_007544	1259	14	16021	2.72682	1	0.999999	99.8445
Annotation Cluster 71	Enrichment Score: 1.0579783804369323
Category	Term	Count	%	PValue	Genes	List Total	Pop Hits	Pop Total	Fold Enrichment	Bonferroni	Benjamini	FDR
GOTERM_BP_FAT	GO:0044092~negative regulation of molecular function	20	1.38504	0.00386788	NM_001039050, NM_008413, NM_010442, U49929, AK021122, NM_007878, NM_001077705, U34071, NM_175093, NM_011659, NM_012000, NM_009452, NM_182927, NM_007669, NM_013913, NM_011210, NM_013463, NM_010849, AK053567, NM_020581, NM_007837	1007	132	13588	2.04448	0.999992	0.141224	6.7464
SP_PIR_KEYWORDS	protein kinase inhibitor	4	0.277008	0.0503152	NM_001039050, NM_007669, NM_028420, NM_175093	1288	12	17854	4.6206	1	0.405092	52.4814
GOTERM_MF_FAT	GO:0004860~protein kinase inhibitor activity	5	0.34626	0.0511473	NM_001039050, U49929, NM_007669, NM_028420, NM_175093	957	20	13288	3.47126	1	0.708047	56.0775
GOTERM_MF_FAT	GO:0019210~kinase inhibitor activity	5	0.34626	0.068999	NM_001039050, U49929, NM_007669, NM_028420, NM_175093	957	22	13288	3.15569	1	0.774688	67.3845
GOTERM_BP_FAT	GO:0043086~negative regulation of catalytic activity	13	0.900277	0.0693962	NM_001039050, U49929, NM_007878, U34071, NM_001077705, NM_175093, NM_012000, NM_182927, NM_007669, NM_013913, NM_011210, NM_013463, AK053567, NM_020581	1007	101	13588	1.73679	1	0.621396	72.645
GOTERM_BP_FAT	GO:0051348~negative regulation of transferase activity	8	0.554017	0.0944054	NM_182927, NM_001039050, U49929, NM_007669, NM_001077705, NM_011210, NM_175093, NM_012000	1007	53	13588	2.03676	1	0.704589	83.2582
GOTERM_MF_FAT	GO:0030291~protein serine/threonine kinase inhibitor activity	3	0.207756	0.132939	NM_001039050, U49929, NM_007669	957	9	13288	4.62835	1	0.872353	89.3047
GOTERM_MF_FAT	GO:0019207~kinase regulator activity	9	0.623269	0.152785	NM_007633, NM_001039050, U49929, NM_007669, NM_011932, NM_028420, NM_001077495, NM_027687, NM_175093	957	73	13288	1.71186	1	0.891578	92.5594
GOTERM_BP_FAT	GO:0033673~negative regulation of kinase activity	7	0.484765	0.173435	NM_182927, NM_001039050, U49929, NM_007669, NM_001077705, NM_011210, NM_175093	1007	51	13588	1.85206	1	0.843188	96.7711
GOTERM_BP_FAT	GO:0006469~negative regulation of protein kinase activity	7	0.484765	0.173435	NM_182927, NM_001039050, U49929, NM_007669, NM_001077705, NM_011210, NM_175093	1007	51	13588	1.85206	1	0.843188	96.7711
GOTERM_MF_FAT	GO:0019887~protein kinase regulator activity	7	0.484765	0.249068	NM_007633, NM_001039050, U49929, NM_007669, NM_028420, NM_027687, NM_175093	957	59	13288	1.64738	1	0.952792	98.8765
GOTERM_MF_FAT	GO:0016538~cyclin-dependent protein kinase regulator activity	3	0.207756	0.294285	NM_007633, U49929, NM_007669	957	15	13288	2.77701	1	0.964423	99.5755
Annotation Cluster 72	Enrichment Score: 1.053815529166216
Category	Term	Count	%	PValue	Genes	List Total	Pop Hits	Pop Total	Fold Enrichment	Bonferroni	Benjamini	FDR
GOTERM_CC_FAT	GO:0030118~clathrin coat	7	0.484765	0.0374443	NM_145985, NM_001035854, NM_146194, NM_029505, AK080946, NM_183027, NM_026887	932	34	12504	2.76218	1	0.606582	41.7067
INTERPRO	IPR000804:Clathrin adaptor, sigma subunit/coatomer, zeta subunit	4	0.277008	0.0481312	NM_009681, NM_029505, NM_183027, NM_026887	1259	12	17763	4.70294	1	0.882387	56.678
GOTERM_CC_FAT	GO:0048475~coated membrane	9	0.623269	0.0642793	NM_145985, NM_175550, NM_009681, NM_001035854, NM_146194, NM_029505, AK080946, NM_183027, NM_026887	932	58	12504	2.08184	1	0.675133	60.9189
GOTERM_CC_FAT	GO:0030117~membrane coat	9	0.623269	0.0642793	NM_145985, NM_175550, NM_009681, NM_001035854, NM_146194, NM_029505, AK080946, NM_183027, NM_026887	932	58	12504	2.08184	1	0.675133	60.9189
INTERPRO	IPR016635:Adaptor protein complex, sigma subunit	3	0.207756	0.0829267	NM_009681, NM_183027, NM_026887	1259	7	17763	6.04664	1	0.945292	76.962
PIR_SUPERFAMILY	PIRSF015588:adaptor protein complex, sigma subunit	3	0.207756	0.0974268	NM_009681, NM_183027, NM_026887	633	7	8136	5.50846	1	0.991675	78.3849
PIR_SUPERFAMILY	PIRSF015588:AP_complex_sigma	3	0.207756	0.0974268	NM_009681, NM_183027, NM_026887	633	7	8136	5.50846	1	0.991675	78.3849
GOTERM_CC_FAT	GO:0030131~clathrin adaptor complex	5	0.34626	0.111008	NM_145985, NM_001035854, NM_029505, NM_183027, NM_026887	932	25	12504	2.68326	1	0.791724	81.0615
GOTERM_CC_FAT	GO:0030119~AP-type membrane coat adaptor complex	5	0.34626	0.111008	NM_145985, NM_001035854, NM_029505, NM_183027, NM_026887	932	25	12504	2.68326	1	0.791724	81.0615
SP_PIR_KEYWORDS	coated pit	5	0.34626	0.166891	AK078273, NM_001035854, NM_146194, NM_183027, NM_026887	1288	30	17854	2.3103	1	0.678213	92.8036
GOTERM_CC_FAT	GO:0005905~coated pit	5	0.34626	0.212267	AK078273, NM_001035854, NM_146194, NM_183027, NM_026887	932	32	12504	2.0963	1	0.897943	96.5751
Annotation Cluster 73	Enrichment Score: 1.0470962076956614
Category	Term	Count	%	PValue	Genes	List Total	Pop Hits	Pop Total	Fold Enrichment	Bonferroni	Benjamini	FDR
GOTERM_BP_FAT	GO:0009064~glutamine family amino acid metabolic process	8	0.554017	0.0369926	NM_007482, NM_016966, NM_027744, M31690, NM_013529, NM_013528, NM_007494, NM_010324, NM_001033300	1007	43	13588	2.51043	1	0.478774	49.3067
UP_SEQ_FEATURE	active site:For GATase activity	3	0.207756	0.0993025	NM_013529, NM_013528, NM_001033300	1259	7	16021	5.45365	1	0.999817	84.7508
SP_PIR_KEYWORDS	glutamine amidotransferase	3	0.207756	0.10876	NM_013529, NM_013528, NM_001033300	1288	8	17854	5.19818	1	0.552639	80.9761
GOTERM_BP_FAT	GO:0006541~glutamine metabolic process	4	0.277008	0.162208	NM_016966, NM_013529, NM_013528, NM_001033300	1007	19	13588	2.84075	1	0.833135	95.8823
Annotation Cluster 74	Enrichment Score: 1.0464265843378324
Category	Term	Count	%	PValue	Genes	List Total	Pop Hits	Pop Total	Fold Enrichment	Bonferroni	Benjamini	FDR
INTERPRO	IPR004727:Calcium-activated chloride channel protein	3	0.207756	0.0829267	NM_009899, NM_030601, NM_139148	1259	7	17763	6.04664	1	0.945292	76.962
INTERPRO	IPR015394:Region of unknown function DUF1973	3	0.207756	0.0829267	NM_009899, NM_030601, NM_139148	1259	7	17763	6.04664	1	0.945292	76.962
[truncated: 2,282 more rows]
[truncated: 206 more columns]

## Sheet: N3
Annotation Cluster 1	Enrichment Score: 0.8420666122074396
[truncated: 129 more rows]

[truncated: 23 more sheets: N4, N5, N6, N7, N8, N9, N10, N12, N13, N14, N16, N19, N21, N22, N24, N29, N30, N32, N35, N37 …]
