# Supplementary material for: An Ultrasensitive Mechanism Regulates Influenza Virus-Induced Inflammation
Source: PLoS Pathog. 2015 Jun 5;11(6):e1004856. doi: 10.1371/journal.ppat.1004856 (PMC4457877; doi:10.1371/journal.ppat.1004856)
Supplement: S3 File — (XLSX) [file ppat.1004856.s014.xlsx]

## Sheet: ISGs
	A list of interferon stimulated genes from the Interferon Stimulated Gene Database; accessed on May 9, 2012.
	Symbol
	Aars
	Abcc6
	Acox1
	Actr2
	Acvr1B
	Adamts1
	Adar
	Adcy2
	Adcy7
	Adh5
	Adm
	Adprtl1
	Agrn
	Ahr
	Aim1
	Aim2
	Akap2
	Akr1B1
	Aldh1B1
	Alex1
	Amph
	Angpt1
	Ankfy1
	Apobec3B
	Apobec3G
	Apol1
	Apol3
	Apol6
	Arfgap3
	Arhb
	Arhgef12
	Arhn
	Arl1
	Arl6Ip
	Art3
	Arts-1
	Asns
	Atf3
	Atf4
	Atf5
	Atp2B4
	Axud1
	Az2
	B3Galt3
	Bach1
	Bag1
	Bard1
	Basp1
	Baz1A
	Bce-1
	Bcl2L13
	Bcmp1
	Bf
	Bfar
	Bhmt
	Birc3
	Birc4
	Blvra
	Blzf1
	Bnip3
	Brca1
	Brd2
	Bs69
	Bst2
	Bteb1
	Btf
	Btg1
	Btg2
	Btg3
	Btg4
	Btn2A1
	Btn3A1
	Btn3A3
	C13Orf1
	C13Orf10
	C13Orf18
	C14Orf114
	C14Orf92
	C15Orf15
	C1Galt1
	C1Galt2
	C1Orf29
	C1Orf33
	C1Orf38
	C1Qb
	C1Qr1
	C1R
	C1S
	C20Orf18
	C20Orf24
	C22Orf5
	C3Ar1
	C4Bpa
	C4St
	C5Orf6
	C6Orf18
	C6Orf37
	Cacnb3
	Camlg
	Carhsp1
	Casp1
	Casp10
	Casp3
	Casp4
	Casp7
	Casp8
	Cat
	Ccl2
	Ccl20
	Ccl3
	Ccl4
	Ccnd1
	Ccnd2
	Ccnd3
	Ccnl1
	Ccr1
	Ccr7
	Ccrn4L
	Cct3
	Cd164
	Cd2Ap
	Cd2Bp2
	Cd47
	Cd68
	Cd69
	Cd86
	Cdh5
	Cdkn1C
	Ceacam1
	Ceb1
	Cebpd
	Cenpe
	Cenpj
	Centd1
	Cept1
	Cftr
	Cg018
	Cggbp1
	Cgi-100
	Cgi-36
	Chi3L1
	Cig5
	Cklfsf6
	Clcn3
	Clcn4
	Cldn5
	Clecsf2
	Clic4
	Clk3
	Cnp
	Col6A2
	Col8A2
	Cpne3
	Cpt1B
	Crtl1
	Csda
	Csf1
	Cspg2
	Csrp3
	Ctnnbl1
	Ctsc
	Ctsl
	Ctss
	Cul4B
	Cx3Cl1
	Cxcl10
	Cxcl11
	Cxcl2
	Cxcl3
	Cxcl9
	Cyc1
	Cycs
	Cyp1B1
	Cyp2A6
	Cyp2J2
	Cyr61
	Dapk1
	Dapp1
	Daxx
	Dbt
	Dc6
	Ddx4
	Dhx29
	Dicer1
	Dkfzp434A043
	Dkfzp547D155
	Dkfzp564A2416
	Dkfzp564O092
	Dkfzp586A0522
	Dkfzp586O0120
	Dkfzp761P0423
	Dkk1
	Dlst
	Dnaja1
	Dnajb2
	Dnci2
	Dnm1L
	Dnpep
	Dok1
	Drap1
	Dsipi
	Dusp1
	Dvs27
	Ebi2
	Ecgf1
	Ed1
	Edf1
	Edn1
	Egr2
	Ehd4
	Eif3S10
	Eif3S6
	Eki1
	Elk4
	Emr1
	Eno2
	Enpp1
	Epb41
	Epb41L3
	Erbb3
	Erp70
	Ets2
	Etv6
	Etv7
	Ever1
	F3
	Facl3
	Facl4
	Fap
	Fbln2
	Fbln5
	Fbn1
	Fbxw1B
	Fcgr1A
	Fdps
	Fgf2
	Fgg
	Fgl2
	Fhl2
	Fjx1
	Fkbp11
	Fkbp1B
	Fli1
	Flj10260
	Flj10378
	Flj10719
	Flj11000
	Flj11286
	Flj12150
	Flj12806
	Flj13089
	Flj13171
	Flj14639
	Flj14936
	Flj20035
	Flj20073
	Flj20281
	Flj20445
	Flj20516
	Flj20546
	Flj20637
	Flj20647
	Flj21308
	Flj22405
	Flj22693
	Flj22955
	Flj23375
	Flj23468
	Flj31318
	Flj31821
	Flj35954
	Flj39370
	Flj90005
	Fln29
	Flnb
	Fmr1
	Fn1
	Fos
	Foxp1
	Fst
	Fuca2
	Fut1
	G0S2
	G1P2
	G1P3
	G3Bp2
	Gadd45A
	Gadd45B
	Gadd45G
	Gata6
	Gbp1
	Gbp2
	Gbp3
	Gca
	Gch1
	Gem
	Gg2-1
	Glipr1
	Gmpr
	Gnb1
	Gng5
	Gng7
	Golga3
	Gpd2
	Gpr31
	Grn
	Gsk3B
	Gstm1
	Gstm4
	Gtar
	Gtf2A1
	Gtf2F1
	Gtpbp2
	H1F0
	H1Fx
	Hadh2
	Hadhsc
	Hakai
	Hbe1
	Hcc8
	Hcg4
	Hcg9
	Hdc
	Hhex
	Hic
	Hip-55
	Hira
	Hist1H2Ac
	Hist1H2Bl
	Hist2H2Aa
	Hla-A
	Hla-B
	Hla-C
	Hla-E
	Hla-F
	Hla-G
	Hmbs
	Hnrpk
	Hop
	Hpse
	Hrasls3
	Hrh1
	Hsf1
	Hsgp25L2G
	Hsobrgrp
	Hspa1A
	Hspc177
	Hspe1
	Hsxiapaf1
	Icsbp1
	Id2
	Idh2
	Idn3
	Ier3
	If
	Ifi16
	Ifi27
	Ifi30
	Ifi35
	Ifi44
	Ifit1
	Ifit2
	Ifit4
	Ifitm1
	Ifitm2
	Ifnar1
	Ifng
	Ifrg28
	Ighm
	Igll1
	Ikbke
	Il10Ra
	Il12A
	Il13Ra1
	Il15
	Il15Ra
	Il18
	Il1A
	Il1B
	Il1Rl1
	Il1Rn
	Il24
	Il6
	Il7
	Il8
	Indo
	Inhba
	Iqgap2
	Irf1
	Irf2
	Irf4
	Irf7
	Isg20
	Isgf3G
	Itga5
	Itga9
	Itgal
	Itgb3
	Itgb8
	Jak2
	Jam2
	Jjaz1
	Jun
	Katna1
	Kbras2
	Kiaa0036
	Kiaa0082
	Kiaa0089
	Kiaa0125
	Kiaa0140
	Kiaa0174
	Kiaa0196
	Kiaa0220
	Kiaa0226
	Kiaa0239
	Kiaa0317
	Kiaa0342
	Kiaa0346
	Kiaa0440
	Kiaa0471
	Kiaa0493
	Kiaa0650
	Kiaa0678
	Kiaa0694
	Kiaa0763
	Kiaa0830
	Kiaa0940
	Kiaa0970
	Kiaa1001
	Kiaa1033
	Kiaa1164
	Kiaa1199
	Kiaa1608
	Kiaa1673
	Kiaa1718
	Kpna3
	Kpnb1
	Lamb1
	Lamp3
	Lap1B
	Lap3
	Laptm4A
	Lgals1
	Lgals3Bp
	Lgals8
	Lgals9
	Lgi1
	Lgmn
	Lgp2
	Lig1
	Lipt1
	Lmo2
	Lnpep
	Loc120224
	Loc129531
	Loc129607
	Loc144100
	Loc151636
	Loc152518
	Loc220213
	Loc221302
	Loc253782
	Loc51762
	Loc54103
	Loc55565
	Loc56267
	Loc90233
	Loc93349
	Lox
	Lpl
	Lrp10
	Ltb
	Ly6E
	Lz16
	M96
	Mal
	Map2
	Map4K3
	Mapk1
	Mapkapk2
	Mcfd2
	Mcl1
	Mcm4
	Mcp
	Mda5
	Mdk
	Mdm2
	Me1
	Meis2
	Mel
	Met
	Mgc14798
	Mgc17301
	Mgc2574
	Mgc29643
	Mgc3036
	Mgc3067
	Mgc35274
	Mgc4126
	Mgc4614
	Mgc48972
	Micb
	Mig-6
	Mllt2
	Mmp9
	Mnda
	Mov10
	Mpeg1
	Mpv17
	Mras
	Mrcl3
	Mre11A
	Mrf-1
	Mrpl3
	Mrpl37
	Mrpl39
	Mrpl55
	Mrs3/4
	Mt1B
	Mt1G
	Mt1H
	Mt2A
	Mthfs
	Mtmr9
	Muc6
	Mvp
	Mx1
	Mx2
	Mybl1
	Mycbp
	Myd88
	Myh10
	N4Bp1
	Napa
	Nars
	Nat5
	Nbs1
	Ncbp1
	Ncdn
	Ndel1
	Ndst2
	Ndufa5
	Ndufa9
	Nfe2L3
	Nfkb2
	Nfkbia
	Ngfb
	Nkg7
	Nktr
	Nkx3-1
	Nmi
	Np
	Npr3
	Nt5C3
	Nt5E
	Nubp1
	Nucb2
	Nucks
	Nyren18
	Oas1
	Oas2
	Oas3
	Oasl
	Ogfr
	Old35
	Optn
	Orc6L
	P2Ry2
	P5-1
	P8
	Panx1
	Pard3
	Parg1
	Pbef
	Pck2
	Pctaire2Bp
	Pctk2
	Pde4B
	Pdgfrl
	Pdxk
	Pex14
	Pgf
	Phf11
	Phf3
	Pht2
	Pi15
	Pi4Kii
	Pl6
	Pla2G7
	Plac8
	Plagl2
	Plcb4
	Plcg2
	Plekha4
	Plscr1
	Plscr4
	Pmaip1
	Pml
	Pon1
	Ppap2B
	Ppard
	Ppic
	Ppp1R15B
	Ppp2R3A
	Ppp3Ca
	Prg1
	Prkci
	Prkcl2
	Prkcn
	Prkcq
	Prkd2
	Prkr
	Prkx
	Prnp
	Procr
	Prpf18
	Pscd1
	Psen1
	Psip1
	Psma2
	Psmb10
	Psmb8
	Psmb9
	Psme1
	Psme2
	Ptgs2
	Ptpn2
	Ptpra
	Ptx3
	Pum1
	Rab38
	Rab6Ip1
	Rab7L1
	Rab9A
	Rabac1
	Rad23A
	Rarres3
	Rbm16
	Rbm7
	Rbm9
	Rbms2
	Reck
	Rfc3
	Rgnef
	Rgs1
	Rgs2
	Ri58
	Rig-I
	Rnf14
	Rnf7
	Rntre
	Rock2
	Rod1
	Rp2
	Rpe
	Rpl10A
	Rpl15
	Rpl21
	Rpl26L1
	Rpl27A
	Rpl35
	Rpl36Al
	Rpl7A
	Rps10
	Rps13
	Rps24
	Rps25
	Rps27L
	Rps4Y
	Rps6Ka3
	Rps6Kc1
	Rps8
	Rras2
	Runx3
	Samhd1
	Sap30
	Sca7
	Scamp1
	Scarb2
	Sco2
	Scrib
	Sdc1
	Sdc4
	Sec61A1
	Sectm1
	Sema3A
	Sepw1
	Serp1
	Serpinb2
	Serpinb5
	Serpinb9
	Serpine1
	Serping1
	Serpini2
	Setdb2
	Sf3A3
	Sf3B4
	Sfrs2
	Sfrs2Ip
	Sgce
	Sgne1
	Sh2Bp1
	Sh3Bgrl
	Sh3Bgrl2
	Shmt2
	Sip
	Six6
	Slbp
	Slc11A2
	Slc16A1
	Slc16A3
	Slc16A4
	Slc22A4
	Slc28A2
	Slc36A1
	Slc38A6
	Slc3A2
	Smg1
	Smp1
	Smurf1
	Snapc1
	Snx10
	Snx19
	Snx2
	Soat1
	Socs2
	Socs3
	Sod2
	Sos1
	Sp100
	Sp110
	Sparc
	Sphk1
	Sps2
	Sptlc2
	Sqle
	Sqrdl
	Srp9
	Srpk2
	Srpul
	Ssa1
	Ssb1
	Ssx4
	St3Galvi
	Stat1
	Stat2
	Stat6
	Stc1
	Stc2
	Stom
	Stx11
	Stx16
	Sugt1
	Surb7
	Sycp1
	Synj1
	Taf1
	Taf1A
	Taf7
	Tap1
	Tap2
	Tapbp
	Tapbp-R
	Tars
	Tceb2
	Tcf4
	Tcf8
	Tcirg1
	Tctel1
	Tead4
	Tera
	Tfec
	Tfg
	Tfpi2
	Tgfbr2
	Thbs1
	Tieg2
	Tip120B
	Tktl1
	Tlk2
	Tlr2
	Tlr3
	Tmsnb
	Tnfaip3
	Tnfaip6
	Tnfrsf11B
	Tnfrsf1B
	Tnfsf10
	Tomm70A
	Top1
	Tor1B
	Tpd52
	Tpm1
	Tpst1
	Tra1
	Trex1
	Trif
	Trim14
	Trim22
	Trim26
	Trim33
	Trim34
	Trim37
	Trim38
	Trim5
	Trimp1
	Trip12
	Ttc3
	Ttf1
	Tuft1
	Txnip
	Ube1L
	Ube2L6
	Ubl1
	Ubl3
	Ubph
	Ugcg
	Uqcrc1
	Usp18
	Vamp5
	Vapb
	Vasp
	Vat1
	Vegfc
	Vhl
	Vip
	Vldlr
	Vrk1
	Wars
	Wbp4
	Wdfy3
	Wnt5A
	Xrn2
	Ywhab
	Zap
	Zap128
	Zfd25
	Zfp36
	Zfp36L2
	Zfyve26
	Znf195
	Znf281
	Znf313
	Znf85
	Znf91
	Zyx
