# Supplementary material for: An Ultrasensitive Mechanism Regulates Influenza Virus-Induced Inflammation
Source: PLoS Pathog. 2015 Jun 5;11(6):e1004856. doi: 10.1371/journal.ppat.1004856 (PMC4457877; doi:10.1371/journal.ppat.1004856)
Supplement: S1 Table — For each transcript we provide the Entrez Gene ID, the gene symbol, the module it was assigned to and the correlation between the transcript's expression dynamics and the expression dynamics of its assigned eigengene (kME). Module N0 is the set of transcripts which the algorithm did not identify as co-expressed. (XLSX) [file ppat.1004856.s015.xlsx]

## Sheet: Cluster gene details
Table S1 The co-expression module to which each transcript was assigned. For each transcript we provide the Entrez Gene ID, the gene symbol, the module it was assigned to and the correlation between the transcript's expression dynamics and the expression dynamics of its assigned eigengene (kME). Module N0 is the set of transcripts which the algorithm did not identify as co-expressed.
ProbeName	EntrezID	Symbol	Gene Name	Module	kME
A_52_P925197	12227	Btg2	B-cell translocation gene 2, anti-proliferative	N0	-0.159397
A_52_P197046	NULL	NULL	NULL	N0	-0.0451166
A_52_P35720	227102	Ormdl1	ORM1-like 1 (S. cerevisiae)	N0	-0.0281491
A_52_P210847	245572	Tbx22	T-box 22	N0	0.0596236
A_52_P180130	223272	Itgbl1	integrin, beta-like 1	N0	-0.32377
A_52_P633665	54722	Dfna5	deafness, autosomal dominant 5 (human)	N0	-0.0363414
A_51_P239448	NULL	NULL	NULL	N0	-0.0657803
A_51_P449604	NULL	NULL	NULL	N0	-0.127299
A_52_P319093	20714	Serpina3k	serine (or cysteine) peptidase inhibitor, clade A, member 3K	N0	-0.0558923
A_51_P183642	192190	Pkhd1l1	polycystic kidney and hepatic disease 1-like 1	N0	-0.217985
A_51_P468629	NULL	NULL	NULL	N0	-0.107517
A_51_P450039	259007	Olfr395	olfactory receptor 395	N0	-0.0901978
A_51_P313256	NULL	NULL	NULL	N0	-0.149178
A_51_P466285	15395	Hoxa10	homeobox A10	N0	-0.0481662
A_51_P154692	258159	Olfr1331	olfactory receptor 1331	N0	-0.224574
A_52_P755197	319404	D430032J08Rik	RIKEN cDNA D430032J08 gene	N0	0.0655261
A_51_P385030	20945	Svs6	seminal vesicle secretory protein 6	N0	-0.00867238
A_51_P170844	74672	4930449A18Rik	RIKEN cDNA 4930449A18 gene	N0	-0.121787
A_51_P370470	77951	Cyp20a1	cytochrome P450, family 20, subfamily A, polypeptide 1	N0	-0.409576
A_52_P273847	74703	Ccdc7	coiled-coil domain containing 7	N0	-0.0442203
A_51_P229850	NULL	NULL	NULL	N0	-0.207042
A_52_P931293	NULL	NULL	NULL	N0	-0.0222618
A_52_P549348	212085	Trim52	tripartite motif-containing 52	N0	-0.13717
A_51_P316673	78354	2210407C18Rik	RIKEN cDNA 2210407C18 gene	N0	-0.101081
A_51_P355526	330305	Gm5111	predicted gene 5111	N0	0.106285
A_51_P482611	73547	Dusp21	dual specificity phosphatase 21	N0	0.332672
A_51_P445527	68516	1110015O18Rik	RIKEN cDNA 1110015O18 gene	N0	-0.13747
A_52_P421866	238673	Zfp367	zinc finger protein 367	N0	-0.000113134
A_51_P232411	19373	Rag1	recombination activating gene 1	N0	-0.194025
A_51_P379264	258564	Olfr1015	olfactory receptor 1015	N0	0.00503895
A_52_P874953	74578	4833408G04Rik	RIKEN cDNA 4833408G04 gene	N0	-0.195231
A_52_P38366	71388	5530401A14Rik	RIKEN cDNA 5530401A14 gene	N0	-0.245622
A_51_P160692	258515	Olfr854	olfactory receptor 854	N0	-0.0333753
A_52_P619528	NULL	NULL	NULL	N0	-0.225165
A_52_P899412	NULL	NULL	NULL	N0	-0.0281703
A_51_P418809	NULL	NULL	NULL	N0	0.104931
A_52_P601230	71263	Mro	maestro	N0	-0.233135
A_51_P186141	NULL	NULL	NULL	N0	-0.247552
A_52_P1139423	77330	C030011G24Rik	RIKEN cDNA C030011G24 gene	N0	-0.0136971
A_51_P367037	NULL	NULL	NULL	N0	-0.235772
A_52_P416499	18606	Enpp2	ectonucleotide pyrophosphatase/phosphodiesterase 2	N0	-0.156458
A_52_P979471	403345	BC037438	cDNA sequence BC037438	N0	0.00178345
A_51_P492366	12162	Bmp7	bone morphogenetic protein 7	N0	0.141
A_52_P671495	58178	Sorcs1	VPS10 domain receptor protein SORCS 1	N0	-0.0765829
A_52_P979352	NULL	NULL	NULL	N0	-0.23002
A_51_P232416	19373	Rag1	recombination activating gene 1	N0	-0.137324
A_51_P372073	22598	Slc6a18	solute carrier family 6 (neurotransmitter transporter), member 18	N0	0.135721
A_52_P1180652	NULL	NULL	NULL	N0	0.0621828
A_51_P307282	98429	AI834762	expressed sequence AI834762	N0	-0.0651434
A_52_P164255	15560	Htr2c	5-hydroxytryptamine (serotonin) receptor 2C	N0	0.0303189
A_52_P353997	NULL	NULL	NULL	N0	0.0149119
A_52_P1012056	228139	P2rx3	purinergic receptor P2X, ligand-gated ion channel, 3	N0	-0.104673
A_51_P252859	16007	Cyr61	cysteine rich protein 61	N0	0.151995
A_51_P251616	NULL	NULL	NULL	N0	-0.016287
A_51_P178828	17195	Mbl2	mannose-binding lectin (protein C) 2	N0	-0.0916782
A_52_P811888	74405	Efhc2	EF-hand domain (C-terminal) containing 2	N0	-0.318829
A_51_P490070	22446	Xlr3c	X-linked lymphocyte-regulated 3C	N0	-0.1288
A_52_P1163687	NULL	NULL	NULL	N0	-0.051904
A_51_P141012	76965	Slitrk1	SLIT and NTRK-like family, member 1	N0	-0.0200239
A_51_P390046	258318	Olfr186	olfactory receptor 186	N0	-0.0543721
A_51_P475788	NULL	NULL	NULL	N0	-0.0398955
A_52_P842949	626082	LOC626082	hypothetical protein LOC626082	N0	-0.169653
A_52_P457382	19056	Ppp3cb	protein phosphatase 3, catalytic subunit, beta isoform	N0	-0.0128534
A_51_P180724	17350	Mlh1	mutL homolog 1 (E. coli)	N0	-0.0428005
A_52_P262219	14281	Fos	FBJ osteosarcoma oncogene	N0	-0.10628
A_52_P996634	NULL	NULL	NULL	N0	-0.0640335
A_52_P1172548	NULL	NULL	NULL	N0	-0.0321589
A_51_P373428	69309	Slc16a13	solute carrier family 16 (monocarboxylic acid transporters), member 13	N0	-0.0582538
A_51_P220848	225865	Catsper1	cation channel, sperm associated 1	N0	0.260578
A_52_P333110	16842	Lef1	lymphoid enhancer binding factor 1	N0	0.000815326
A_52_P98519	12969	Crygf	crystallin, gamma F	N0	-0.217103
A_52_P395774	NULL	NULL	NULL	N0	-0.237881
A_51_P302856	112417	Ugt2b37	UDP glucuronosyltransferase 2 family, polypeptide B37	N0	-0.250773
A_51_P173976	258741	Olfr935	olfactory receptor 935	N0	-0.0559685
A_52_P932021	NULL	NULL	NULL	N0	-0.0192431
A_52_P1164102	NULL	NULL	NULL	N0	-0.0168111
A_51_P388266	NULL	NULL	NULL	N0	-0.230944
A_51_P407915	109828	C7	complement component 7	N0	0.176312
A_52_P819599	NULL	NULL	NULL	N0	0.0163548
A_51_P458018	625599	Gml	GPI anchored molecule like protein	N0	-0.112783
A_52_P697933	71277	4933435N07Rik	RIKEN cDNA 4933435N07 gene	N0	-0.141583
A_51_P354934	19737	Rgs5	regulator of G-protein signaling 5	N0	-0.146696
A_51_P236486	13184	Dcpp1	demilune cell and parotid protein 1	N0	-0.0550366
A_51_P430900	19252	Dusp1	dual specificity phosphatase 1	N0	-0.120663
A_52_P483001	67593	4930519G04Rik	RIKEN cDNA 4930519G04 gene	N0	0.000413169
A_51_P288541	408028	9230115E21Rik	RIKEN cDNA 9230115E21 gene	N0	-0.215707
A_51_P289549	NULL	NULL	NULL	N0	-0.00836393
A_51_P356594	13507	Dsc3	desmocollin 3	N0	-0.17906
A_52_P1196125	NULL	NULL	NULL	N0	0.027853
A_51_P107985	73304	1700034J04Rik	RIKEN cDNA 1700034J04 gene	N0	0.0559206
A_51_P478698	NULL	NULL	NULL	N0	-0.0717276
A_52_P161576	100042889	C920021L13Rik	RIKEN cDNA C920021L13 gene	N0	-0.0373194
A_52_P656448	278174	Ssxb3	synovial sarcoma, X member B, breakpoint 3	N0	-0.219911
A_51_P417891	19824	Trim10	tripartite motif-containing 10	N0	-0.0253498
A_52_P605556	75124	Nxnl2	nucleoredoxin-like 2	N0	0.0381337
A_51_P111704	14611	Gja3	gap junction protein, alpha 3	N0	-0.142914
A_51_P323671	76177	6330565B04Rik	RIKEN cDNA 6330565B04 gene	N0	-0.129623
A_52_P671107	NULL	NULL	NULL	N0	-0.11932
A_51_P302049	76875	4930516K23Rik	RIKEN cDNA 4930516K23 gene	N0	-0.106767
A_51_P164588	NULL	NULL	NULL	N0	-0.161643
A_51_P516085	21673	Dntt	deoxynucleotidyltransferase, terminal	N0	0.0349774
A_51_P289407	214585	Spg11	spastic paraplegia 11	N0	-0.0454911
A_51_P214047	219065	A630038E17Rik	RIKEN cDNA A630038E17 gene	N0	0.0315775
A_52_P44259	NULL	NULL	NULL	N0	-0.0849328
A_52_P438435	228228	Olfr1102	olfactory receptor 1102	N0	-0.0775218
A_52_P706890	NULL	NULL	NULL	N0	-0.0641226
A_51_P334449	18350	Olfr50	olfactory receptor 50	N0	-0.183923
A_51_P454463	319508	Syt15	synaptotagmin XV	N0	0.0378226
A_52_P324042	20701	Serpina1b	serine (or cysteine) preptidase inhibitor, clade A, member 1B	N0	-0.0988324
A_51_P229702	233919	Gpr26	G protein-coupled receptor 26	N0	-0.0396916
A_51_P178131	73732	Muc16	mucin 16	N0	-0.101514
A_52_P1075840	NULL	NULL	NULL	N0	-0.0612093
A_51_P467908	67854	Slco6b1	solute carrier organic anion transporter family, member 6b1	N0	-0.125718
A_52_P1075543	78341	2900016J10Rik	RIKEN cDNA 2900016J10 gene	N0	-0.185837
A_52_P484769	226025	Trpm3	transient receptor potential cation channel, subfamily M, member 3	N0	-0.0173503
A_52_P1172661	402760	A430050A11Rik	RIKEN cDNA A430050A11 gene	N0	-0.0123214
A_51_P314669	18947	Pnliprp2	pancreatic lipase-related protein 2	N0	-0.166886
A_51_P253143	NULL	NULL	NULL	N0	-0.237301
A_52_P787717	NULL	NULL	NULL	N0	-0.220314
A_52_P25251	272031	E130309F12Rik	RIKEN cDNA E130309F12 gene	N0	0.0411079
A_52_P875588	NULL	NULL	NULL	N0	-0.10261
A_51_P345449	258822	Olfr39	olfactory receptor 39	N0	-0.283681
A_52_P794440	NULL	NULL	NULL	N0	-0.124565
A_51_P104718	14738	Gpr12	G-protein coupled receptor 12	N0	-0.239499
A_51_P443902	16615	Klk1b16	kallikrein 1-related peptidase b16	N0	0.0100143
A_52_P399563	NULL	NULL	NULL	N0	-0.195939
A_52_P956292	331003	4933400C23	hypothetical protein 4933400C23	N0	-0.342646
A_51_P314135	58866	Treh	trehalase (brush-border membrane glycoprotein)	N0	-0.119695
A_52_P386507	75953	Samd7	sterile alpha motif domain containing 7	N0	-0.0116966
A_52_P470104	320085	B830012L14Rik	RIKEN cDNA B830012L14 gene	N0	-0.148431
A_52_P1131492	NULL	NULL	NULL	N0	-0.0669411
A_52_P328714	30050	Fbxw2	F-box and WD-40 domain protein 2	N0	0.301363
A_52_P685963	21960	Tnr	tenascin R	N0	-0.232147
A_51_P205779	11801	Cd5l	CD5 antigen-like	N0	0.154058
A_51_P402994	26900	Ddx3y	DEAD (Asp-Glu-Ala-Asp) box polypeptide 3, Y-linked	N0	-0.0791205
A_51_P378358	320748	B930032E21Rik	RIKEN cDNA B930032E21 gene	N0	-0.0577183
A_52_P369451	258388	Olfr1279	olfactory receptor 1279	N0	0.00477788
A_51_P264656	67254	2900011O08Rik	RIKEN cDNA 2900011O08 gene	N0	0.134456
A_52_P14371	264134	Ttc26	tetratricopeptide repeat domain 26	N0	-0.0794572
A_51_P424471	72978	Cnih3	cornichon homolog 3 (Drosophila)	N0	-0.339771
A_52_P492799	171195	Vmn1r30	vomeronasal 1 receptor 30	N0	-0.265754
A_52_P563375	107753	Lgals2	lectin, galactose-binding, soluble 2	N0	-0.00986052
A_51_P381208	18049	Ngf	nerve growth factor	N0	-0.270183
A_51_P385220	73548	1700094I16Rik	RIKEN cDNA 1700094I16 gene	N0	-0.355609
A_51_P428483	110135	Fgb	fibrinogen beta chain	N0	-0.0729867
A_51_P519030	213765	BC125332	cDNA sequence BC125332	N0	-0.119263
A_51_P267098	NULL	NULL	NULL	N0	-0.129373
A_52_P408391	18012	Neurod1	neurogenic differentiation 1	N0	-0.0381099
A_52_P652754	66660	Sltm	SAFB-like, transcription modulator	N0	-0.0329231
A_51_P205028	14174	Fgf3	fibroblast growth factor 3	N0	-0.147993
A_52_P96028	100012	Oog3	oogenesin 3	N0	-0.20654
A_51_P113973	258946	Olfr348	olfactory receptor 348	N0	-0.20169
A_51_P340148	74911	4930485E13Rik	RIKEN cDNA 4930485E13 gene	N0	-0.230421
A_52_P971729	NULL	NULL	NULL	N0	-0.285278
A_51_P503962	NULL	NULL	NULL	N0	-0.177638
A_52_P468564	13097	Cyp2c38	cytochrome P450, family 2, subfamily c, polypeptide 38	N0	-0.205047
A_52_P519924	240119	St6gal2	beta galactoside alpha 2,6 sialyltransferase 2	N0	-0.117579
A_52_P137058	76637	Zim2	zinc finger, imprinted 2	N0	-0.149694
A_52_P1068648	NULL	NULL	NULL	N0	0.0103691
A_52_P443471	NULL	NULL	NULL	N0	-0.102376
A_52_P948388	NULL	NULL	NULL	N0	-0.220706
A_51_P139012	320640	Skint4	selection and upkeep of intraepithelial T cells 4	N0	-0.126531
A_52_P393567	224753	H2-M10.4	histocompatibility 2, M region locus 10.4	N0	-0.270901
A_52_P293682	NULL	NULL	NULL	N0	-0.0226285
A_52_P629709	258442	Olfr1314	olfactory receptor 1314	N0	0.0379832
A_52_P591050	433801	Gm13212	predicted gene 13212	N0	-0.0613005
A_52_P439034	NULL	NULL	NULL	N0	-0.0408171
A_52_P356275	27494	Amot	angiomotin	N0	0.103476
A_52_P236448	18053	Ngfr	nerve growth factor receptor (TNFR superfamily, member 16)	N0	0.317329
A_51_P299062	23925	Kel	Kell blood group	N0	-0.109186
A_52_P1091766	100504458	LOC100504458	hypothetical protein LOC100504458	N0	0.0470804
A_52_P715406	NULL	NULL	NULL	N0	0.13043
A_51_P241769	19746	Rhd	Rh blood group, D antigen	N0	-0.147418
A_52_P429845	73254	Ccdc18	coiled-coil domain containing 18	N0	0.0993444
A_51_P195635	258402	Olfr1079	olfactory receptor 1079	N0	0.109973
A_52_P1164839	225631	Onecut2	one cut domain, family member 2	N0	0.0177181
A_51_P395454	NULL	NULL	NULL	N0	0.0916656
A_52_P1195769	16736	L1Md-Tf30	L1 repeat, Tf subfamily, member 30	N0	-0.0135613
A_52_P884048	NULL	NULL	NULL	N0	0.137011
A_52_P218449	666168	Cyp4a31	cytochrome P450, family 4, subfamily a, polypeptide 31	N0	0.0156407
A_52_P1059763	NULL	NULL	NULL	N0	-0.0347395
A_52_P1076208	319281	A330044P14Rik	RIKEN cDNA A330044P14 gene	N0	0.113614
A_51_P280962	545466	LOC545466	hypothetical LOC545466	N0	-0.0824086
A_52_P584842	67430	4921536K21Rik	RIKEN cDNA 4921536K21 gene	N0	-0.0128563
A_51_P139506	NULL	NULL	NULL	N0	-0.0912657
A_52_P113279	94253	Hecw1	HECT, C2 and WW domain containing E3 ubiquitin protein ligase 1	N0	0.157032
A_52_P295950	140486	Igf2bp1	insulin-like growth factor 2 mRNA binding protein 1	N0	-0.0999014
A_51_P441202	18420	Otp	orthopedia homolog (Drosophila)	N0	0.121969
A_52_P40298	70594	5730460C07Rik	RIKEN cDNA 5730460C07 gene	N0	0.168233
A_51_P310836	258382	Olfr208	olfactory receptor 208	N0	-0.0295723
A_52_P738970	NULL	NULL	NULL	N0	0.0772485
A_51_P370034	20771	Mucl1	mucin-like 1	N0	-0.186901
A_52_P89858	NULL	NULL	NULL	N0	0.0278549
A_51_P197274	259010	Olfr393	olfactory receptor 393	N0	0.114334
A_51_P207706	208164	Fam180a	family with sequence similarity 180, member A	N0	-0.00838637
A_52_P260010	NULL	NULL	NULL	N0	0.348641
A_52_P78944	NULL	NULL	NULL	N0	0.252776
A_52_P690871	NULL	NULL	NULL	N0	0.0276633
A_52_P199215	NULL	NULL	NULL	N0	-0.0236797
A_52_P339759	15493	Hsd3b2	hydroxy-delta-5-steroid dehydrogenase, 3 beta- and steroid delta-isomerase 2	N0	0.16357
A_51_P490100	22776	Zim1	zinc finger, imprinted 1	N0	0.132529
A_52_P955515	NULL	NULL	NULL	N0	-0.11935
A_52_P747578	NULL	NULL	NULL	N0	0.271492
A_52_P220933	381714	Gm9758	predicted gene 9758	N0	0.0300665
A_52_P947485	NULL	NULL	NULL	N0	0.116068
A_52_P126687	338352	Nell1	NEL-like 1 (chicken)	N0	0.29975
A_51_P319720	NULL	NULL	NULL	N0	0.262259
A_52_P971119	NULL	NULL	NULL	N0	0.102327
A_51_P460851	71619	Arl14	ADP-ribosylation factor-like 14	N0	0.112484
A_52_P809876	69881	2010320O07Rik	RIKEN cDNA 2010320O07 gene	N0	0.393228
A_51_P507723	12725	Clcn3	chloride channel 3	N0	0.207459
A_51_P392414	NULL	NULL	NULL	N0	-0.0738642
A_52_P771318	NULL	NULL	NULL	N0	0.242902
A_52_P850132	70256	2010107C10Rik	RIKEN cDNA 2010107C10 gene	N0	0.185183
A_51_P416374	76743	Gje1	gap junction protein, epsilon 1	N0	0.0698984
A_51_P513311	20183	Rxrg	retinoid X receptor gamma	N0	-0.0429061
A_51_P176639	NULL	NULL	NULL	N0	0.32762
A_52_P354598	72397	Rbm12b	RNA binding motif protein 12B	N0	-0.139415
A_51_P209602	258455	Olfr1204	olfactory receptor 1204	N0	-0.0631429
A_51_P230298	15192	Hdgfl1	hepatoma derived growth factor-like 1	N0	0.296409
A_52_P931180	NULL	NULL	NULL	N0	0.227549
A_52_P129547	320873	Cdh10	cadherin 10	N0	0.25859
A_51_P334545	271209	Rp1l1	retinitis pigmentosa 1 homolog (human)-like 1	N0	0.128588
A_52_P876623	NULL	NULL	NULL	N0	0.310103
A_52_P268813	74100	Arpp21	cyclic AMP-regulated phosphoprotein, 21	N0	0.436696
A_51_P442765	69661	2310061N02Rik	RIKEN cDNA 2310061N02 gene	N0	0.336067
A_51_P156579	NULL	NULL	NULL	N0	0.307101
A_52_P987919	NULL	NULL	NULL	N0	0.150813
A_52_P606742	18510	Pax8	paired box gene 8	N0	0.314146
A_52_P351859	209448	Hoxc10	homeobox C10	N0	0.206468
A_51_P352572	56365	Clcnkb	chloride channel Kb	N0	0.00365707
A_52_P1188760	NULL	NULL	NULL	N0	0.10276
A_51_P296182	215113	Slc43a2	solute carrier family 43, member 2	N0	0.0550797
A_51_P459308	258457	Olfr108	olfactory receptor 108	N0	0.394581
A_51_P280040	70753	6330415B21Rik	RIKEN cDNA 6330415B21 gene	N0	-0.00658149
A_52_P591310	15433	Hoxd13	homeobox D13	N0	0.502497
A_52_P300445	11944	Atp4a	ATPase, H+/K+ exchanging, gastric, alpha polypeptide	N0	0.379317
A_52_P64538	72925	2013-03-01	membrane-associated ring finger (C3HC4) 1	N0	0.284311
A_52_P1028835	414125	F830002L21Rik	RIKEN cDNA F830002L21 gene	N0	0.435462
A_52_P124665	18016	Nf2	neurofibromatosis 2	N0	0.347654
A_51_P204004	320858	L3mbtl4	l(3)mbt-like 4 (Drosophila)	N0	0.021942
A_52_P462379	94217	Lrp1b	low density lipoprotein-related protein 1B (deleted in tumors)	N0	0.286687
A_51_P200114	258324	Olfr129	olfactory receptor 129	N0	0.18459
A_51_P373488	13801	Enam	enamelin	N0	0.361074
A_52_P76184	19296	Pvt1	plasmacytoma variant translocation 1	N0	0.289746
A_51_P200203	11923	Neurod4	neurogenic differentiation 4	N0	0.407118
A_51_P467418	NULL	NULL	NULL	N0	0.366688
A_52_P148491	319893	A230057D06Rik	RIKEN cDNA A230057D06 gene	N0	0.236419
A_51_P272993	235106	Ntm	neurotrimin	N0	0.0660696
A_51_P371745	171283	Havcr1	hepatitis A virus cellular receptor 1	N0	0.152333
A_51_P389435	241516	Fsip2	fibrous sheath-interacting protein 2	N0	0.501963
A_51_P334809	NULL	NULL	NULL	N0	0.129554
A_52_P1164606	NULL	NULL	NULL	N0	0.439215
A_52_P730956	328324	5930438M14	hypothetical protein 5930438M14	N0	0.0917958
A_51_P440155	791353	Gm9931	predicted gene 9931	N0	0.336408
A_52_P763426	NULL	NULL	NULL	N0	0.416676
A_52_P128180	63993	Slc5a7	solute carrier family 5 (choline transporter), member 7	N0	0.209783
A_51_P367374	NULL	NULL	NULL	N0	0.200385
A_51_P339934	18039	Nefl	neurofilament, light polypeptide	N0	0.250958
A_52_P21066	NULL	NULL	NULL	N0	0.327823
A_52_P1132389	NULL	NULL	NULL	N0	0.491921
A_52_P989183	NULL	NULL	NULL	N0	0.150047
A_52_P579623	70011	1700030N03Rik	RIKEN cDNA 1700030N03 gene	N0	0.494469
A_52_P42332	17451	Mos	Moloney sarcoma oncogene	N0	0.314531
A_52_P915614	NULL	NULL	NULL	N0	0.404054
A_52_P337948	665113	Tnik	TRAF2 and NCK interacting kinase	N0	0.0907229
A_52_P85009	NULL	NULL	NULL	N0	0.360991
A_52_P162486	12111	Bgn	biglycan	N0	-0.150794
A_51_P226542	271842	Rpusd2	RNA pseudouridylate synthase domain containing 2	N0	0.267474
A_51_P182371	13221	Defa-rs12	defensin, alpha, related sequence 12	N0	0.256135
A_52_P1148742	NULL	NULL	NULL	N0	0.456665
A_52_P401321	213449	Fam46d	family with sequence similarity 46, member D	N0	0.301978
A_51_P230055	258497	Olfr961	olfactory receptor 961	N0	0.0771974
A_52_P988690	NULL	NULL	NULL	N0	0.213652
A_52_P955738	NULL	NULL	NULL	N0	-0.13541
A_51_P101022	258819	Olfr640	olfactory receptor 640	N0	0.313278
A_52_P811561	NULL	NULL	NULL	N0	0.304127
A_51_P315980	75409	Slitrk5	SLIT and NTRK-like family, member 5	N0	0.211301
A_52_P707555	NULL	NULL	NULL	N0	0.346507
A_52_P478394	239133	Dleu7	deleted in lymphocytic leukemia, 7	N0	0.309738
A_51_P286959	258241	Olfr1212	olfactory receptor 1212	N0	0.285144
A_51_P290202	15408	Hoxb13	homeobox B13	N0	0.379282
A_51_P239654	15370	Nr4a1	nuclear receptor subfamily 4, group A, member 1	N0	-0.0931639
A_51_P508580	21407	Tcf15	transcription factor 15	N0	0.0569098
A_52_P978481	69418	1700025K24Rik	RIKEN cDNA 1700025K24 gene	N0	0.422224
A_52_P330868	NULL	NULL	NULL	N0	0.124142
A_51_P453197	71089	2013-09-12	septin 12	N0	0.357608
A_52_P673779	320927	6720474J12Rik	RIKEN cDNA 6720474J12 gene	N0	0.345549
A_51_P513263	NULL	NULL	NULL	N0	0.0348472
A_52_P216753	NULL	NULL	NULL	N0	0.21365
A_52_P547696	320539	9330159H11Rik	RIKEN cDNA 9330159H11 gene	N0	0.12756
A_52_P803577	NULL	NULL	NULL	N0	0.356931
A_51_P416927	18313	Olfr16	olfactory receptor 16	N0	0.224297
A_51_P395384	NULL	NULL	NULL	N0	0.268651
A_52_P1140391	NULL	NULL	NULL	N0	0.21619
A_52_P754615	77365	9430083B18Rik	RIKEN cDNA 9430083B18 gene	N0	0.418692
A_51_P391207	14233	Foxi1	forkhead box I1	N0	0.400593
A_51_P170565	330228	4933411G11Rik	RIKEN cDNA 4933411G11Rik gene	N0	0.489424
A_52_P604243	76142	Ppp1r14c	protein phosphatase 1, regulatory (inhibitor) subunit 14c	N0	-0.238404
A_51_P205850	258368	Olfr1450	olfactory receptor 1450	N0	0.378245
A_51_P451632	381622	5031410I06Rik	RIKEN cDNA 5031410I06 gene	N0	0.00709421
A_51_P127598	245450	Slitrk2	SLIT and NTRK-like family, member 2	N0	0.178083
A_51_P184816	75124	Nxnl2	nucleoredoxin-like 2	N0	0.183761
A_52_P1012756	NULL	NULL	NULL	N0	0.443232
A_51_P330918	NULL	NULL	NULL	N0	0.353803
A_52_P421972	71517	9030624J02Rik	RIKEN cDNA 9030624J02 gene	N0	0.29551
A_51_P310629	11814	Apoc3	apolipoprotein C-III	N0	0.339734
A_52_P491623	NULL	NULL	NULL	N0	0.278054
A_52_P738992	14758	Gpm6b	glycoprotein m6b	N0	0.0495407
A_52_P770887	NULL	NULL	NULL	N0	0.153244
A_52_P539761	18578	Pde4b	phosphodiesterase 4B, cAMP specific	N0	0.382062
A_52_P1172234	NULL	NULL	NULL	N0	0.281387
A_52_P1521	NULL	NULL	NULL	N0	0.141571
A_51_P218578	NULL	NULL	NULL	N0	0.287284
A_51_P161542	258719	Olfr512	olfactory receptor 512	N0	0.456955
A_51_P106249	75502	Cmtm2b	CKLF-like MARVEL transmembrane domain containing 2B	N0	0.11853
A_51_P328266	320912	A330041D05Rik	RIKEN cDNA A330041D05 gene	N0	0.0332498
A_51_P276560	56838	Ccl28	chemokine (C-C motif) ligand 28	N0	0.22927
A_52_P208222	18575	Pde1c	phosphodiesterase 1C	N0	0.0855364
A_52_P995613	NULL	NULL	NULL	N0	0.197708
A_51_P181423	258931	Olfr807	olfactory receptor 807	N0	0.347797
A_52_P499240	320152	4930412C18Rik	RIKEN cDNA 4930412C18 gene	N0	0.141697
A_52_P40569	NULL	NULL	NULL	N0	0.204699
A_51_P363400	19074	Prg2	proteoglycan 2, bone marrow	N0	-0.0153327
A_52_P699716	NULL	NULL	NULL	N0	0.143338
A_52_P631139	77579	Myh10	myosin, heavy polypeptide 10, non-muscle	N0	0.453876
A_51_P434397	258812	Olfr923	olfactory receptor 923	N0	-0.135599
A_52_P133538	223927	BC048502	cDNA sequence BC048502	N0	0.15524
A_51_P452266	NULL	NULL	NULL	N0	0.105182
A_51_P373753	52174	Tmem222	transmembrane protein 222	N0	0.198686
A_52_P533623	NULL	NULL	NULL	N0	-0.127005
A_51_P509137	12123	Hrk	harakiri, BCL2 interacting protein (contains only BH3 domain)	N0	0.184529
A_51_P227280	12994	Csn3	casein kappa	N0	0.0785397
A_52_P631678	381350	BC061194	cDNA sequence BC061194	N0	0.362914
A_51_P180423	12796	Camp	cathelicidin antimicrobial peptide	N0	-0.0635737
A_52_P51707	329506	Ctdspl2	CTD (carboxy-terminal domain, RNA polymerase II, polypeptide A) small phosphatase like 2	N0	0.0648121
A_52_P639028	17933	Myt1l	myelin transcription factor 1-like	N0	0.157969
A_52_P779430	NULL	NULL	NULL	N0	0.0667343
A_52_P50689	NULL	NULL	NULL	N0	0.0831294
A_52_P674292	320317	A830010M09Rik	RIKEN cDNA A830010M09 gene	N0	0.261343
A_51_P144551	50701	Elane	elastase, neutrophil expressed	N0	-0.157131
A_52_P891683	NULL	NULL	NULL	N0	0.107507
A_51_P249180	16617	Klk1b24	kallikrein 1-related peptidase b24	N0	0.234647
A_52_P132074	27493	A230006K03Rik	RIKEN cDNA A230006K03 gene	N0	0.229855
A_52_P836062	NULL	NULL	NULL	N0	0.135676
A_51_P342327	83428	Ucn3	urocortin 3	N0	-0.0549418
A_51_P160241	18346	Olfr47	olfactory receptor 47	N0	0.128634
A_52_P346225	74068	Asz1	ankyrin repeat, SAM and basic leucine zipper domain containing 1	N0	-0.0714817
A_52_P762514	20916	Sucla2	succinate-Coenzyme A ligase, ADP-forming, beta subunit	N0	0.059378
A_52_P43168	75498	1700008A07Rik	RIKEN cDNA 1700008A07 gene	N0	0.0226121
A_52_P130362	NULL	NULL	NULL	N0	0.355719
A_51_P300130	76602	1700040D17Rik	RIKEN cDNA 1700040D17 gene	N0	0.108312
A_52_P670484	NULL	NULL	NULL	N0	0.202164
A_52_P482543	NULL	NULL	NULL	N0	0.299631
A_51_P189361	71839	Osgin1	oxidative stress induced growth inhibitor 1	N0	-0.105066
A_51_P439019	69382	1700024P04Rik	RIKEN cDNA 1700024P04 gene	N0	0.245777
A_52_P108065	NULL	NULL	NULL	N0	0.287632
A_52_P770910	56431	Dstn	destrin	N0	0.380728
A_52_P811991	NULL	NULL	NULL	N0	0.392515
A_51_P468939	13176	Dcc	deleted in colorectal carcinoma	N0	0.185535
A_52_P550194	68246	1700112J05Rik	RIKEN cDNA 1700112J05 gene	N0	-0.00745801
A_52_P322573	17159	Man2b1	mannosidase 2, alpha B1	N0	0.14189
A_52_P923173	NULL	NULL	NULL	N0	0.222501
A_52_P1099647	NULL	NULL	NULL	N0	0.426385
A_52_P305261	268566	Gphn	gephyrin	N0	0.411207
A_52_P482814	NULL	NULL	NULL	N0	0.322768
A_51_P368757	14400	Gabrb1	gamma-aminobutyric acid (GABA) A receptor, subunit beta 1	N0	-0.20285
A_52_P979284	77919	A330102K18Rik	RIKEN cDNA A330102K18 gene	N0	0.188363
A_52_P1195858	NULL	NULL	NULL	N0	0.102515
A_52_P1179569	76379	1700001N15Rik	RIKEN cDNA 1700001N15 gene	N0	0.0976733
A_51_P444158	NULL	NULL	NULL	N0	0.370233
A_51_P191875	13863	Lcn5	lipocalin 5	N0	0.118719
A_51_P503352	110958	D6Mm5e	DNA segment, Chr 6, Miriam Meisler 5, expressed	N0	-0.0556197
A_51_P347144	258797	Olfr904	olfactory receptor 904	N0	-0.0427175
A_51_P434777	100503462	LOC100503462	hypothetical LOC100503462	N0	0.0852052
A_51_P316151	432611	Dnaic2	dynein, axonemal, intermediate chain 2	N0	0.396722
A_52_P610188	NULL	NULL	NULL	N0	0.0381447
A_52_P100341	228876	Zfp334	zinc finger protein 334	N0	0.0639953
A_52_P271685	20017	Polr1b	polymerase (RNA) I polypeptide B	N0	0.234049
A_51_P402686	15416	Hoxb8	homeobox B8	N0	0.331863
A_52_P169420	21673	Dntt	deoxynucleotidyltransferase, terminal	N0	-0.123792
A_52_P1003335	NULL	NULL	NULL	N0	0.122939
A_52_P914251	71282	4933434P08Rik	RIKEN cDNA 4933434P08 gene	N0	0.165846
A_51_P113129	67821	Atp1b4	ATPase, (Na+)/K+ transporting, beta 4 polypeptide	N0	0.229895
A_51_P379837	114661	Prss28	protease, serine, 28	N0	0.0798826
A_52_P404570	27214	Dbf4	DBF4 homolog (S. cerevisiae)	N0	0.389523
A_52_P88738	67355	1700109G14Rik	RIKEN cDNA 1700109G14 gene	N0	-0.142994
A_51_P208160	74087	Slc7a13	solute carrier family 7, (cationic amino acid transporter, y+ system) member 13	N0	-0.0493679
A_51_P304906	77966	A930035E12Rik	RIKEN cDNA A930035E12 gene	N0	0.177139
A_52_P1100180	NULL	NULL	NULL	N0	-0.0473353
A_51_P119525	NULL	NULL	NULL	N0	-0.00625333
A_51_P109097	258832	Olfr109	olfactory receptor 109	N0	0.114564
A_52_P29043	387132	Ssxb2	synovial sarcoma, X member B, breakpoint 2	N0	0.358025
A_52_P135263	245566	Cypt2-ps	cysteine-rich perinuclear theca 2, pseudogene	N0	0.415031
A_51_P368911	258389	Olfr1278	olfactory receptor 1278	N0	0.20792
A_51_P149094	229714	Gpr61	G protein-coupled receptor 61	N0	-0.153875
A_52_P271061	74589	Kbtbd12	kelch repeat and BTB (POZ) domain containing 12	N0	0.275994
A_51_P346575	19743	Rhag	Rhesus blood group-associated A glycoprotein	N0	0.400165
A_52_P519827	103098	Slc6a15	solute carrier family 6 (neurotransmitter transporter), member 15	N0	-0.208246
A_52_P364294	20147	Rs1	retinoschisis (X-linked, juvenile) 1 (human)	N0	-0.064249
A_51_P208132	73902	Psmb11	proteasome (prosome, macropain) subunit, beta type, 11	N0	0.147975
A_51_P478881	234677	Ces4a	carboxylesterase 4A	N0	0.425802
A_51_P432446	NULL	NULL	NULL	N0	0.232309
A_52_P602847	14663	Glycam1	glycosylation dependent cell adhesion molecule 1	N0	-0.0380016
A_51_P397414	30053	Reg3d	regenerating islet-derived 3 delta	N0	0.185229
A_52_P771867	NULL	NULL	NULL	N0	0.311441
A_51_P338698	259046	Olfr679	olfactory receptor 679	N0	-0.0101002
A_52_P499577	320105	D030036P13Rik	RIKEN cDNA D030036P13 gene	N0	0.000422147
A_52_P260613	78803	Fbxo43	F-box protein 43	N0	-0.149683
A_52_P591961	13075	Cyp19a1	cytochrome P450, family 19, subfamily a, polypeptide 1	N0	0.072687
A_52_P867738	NULL	NULL	NULL	N0	0.216448
A_52_P493519	16136	Igll1	immunoglobulin lambda-like polypeptide 1	N0	0.112075
A_51_P377475	171262	Vmn1r70	vomeronasal 1 receptor 70	N0	-0.0339392
A_52_P1099896	13591	Ebf1	early B-cell factor 1	N0	-0.138457
A_52_P668837	327984	E130101M22	hypothetical protein E130101M22	N0	-0.196921
A_52_P938229	71681	0610009K14Rik	RIKEN cDNA 0610009K14 gene	N0	0.0219359
A_52_P60707	NULL	NULL	NULL	N0	0.141686
A_51_P357592	14942	Gzme	granzyme E	N0	0.277177
A_52_P588189	23992	Prkra	protein kinase, interferon inducible double stranded RNA dependent activator	N0	-0.0504393
A_51_P378677	545925	Psg27	pregnancy-specific glycoprotein 27	N0	-0.0398129
A_51_P194249	56471	Stmn4	stathmin-like 4	N0	-0.0950754
A_52_P589468	258436	Olfr458	olfactory receptor 458	N0	0.384309
A_52_P836919	NULL	NULL	NULL	N0	-0.141926
A_52_P142091	74954	4930503E14Rik	RIKEN cDNA 4930503E14 gene	N0	0.139753
A_52_P568001	320478	Sox2ot	SOX2 overlapping transcript (non-protein coding)	N0	-0.117834
A_52_P460393	236149	BC014805	cDNA sequence BC014805	N0	0.24368
A_52_P659844	NULL	NULL	NULL	N0	0.517898
A_52_P866925	75506	1700017I07Rik	RIKEN cDNA 1700017I07 gene	N0	-0.0555544
A_52_P747599	100040144	Gm11412	predicted gene 11412	N0	-0.186703
A_51_P193189	NULL	NULL	NULL	N0	-0.241554
A_51_P116179	328381	Sh2d4b	SH2 domain containing 4B	N0	-0.0324814
A_51_P184508	70365	Speer5-ps1	spermatogenesis associated glutamate (E)-rich protein 5, pseudogene 1	N0	0.123355
A_51_P139470	NULL	NULL	NULL	N0	0.418691
A_51_P330444	NULL	NULL	NULL	N0	0.0201253
A_52_P110581	319818	A930011G23Rik	RIKEN cDNA A930011G23 gene	N0	-0.205675
A_51_P157698	53814	Oaz3	ornithine decarboxylase antizyme 3	N0	-0.110249
A_51_P346842	NULL	NULL	NULL	N0	0.352445
A_51_P432343	NULL	NULL	NULL	N0	0.549687
A_52_P524953	29846	Olfr156	olfactory receptor 156	N0	-0.224597
A_52_P506452	240697	6030422M02Rik	RIKEN cDNA 6030422M02 gene	N0	-0.0504782
A_51_P437576	171248	Vmn1r214	vomeronasal 1 receptor 214	N0	0.412707
A_52_P818653	NULL	NULL	NULL	N0	-0.126977
A_52_P1195619	68255	Tmem86b	transmembrane protein 86B	N0	-0.00258356
A_51_P307559	230235	6430704M03Rik	RIKEN cDNA 6430704M03 gene	N0	-0.17096
A_52_P397438	NULL	NULL	NULL	N0	-0.0826266
A_52_P818624	75855	4930579H20Rik	RIKEN cDNA 4930579H20 gene	N0	0.270159
A_52_P272175	252864	Dusp15	dual specificity phosphatase-like 15	N0	-0.0519175
A_52_P241335	NULL	NULL	NULL	N0	0.0217537
A_51_P505986	74409	Hyal6	hyaluronoglucosaminidase 6	N0	0.146784
A_52_P540350	NULL	NULL	NULL	N0	0.241658
A_52_P891461	NULL	NULL	NULL	N0	-0.0138415
A_51_P357877	243867	Fbxo46	F-box protein 46	N0	-0.0657311
A_51_P355981	71623	Krtap5-2	keratin associated protein 5-2	N0	0.295911
A_51_P271150	NULL	NULL	NULL	N0	-0.00945645
A_52_P1100268	NULL	NULL	NULL	N0	0.188146
A_52_P143037	110886	Gabra5	gamma-aminobutyric acid (GABA) A receptor, subunit alpha 5	N0	0.350609
A_51_P119255	258688	Olfr1462	olfactory receptor 1462	N0	0.179312
A_52_P22474	14348	Fut9	fucosyltransferase 9	N0	-0.0488041
A_52_P121753	403200	4930504O13Rik	RIKEN cDNA 4930504O13 gene	N0	-0.14052
A_52_P411076	NULL	NULL	NULL	N0	0.310149
A_52_P29291	NULL	NULL	NULL	N0	-0.165109
A_52_P565898	NULL	NULL	NULL	N0	-0.110218
A_52_P639452	72199	Mms19	MMS19 (MET18 S. cerevisiae)	N0	0.425206
A_51_P124618	70619	5730510P18Rik	RIKEN cDNA 5730510P18 gene	N0	0.377487
A_52_P931800	NULL	NULL	NULL	N0	-0.0620252
A_51_P178806	NULL	NULL	NULL	N0	-0.0390761
A_52_P362651	18189	Nrxn1	neurexin I	N0	0.326362
A_51_P461015	NULL	NULL	NULL	N0	-0.0922437
A_52_P94963	16795	Large	like-glycosyltransferase	N0	-0.0347105
A_51_P450074	77426	9430099H24Rik	RIKEN cDNA 9430099H24 gene	N0	0.160225
A_51_P450469	18155	Pnoc	prepronociceptin	N0	-0.160263
A_52_P1180433	NULL	NULL	NULL	N0	-0.132314
A_51_P474806	NULL	NULL	NULL	N0	0.111605
A_52_P1083914	NULL	NULL	NULL	N0	-0.0160225
A_51_P169068	76851	5730575G16Rik	RIKEN cDNA 5730575G16 gene	N0	0.366925
A_52_P118244	76421	1700028K03Rik	RIKEN cDNA 1700028K03 gene	N0	0.454819
A_52_P317346	NULL	NULL	NULL	N0	-0.166754
A_52_P747012	NULL	NULL	NULL	N0	0.240216
A_51_P518412	258861	Olfr763	olfactory receptor 763	N0	0.130481
A_52_P780139	NULL	NULL	NULL	N0	0.344872
A_52_P540690	NULL	NULL	NULL	N0	0.255957
A_52_P639962	NULL	NULL	NULL	N0	0.305004
A_52_P464659	NULL	NULL	NULL	N0	-0.143989
A_51_P437857	NULL	NULL	NULL	N0	-0.110159
A_52_P296452	100503582	LOC100503582	hypothetical LOC100503582	N0	-0.0144645
A_51_P216839	NULL	NULL	NULL	N0	-0.0248589
A_52_P108082	24018	Rngtt	RNA guanylyltransferase and 5'-phosphatase	N0	0.0770397
A_52_P1037027	100038489	Gm10664	predicted gene 10664	N0	-0.0624319
A_52_P239470	319707	C430002N11Rik	RIKEN cDNA C430002N11 gene	N0	-0.0668696
A_52_P497413	NULL	NULL	NULL	N0	-0.0770618
A_52_P794898	NULL	NULL	NULL	N0	-0.152138
A_52_P402928	192194	Butr1	butyrophilin related 1	N0	0.0976946
A_51_P298564	329122	4932436B18	hypothetical protein 4932436B18	N0	-0.0714918
A_52_P218458	18191	Nrxn3	neurexin III	N0	-0.143556
A_52_P923039	NULL	NULL	NULL	N0	-0.184638
A_51_P282246	100042988	Gm4151	predicted gene 4151	N0	0.0348622
A_52_P1011717	NULL	NULL	NULL	N0	0.122529
A_52_P59778	70793	Gm9725	predicted gene 9725	N0	-0.0107226
A_52_P619359	NULL	NULL	NULL	N0	-0.0916696
A_51_P382895	NULL	NULL	NULL	N0	-0.160719
A_51_P364364	18072	Nhlh2	nescient helix loop helix 2	N0	0.015037
A_52_P298373	NULL	NULL	NULL	N0	0.0297658
A_51_P417825	192650	Cabp7	calcium binding protein 7	N0	0.260597
A_51_P219238	NULL	NULL	NULL	N0	-0.215621
A_52_P474177	NULL	NULL	NULL	N0	-0.231352
A_52_P677159	NULL	NULL	NULL	N0	0.0747749
A_51_P437692	22789	Zp3r	zona pellucida 3 receptor	N0	-0.0378426
A_51_P500104	71390	5430425J12Rik	RIKEN cDNA 5430425J12 gene	N0	-0.0722266
A_51_P388048	12936	Pcdha4	protocadherin alpha 4	N0	-0.222359
A_51_P167597	NULL	NULL	NULL	N0	-0.164964
A_51_P474701	14121	Fbp1	fructose bisphosphatase 1	N0	-0.0603608
A_51_P204217	NULL	NULL	NULL	N0	0.15755
A_52_P131752	235106	Ntm	neurotrimin	N0	0.159015
A_52_P730513	NULL	NULL	NULL	N0	0.184751
A_52_P508131	268958	Capn11	calpain 11	N0	0.0951114
A_51_P117378	73388	1700058C13Rik	RIKEN cDNA 1700058C13 gene	N0	-0.0117506
A_51_P376838	433658	Gm15688	predicted gene 15688	N0	0.444217
A_51_P485090	71103	Glt6d1	glycosyltransferase 6 domain containing 1	N0	0.0142182
A_51_P391608	237542	Osbpl8	oxysterol binding protein-like 8	N0	0.465778
A_51_P233619	75437	1700006E09Rik	RIKEN cDNA 1700006E09 gene	N0	-0.0226446
A_51_P112319	15431	Hoxd11	homeobox D11	N0	-0.129561
A_51_P116343	100503384	LOC100503384	hypothetical protein LOC100503384	N0	0.0899522
A_52_P104155	210529	Mettl14	methyltransferase like 14	N0	-0.158316
A_51_P307463	101320	Dyrk4	dual-specificity tyrosine-(Y)-phosphorylation regulated kinase 4	N0	-0.269599
A_51_P395877	12777	Ccr10	chemokine (C-C motif) receptor 10	N0	0.0144767
A_51_P415070	224044	Cyp2ab1	cytochrome P450, family 2, subfamily ab, polypeptide 1	N0	0.103871
A_51_P184591	NULL	NULL	NULL	N0	-0.0994556
A_52_P8197	140919	Slc17a6	solute carrier family 17 (sodium-dependent inorganic phosphate cotransporter), member 6	N0	0.106491
A_52_P310548	243880	Nlrp4a	NLR family, pyrin domain containing 4A	N0	0.0913971
A_52_P1028571	13712	Elk1	ELK1, member of ETS oncogene family	N0	-0.162415
A_52_P30027	NULL	NULL	NULL	N0	0.0842094
A_52_P253665	NULL	NULL	NULL	N0	0.328224
A_51_P195203	74448	Arl13a	ADP-ribosylation factor-like 13A	N0	-0.181562
A_51_P304654	NULL	NULL	NULL	N0	-0.184989
A_52_P1188614	NULL	NULL	NULL	N0	-0.077206
A_52_P253567	15497	Hsd3b6	hydroxy-delta-5-steroid dehydrogenase, 3 beta- and steroid delta-isomerase 6	N0	-0.177511
A_52_P319872	231014	9330182L06Rik	RIKEN cDNA 9330182L06 gene	N0	-0.197218
A_52_P303754	71620	9130016M20Rik	RIKEN cDNA 9130016M20 gene	N0	0.228571
A_52_P333190	74477	4933427D14Rik	RIKEN cDNA 4933427D14 gene	N0	-0.163952
A_52_P95831	258642	Olfr1165-ps	olfactory receptor 1165, pseudogene	N0	-0.120844
A_51_P166657	NULL	NULL	NULL	N0	0.15201
A_52_P110846	399580	C130051G18Rik	RIKEN cDNA C130051G18 gene	N0	0.414531
A_51_P184681	258147	Olfr675	olfactory receptor 675	N0	0.212993
A_52_P723494	NULL	NULL	NULL	N0	0.394634
A_51_P482051	13114	Cyp3a16	cytochrome P450, family 3, subfamily a, polypeptide 16	N0	0.135998
A_51_P130233	171237	Vmn1r73	vomeronasal 1 receptor 73	N0	0.269229
A_52_P343103	271036	Catsperb	cation channel, sperm-associated, beta	N0	-0.0552663
A_51_P330825	239368	BC030476	cDNA sequence BC030476	N0	-0.200358
A_51_P450508	18370	Olfr69	olfactory receptor 69	N0	-0.0958219
A_51_P303675	20508	Slc18a3	solute carrier family 18 (vesicular monoamine), member 3	N0	-0.123483
A_51_P430223	56858	Olfr749	olfactory receptor 749	N0	0.0442425
A_51_P480136	12958	Cryba2	crystallin, beta A2	N0	0.305888
A_52_P1100240	245269	E130304F04Rik	RIKEN cDNA E130304F04 gene	N0	0.436313
A_51_P446696	171201	Vmn1r21	vomeronasal 1 receptor 21	N0	0.101513
A_51_P358787	18347	Olfr48	olfactory receptor 48	N0	0.0555967
A_51_P345166	77505	Dnhd1	dynein heavy chain domain 1	N0	0.227461
A_52_P603758	71320	4933435F18Rik	RIKEN cDNA 4933435F18 gene	N0	0.387096
A_51_P515612	217480	Dgkb	diacylglycerol kinase, beta	N0	-0.115472
A_52_P104404	NULL	NULL	NULL	N0	-0.159364
A_52_P1028636	NULL	NULL	NULL	N0	-0.270735
A_52_P802475	67357	1700092C02Rik	RIKEN cDNA 1700092C02 gene	N0	-0.232252
A_52_P667066	78073	6720468P15Rik	RIKEN cDNA 6720468P15 gene	N0	0.254265
A_52_P424655	238988	Erc2	ELKS/RAB6-interacting/CAST family member 2	N0	-0.0342228
A_52_P303235	70316	Ndufab1	NADH dehydrogenase (ubiquinone) 1, alpha/beta subcomplex, 1	N0	0.0331866
A_52_P329185	29863	Pde7b	phosphodiesterase 7B	N0	0.0435873
A_51_P153343	68239	Krt42	keratin 42	N0	-0.0246116
A_51_P507709	241159	Neu4	sialidase 4	N0	0.289425
A_52_P362670	11490	Adam15	a disintegrin and metallopeptidase domain 15 (metargidin)	N0	-0.156926
A_52_P803471	353123	A830036E02Rik	RIKEN cDNA A830036E02 gene	N0	0.143821
A_52_P192462	116837	Rims1	regulating synaptic membrane exocytosis 1	N0	0.141974
A_52_P3070	212070	Clrn3	clarin 3	N0	0.411548
A_51_P478825	73324	1700034F02Rik	RIKEN cDNA 1700034F02 gene	N0	-0.120634
A_52_P754983	NULL	NULL	NULL	N0	0.43293
A_51_P475589	NULL	NULL	NULL	N0	0.379863
A_52_P385508	258387	Olfr720	olfactory receptor 720	N0	-0.093487
A_51_P106968	329780	9330178D15Rik	RIKEN cDNA 9330178D15 gene	N0	-0.00645714
A_52_P146986	319935	A230059G12Rik	RIKEN cDNA A230059G12 gene	N0	-0.0199462
A_51_P212543	66673	Sorcs3	sortilin-related VPS10 domain containing receptor 3	N0	-0.122557
A_52_P971932	NULL	NULL	NULL	N0	0.328193
A_52_P496964	20403	Itsn2	intersectin 2	N0	0.370768
A_52_P678650	NULL	NULL	NULL	N0	-0.148477
A_51_P209697	16467	Atcay	ataxia, cerebellar, Cayman type homolog (human)	N0	0.305374
A_52_P852266	73122	Tgfbrap1	transforming growth factor, beta receptor associated protein 1	N0	0.324053
A_52_P604484	105689	Mycbp2	MYC binding protein 2	N0	0.432049
A_51_P331690	19661	Rbp3	retinol binding protein 3, interstitial	N0	0.257557
A_51_P194939	667663	Myo3a	myosin IIIA	N0	0.143081
A_51_P116064	70874	4921513I03Rik	RIKEN cDNA 4921513I03 gene	N0	-0.0843945
A_52_P67574	330577	Fam154b	family with sequence similarity 154, member B	N0	-0.0310779
A_51_P390949	404239	Mrgprb5	MAS-related GPR, member B5	N0	0.0466394
A_51_P371965	59029	Psmd14	proteasome (prosome, macropain) 26S subunit, non-ATPase, 14	N0	-0.181687
A_52_P400163	17993	Ndufs4	NADH dehydrogenase (ubiquinone) Fe-S protein 4	N0	0.0886904
A_52_P164075	NULL	NULL	NULL	N0	0.220619
A_52_P158438	NULL	NULL	NULL	N0	0.416423
A_52_P274911	NULL	NULL	NULL	N0	0.234743
A_52_P787196	NULL	NULL	NULL	N0	0.0911771
A_52_P1069249	NULL	NULL	NULL	N0	0.192012
A_51_P127320	70977	4931407G18Rik	RIKEN cDNA 4931407G18 gene	N0	0.353283
A_51_P273626	27062	Cadps	Ca2+-dependent secretion activator	N0	0.224803
A_51_P251915	210146	Irgq	immunity-related GTPase family, Q	N0	0.0717419
A_52_P191353	21788	Tfpi	tissue factor pathway inhibitor	N0	0.065352
A_52_P347099	14657	Glra4	glycine receptor, alpha 4 subunit	N0	0.126708
A_52_P220241	74200	2810403A07Rik	RIKEN cDNA 2810403A07 gene	N0	0.465278
A_51_P428157	72780	Rspo3	R-spondin 3 homolog (Xenopus laevis)	N0	0.366555
A_52_P655815	NULL	NULL	NULL	N0	0.420852
A_52_P37517	57376	Smarce1	SWI/SNF related, matrix associated, actin dependent regulator of chromatin, subfamily e, member 1	N0	0.266738
A_51_P358886	319806	D630022N01Rik	RIKEN cDNA D630022N01 gene	N0	0.29144
A_52_P550701	26429	Orc5	origin recognition complex, subunit 5	N0	0.174002
A_52_P166735	73884	Zdbf2	zinc finger, DBF-type containing 2	N0	-0.109481
A_52_P51176	74199	Vit	vitrin	N0	0.183577
A_52_P98630	16187	Il3	interleukin 3	N0	0.177069
A_52_P594944	258470	Olfr91	olfactory receptor 91	N0	0.0735974
A_52_P2645	74013	Rftn2	raftlin family member 2	N0	0.0940422
A_51_P289482	101179	6430519N07Rik	RIKEN cDNA 6430519N07 gene	N0	-0.0584729
A_52_P169614	17441	Mog	myelin oligodendrocyte glycoprotein	N0	0.0600801
A_51_P125607	319586	Celf5	CUGBP, Elav-like family member 5	N0	0.384641
A_52_P875160	NULL	NULL	NULL	N0	0.120814
A_52_P447544	229357	Gpr149	G protein-coupled receptor 149	N0	-0.0594851
A_52_P1076318	NULL	NULL	NULL	N0	0.114831
A_52_P663874	NULL	NULL	NULL	N0	0.499569
A_51_P421177	236785	Olfr1321	olfactory receptor 1321	N0	0.151981
A_51_P130556	75275	Tmco5b	transmembrane and coiled-coil domains 5B	N0	0.19569
A_51_P481325	15936	Ier2	immediate early response 2	N0	-0.0284894
A_52_P716032	99041	AI646519	expressed sequence AI646519	N0	0.297508
A_52_P429486	66662	5730577I03Rik	zinc finger protein pseudogene	N0	0.416519
A_52_P478501	66336	Cenpp	centromere protein P	N0	0.333273
A_52_P125485	328258	Slc25a48	solute carrier family 25, member 48	N0	0.240273
A_52_P609359	NULL	NULL	NULL	N0	0.350555
A_51_P501990	NULL	NULL	NULL	N0	0.240811
A_52_P203404	214191	Ttc24	tetratricopeptide repeat domain 24	N0	0.0755711
A_52_P322444	13612	Edil3	EGF-like repeats and discoidin I-like domains 3	N0	-0.0703714
A_51_P325747	NULL	NULL	NULL	N0	0.269888
A_52_P1051881	NULL	NULL	NULL	N0	0.265968
A_52_P373704	70478	Mipep	mitochondrial intermediate peptidase	N0	0.374404
A_51_P257972	NULL	NULL	NULL	N0	0.214664
A_52_P802927	328646	A830060N17	hypothetical protein A830060N17	N0	0.238458
A_52_P196119	100041064	Gm3120	predicted gene 3120	N0	0.248859
A_51_P160710	258867	Olfr131	olfactory receptor 131	N0	0.341521
A_51_P150951	72720	Zfp248	zinc finger protein 248	N0	0.38165
A_51_P305721	330552	Gm9801	predicted gene 9801	N0	0.0723497
A_52_P947069	NULL	NULL	NULL	N0	0.288135
A_52_P819745	NULL	NULL	NULL	N0	0.171709
A_52_P467511	320145	Sp8	trans-acting transcription factor 8	N0	0.386715
A_52_P1163837	NULL	NULL	NULL	N0	0.259088
A_51_P395686	74749	5830405M20Rik	RIKEN cDNA 5830405M20 gene	N0	0.182863
A_51_P239426	257667	Olfr769	olfactory receptor 769	N0	0.228488
A_52_P316368	257951	Olfr987	olfactory receptor 987	N0	0.287333
A_51_P194065	109575	Tbx10	T-box 10	N0	0.0656345
A_52_P1020129	NULL	NULL	NULL	N0	0.0361744
A_52_P843717	NULL	NULL	NULL	N0	0.279635
A_52_P867286	NULL	NULL	NULL	N0	0.44565
A_52_P528490	73373	Phospho2	phosphatase, orphan 2	N0	0.16948
A_52_P691321	320793	A330072L02Rik	RIKEN cDNA A330072L02 gene	N0	0.00955281
A_51_P494751	98558	Mael	maelstrom homolog (Drosophila)	N0	0.260693
A_52_P1052834	NULL	NULL	NULL	N0	0.0777498
A_52_P427579	93966	Hemgn	hemogen	N0	-0.132405
A_51_P195916	NULL	NULL	NULL	N0	0.120569
A_52_P986621	73083	2900082C11Rik	RIKEN cDNA 2900082C11 gene	N0	0.231564
A_52_P859365	320260	A230059L01Rik	RIKEN cDNA A230059L01 gene	N0	0.200362
A_52_P947167	NULL	NULL	NULL	N0	0.242379
A_52_P504159	NULL	NULL	NULL	N0	0.250974
A_51_P115895	258541	Olfr800	olfactory receptor 800	N0	0.209114
A_52_P175046	66011	Ranbp17	RAN binding protein 17	N0	0.149151
A_52_P387837	NULL	NULL	NULL	N0	0.212541
A_51_P395676	328971	Spink10	serine peptidase inhibitor, Kazal type 10	N0	0.200604
A_52_P313738	51799	Rundc3a	RUN domain containing 3A	N0	0.177943
A_51_P377528	18387	Oprk1	opioid receptor, kappa 1	N0	0.463593
A_52_P738960	13383	Dlg1	discs, large homolog 1 (Drosophila)	N0	0.416726
A_51_P281950	18341	Olfr263-ps1	olfactory receptor 263, pseudogene 1	N0	0.260296
A_52_P811047	NULL	NULL	NULL	N0	0.288189
A_52_P212838	319485	D930043O14Rik	RIKEN cDNA D930043O14 gene	N0	0.458618
A_52_P278630	75801	4930447C04Rik	RIKEN cDNA 4930447C04 gene	N0	0.254718
A_51_P386625	13861	Epx	eosinophil peroxidase	N0	0.0908609
A_52_P1140007	21339	Taf1a	TATA box binding protein (Tbp)-associated factor, RNA polymerase I, A	N0	0.174171
A_52_P461915	68778	1110038D17Rik	RIKEN cDNA 1110038D17 gene	N0	0.0965531
A_52_P32750	16197	Il7r	interleukin 7 receptor	N0	0.403335
A_52_P1075940	NULL	NULL	NULL	N0	0.0459212
A_51_P215729	NULL	NULL	NULL	N0	0.356564
A_51_P389244	171190	Vmn1r26	vomeronasal 1 receptor 26	N0	0.128036
A_51_P405342	NULL	NULL	NULL	N0	-0.0522747
A_51_P396879	NULL	NULL	NULL	N0	-0.129637
A_52_P180283	NULL	NULL	NULL	N0	0.408141
A_52_P404302	241327	Olfml2a	olfactomedin-like 2A	N0	0.0830593
A_51_P317286	319245	9430097D07Rik	RIKEN cDNA 9430097D07 gene	N0	0.44924
A_52_P71447	232966	Zfp114	zinc finger protein 114	N0	0.418568
A_52_P47461	387339	Tas2r102	taste receptor, type 2, member 102	N0	0.34074
A_51_P138378	14282	Fosb	FBJ osteosarcoma oncogene B	N0	-0.0425317
A_52_P494622	18227	Nr4a2	nuclear receptor subfamily 4, group A, member 2	N0	-0.193944
A_51_P128075	NULL	NULL	NULL	N0	0.0998845
A_52_P771700	NULL	NULL	NULL	N0	0.228569
A_52_P883511	100504283	LOC100504283	hypothetical protein LOC100504283	N0	0.401622
A_52_P321857	NULL	NULL	NULL	N0	0.206268
A_51_P116465	74291	1700092E16Rik	RIKEN cDNA 1700092E16 gene	N0	0.455997
A_51_P448466	17175	Masp2	mannan-binding lectin serine peptidase 2	N0	0.334133
A_51_P315027	209743	AF529169	cDNA sequence AF529169	N0	0.327454
A_52_P820019	NULL	NULL	NULL	N0	0.0899088
A_52_P537314	228564	Frmd5	FERM domain containing 5	N0	0.212897
A_51_P357299	258914	Olfr211	olfactory receptor 211	N0	0.42863
A_52_P122649	242523	Dmrta1	doublesex and mab-3 related transcription factor like family A1	N0	0.279733
A_52_P1028855	NULL	NULL	NULL	N0	0.35218
A_52_P508827	16875	Lhx8	LIM homeobox protein 8	N0	0.187698
A_51_P137836	21942	Tnfrsf9	tumor necrosis factor receptor superfamily, member 9	N0	0.26703
A_52_P319115	67516	Kctd4	potassium channel tetramerisation domain containing 4	N0	-0.079692
A_52_P875817	NULL	NULL	NULL	N0	0.217051
A_52_P427607	242100	Pglyrp3	peptidoglycan recognition protein 3	N0	0.215291
A_51_P371764	NULL	NULL	NULL	N0	0.149422
A_52_P656628	12951	Crx	cone-rod homeobox containing gene	N0	0.405171
A_51_P311523	77441	9430099M06Rik	RIKEN cDNA 9430099M06 gene	N0	0.262055
A_51_P296905	NULL	NULL	NULL	N0	-0.117019
A_52_P876139	NULL	NULL	NULL	N0	0.287224
A_52_P459521	192897	Itgb4	integrin beta 4	N0	0.101625
A_51_P229992	NULL	NULL	NULL	N0	0.188512
A_51_P496674	NULL	NULL	NULL	N0	0.492787
A_52_P548377	432613	4933422H20Rik	RIKEN cDNA 4933422H20 gene	N0	0.402595
A_52_P554496	258632	Olfr1138	olfactory receptor 1138	N0	0.294893
A_52_P659544	381917	Dnahc3	dynein, axonemal, heavy chain 3	N0	0.364997
A_52_P9464	NULL	NULL	NULL	N0	0.262392
A_52_P146513	NULL	NULL	NULL	N0	0.066109
A_52_P1084507	NULL	NULL	NULL	N0	0.336691
A_51_P201672	NULL	NULL	NULL	N0	-0.10449
A_52_P907897	NULL	NULL	NULL	N0	0.393804
A_52_P769867	72250	1700029E06Rik	RIKEN cDNA 1700029E06 gene	N0	0.299793
A_51_P500676	12945	Dmbt1	deleted in malignant brain tumors 1	N0	0.11903
A_52_P16615	320401	5830417A05Rik	RIKEN cDNA 5830417A05 gene	N0	0.192678
A_52_P987826	NULL	NULL	NULL	N0	0.467473
A_52_P227995	69444	Lyzl6	lysozyme-like 6	N0	0.125724
A_51_P509109	258546	Olfr806	olfactory receptor 806	N0	0.206432
A_51_P302087	12344	Capza3	capping protein (actin filament) muscle Z-line, alpha 3	N0	0.468599
A_51_P177364	57252	Tas2r105	taste receptor, type 2, member 105	N0	0.446742
A_51_P446395	12991	Csn2	casein beta	N0	0.294919
A_52_P558931	320355	Lipi	lipase, member I	N0	0.431371
A_52_P362061	107605	Rdh1	retinol dehydrogenase 1 (all trans)	N0	0.255824
A_51_P225634	70073	Zdhhc25	zinc finger, DHHC domain containing 25	N0	0.423913
A_51_P228182	258770	Olfr472	olfactory receptor 472	N0	0.416054
A_52_P1122623	72079	2010013B24Rik	RIKEN cDNA 2010013B24 gene	N0	0.230644
A_51_P231860	75924	4930566N20Rik	RIKEN cDNA 4930566N20 gene	N0	0.517757
A_52_P400425	193003	Pirt	phosphoinositide-interacting regulator of transient receptor potential channels	N0	0.376402
A_52_P310261	387344	Tas2r110	taste receptor, type 2, member 110	N0	0.420423
A_52_P280185	NULL	NULL	NULL	N0	0.443698
A_52_P659779	259003	Olfr172	olfactory receptor 172	N0	0.346414
A_52_P315926	76132	6230409E13Rik	RIKEN cDNA 6230409E13 gene	N0	0.603137
A_51_P297140	207215	Fbxo40	F-box protein 40	N0	0.0756237
A_52_P639362	329782	4930570G19Rik	RIKEN cDNA 4930570G19 gene	N0	0.220809
A_51_P480398	791277	Gm9953	predicted gene 9953	N0	-0.0141003
A_51_P460391	66298	Defa21	defensin, alpha, 21	N0	0.347576
A_51_P503202	75269	4930564D02Rik	RIKEN cDNA 4930564D02 gene	N0	0.398134
A_51_P186741	56726	Sh3bgrl	SH3-binding domain glutamic acid-rich protein like	N0	-0.21823
A_51_P504090	100040268	Olfr157	olfactory receptor 157	N0	0.331096
A_52_P462949	194588	Gm4745	predicted gene 4745	N0	0.365791
A_51_P246104	69423	1700019M22Rik	RIKEN cDNA 1700019M22 gene	N0	-0.0735419
A_52_P1020707	NULL	NULL	NULL	N0	0.392623
A_52_P309183	74419	Tktl2	transketolase-like 2	N0	0.0897081
A_52_P948095	75745	Rian	RNA imprinted and accumulated in nucleus	N0	-0.107104
A_51_P133357	NULL	NULL	NULL	N0	0.224854
A_52_P1196882	NULL	NULL	NULL	N0	0.411321
A_51_P515828	72007	Fndc3b	fibronectin type III domain containing 3B	N0	0.431751
A_52_P794570	77167	8030476L19Rik	RIKEN cDNA 8030476L19 gene	N0	0.0180754
A_52_P183324	320783	C130083B21Rik	RIKEN cDNA C130083B21 gene	N0	-0.083037
A_52_P507877	12814	Col11a1	collagen, type XI, alpha 1	N0	-0.0883823
A_52_P373912	666415	Gm8090	predicted gene 8090	N0	-0.260529
A_52_P623226	14344	Fut2	fucosyltransferase 2	N0	0.163427
A_51_P134993	99663	Clca6	chloride channel calcium activated 6	N0	0.0606917
A_51_P200494	16623	Klk1b1	kallikrein 1-related peptidase b1	N0	0.118617
A_52_P496133	71020	Spats1	spermatogenesis associated, serine-rich 1	N0	0.214984
A_51_P197137	258267	Olfr370	olfactory receptor 370	N0	0.373368
A_52_P699815	100503438	LOC100503438	hypothetical protein LOC100503438	N0	0.0693346
A_51_P269580	70862	Spata16	spermatogenesis associated 16	N0	0.285705
A_51_P268477	77753	A230103O09Rik	RIKEN cDNA A230103O09 gene	N0	0.0969768
A_51_P136028	320772	Mdga2	MAM domain containing glycosylphosphatidylinositol anchor 2	N0	0.207988
A_51_P445320	112408	Tas2r116	taste receptor, type 2, member 116	N0	0.119019
A_51_P222115	258120	Olfr1463	olfactory receptor 1463	N0	0.1538
A_52_P71789	15398	Hoxa13	homeobox A13	N0	-0.0145007
A_52_P598530	NULL	NULL	NULL	N0	0.00826704
A_52_P1052304	NULL	NULL	NULL	N0	-0.0067218
A_51_P235174	110084	Dnahc1	dynein, axonemal, heavy chain 1	N0	0.0579912
A_51_P325135	21753	Tes	testis derived transcript	N0	-0.0163543
A_52_P1035822	269019	Stk32a	serine/threonine kinase 32A	N0	-0.0206946
A_52_P528339	171281	Acot3	acyl-CoA thioesterase 3	N0	0.0795877
A_52_P371514	20527	Slc2a3	solute carrier family 2 (facilitated glucose transporter), member 3	N0	-0.00897942
A_51_P473363	258206	Olfr1264	olfactory receptor 1264	N0	0.0650025
A_51_P385928	192212	Prom2	prominin 2	N0	-0.0212488
A_52_P162250	NULL	NULL	NULL	N0	-0.0863328
A_51_P414305	74156	Acot12	acyl-CoA thioesterase 12	N0	-0.112393
A_51_P250178	18321	Olfr23	olfactory receptor 23	N0	-0.0275904
A_51_P317460	17523	Mpo	myeloperoxidase	N0	0.0382336
A_52_P492402	NULL	NULL	NULL	N0	0.115895
A_52_P1027776	NULL	NULL	NULL	N0	0.0255465
A_52_P530320	171203	Vmn1r9	vomeronasal 1 receptor 9	N0	-0.113992
A_52_P714497	NULL	NULL	NULL	N0	0.0924122
A_51_P518199	75418	2610034B04Rik	RIKEN cDNA 2610034B04 gene	N0	0.0336464
A_52_P307717	76132	6230409E13Rik	RIKEN cDNA 6230409E13 gene	N0	-0.0192959
A_52_P859703	NULL	NULL	NULL	N0	-0.212652
A_51_P281078	NULL	NULL	NULL	N0	0.0223763
A_52_P376169	320343	Lypd6	LY6/PLAUR domain containing 6	N0	-0.536085
A_52_P251434	100316865	Gm10931	predicted gene 10931	N0	-0.168103
A_51_P311706	NULL	NULL	NULL	N0	-0.0876429
A_52_P996178	100039707	Gm2382	predicted gene 2382	N0	0.133418
A_52_P497105	192167	Nlgn1	neuroligin 1	N0	-0.0584596
A_51_P128973	11807	Apoa2	apolipoprotein A-II	N0	-0.23776
A_51_P404921	20599	Smr3a	submaxillary gland androgen regulated protein 3A	N0	-0.0686564
A_51_P383063	259062	Olfr667	olfactory receptor 667	N0	-0.0563503
A_51_P280798	353204	Aldoart1	aldolase 1 A retrogene 1	N0	-0.0980105
A_51_P113321	258715	Olfr421	olfactory receptor 421	N0	-0.0526751
A_52_P174792	70004	1700028J19Rik	RIKEN cDNA 1700028J19 gene	N0	0.0347124
A_52_P122154	NULL	NULL	NULL	N0	-0.0403626
A_52_P754755	NULL	NULL	NULL	N0	-0.167219
A_51_P389607	NULL	NULL	NULL	N0	-0.0424218
A_52_P876114	NULL	NULL	NULL	N0	-0.224529
A_52_P43423	67724	Pop1	processing of precursor 1, ribonuclease P/MRP family, (S. cerevisiae)	N0	-0.12003
A_51_P365351	71755	Dhdh	dihydrodiol dehydrogenase (dimeric)	N0	-0.0704367
A_52_P211910	NULL	NULL	NULL	N0	-0.117529
A_51_P211325	66401	Nudt2	nudix (nucleoside diphosphate linked moiety X)-type motif 2	N0	0.0804308
A_52_P331382	54645	Gripap1	GRIP1 associated protein 1	N0	-0.047578
A_52_P462233	75276	Ppp1r1c	protein phosphatase 1, regulatory (inhibitor) subunit 1C	N0	-0.141424
A_52_P754934	NULL	NULL	NULL	N0	-0.00930107
A_52_P660713	NULL	NULL	NULL	N0	-0.151951
A_52_P376374	170738	Kcnh7	potassium voltage-gated channel, subfamily H (eag-related), member 7	N0	-0.111594
A_51_P506593	241688	6330439K17Rik	RIKEN cDNA 6330439K17 gene	N0	-0.0712482
A_52_P156750	228684	Sel1l2	sel-1 suppressor of lin-12-like 2 (C. elegans)	N0	-0.115342
A_51_P109412	16704	Krtap8-2	keratin associated protein 8-2	N0	-0.0958254
A_51_P154818	75039	4930505H01Rik	RIKEN cDNA 4930505H01 gene	N0	-0.0233787
A_52_P188935	NULL	NULL	NULL	N0	-0.11525
A_52_P980297	NULL	NULL	NULL	N0	-0.186558
A_52_P633643	14804	Grid2	glutamate receptor, ionotropic, delta 2	N0	-0.107655
A_52_P357516	380669	Lin28b	lin-28 homolog B (C. elegans)	N0	-0.0857919
A_52_P423104	258874	Olfr900	olfactory receptor 900	N0	-0.196573
A_51_P189442	26876	Adh4	alcohol dehydrogenase 4 (class II), pi polypeptide	N0	-0.0473754
A_52_P475033	14479	Usp15	ubiquitin specific peptidase 15	N0	0.117581
A_52_P349232	76117	Arhgap15	Rho GTPase activating protein 15	N0	-0.101199
A_52_P51224	74724	4930512B01Rik	RIKEN cDNA 4930512B01 gene	N0	-0.132311
A_51_P126593	70920	4921511H03Rik	RIKEN cDNA 4921511H03 gene	N0	-0.0911039
A_52_P181610	75657	Speer4a	spermatogenesis associated glutamate (E)-rich protein 4a	N0	0.0189648
A_52_P338134	73798	4930402I19Rik	RIKEN cDNA 4930402I19 gene	N0	-0.131682
A_52_P676819	12173	Bnc1	basonuclin 1	N0	-0.051989
A_51_P397117	NULL	NULL	NULL	N0	-0.0744458
A_52_P369613	215627	Zbtb8b	zinc finger and BTB domain containing 8b	N0	0.0140064
A_52_P1091340	75361	4930555K05Rik	RIKEN cDNA 4930555K05 gene	N0	-0.0838412
A_51_P225105	68770	Phtf2	putative homeodomain transcription factor 2	N0	-0.115266
A_51_P434190	258627	Olfr1504	olfactory receptor 1504	N0	-0.101271
A_52_P1098803	71140	4933413I22Rik	RIKEN cDNA 4933413I22 gene	N0	-0.11749
A_51_P453736	328563	Apol11b	apolipoprotein L 11b	N0	0.0851213
A_52_P470832	12237	Bub3	budding uninhibited by benzimidazoles 3 homolog (S. cerevisiae)	N0	-0.148638
A_51_P405659	105594	Cphx	cytoplasmic polyadenylated homeobox	N0	0.0633018
A_51_P263063	NULL	NULL	NULL	N0	-0.22304
A_51_P305881	77340	9530022L04Rik	RIKEN cDNA 9530022L04 gene	N0	0.0592926
A_51_P414249	77191	A930005N03Rik	RIKEN cDNA A930005N03 gene	N0	-0.0711491
A_51_P301483	15426	Hoxc8	homeobox C8	N0	-0.177899
A_52_P1036244	NULL	NULL	NULL	N0	0.0356258
A_52_P585764	546150	Gm5919	predicted gene 5919	N0	-0.043237
A_52_P530042	329165	Abi2	abl-interactor 2	N0	-0.122119
A_52_P1043952	233045	C130030J05	hypothetical protein C130030J05	N0	-0.116512
A_51_P173141	70000	2410024N13Rik	RIKEN cDNA 2410024N13 gene	N0	0.215847
A_51_P464558	71367	Chst9	carbohydrate (N-acetylgalactosamine 4-0) sulfotransferase 9	N0	-0.225202
A_51_P517608	67715	2010106E10Rik	RIKEN cDNA 2010106E10 gene	N0	-0.167895
A_52_P684968	328354	Gm5087	predicted gene 5087	N0	-0.138838
A_52_P844050	NULL	NULL	NULL	N0	-0.103807
A_52_P787856	NULL	NULL	NULL	N0	0.0743166
A_51_P487487	360220	Speer4d	spermatogenesis associated glutamate (E)-rich protein 4d	N0	-0.0264205
A_52_P538390	258458	Olfr165	olfactory receptor 165	N0	-0.178517
A_52_P1187893	100504202	LOC100504202	hypothetical LOC100504202	N0	-0.196187
A_51_P487048	19202	Rhox6	reproductive homeobox 6	N0	-0.13826
A_52_P796659	NULL	NULL	NULL	N0	-0.13878
A_52_P755227	NULL	NULL	NULL	N0	0.0402543
A_51_P201982	11601	Angpt2	angiopoietin 2	N0	-0.32121
A_51_P163967	NULL	NULL	NULL	N0	-0.0451154
A_52_P931584	NULL	NULL	NULL	N0	-0.170873
A_52_P62127	75801	4930447C04Rik	RIKEN cDNA 4930447C04 gene	N0	-0.0830132
A_52_P1013105	NULL	NULL	NULL	N0	-0.168732
A_52_P876186	NULL	NULL	NULL	N0	-0.0518953
A_52_P891243	14800	Gria2	glutamate receptor, ionotropic, AMPA2 (alpha 2)	N0	-0.0914021
A_52_P827290	NULL	NULL	NULL	N0	-0.135552
A_52_P1169238	NULL	NULL	NULL	N0	-0.159336
A_52_P956237	NULL	NULL	NULL	N0	-0.048467
A_52_P72826	56191	Tro	trophinin	N0	0.0777112
A_52_P883502	NULL	NULL	NULL	N0	-0.0380809
A_52_P674578	104184	Blmh	bleomycin hydrolase	N0	-0.253923
A_52_P440773	NULL	NULL	NULL	N0	0.0101557
A_51_P430754	384775	1700003H04Rik	RIKEN cDNA 1700003H04 gene	N0	-0.0863517
A_51_P267891	NULL	NULL	NULL	N0	-0.113575
A_51_P453158	215378	Fam5c	family with sequence similarity 5, member C	N0	-0.0725302
A_52_P449225	404287	V1rd19	vomeronasal 1 receptor, D19	N0	-0.0917959
A_51_P144531	236293	D630002G06Rik	RIKEN cDNA D630002G06 gene	N0	-0.0100722
A_51_P486748	14539	Opn1mw	opsin 1 (cone pigments), medium-wave-sensitive (color blindness, deutan)	N0	-0.0814887
A_51_P220625	NULL	NULL	NULL	N0	-0.152301
A_52_P362959	17850	Mut	methylmalonyl-Coenzyme A mutase	N0	0.0307785
A_52_P915455	19277	Ptpro	protein tyrosine phosphatase, receptor type, O	N0	-0.129687
A_52_P907953	14396	Gabra3	gamma-aminobutyric acid (GABA) A receptor, subunit alpha 3	N0	-0.175012
A_52_P255188	100093714	Gm12296	predicted gene 12296	N0	0.0351891
A_51_P273817	100380944	Gm11602	predicted gene 11602	N0	0.126035
A_52_P560176	208166	Gm609	predicted gene 609	N0	0.015852
A_52_P49106	230613	Skint10	selection and upkeep of intraepithelial T cells 10	N0	0.0384078
A_52_P285508	NULL	NULL	NULL	N0	-0.0455028
A_52_P378818	319569	8030445P17Rik	RIKEN cDNA 8030445P17 gene	N0	0.0319341
A_52_P350038	NULL	NULL	NULL	N0	-0.110535
A_52_P486108	58800	Trpm7	transient receptor potential cation channel, subfamily M, member 7	N0	0.0252023
A_52_P747002	NULL	NULL	NULL	N0	-0.0323053
A_51_P385884	16532	Kcnu1	potassium channel, subfamily U, member 1	N0	-0.0878487
A_52_P930128	NULL	NULL	NULL	N0	0.0167724
A_51_P204371	NULL	NULL	NULL	N0	-0.0757793
A_51_P430630	14762	Gpr33	G protein-coupled receptor 33	N1	0.788916
A_52_P229271	71701	Pnpt1	polyribonucleotide nucleotidyltransferase 1	N1	0.962296
A_52_P176013	16391	Irf9	interferon regulatory factor 9	N1	0.893717
A_51_P170285	80287	Apobec3	apolipoprotein B mRNA editing enzyme, catalytic polypeptide 3	N1	0.90331
A_51_P140321	68591	Mocos	molybdenum cofactor sulfurase	N1	0.828733
A_51_P432538	15039	H2-T22	histocompatibility 2, T region locus 22	N1	0.944748
A_51_P293489	245945	Rbm47	RNA binding motif protein 47	N1	0.489835
A_52_P666646	217684	4933426M11Rik	RIKEN cDNA 4933426M11 gene	N1	0.882517
A_51_P308298	98932	Myl9	myosin, light polypeptide 9, regulatory	N1	-0.770778
A_51_P389751	19698	Relb	avian reticuloendotheliosis viral (v-rel) oncogene related B	N1	0.81108
A_52_P453785	68588	Cthrc1	collagen triple helix repeat containing 1	N1	-0.770755
A_51_P158538	22695	Zfp36	zinc finger protein 36	N1	0.537236
A_52_P435154	226695	Ifi205	interferon activated gene 205	N1	0.969029
A_51_P516125	NULL	NULL	NULL	N1	-0.636447
A_52_P494982	67487	Dhx40	DEAH (Asp-Glu-Ala-His) box polypeptide 40	N1	0.566865
A_52_P514391	12444	Ccnd2	cyclin D2	N1	0.643971
A_51_P165082	224019	Tmem191c	transmembrane protein 191C	N1	-0.676024
A_52_P764477	NULL	NULL	NULL	N1	0.893592
A_51_P222337	239405	Rspo2	R-spondin 2 homolog (Xenopus laevis)	N1	-0.776857
A_51_P202305	71078	Adam30	a disintegrin and metallopeptidase domain 30	N1	0.577635
A_52_P90363	76933	Ifi27l2a	interferon, alpha-inducible protein 27 like 2A	N1	0.869893
A_51_P183102	75841	Rnf139	ring finger protein 139	N1	0.885481
A_51_P302977	64380	Ms4a4c	membrane-spanning 4-domains, subfamily A, member 4C	N1	0.926915
A_51_P129006	12010	B2m	beta-2 microglobulin	N1	0.850085
A_52_P658945	NULL	NULL	NULL	N1	0.783661
A_51_P446856	286940	Flnb	filamin, beta	N1	0.6802
A_51_P347312	70155	Ogfrl1	opioid growth factor receptor-like 1	N1	0.892544
A_52_P635271	399566	Btbd6	BTB (POZ) domain containing 6	N1	-0.81552
A_51_P334785	236312	Pyhin1	pyrin and HIN domain family, member 1	N1	0.964096
A_51_P365369	19699	Reln	reelin	N1	-0.506028
A_52_P456750	208117	Aph1b	anterior pharynx defective 1b homolog (C. elegans)	N1	-0.755525
A_52_P233279	319922	Vwc2	von Willebrand factor C domain containing 2	N1	-0.620625
A_52_P55772	21390	Tbxa2r	thromboxane A2 receptor	N1	-0.873318
A_51_P217218	16193	Il6	interleukin 6	N1	0.952163
A_51_P487518	12364	Casp12	caspase 12	N1	0.923256
A_52_P25141	170706	Tmem37	transmembrane protein 37	N1	0.739909
A_51_P125745	27053	Asns	asparagine synthetase	N1	0.804752
A_52_P214740	56791	Ube2l6	ubiquitin-conjugating enzyme E2L 6	N1	0.892728
A_51_P432641	15945	Cxcl10	chemokine (C-X-C motif) ligand 10	N1	0.912175
A_52_P471812	NULL	NULL	NULL	N1	0.961483
A_51_P406253	14526	Gcg	glucagon	N1	0.927637
A_51_P488888	18950	Pnp	purine-nucleoside phosphorylase	N1	0.955039
A_51_P319141	170460	Stard5	StAR-related lipid transfer (START) domain containing 5	N1	0.79773
A_52_P682299	29876	Clic4	chloride intracellular channel 4 (mitochondrial)	N1	0.780618
A_52_P383378	434204	Whamm	WAS protein homolog associated with actin, golgi membranes and microtubules	N1	0.776073
A_52_P462071	330836	Slc7a6	solute carrier family 7 (cationic amino acid transporter, y+ system), member 6	N1	0.662595
A_51_P224771	223693	Tmem184b	transmembrane protein 184b	N1	0.845199
A_52_P979926	NULL	NULL	NULL	N1	0.747211
A_52_P178002	NULL	NULL	NULL	N1	0.94426
A_51_P452629	24088	Tlr2	toll-like receptor 2	N1	0.884812
A_52_P267824	72361	Ces2g	carboxylesterase 2G	N1	-0.700653
A_51_P509808	55935	Fnbp4	formin binding protein 4	N1	0.687764
A_52_P66505	NULL	NULL	NULL	N1	0.586182
A_52_P860000	226041	Pgm5	phosphoglucomutase 5	N1	-0.90019
A_51_P141546	18406	Orm2	orosomucoid 2	N1	0.844608
A_51_P270904	226245	9930023K05Rik	RIKEN cDNA 9930023K05 gene	N1	0.860327
A_52_P278853	94094	Trim34a	tripartite motif-containing 34A	N1	0.903981
A_51_P134812	69065	Chac1	ChaC, cation transport regulator-like 1 (E. coli)	N1	0.79185
A_52_P82247	13063	Cycs	cytochrome c, somatic	N1	0.854223
A_51_P180362	12492	Scarb2	scavenger receptor class B, member 2	N1	0.88653
A_52_P482280	15965	Ifna2	interferon alpha 2	N1	0.913262
A_51_P323180	236573	Gbp9	guanylate-binding protein 9	N1	0.95798
A_51_P193176	227731	Slc25a25	solute carrier family 25 (mitochondrial carrier, phosphate carrier), member 25	N1	0.839429
A_52_P186119	19697	Rela	v-rel reticuloendotheliosis viral oncogene homolog A (avian)	N1	0.333652
A_51_P295896	74430	4930452B06Rik	RIKEN cDNA 4930452B06 gene	N1	-0.849177
A_51_P235123	18037	Nfkbie	nuclear factor of kappa light polypeptide gene enhancer in B-cells inhibitor, epsilon	N1	0.880344
A_52_P415116	58217	Trem1	triggering receptor expressed on myeloid cells 1	N1	0.896794
A_51_P262489	20604	Sst	somatostatin	N1	0.796397
A_51_P279606	12703	Socs1	suppressor of cytokine signaling 1	N1	0.920759
A_51_P393748	230073	Ddx58	DEAD (Asp-Glu-Ala-Asp) box polypeptide 58	N1	0.940441
A_52_P484903	14284	Fosl2	fos-like antigen 2	N1	0.850763
A_52_P444864	319757	Smo	smoothened homolog (Drosophila)	N1	-0.750478
A_52_P126782	23887	Ggt5	gamma-glutamyltransferase 5	N1	0.399961
A_51_P484869	14431	Gamt	guanidinoacetate methyltransferase	N1	-0.88772
A_52_P799815	380863	Tmem171	transmembrane protein 171	N1	0.800478
A_52_P638319	NULL	NULL	NULL	N1	0.75887
A_52_P444804	27267	Cars	cysteinyl-tRNA synthetase	N1	0.858669
A_51_P193146	73656	Ms4a6c	membrane-spanning 4-domains, subfamily A, member 6C	N1	0.933406
A_52_P314299	78433	A930006K02Rik	RIKEN cDNA A930006K02 gene	N1	-0.771675
A_51_P325836	15458	Hpx	hemopexin	N1	0.588726
A_51_P149455	11363	Acadl	acyl-Coenzyme A dehydrogenase, long-chain	N1	0.782576
A_51_P291819	67862	2310033P09Rik	RIKEN cDNA 2310033P09 gene	N1	-0.882187
A_52_P380329	210106	Papd7	PAP associated domain containing 7	N1	0.913679
A_51_P497152	14180	Fgf9	fibroblast growth factor 9	N1	0.659204
A_51_P144052	11630	Aim1	absent in melanoma 1	N1	0.940676
A_51_P295315	56642	Ankrd2	ankyrin repeat domain 2 (stretch responsive muscle)	N1	0.74601
A_51_P246166	14038	Expi	extracellular proteinase inhibitor	N1	0.863226
A_51_P404246	114654	Ly6g6d	lymphocyte antigen 6 complex, locus G6D	N1	-0.887681
A_51_P413359	327978	Slfn5	schlafen 5	N1	0.949495
A_51_P310292	NULL	NULL	NULL	N1	0.436403
A_51_P449878	76408	Abcc3	ATP-binding cassette, sub-family C (CFTR/MRP), member 3	N1	-0.750689
A_52_P409601	NULL	NULL	NULL	N1	0.811655
A_52_P192426	21937	Tnfrsf1a	tumor necrosis factor receptor superfamily, member 1a	N1	0.809755
A_51_P417725	18709	Pik3r2	phosphatidylinositol 3-kinase, regulatory subunit, polypeptide 2 (p85 beta)	N1	-0.892255
A_52_P335064	66175	Mustn1	musculoskeletal, embryonic nuclear protein 1	N1	-0.78122
A_52_P389595	80898	Erap1	endoplasmic reticulum aminopeptidase 1	N1	0.895583
A_52_P247953	NULL	NULL	NULL	N1	0.518642
A_51_P388724	18071	Nhlh1	nescient helix loop helix 1	N1	0.682906
A_51_P344790	26927	Foxl2	forkhead box L2	N1	0.784405
A_51_P281997	72776	Sass6	spindle assembly 6 homolog (C. elegans)	N1	0.837172
A_51_P183812	20558	Slfn4	schlafen 4	N1	0.955237
A_52_P319361	75985	Rab30	RAB30, member RAS oncogene family	N1	-0.708879
A_52_P648759	NULL	NULL	NULL	N1	0.887726
A_51_P249471	330256	9530028C05	hypothetical protein 9530028C05	N1	0.821686
A_52_P113465	16562	Kif1c	kinesin family member 1C	N1	-0.701042
A_51_P220055	70266	Ccbl1	cysteine conjugate-beta lyase 1	N1	-0.678508
A_51_P317176	12985	Csf3	colony stimulating factor 3 (granulocyte)	N1	0.938756
A_51_P220262	NULL	NULL	NULL	N1	-0.734195
A_51_P169495	17454	Mov10	Moloney leukemia virus 10	N1	0.806777
A_51_P385099	21926	Tnf	tumor necrosis factor	N1	0.809246
A_51_P193612	77579	Myh10	myosin, heavy polypeptide 10, non-muscle	N1	-0.85488
A_52_P587071	246728	Oas2	2'-5' oligoadenylate synthetase 2	N1	0.945028
A_51_P291260	NULL	NULL	NULL	N1	0.583694
A_51_P503131	22411	Wnt11	wingless-related MMTV integration site 11	N1	-0.801733
A_52_P579441	338467	Morc3	microrchidia 3	N1	0.967157
A_52_P220311	NULL	NULL	NULL	N1	0.758705
A_51_P161890	14132	Fcgrt	Fc receptor, IgG, alpha chain transporter	N1	-0.870739
A_51_P286665	19650	Rbl1	retinoblastoma-like 1 (p107)	N1	0.782948
A_51_P286737	20296	Ccl2	chemokine (C-C motif) ligand 2	N1	0.951294
A_52_P196105	78339	Ttyh3	tweety homolog 3 (Drosophila)	N1	-0.827949
A_52_P630883	22241	Ulk1	Unc-51 like kinase 1 (C. elegans)	N1	-0.833723
A_52_P580608	69217	Plekha4	pleckstrin homology domain containing, family A (phosphoinositide binding specific) member 4	N1	0.88472
A_52_P530291	18712	Pim1	proviral integration site 1	N1	0.869963
A_52_P416756	110956	D17H6S56E-5	DNA segment, Chr 17, human D6S56E 5	N1	0.846714
A_51_P434737	NULL	NULL	NULL	N1	0.949307
A_51_P353914	15898	Icam5	intercellular adhesion molecule 5, telencephalin	N1	0.842264
A_51_P209358	114660	Etos1	ectopic ossification 1	N1	0.689623
A_52_P715561	NULL	NULL	NULL	N1	-0.440506
A_51_P134627	142688	Asb13	ankyrin repeat and SOCS box-containing 13	N1	0.904233
A_51_P489503	77583	Notum	notum pectinacetylesterase homolog (Drosophila)	N1	-0.728498
A_51_P223569	13206	Ddx4	DEAD (Asp-Glu-Ala-Asp) box polypeptide 4	N1	0.941679
A_51_P341767	547253	Parp14	poly (ADP-ribose) polymerase family, member 14	N1	0.946754
A_52_P64514	67138	Herc6	hect domain and RLD 6	N1	0.975858
A_51_P310773	80750	N4bp1	NEDD4 binding protein 1	N1	0.924764
A_52_P382107	434341	Nlrc5	NLR family, CARD domain containing 5	N1	0.966766
A_51_P250797	14658	Glrb	glycine receptor, beta subunit	N1	-0.438335
A_51_P249989	211550	Tifa	TRAF-interacting protein with forkhead-associated domain	N1	0.952826
A_51_P143893	117167	Steap4	STEAP family member 4	N1	0.853033
A_51_P497985	12263	C2	complement component 2 (within H-2S)	N1	0.900711
A_52_P622680	75608	Chmp4b	chromatin modifying protein 4B	N1	0.832434
A_52_P480044	NULL	NULL	NULL	N1	0.945194
A_51_P306017	13388	Dll1	delta-like 1 (Drosophila)	N1	0.745048
A_52_P268713	16510	Kcnh1	potassium voltage-gated channel, subfamily H (eag-related), member 1	N1	-0.596211
A_51_P155755	194908	Pld6	phospholipase D family, member 6	N1	-0.599967
A_52_P962431	103583	Fbxw11	F-box and WD-40 domain protein 11	N1	0.743756
A_52_P277041	NULL	NULL	NULL	N1	0.533907
A_52_P1036252	NULL	NULL	NULL	N1	0.586284
A_52_P42834	30940	Usp25	ubiquitin specific peptidase 25	N1	0.925039
A_52_P679273	76432	2310001H17Rik	RIKEN cDNA 2310001H17 gene	N1	0.732148
A_52_P334259	NULL	NULL	NULL	N1	0.919571
A_51_P220723	68170	B230118H07Rik	RIKEN cDNA B230118H07 gene	N1	-0.880005
A_51_P314363	NULL	NULL	NULL	N1	0.920753
A_52_P653054	NULL	NULL	NULL	N1	0.899736
A_52_P1132371	NULL	NULL	NULL	N1	0.828858
A_52_P534235	20811	Srms	src-related kinase lacking C-terminal regulatory tyrosine and N-terminal myristylation sites	N1	-0.769105
A_51_P428529	114643	Oas1c	2'-5' oligoadenylate synthetase 1C	N1	0.833949
A_51_P445728	18733	Lilrb3	leukocyte immunoglobulin-like receptor, subfamily B (with TM and ITIM domains), member 3	N1	0.923863
A_52_P556140	56491	Vapb	vesicle-associated membrane protein, associated protein B and C	N1	-0.606182
A_52_P465012	72930	Ppp2r2b	protein phosphatase 2 (formerly 2A), regulatory subunit B (PR 52), beta isoform	N1	-0.872018
A_51_P137560	14008	Etv2	ets variant gene 2	N1	0.881547
A_51_P254471	11797	Birc2	baculoviral IAP repeat-containing 2	N1	0.848732
A_52_P222230	NULL	NULL	NULL	N1	0.628689
A_52_P145861	12524	Cd86	CD86 antigen	N1	0.937803
A_52_P337259	56198	Heyl	hairy/enhancer-of-split related with YRPW motif-like	N1	-0.477108
A_52_P194250	23871	Ets1	E26 avian leukemia oncogene 1, 5' domain	N1	-0.773438
A_52_P460915	620913	Gm12185	predicted gene 12185	N1	0.957712
A_52_P670165	276920	Ccdc42	coiled-coil domain containing 42	N1	-0.672155
A_52_P660032	51786	Cpsf2	cleavage and polyadenylation specific factor 2	N1	0.832206
A_51_P334804	75772	Pnpla5	patatin-like phospholipase domain containing 5	N1	0.855013
A_52_P552194	16164	Il13ra1	interleukin 13 receptor, alpha 1	N1	0.907321
A_52_P326187	240921	Gm4955	predicted gene 4955	N1	0.968599
A_52_P615247	NULL	NULL	NULL	N1	0.929317
A_52_P465669	NULL	NULL	NULL	N1	0.916477
A_51_P273667	20671	Sox17	SRY-box containing gene 17	N1	-0.866137
A_51_P383001	17286	Meox2	mesenchyme homeobox 2	N1	-0.539246
A_51_P248666	60533	Cd274	CD274 antigen	N1	0.97099
A_51_P326015	215418	Csrnp1	cysteine-serine-rich nuclear protein 1	N1	0.946857
A_52_P212774	15944	Irgm1	immunity-related GTPase family M member 1	N1	0.934219
A_51_P450191	109978	Art4	ADP-ribosyltransferase 4	N1	-0.867801
A_51_P382544	622554	1700123I01Rik	RIKEN cDNA 1700123I01 gene	N1	0.937961
A_52_P1100724	NULL	NULL	NULL	N1	-0.600066
A_52_P294253	22701	Zfp41	zinc finger protein 41	N1	-0.579311
A_51_P351481	56706	Ccnl1	cyclin L1	N1	0.833225
A_52_P412408	NULL	NULL	NULL	N1	-0.62916
A_51_P129502	26570	Slc7a11	solute carrier family 7 (cationic amino acid transporter, y+ system), member 11	N1	0.702553
A_51_P482683	207704	Gtpbp10	GTP-binding protein 10 (putative)	N1	0.320069
A_51_P352968	17118	Marcks	myristoylated alanine rich protein kinase C substrate	N1	0.678134
A_51_P262238	22141	Tub	tubby candidate gene	N1	-0.631738
A_51_P427383	209086	Samd9l	sterile alpha motif domain containing 9-like	N1	0.941072
A_52_P82722	13052	Cxadr	coxsackie virus and adenovirus receptor	N1	0.764544
A_51_P336544	68149	Otub2	OTU domain, ubiquitin aldehyde binding 2	N1	0.619516
A_51_P129199	671535	Parp10	poly (ADP-ribose) polymerase family, member 10	N1	0.950709
A_52_P353038	22670	Trim26	tripartite motif-containing 26	N1	0.896789
A_51_P172573	20656	Sod2	superoxide dismutase 2, mitochondrial	N1	0.822206
A_52_P228667	77940	A930004D18Rik	RIKEN cDNA A930004D18 gene	N1	-0.852007
A_52_P441954	18426	Ovol1	OVO homolog-like 1 (Drosophila)	N1	0.575997
A_51_P490867	224794	Enpp4	ectonucleotide pyrophosphatase/phosphodiesterase 4	N1	0.838206
A_51_P514085	17858	Mx2	myxovirus (influenza virus) resistance 2	N1	0.902655
A_51_P136337	319625	Galm	galactose mutarotase	N1	-0.739486
A_52_P661565	29876	Clic4	chloride intracellular channel 4 (mitochondrial)	N1	0.917854
A_51_P139716	103511	Fam26e	family with sequence similarity 26, member E	N1	0.597633
A_52_P200458	14345	Fut4	fucosyltransferase 4	N1	0.727694
A_52_P380805	14726	Pdpn	podoplanin	N1	0.641566
A_52_P267564	231991	Creb5	cAMP responsive element binding protein 5	N1	0.871249
A_51_P202574	242109	Zfp697	zinc finger protein 697	N1	0.719126
A_51_P192523	64654	Fgf23	fibroblast growth factor 23	N1	0.804707
A_51_P505868	108927	Lhfp	lipoma HMGIC fusion partner	N1	-0.646948
A_51_P124886	208263	Tor1aip1	torsin A interacting protein 1	N1	0.940707
A_52_P179785	192656	Ripk2	receptor (TNFRSF)-interacting serine-threonine kinase 2	N1	0.890154
A_52_P186937	22169	Cmpk2	cytidine monophosphate (UMP-CMP) kinase 2, mitochondrial	N1	0.931734
A_51_P444447	12609	Cebpd	CCAAT/enhancer binding protein (C/EBP), delta	N1	0.872552
A_52_P174775	19766	Ripk1	receptor (TNFRSF)-interacting serine-threonine kinase 1	N1	0.936285
A_51_P470630	381845	2310014L17Rik	RIKEN cDNA 2310014L17 gene	N1	0.840126
A_52_P189772	100702	Mpa2l	macrophage activation 2 like	N1	0.93085
A_52_P430179	240753	Plekha6	pleckstrin homology domain containing, family A member 6	N1	-0.854916
A_52_P535484	74558	Gvin1	GTPase, very large interferon inducible 1	N1	0.940805
A_51_P157460	29871	Scmh1	sex comb on midleg homolog 1	N1	0.725943
A_51_P427432	76238	Grhpr	glyoxylate reductase/hydroxypyruvate reductase	N1	-0.788443
A_51_P299795	330890	Piwil4	piwi-like homolog 4 (Drosophila)	N1	0.643325
A_51_P188574	244882	Tnfaip8l3	tumor necrosis factor, alpha-induced protein 8-like 3	N1	0.878897
A_51_P464918	54483	Mefv	Mediterranean fever	N1	0.93587
A_51_P213266	12163	Bmp8a	bone morphogenetic protein 8a	N1	0.509417
A_52_P546175	434166	Gm5589	predicted gene 5589	N1	0.923768
A_51_P171075	12981	Csf2	colony stimulating factor 2 (granulocyte-macrophage)	N1	0.580981
A_51_P492456	15116	Has1	hyaluronan synthase1	N1	0.847931
A_52_P144363	14186	Fgfr4	fibroblast growth factor receptor 4	N1	-0.890727
A_51_P249793	67446	Dusp28	dual specificity phosphatase 28	N1	0.786258
A_52_P467389	65221	Slc15a3	solute carrier family 15, member 3	N1	0.933534
A_51_P335591	NULL	NULL	NULL	N1	-0.554372
A_51_P355243	214580	Pstk	phosphoseryl-tRNA kinase	N1	-0.856894
A_51_P358344	12821	Col17a1	collagen, type XVII, alpha 1	N1	-0.868288
A_51_P197146	74739	5830400J07Rik	RIKEN cDNA 5830400J07 gene	N1	0.862159
A_51_P375543	17863	Myb	myeloblastosis oncogene	N1	-0.738425
A_51_P230267	15007	H2-Q10	histocompatibility 2, Q region locus 10	N1	0.809251
A_51_P196590	15107	Hadh	hydroxyacyl-Coenzyme A dehydrogenase	N1	-0.884797
A_52_P150273	69909	2610027K06Rik	RIKEN cDNA 2610027K06 gene	N1	-0.819896
A_51_P169693	69550	Bst2	bone marrow stromal cell antigen 2	N1	0.922868
A_52_P102248	NULL	NULL	NULL	N1	-0.922159
A_52_P625321	73660	Cabp4	calcium binding protein 4	N1	0.898151
A_51_P349205	17196	Mbp	myelin basic protein	N1	0.696093
A_51_P507053	105727	Slc38a1	solute carrier family 38, member 1	N1	-0.670309
A_52_P228621	21938	Tnfrsf1b	tumor necrosis factor receptor superfamily, member 1b	N1	0.88757
A_52_P91823	434198	B130024G19Rik	RIKEN cDNA B130024G19 gene	N1	-0.847248
A_52_P479262	NULL	NULL	NULL	N1	-0.729522
A_52_P1147868	NULL	NULL	NULL	N1	-0.673906
A_51_P236234	20343	Sell	selectin, lymphocyte	N1	0.905325
A_52_P322096	67578	Patl2	protein associated with topoisomerase II homolog 2 (yeast)	N1	0.819707
A_52_P238785	70603	Mutyh	mutY homolog (E. coli)	N1	-0.648687
A_52_P440881	231713	Naa25	N(alpha)-acetyltransferase 25, NatB auxiliary subunit	N1	0.863935
A_51_P158072	NULL	NULL	NULL	N1	0.758113
A_52_P677236	225497	Fam170a	family with sequence similarity 170, member A	N1	0.733436
A_51_P385812	16160	Il12b	interleukin 12b	N1	0.791271
A_51_P215627	211623	Plac9	placenta specific 9	N1	-0.786776
A_51_P189927	67623	Tm7sf3	transmembrane 7 superfamily member 3	N1	-0.770855
A_51_P477419	18029	Nfic	nuclear factor I/C	N1	-0.856809
A_52_P379531	21853	Timeless	timeless homolog (Drosophila)	N1	0.916211
A_51_P236991	72215	1700001P01Rik	RIKEN cDNA 1700001P01 gene	N1	0.825438
A_51_P297579	14528	Gch1	GTP cyclohydrolase 1	N1	0.954715
A_52_P4148	75316	Taf1d	TATA box binding protein (Tbp)-associated factor, RNA polymerase I, D	N1	-0.581832
A_52_P399646	66084	Rmnd1	required for meiotic nuclear division 1 homolog (S. cerevisiae)	N1	-0.565156
A_51_P140690	20262	Stmn3	stathmin-like 3	N1	-0.54722
A_52_P514982	268749	Rnf31	ring finger protein 31	N1	0.904179
A_51_P232399	71670	Acy3	aspartoacylase (aminoacylase) 3	N1	-0.804362
A_52_P297642	72599	Pdia5	protein disulfide isomerase associated 5	N1	-0.647982
A_52_P223809	80861	Dhx58	DEXH (Asp-Glu-X-His) box polypeptide 58	N1	0.920058
A_52_P143847	59008	Anapc5	anaphase-promoting complex subunit 5	N1	-0.847231
A_52_P39546	21677	Tead2	TEA domain family member 2	N1	-0.736122
A_52_P200359	11429	Aco2	aconitase 2, mitochondrial	N1	-0.778541
A_51_P143744	75777	Ttc23l	tetratricopeptide repeat domain 23-like	N1	0.644215
A_51_P374726	19288	Ptx3	pentraxin related gene	N1	0.962855
A_51_P494403	327959	Xaf1	XIAP associated factor 1	N1	0.938635
A_51_P381670	65973	Asph	aspartate-beta-hydroxylase	N1	-0.654292
A_51_P448814	22751	Zfp90	zinc finger protein 90	N1	0.711926
A_51_P498152	69215	Sat2	spermidine/spermine N1-acetyl transferase 2	N1	-0.672337
A_51_P366550	234135	Whsc1l1	Wolf-Hirschhorn syndrome candidate 1-like 1 (human)	N1	0.763139
A_52_P454815	14166	Fgf11	fibroblast growth factor 11	N1	-0.872391
A_51_P472867	246727	Oas3	2'-5' oligoadenylate synthetase 3	N1	0.937544
A_51_P483488	74610	Abcb8	ATP-binding cassette, sub-family B (MDR/TAP), member 8	N1	-0.815244
A_51_P509573	20303	Ccl4	chemokine (C-C motif) ligand 4	N1	0.953788
A_51_P230904	56358	Copz2	coatomer protein complex, subunit zeta 2	N1	-0.803893
A_51_P148602	12765	Cxcr2	chemokine (C-X-C motif) receptor 2	N1	0.868284
A_52_P613241	15894	Icam1	intercellular adhesion molecule 1	N1	0.61339
A_52_P182118	NULL	NULL	NULL	N1	0.909344
A_52_P289972	112419	2010002M12Rik	RIKEN cDNA 2010002M12 gene	N1	0.608305
A_51_P214747	243771	Parp12	poly (ADP-ribose) polymerase family, member 12	N1	0.952007
A_52_P89002	241989	Pabpc4l	poly(A) binding protein, cytoplasmic 4-like	N1	-0.737663
A_52_P422494	246746	Cd300lf	CD300 antigen like family member F	N1	0.930957
A_51_P111164	223881	Rnd1	Rho family GTPase 1	N1	0.72632
A_51_P223404	66905	Plin3	perilipin 3	N1	-0.752472
A_52_P87987	320224	F830004M19Rik	RIKEN cDNA F830004M19 gene	N1	0.87372
A_51_P151516	320273	B230208H11Rik	RIKEN cDNA B230208H11 gene	N1	-0.828526
A_51_P518548	14632	Gli1	GLI-Kruppel family member GLI1	N1	-0.790556
A_51_P198179	30935	Tor3a	torsin family 3, member A	N1	0.946643
A_51_P320022	11982	Atp10a	ATPase, class V, type 10A	N1	0.80806
A_52_P339422	NULL	NULL	NULL	N1	0.772422
A_51_P275268	71162	4933421I07Rik	RIKEN cDNA 4933421I07 gene	N1	0.667998
A_52_P239086	245282	Apol10a	apolipoprotein L 10a	N1	0.865872
A_51_P470715	12700	Cish	cytokine inducible SH2-containing protein	N1	0.757581
A_51_P295582	66388	Cutc	cutC copper transporter homolog (E.coli)	N1	0.888301
A_51_P154842	243262	Oas1f	2'-5' oligoadenylate synthetase 1F	N1	0.91613
A_52_P1131540	NULL	NULL	NULL	N1	0.863026
A_51_P103054	240322	Adamts19	a disintegrin-like and metallopeptidase (reprolysin type) with thrombospondin type 1 motif, 19	N1	-0.661518
A_51_P408382	192897	Itgb4	integrin beta 4	N1	-0.684519
A_52_P658241	108155	Ogt	O-linked N-acetylglucosamine (GlcNAc) transferase (UDP-N-acetylglucosamine:polypeptide-N-acetylglucosaminyl transferase)	N1	-0.716239
A_52_P310040	105203	BC016423	cDNA sequence BC016423	N1	0.781574
A_51_P390775	22194	Ube2e1	ubiquitin-conjugating enzyme E2E 1, UBC4/5 homolog (yeast)	N1	0.709339
A_52_P258266	NULL	NULL	NULL	N1	-0.878103
A_51_P502661	67776	Vwa5a	von Willebrand factor A domain containing 5A	N1	0.9013
A_51_P153765	71934	Car13	carbonic anhydrase 13	N1	0.939887
A_52_P380369	219132	D14Ertd668e	DNA segment, Chr 14, ERATO Doi 668, expressed	N1	0.951087
A_52_P362111	27999	Fam3c	family with sequence similarity 3, member C	N1	-0.678422
A_51_P246001	12876	Cpe	carboxypeptidase E	N1	-0.714402
A_51_P355829	15967	Ifna4	interferon alpha 4	N1	0.917061
A_52_P430169	239667	Dip2b	DIP2 disco-interacting protein 2 homolog B (Drosophila)	N1	-0.787104
A_52_P221067	NULL	NULL	NULL	N1	0.890175
A_51_P190791	70640	Dcp2	DCP2 decapping enzyme homolog (S. cerevisiae)	N1	0.955303
A_52_P653768	268902	Robo2	roundabout homolog 2 (Drosophila)	N1	-0.653308
A_51_P474078	20364	Sepw1	selenoprotein W, muscle 1	N1	0.833431
A_52_P357587	170762	Nup155	nucleoporin 155	N1	0.724276
A_52_P318673	20208	Saa1	serum amyloid A 1	N1	0.908123
A_52_P386803	241520	Fam171b	family with sequence similarity 171, member B	N1	0.797983
A_52_P188827	320292	Rasgef1b	RasGEF domain family, member 1B	N1	0.806085
A_51_P408100	14186	Fgfr4	fibroblast growth factor receptor 4	N1	-0.911688
A_51_P233072	244180	E030002O03Rik	RIKEN cDNA E030002O03 gene	N1	0.62627
A_52_P211956	66607	Ms4a4d	membrane-spanning 4-domains, subfamily A, member 4D	N1	0.963654
A_52_P303161	53857	Tuba8	tubulin, alpha 8	N1	0.52415
A_51_P125067	64685	Nmi	N-myc (and STAT) interactor	N1	0.953318
A_51_P432199	60406	Sap30	sin3 associated polypeptide	N1	0.939201
A_52_P501697	24051	Sgcb	sarcoglycan, beta (dystrophin-associated glycoprotein)	N1	0.897302
A_51_P149714	68774	Ms4a6d	membrane-spanning 4-domains, subfamily A, member 6D	N1	0.945111
A_51_P177622	56695	Pnkd	paroxysmal nonkinesiogenic dyskinesia	N1	-0.935141
A_52_P233811	320148	B430306N03Rik	RIKEN cDNA B430306N03 gene	N1	0.934813
A_52_P264550	14396	Gabra3	gamma-aminobutyric acid (GABA) A receptor, subunit alpha 3	N1	-0.46581
A_52_P208763	20306	Ccl7	chemokine (C-C motif) ligand 7	N1	0.949163
A_51_P321331	20773	Sptlc2	serine palmitoyltransferase, long chain base subunit 2	N1	0.849142
A_51_P328857	20928	Abcc9	ATP-binding cassette, sub-family C (CFTR/MRP), member 9	N1	-0.770247
A_51_P205545	171508	Creld1	cysteine-rich with EGF-like domains 1	N1	-0.832298
A_51_P196663	NULL	NULL	NULL	N1	-0.838194
A_51_P417074	73167	Arhgap8	Rho GTPase activating protein 8	N1	0.7547
A_51_P317512	70617	5730508B09Rik	RIKEN cDNA 5730508B09 gene	N1	0.885094
A_52_P1034698	13709	Elf1	E74-like factor 1	N1	0.84439
A_51_P350172	NULL	NULL	NULL	N1	-0.757758
A_52_P631726	NULL	NULL	NULL	N1	0.898804
A_51_P193161	NULL	NULL	NULL	N1	0.769209
A_51_P458258	24047	Ccl19	chemokine (C-C motif) ligand 19	N1	0.833618
A_52_P620240	NULL	NULL	NULL	N1	0.793734
A_51_P260683	50778	Rgs1	regulator of G-protein signaling 1	N1	0.898239
A_51_P222882	16485	Kcna1	potassium voltage-gated channel, shaker-related subfamily, member 1	N1	-0.565896
A_51_P345367	16913	Psmb8	proteasome (prosome, macropain) subunit, beta type 8 (large multifunctional peptidase 7)	N1	0.9414
A_51_P337308	20210	Saa3	serum amyloid A 3	N1	0.868246
A_51_P237754	15040	H2-T23	histocompatibility 2, T region locus 23	N1	0.902622
A_52_P52803	15511	Hspa1b	heat shock protein 1B	N1	0.637678
A_51_P455906	69745	Pold4	polymerase (DNA-directed), delta 4	N1	-0.538668
A_52_P763262	NULL	NULL	NULL	N1	-0.576576
A_51_P121390	66156	Anapc11	anaphase promoting complex subunit 11	N1	-0.928506
A_51_P301891	50767	Pnpla6	patatin-like phospholipase domain containing 6	N1	-0.810112
A_51_P100174	17427	Mns1	meiosis-specific nuclear structural protein 1	N1	-0.678197
A_51_P262421	72050	Kdelc1	KDEL (Lys-Asp-Glu-Leu) containing 1	N1	-0.68375
A_52_P106259	13649	Egfr	epidermal growth factor receptor	N1	0.782451
A_52_P597800	14011	Etv6	ets variant gene 6 (TEL oncogene)	N1	0.899832
A_52_P466090	56045	Samhd1	SAM domain and HD domain, 1	N1	0.960783
A_51_P414412	231712	Trafd1	TRAF type zinc finger domain containing 1	N1	0.955712
A_52_P1156722	NULL	NULL	NULL	N1	0.5364
A_51_P412732	67102	D16Ertd472e	DNA segment, Chr 16, ERATO Doi 472, expressed	N1	0.89118
A_51_P229403	70163	2210415F13Rik	RIKEN cDNA 2210415F13 gene	N1	0.604526
A_52_P228899	235281	Scn3b	sodium channel, voltage-gated, type III, beta	N1	-0.800167
A_51_P166818	71684	Rbm43	RNA binding motif protein 43	N1	0.897098
A_51_P184928	74482	Ifitm7	interferon induced transmembrane protein 7	N1	0.878076
A_51_P299670	108911	Rcc2	regulator of chromosome condensation 2	N1	-0.730877
A_52_P391095	12916	Crem	cAMP responsive element modulator	N1	0.872228
A_51_P517695	17071	Ly6f	lymphocyte antigen 6 complex, locus F	N1	0.803311
A_52_P144310	14415	Gad1	glutamic acid decarboxylase 1	N1	0.705841
A_52_P154971	26458	Slc27a2	solute carrier family 27 (fatty acid transporter), member 2	N1	-0.648208
A_52_P350512	214855	Arid5a	AT rich interactive domain 5A (MRF1-like)	N1	0.945378
A_52_P196632	74492	Kbtbd13	kelch repeat and BTB (POZ) domain containing 13	N1	-0.870581
A_51_P504991	237887	Slfn10-ps	schlafen 10, pseudogene	N1	0.952189
A_51_P481221	56175	Bace2	beta-site APP-cleaving enzyme 2	N1	-0.775401
A_52_P915767	432628	Mfsd2b	major facilitator superfamily domain containing 2B	N1	0.446375
A_51_P123630	16365	Irg1	immunoresponsive gene 1	N1	0.922791
A_52_P666442	668139	Gm8995	predicted gene 8995	N1	0.881359
A_51_P293665	553127	Cxx1b	CAAX box 1 homolog B (human)	N1	-0.783795
A_51_P370438	64898	Lpin2	lipin 2	N1	0.702607
A_51_P338924	15976	Ifnar2	interferon (alpha and beta) receptor 2	N1	0.802882
A_52_P548121	319953	Ttll1	tubulin tyrosine ligase-like 1	N1	-0.646853
A_52_P135000	NULL	NULL	NULL	N1	0.651598
A_51_P387239	60440	Iigp1	interferon inducible GTPase 1	N1	0.926307
A_51_P251357	51797	Ctps	cytidine 5'-triphosphate synthase	N1	0.880633
A_51_P475155	75234	Rnf19b	ring finger protein 19B	N1	0.92775
A_52_P601829	NULL	NULL	NULL	N1	0.586443
A_51_P324651	330814	Lphn1	latrophilin 1	N1	-0.86435
A_51_P164817	216725	Adamts2	a disintegrin-like and metallopeptidase (reprolysin type) with thrombospondin type 1 motif, 2	N1	-0.314096
A_51_P120093	71982	Snx10	sorting nexin 10	N1	0.947749
A_51_P212782	16176	Il1b	interleukin 1 beta	N1	0.85382
A_52_P61864	22413	Wnt2	wingless-related MMTV integration site 2	N1	-0.845357
A_52_P654161	217069	Trim25	tripartite motif-containing 25	N1	0.957557
A_52_P666998	668932	Gm14490	predicted gene 14490	N1	0.856497
A_51_P148744	403174	A930005I04Rik	RIKEN cDNA A930005I04 gene	N1	0.460193
A_51_P162124	72632	2700090O03Rik	RIKEN cDNA 2700090O03 gene	N1	0.684579
A_52_P387292	NULL	NULL	NULL	N1	0.880745
A_52_P559919	19106	Eif2ak2	eukaryotic translation initiation factor 2-alpha kinase 2	N1	0.925642
A_51_P136355	66066	Gng11	guanine nucleotide binding protein (G protein), gamma 11	N1	-0.847559
A_51_P215922	12368	Casp6	caspase 6	N1	-0.879928
A_51_P495825	103161	Apof	apolipoprotein F	N1	0.920666
A_51_P475156	NULL	NULL	NULL	N1	0.936037
A_51_P205326	245050	Fam198a	family with sequence similarity 198, member A	N1	-0.869667
A_51_P154973	59045	Stard3	START domain containing 3	N1	0.723725
A_52_P315421	NULL	NULL	NULL	N1	0.912426
A_51_P310100	68195	Rnaset2b	ribonuclease T2B	N1	0.764365
A_52_P110877	NULL	NULL	NULL	N1	0.921708
A_52_P437337	71069	Stox2	storkhead box 2	N1	-0.879735
A_52_P91447	11736	Ankfy1	ankyrin repeat and FYVE domain containing 1	N1	0.925566
A_52_P496503	20846	Stat1	signal transducer and activator of transcription 1	N1	0.914628
A_51_P302520	17929	Myom1	myomesin 1	N1	0.53557
A_51_P257960	26442	Psma5	proteasome (prosome, macropain) subunit, alpha type 5	N1	0.872939
A_52_P220879	21817	Tgm2	transglutaminase 2, C polypeptide	N1	0.875145
A_52_P150903	67951	Tubb6	tubulin, beta 6	N1	-0.682287
A_51_P367866	13653	Egr1	early growth response 1	N1	0.475584
A_52_P1195662	NULL	NULL	NULL	N1	-0.373301
A_52_P811150	621998	Gm6277	predicted gene 6277	N1	0.94404
A_51_P176231	71069	Stox2	storkhead box 2	N1	-0.895973
A_51_P327261	57783	Tnip1	TNFAIP3 interacting protein 1	N1	0.899544
A_51_P472630	77605	H2afv	H2A histone family, member V	N1	-0.864708
A_51_P142046	66431	1810049H13Rik	RIKEN cDNA 1810049H13 gene	N1	-0.861821
A_52_P577384	16068	Il18bp	interleukin 18 binding protein	N1	0.942058
A_52_P173442	320916	Wscd2	WSC domain containing 2	N1	-0.913151
A_52_P448930	319916	A730011C13Rik	RIKEN cDNA A730011C13 gene	N1	0.548506
A_52_P239787	67179	Ccdc25	coiled-coil domain containing 25	N1	0.906001
A_52_P165856	639910	LOC639910	hypothetical protein LOC639910	N1	0.904897
A_51_P195506	12977	Csf1	colony stimulating factor 1 (macrophage)	N1	0.924138
A_51_P351896	68659	Fam198b	family with sequence similarity 198, member B	N1	-0.706175
A_51_P162326	100669	9930105H17Rik	RIKEN cDNA 9930105H17 gene	N1	0.814351
A_51_P165098	74105	Gga2	golgi associated, gamma adaptin ear containing, ARF binding protein 2	N1	-0.647292
A_51_P354265	20723	Serpinb9	serine (or cysteine) peptidase inhibitor, clade B, member 9	N1	0.826112
A_51_P337230	71685	Galnt14	UDP-N-acetyl-alpha-D-galactosamine:polypeptide N-acetylgalactosaminyltransferase 14	N1	-0.651709
A_51_P202498	20224	Sar1a	SAR1 gene homolog A (S. cerevisiae)	N1	0.859155
A_51_P234274	234311	Ddx60	DEAD (Asp-Glu-Ala-Asp) box polypeptide 60	N1	0.930681
A_52_P332788	NULL	NULL	NULL	N1	0.939853
A_51_P430903	100042057	Gm3643	predicted gene 3643	N1	0.432817
A_51_P441933	70981	4931423N10Rik	RIKEN cDNA 4931423N10 gene	N1	0.749029
A_52_P488252	NULL	NULL	NULL	N1	0.388435
A_51_P327577	78654	1700066C05Rik	RIKEN cDNA 1700066C05 gene	N1	0.841024
A_52_P932813	100504048	LOC100504048	hypothetical protein LOC100504048	N1	-0.69238
A_51_P277884	13664	Eif1a	eukaryotic translation initiation factor 1A	N1	0.918817
A_51_P496845	12343	Capza2	capping protein (actin filament) muscle Z-line, alpha 2	N1	0.868118
A_51_P384230	27219	Sgk2	serum/glucocorticoid regulated kinase 2	N1	0.867769
A_52_P199633	209387	Trim30d	tripartite motif-containing 30D	N1	0.954515
A_52_P462180	NULL	NULL	NULL	N1	0.584477
A_51_P425047	68792	Srpx2	sushi-repeat-containing protein, X-linked 2	N1	-0.850874
A_51_P177744	78781	Zc3hav1	zinc finger CCCH type, antiviral 1	N1	0.972847
A_51_P394210	14089	Fap	fibroblast activation protein	N1	0.939697
A_52_P614598	75912	4930572P05Rik	RIKEN cDNA 4930572P05 gene	N1	0.708503
A_52_P476560	252972	Tpcn1	two pore channel 1	N1	-0.93928
A_52_P603872	74429	4930478P22Rik	RIKEN cDNA 4930478P22 gene	N1	0.829273
A_52_P651987	106369	Ypel1	yippee-like 1 (Drosophila)	N1	-0.861741
A_51_P131175	16511	Kcnh2	potassium voltage-gated channel, subfamily H (eag-related), member 2	N1	-0.836383
A_51_P513568	74732	Stx11	syntaxin 11	N1	0.833612
A_52_P199023	94088	Trim6	tripartite motif-containing 6	N1	0.930624
A_52_P482724	246691	Prok1	prokineticin 1	N1	0.644273
A_52_P412417	21929	Tnfaip3	tumor necrosis factor, alpha-induced protein 3	N1	0.963181
A_51_P272563	231713	Naa25	N(alpha)-acetyltransferase 25, NatB auxiliary subunit	N1	0.944797
A_52_P413976	434350	9430091E24Rik	RIKEN cDNA 9430091E24 gene	N1	-0.725336
A_52_P90747	19280	Ptprs	protein tyrosine phosphatase, receptor type, S	N1	-0.858291
A_52_P647260	118449	Synpo2	synaptopodin 2	N1	-0.80665
A_51_P135491	12633	Cflar	CASP8 and FADD-like apoptosis regulator	N1	0.94397
A_52_P649724	69726	Smyd3	SET and MYND domain containing 3	N1	-0.815341
A_51_P267587	14546	Gdap10	ganglioside-induced differentiation-associated-protein 10	N1	0.927812
A_52_P594742	216157	ORF61	open reading frame 61	N1	-0.590484
A_51_P223177	74157	Ftsjd2	FtsJ methyltransferase domain containing 2	N1	0.874442
A_52_P410449	14204	Il4i1	interleukin 4 induced 1	N1	0.542883
A_52_P153179	76399	Il31	interleukin 31	N1	0.742722
A_52_P973470	NULL	NULL	NULL	N1	0.829975
A_51_P292221	16527	Kcnk3	potassium channel, subfamily K, member 3	N1	-0.736043
A_52_P305289	19188	Psme2	proteasome (prosome, macropain) 28 subunit, beta	N1	0.923265
A_51_P282799	18854	Pml	promyelocytic leukemia	N1	0.932467
A_52_P593212	66640	5730446D14Rik	RIKEN cDNA 5730446D14 gene	N1	-0.892372
A_51_P132081	380855	Rsl1	regulator of sex limited protein 1	N1	0.880234
A_51_P469688	110058	Syt17	synaptotagmin XVII	N1	-0.889698
A_52_P641414	329260	Dennd1b	DENN/MADD domain containing 1B	N1	0.840562
A_52_P139727	11911	Atf4	activating transcription factor 4	N1	0.851768
A_52_P82741	193740	Hspa1a	heat shock protein 1A	N1	0.610481
A_52_P442228	16159	Il12a	interleukin 12a	N1	-0.816399
A_52_P2923	56055	Gtpbp2	GTP binding protein 2	N1	0.60221
A_51_P270426	13656	Egr4	early growth response 4	N1	0.687854
A_52_P340178	246293	Klhl8	kelch-like 8 (Drosophila)	N1	-0.884223
A_51_P316523	16363	Irf2	interferon regulatory factor 2	N1	0.85902
A_52_P346231	27215	Azi2	5-azacytidine induced gene 2	N1	0.964675
A_52_P299903	16574	Kif5c	kinesin family member 5C	N1	0.870955
A_51_P359800	20256	Clec11a	C-type lectin domain family 11, member a	N1	-0.599191
A_52_P282762	17874	Myd88	myeloid differentiation primary response gene 88	N1	0.957783
A_52_P203833	69028	Mitd1	MIT, microtubule interacting and transport, domain containing 1	N1	0.955427
A_52_P502102	76432	2310001H17Rik	RIKEN cDNA 2310001H17 gene	N1	0.811323
A_52_P129428	57265	Fzd2	frizzled homolog 2 (Drosophila)	N1	-0.882099
A_52_P68235	NULL	NULL	NULL	N1	0.918712
A_52_P981179	NULL	NULL	NULL	N1	0.930442
A_51_P355267	23960	Oas1g	2'-5' oligoadenylate synthetase 1G	N1	0.941327
A_52_P194531	NULL	NULL	NULL	N1	0.728461
A_51_P350048	14872	Gstt2	glutathione S-transferase, theta 2	N1	-0.835662
A_51_P262515	219131	Phf11	PHD finger protein 11	N1	0.938119
A_51_P331798	227733	Pip5kl1	phosphatidylinositol-4-phosphate 5-kinase-like 1	N1	0.622543
A_51_P363218	80861	Dhx58	DEXH (Asp-Glu-X-His) box polypeptide 58	N1	0.934649
A_51_P459944	21412	Tcf21	transcription factor 21	N1	-0.799399
A_52_P589591	50776	Polg2	polymerase (DNA directed), gamma 2, accessory subunit	N1	0.251855
A_52_P272217	72075	Ogfr	opioid growth factor receptor	N1	0.922949
A_52_P908952	NULL	NULL	NULL	N1	0.478048
A_52_P535122	NULL	NULL	NULL	N1	0.973178
A_51_P386382	66940	Shisa5	shisa homolog 5 (Xenopus laevis)	N1	0.87101
A_52_P549427	17318	Mid1	midline 1	N1	0.630972
A_51_P394889	114670	4930573O21Rik	RIKEN cDNA 4930573O21 gene	N1	0.712667
A_52_P582374	108670	Epsti1	epithelial stromal interaction 1 (breast)	N1	0.935451
A_51_P420918	57248	Ly6i	lymphocyte antigen 6 complex, locus I	N1	0.952032
A_52_P640484	20821	Trim21	tripartite motif-containing 21	N1	0.950528
A_51_P377579	68180	Hyi	hydroxypyruvate isomerase homolog (E. coli)	N1	-0.848084
A_51_P197528	100041546	Ly6c2	lymphocyte antigen 6 complex, locus C2	N1	0.934572
A_51_P481777	54382	Tcstv1	2-cell-stage, variable group, member 1	N1	0.764896
A_52_P208080	NULL	NULL	NULL	N1	0.824144
A_52_P399095	327747	9030224M15Rik	RIKEN cDNA 9030224M15 gene	N1	-0.915541
A_51_P377812	75467	1700011E24Rik	RIKEN cDNA 1700011E24 gene	N1	0.680088
A_52_P180373	NULL	NULL	NULL	N1	0.930746
A_52_P1076740	NULL	NULL	NULL	N1	0.939034
A_51_P112966	12642	Ch25h	cholesterol 25-hydroxylase	N1	0.937701
A_52_P12840	242125	Mab21l3	mab-21-like 3 (C. elegans)	N1	0.831719
A_51_P378967	NULL	NULL	NULL	N1	0.839869
A_52_P474775	27027	Tspan32	tetraspanin 32	N1	-0.768233
A_51_P488739	80885	Niacr1	niacin receptor 1	N1	0.882231
A_51_P418295	NULL	NULL	NULL	N1	0.92056
A_52_P210893	56722	Litaf	LPS-induced TN factor	N1	0.909596
A_52_P269003	18007	Neo1	neogenin	N1	-0.875728
A_51_P305547	20583	Snai2	snail homolog 2 (Drosophila)	N1	-0.859737
A_52_P151393	192734	AI646023	expressed sequence AI646023	N1	-0.683659
A_51_P101196	19186	Psme1	proteasome (prosome, macropain) 28 subunit, alpha	N1	0.923877
A_52_P441974	68525	Evc2	Ellis van Creveld syndrome 2 homolog (human)	N1	-0.813358
A_51_P184484	17386	Mmp13	matrix metallopeptidase 13	N1	0.898644
A_51_P205235	NULL	NULL	NULL	N1	0.722609
A_52_P211172	242519	Ifna12	interferon alpha 12	N1	0.884541
A_51_P236469	66559	Metap1d	methionyl aminopeptidase type 1D (mitochondrial)	N1	-0.733093
A_51_P166886	20209	Saa2	serum amyloid A 2	N1	0.915365
A_51_P143224	17190	Mbd1	methyl-CpG binding domain protein 1	N1	0.762958
A_51_P361620	319189	Hist2h2bb	histone cluster 2, H2bb	N1	0.851477
A_51_P134030	231699	Oas1e	2'-5' oligoadenylate synthetase 1E	N1	0.906834
A_51_P457481	209588	Sectm1a	secreted and transmembrane 1A	N1	0.92419
A_52_P325598	NULL	NULL	NULL	N1	0.806155
A_51_P449171	11796	Birc3	baculoviral IAP repeat-containing 3	N1	0.938306
A_51_P364485	21928	Tnfaip2	tumor necrosis factor, alpha-induced protein 2	N1	0.864855
A_52_P173453	NULL	NULL	NULL	N1	0.740077
A_51_P122356	12581	Cdkn2d	cyclin-dependent kinase inhibitor 2D (p19, inhibits CDK4)	N1	0.760217
A_52_P73986	17773	Mtnr1a	melatonin receptor 1A	N1	0.678302
A_52_P676510	21822	Tgtp1	T-cell specific GTPase 1	N1	0.884106
A_51_P206153	19266	Ptprd	protein tyrosine phosphatase, receptor type, D	N1	-0.746557
A_52_P643375	13400	Dmpk	dystrophia myotonica-protein kinase	N1	-0.862963
A_51_P189425	72065	Rap2c	RAP2C, member of RAS oncogene family	N1	0.874173
A_51_P211436	14608	Gpr83	G protein-coupled receptor 83	N1	0.839985
A_51_P483013	68497	1110018G07Rik	RIKEN cDNA 1110018G07 gene	N1	0.933549
A_51_P211732	19255	Ptpn2	protein tyrosine phosphatase, non-receptor type 2	N1	0.873459
A_51_P474459	12702	Socs3	suppressor of cytokine signaling 3	N1	0.931658
A_51_P253074	71884	Chit1	chitinase 1 (chitotriosidase)	N1	0.94261
A_51_P502580	94092	Trim16	tripartite motif-containing 16	N1	0.695222
A_51_P471058	17534	Mrc2	mannose receptor, C type 2	N1	-0.799001
A_51_P280404	105298	Epdr1	ependymin related protein 1 (zebrafish)	N1	-0.898058
A_52_P533280	19118	Prm1	protamine 1	N1	0.942239
A_51_P283590	16952	Anxa1	annexin A1	N1	0.82953
A_52_P28624	NULL	NULL	NULL	N1	0.559231
A_52_P42380	380967	Tmem106c	transmembrane protein 106C	N1	-0.817882
A_51_P262228	223267	A2ld1	AIG2-like domain 1	N1	-0.728217
A_51_P246317	17750	Mt2	metallothionein 2	N1	0.909247
A_52_P542388	15958	Ifit2	interferon-induced protein with tetratricopeptide repeats 2	N1	0.960678
A_51_P351975	15394	Hoxa1	homeobox A1	N1	-0.849888
A_51_P449348	81702	Ankrd17	ankyrin repeat domain 17	N1	0.833099
A_52_P947847	240327	Gm4951	predicted gene 4951	N1	0.916268
A_52_P793889	72731	2810410P21Rik	RIKEN cDNA 2810410P21 gene	N1	0.615397
A_52_P308875	80287	Apobec3	apolipoprotein B mRNA editing enzyme, catalytic polypeptide 3	N1	0.784111
A_51_P187507	71985	Acad10	acyl-Coenzyme A dehydrogenase family, member 10	N1	-0.707763
A_51_P149501	11500	Adam7	a disintegrin and metallopeptidase domain 7	N1	0.481188
A_52_P641758	110175	Ggct	gamma-glutamyl cyclotransferase	N1	0.944249
A_52_P231697	NULL	NULL	NULL	N1	0.867996
A_51_P510713	57444	Isg20	interferon-stimulated protein	N1	0.960594
A_52_P232813	330122	Cxcl3	chemokine (C-X-C motif) ligand 3	N1	0.786297
A_52_P803532	NULL	NULL	NULL	N1	0.609061
A_51_P195244	76293	Mfap4	microfibrillar-associated protein 4	N1	-0.611353
A_52_P118100	NULL	NULL	NULL	N1	-0.845959
A_52_P450835	72355	2210021J22Rik	RIKEN cDNA 2210021J22 gene	N1	-0.890182
A_51_P359636	19039	Lgals3bp	lectin, galactoside-binding, soluble, 3 binding protein	N1	0.897285
A_51_P353299	NULL	NULL	NULL	N1	0.622339
A_51_P472287	NULL	NULL	NULL	N1	-0.718305
A_51_P153124	59308	Emcn	endomucin	N1	-0.798211
A_51_P296925	72333	Palld	palladin, cytoskeletal associated protein	N1	-0.655397
A_52_P476950	211329	Ncoa7	nuclear receptor coactivator 7	N1	0.884592
A_51_P496715	74653	4930444A02Rik	RIKEN cDNA 4930444A02 gene	N1	-0.601642
A_51_P453810	105689	Mycbp2	MYC binding protein 2	N1	0.773727
A_51_P422893	75712	Tmem14a	transmembrane protein 14A	N1	-0.905024
A_52_P335842	81910	Rrbp1	ribosome binding protein 1	N1	0.819429
A_51_P421876	54123	Irf7	interferon regulatory factor 7	N1	0.925692
A_51_P499288	21683	Tecta	tectorin alpha	N1	0.680106
A_51_P391934	76703	Cpb1	carboxypeptidase B1 (tissue)	N1	-0.794441
A_51_P288138	14289	Fpr2	formyl peptide receptor 2	N1	0.867723
A_52_P84037	216233	Socs2	suppressor of cytokine signaling 2	N1	0.578021
A_52_P13730	12416	Cbx2	chromobox homolog 2 (Drosophila Pc class)	N1	-0.907554
A_51_P268831	227659	Slc2a6	solute carrier family 2 (facilitated glucose transporter), member 6	N1	0.927071
A_52_P779660	76357	Trmt5	TRM5 tRNA methyltransferase 5 homolog (S. cerevisiae)	N1	0.531604
A_51_P375538	17863	Myb	myeloblastosis oncogene	N1	-0.70482
A_51_P172502	20315	Cxcl12	chemokine (C-X-C motif) ligand 12	N1	-0.748841
A_52_P145767	70675	Vcpip1	valosin containing protein (p97)/p47 complex interacting protein 1	N1	0.921992
A_52_P564444	328830	A530064D06Rik	RIKEN cDNA A530064D06 gene	N1	0.944821
A_51_P181565	15200	Hbegf	heparin-binding EGF-like growth factor	N1	0.823877
A_51_P484378	218232	Ptpdc1	protein tyrosine phosphatase domain containing 1	N1	-0.749576
A_51_P387810	71586	Ifih1	interferon induced with helicase C domain 1	N1	0.964237
A_52_P127720	20684	Sp100	nuclear antigen Sp100	N1	0.948846
A_52_P510387	14089	Fap	fibroblast activation protein	N1	0.879859
A_52_P267256	NULL	NULL	NULL	N1	-0.794232
A_51_P148814	17069	Ly6e	lymphocyte antigen 6 complex, locus E	N1	0.703612
A_52_P63748	353346	Gpr141	G protein-coupled receptor 141	N1	0.95008
A_52_P636608	58227	Fam184b	family with sequence similarity 184, member B	N1	0.687193
A_51_P438619	109205	Sobp	sine oculis-binding protein homolog (Drosophila)	N1	-0.835624
A_52_P803310	NULL	NULL	NULL	N1	0.469908
A_52_P657360	21952	Tnni1	troponin I, skeletal, slow 1	N1	0.723947
A_51_P148966	70517	5730410E19Rik	RIKEN cDNA 5730410E19 gene	N1	0.785559
A_51_P107140	53617	Krt35	keratin 35	N1	0.708783
A_51_P190499	NULL	NULL	NULL	N1	0.797385
A_51_P191199	71683	Gypc	glycophorin C	N1	0.723768
A_51_P492807	72076	Mospd4	motile sperm domain containing 4	N1	0.725011
A_51_P331752	20292	Ccl11	chemokine (C-C motif) ligand 11	N1	0.874977
A_52_P295712	15465	Hrh1	histamine receptor H1	N1	0.660889
A_52_P996165	NULL	NULL	NULL	N1	0.664252
A_52_P490863	66181	Nop10	NOP10 ribonucleoprotein homolog (yeast)	N1	-0.857571
A_52_P197963	12841	Col9a3	collagen, type IX, alpha 3	N1	0.856473
A_51_P208083	20203	S100b	S100 protein, beta polypeptide, neural	N1	-0.7865
A_51_P515046	NULL	NULL	NULL	N1	-0.863934
A_51_P137018	NULL	NULL	NULL	N1	0.884998
A_52_P424640	75320	Etnk1	ethanolamine kinase 1	N1	0.837374
A_51_P412835	13163	Daxx	Fas death domain-associated protein	N1	0.959716
A_52_P300786	17951	Naip5	NLR family, apoptosis inhibitory protein 5	N1	0.841432
A_51_P455997	NULL	NULL	NULL	N1	-0.725601
A_52_P565559	18508	Pax6	paired box gene 6	N1	0.678892
A_51_P131466	30952	Cngb3	cyclic nucleotide gated channel beta 3	N1	0.931887
A_51_P249494	53378	Sdcbp	syndecan binding protein	N1	0.853167
A_51_P341647	14088	Fancc	Fanconi anemia, complementation group C	N1	-0.882732
A_51_P417251	103712	6330403K07Rik	RIKEN cDNA 6330403K07 gene	N1	-0.887844
A_51_P307150	15930	Ido1	indoleamine 2,3-dioxygenase 1	N1	0.927462
A_51_P407989	76073	Pcgf5	polycomb group ring finger 5	N1	0.973327
A_52_P598309	68949	1500012F01Rik	RIKEN cDNA 1500012F01 gene	N1	0.922156
A_51_P177819	81018	Rnf114	ring finger protein 114	N1	0.91873
A_51_P218953	243937	Zfp536	zinc finger protein 536	N1	0.935578
A_51_P301930	74511	Lrrc17	leucine rich repeat containing 17	N1	-0.907091
A_52_P470150	13195	Ddc	dopa decarboxylase	N1	-0.875381
A_51_P511787	12363	Casp4	caspase 4, apoptosis-related cysteine peptidase	N1	0.959628
A_52_P311787	26362	Axl	AXL receptor tyrosine kinase	N1	0.85987
A_52_P665768	231430	Cox18	COX18 cytochrome c oxidase assembly homolog (S. cerevisiae)	N1	0.872797
A_51_P304200	16660	Krt31	keratin 31	N1	0.519333
A_51_P470935	69772	Bdh2	3-hydroxybutyrate dehydrogenase, type 2	N1	-0.717675
A_52_P381553	72014	Btbd17	BTB (POZ) domain containing 17	N1	0.541895
A_51_P400277	75196	Ankrd7	ankyrin repeat domain 7	N1	0.530016
A_51_P222657	12257	Tspo	translocator protein	N1	0.880693
A_52_P374897	11847	Arg2	arginase type II	N1	0.845091
A_52_P492081	70686	Dusp16	dual specificity phosphatase 16	N1	0.778065
A_51_P239994	20464	Sim1	single-minded homolog 1 (Drosophila)	N1	0.6641
A_51_P369803	16912	Psmb9	proteasome (prosome, macropain) subunit, beta type 9 (large multifunctional peptidase 2)	N1	0.900994
A_51_P369426	74843	Zmynd17	zinc finger, MYND domain containing 17	N1	0.700553
A_52_P336159	66552	2010106G01Rik	RIKEN cDNA 2010106G01 gene	N1	0.918757
A_51_P142107	14369	Fzd7	frizzled homolog 7 (Drosophila)	N1	-0.864807
A_51_P465436	15965	Ifna2	interferon alpha 2	N1	0.870697
A_52_P787894	23962	Oasl2	2'-5' oligoadenylate synthetase-like 2	N1	0.892179
A_52_P980532	628062	LOC628062	hypothetical protein LOC628062	N1	0.620959
A_51_P155763	NULL	NULL	NULL	N1	0.922711
A_52_P97133	30957	Mapk8ip3	mitogen-activated protein kinase 8 interacting protein 3	N1	-0.698446
A_52_P634039	333433	Gpd1l	glycerol-3-phosphate dehydrogenase 1-like	N1	-0.847303
A_51_P359570	15959	Ifit3	interferon-induced protein with tetratricopeptide repeats 3	N1	0.891044
A_52_P644232	11475	Acta2	actin, alpha 2, smooth muscle, aorta	N1	-0.400229
A_52_P663686	667370	I830012O16Rik	RIKEN cDNA I830012O16 gene	N1	0.910096
A_51_P414396	105450	Mmrn2	multimerin 2	N1	-0.708966
A_51_P136542	12051	Bcl3	B-cell leukemia/lymphoma 3	N1	0.897338
A_51_P362202	100465	Mobkl2c	MOB1, Mps One Binder kinase activator-like 2C (yeast)	N1	0.773968
A_52_P601055	211401	Mtss1	metastasis suppressor 1	N1	-0.799494
A_51_P215143	328861	D430006K04	hypothetical protein D430006K04	N1	0.929827
A_52_P602018	208263	Tor1aip1	torsin A interacting protein 1	N1	0.922914
A_51_P497724	75761	Apol7a	apolipoprotein L 7a	N1	0.907878
A_52_P355751	100042149	Gm3696	predicted gene 3696	N1	0.707451
A_51_P221428	494448	Cbx6	chromobox homolog 6	N1	-0.926392
A_52_P477359	NULL	NULL	NULL	N1	0.690126
A_52_P496628	108899	2700081O15Rik	RIKEN cDNA 2700081O15 gene	N1	-0.849795
A_51_P506204	12552	Cdh11	cadherin 11	N1	-0.507689
A_51_P181341	117148	Necab2	N-terminal EF-hand calcium binding protein 2	N1	0.334768
A_52_P787134	NULL	NULL	NULL	N1	0.7822
A_51_P255016	NULL	NULL	NULL	N1	0.910628
A_51_P120738	140795	P2ry14	purinergic receptor P2Y, G-protein coupled, 14	N1	0.896858
A_52_P570266	19171	Psmb10	proteasome (prosome, macropain) subunit, beta type 10	N1	0.970928
A_51_P166339	11567	Avil	advillin	N1	0.634814
A_51_P511431	20215	Sag	retinal S-antigen	N1	0.604563
A_51_P218984	80285	Parp9	poly (ADP-ribose) polymerase family, member 9	N1	0.954756
A_51_P394324	319448	Fndc3a	fibronectin type III domain containing 3A	N1	0.914812
A_52_P512553	73683	Atg16l2	autophagy related 16 like 2 (S. cerevisiae)	N1	-0.832402
A_51_P139920	23945	Mgll	monoglyceride lipase	N1	-0.88699
A_51_P197863	12298	Cacnb4	calcium channel, voltage-dependent, beta 4 subunit	N1	0.803695
A_51_P217463	20310	Cxcl2	chemokine (C-X-C motif) ligand 2	N1	0.885787
A_51_P150598	381802	Tsen2	tRNA splicing endonuclease 2 homolog (S. cerevisiae)	N1	-0.497938
A_52_P458647	77616	C330006D17Rik	RIKEN cDNA C330006D17 gene	N1	0.755899
A_51_P463846	229900	Gbp6	guanylate binding protein 6	N1	0.947573
A_52_P634829	76681	Trim12a	tripartite motif-containing 12A	N1	0.942646
A_51_P395050	230796	Wdtc1	WD and tetratricopeptide repeats 1	N1	-0.738628
A_52_P599917	234135	Whsc1l1	Wolf-Hirschhorn syndrome candidate 1-like 1 (human)	N1	0.710199
A_52_P955846	NULL	NULL	NULL	N1	0.74408
A_51_P388607	17119	Mxd1	MAX dimerization protein 1	N1	0.944685
A_52_P638457	327957	A430084P05Rik	RIKEN cDNA A430084P05 gene	N1	0.931161
A_52_P15461	16168	Il15	interleukin 15	N1	0.91326
A_51_P181691	257632	Nod2	nucleotide-binding oligomerization domain containing 2	N1	0.939784
A_52_P337357	246730	Oas1a	2'-5' oligoadenylate synthetase 1A	N1	0.915608
A_51_P476820	73316	Calr3	calreticulin 3	N1	-0.548202
A_51_P435023	56289	Rassf1	Ras association (RalGDS/AF-6) domain family member 1	N1	0.841871
A_52_P178866	435965	Lrp3	low density lipoprotein receptor-related protein 3	N1	-0.764708
A_52_P451644	17984	Ndn	necdin	N1	-0.683821
A_52_P452689	11910	Atf3	activating transcription factor 3	N1	0.93767
A_52_P427640	NULL	NULL	NULL	N1	0.913134
A_51_P367060	15982	Ifrd1	interferon-related developmental regulator 1	N1	0.852306
A_52_P171197	14588	Gfra4	glial cell line derived neurotrophic factor family receptor alpha 4	N1	-0.627018
A_52_P77093	72244	1600014C10Rik	RIKEN cDNA 1600014C10 gene	N1	0.953696
A_51_P225761	214290	Zcchc6	zinc finger, CCHC domain containing 6	N1	0.929849
A_51_P120589	259001	Olfr181	olfactory receptor 181	N1	0.639017
A_51_P322768	101706	Numa1	nuclear mitotic apparatus protein 1	N1	0.957067
A_51_P142861	12362	Casp1	caspase 1	N1	0.912924
A_51_P493012	73991	Atl1	atlastin GTPase 1	N1	-0.833546
A_52_P633300	17450	Morc1	microrchidia 1	N1	0.720089
A_51_P185247	14560	Gdf10	growth differentiation factor 10	N1	-0.845946
A_52_P187565	NULL	NULL	NULL	N1	0.518469
A_52_P820064	NULL	NULL	NULL	N1	0.767468
A_51_P296878	208820	Gm11818	predicted gene 11818	N1	-0.711887
A_51_P188795	110198	Akr7a5	aldo-keto reductase family 7, member A5 (aflatoxin aldehyde reductase)	N1	-0.908822
A_51_P505132	58185	Rsad2	radical S-adenosyl methionine domain containing 2	N1	0.935467
A_51_P501803	15399	Hoxa2	homeobox A2	N1	-0.78367
A_52_P444628	13058	Cybb	cytochrome b-245, beta polypeptide	N1	0.805845
A_52_P327664	229898	Gbp5	guanylate binding protein 5	N1	0.943042
A_52_P86965	226691	AI607873	expressed sequence AI607873	N1	0.947538
A_51_P195958	21664	Phlda1	pleckstrin homology-like domain, family A, member 1	N1	0.662447
A_52_P802796	NULL	NULL	NULL	N1	-0.805812
A_52_P440627	18004	Nek1	NIMA (never in mitosis gene a)-related expressed kinase 1	N1	-0.844523
A_52_P47846	14129	Fcgr1	Fc receptor, IgG, high affinity I	N1	0.942451
A_51_P108606	NULL	NULL	NULL	N1	0.857416
A_51_P125648	71768	Vwce	von Willebrand factor C and EGF domains	N1	0.605061
A_51_P317887	58210	Sectm1b	secreted and transmembrane 1B	N1	0.789117
A_51_P315785	21930	Tnfaip6	tumor necrosis factor alpha induced protein 6	N1	0.920878
A_51_P449194	77987	Ascc3	activating signal cointegrator 1 complex subunit 3	N1	0.743439
A_51_P279100	19224	Ptgs1	prostaglandin-endoperoxide synthase 1	N1	0.420349
A_51_P225808	20847	Stat2	signal transducer and activator of transcription 2	N1	0.896439
A_51_P250597	108154	Adamts6	a disintegrin-like and metallopeptidase (reprolysin type) with thrombospondin type 1 motif, 6	N1	0.658933
A_51_P233603	26444	Psma7	proteasome (prosome, macropain) subunit, alpha type 7	N1	0.874542
A_52_P71695	NULL	NULL	NULL	N1	-0.775135
A_51_P117752	11889	Asgr1	asialoglycoprotein receptor 1	N1	-0.857264
A_51_P454447	73327	1700040I03Rik	RIKEN cDNA 1700040I03 gene	N1	-0.853167
A_51_P232682	54199	Ccrl2	chemokine (C-C motif) receptor-like 2	N1	0.889755
A_52_P36261	NULL	NULL	NULL	N1	0.892349
A_51_P105380	76770	2010005H15Rik	RIKEN cDNA 2010005H15 gene	N1	0.876222
A_51_P313803	72580	Zufsp	zinc finger with UFM1-specific peptidase domain	N1	0.950119
A_52_P138822	53625	B3gnt2	UDP-GlcNAc:betaGal beta-1,3-N-acetylglucosaminyltransferase 2	N1	0.786301
A_51_P274803	244183	Trim30b	tripartite motif-containing 30B	N1	0.936583
A_51_P395555	27973	Vkorc1	vitamin K epoxide reductase complex, subunit 1	N1	-0.901193
A_52_P612251	320323	A930038B10Rik	RIKEN cDNA A930038B10 gene	N1	0.561581
A_52_P415267	279029	Gm711	predicted gene 711	N1	-0.522435
A_52_P26737	12810	Coch	coagulation factor C homolog (Limulus polyphemus)	N1	0.870252
A_52_P786790	NULL	NULL	NULL	N1	0.562845
A_51_P249286	19734	Rgs16	regulator of G-protein signaling 16	N1	0.899249
A_51_P105520	211548	Nomo1	nodal modulator 1	N1	-0.821411
A_52_P684830	21356	Tapbp	TAP binding protein	N1	0.903782
A_52_P971312	NULL	NULL	NULL	N1	0.570245
A_51_P181297	66222	Serpinb1a	serine (or cysteine) peptidase inhibitor, clade B, member 1a	N1	-0.749098
A_51_P447329	68267	Slc25a22	solute carrier family 25 (mitochondrial carrier, glutamate), member 22	N1	0.899758
A_51_P315682	319765	Igf2bp2	insulin-like growth factor 2 mRNA binding protein 2	N1	0.871906
A_52_P510119	70974	Pgm2l1	phosphoglucomutase 2-like 1	N1	-0.8513
A_52_P243425	57442	Kcne3	potassium voltage-gated channel, Isk-related subfamily, gene 3	N1	-0.41656
A_51_P293753	66515	Cul7	cullin 7	N1	-0.824492
A_51_P514070	70417	Megf10	multiple EGF-like-domains 10	N1	-0.679214
A_51_P174275	71693	Colec11	collectin sub-family member 11	N1	0.69456
A_51_P165244	55932	Gbp3	guanylate binding protein 3	N1	0.938475
A_52_P629895	11522	Adh1	alcohol dehydrogenase 1 (class I)	N1	-0.883998
A_52_P661159	214568	Gm136	predicted gene 136	N1	0.563733
A_51_P440807	12908	Crat	carnitine acetyltransferase	N1	-0.769792
A_51_P381170	NULL	NULL	NULL	N1	0.657578
A_52_P315733	20855	Stc1	stanniocalcin 1	N1	-0.5256
A_52_P500351	17035	Lxn	latexin	N1	-0.831468
A_52_P285024	214791	Sertad4	SERTA domain containing 4	N1	-0.807822
A_52_P72354	NULL	NULL	NULL	N1	0.845177
A_51_P215896	78829	Tsc22d4	TSC22 domain family, member 4	N1	0.705621
A_51_P142703	329244	Il19	interleukin 19	N1	0.760751
A_51_P461779	269643	Ppp2r2c	protein phosphatase 2 (formerly 2A), regulatory subunit B (PR 52), gamma isoform	N1	-0.56641
A_51_P279357	74401	4933406J08Rik	RIKEN cDNA 4933406J08 gene	N1	0.860832
A_51_P109699	69387	Dnajb13	DnaJ (Hsp40) related, subfamily B, member 13	N1	0.66525
A_51_P359549	240263	Fem1c	fem-1 homolog c (C.elegans)	N1	0.899879
A_52_P214661	20641	Snrpd1	small nuclear ribonucleoprotein D1	N1	0.690745
A_51_P374521	70859	Lrrc63	leucine rich repeat containing 63	N1	0.561381
A_52_P55834	240832	Tor1aip2	torsin A interacting protein 2	N1	0.959164
A_52_P87843	56847	Aldh1a3	aldehyde dehydrogenase family 1, subfamily A3	N1	0.809603
A_51_P375509	101685	Spty2d1	SPT2, Suppressor of Ty, domain containing 1 (S. cerevisiae)	N1	0.925425
A_52_P1029561	NULL	NULL	NULL	N1	-0.574232
A_52_P413448	75909	Tmem49	transmembrane protein 49	N1	0.627239
A_51_P188126	227960	Gca	grancalcin	N1	0.948031
A_51_P456376	229688	BC051070	cDNA sequence BC051070	N1	0.646265
A_52_P1163599	77917	A030014E15Rik	RIKEN cDNA A030014E15 gene	N1	0.566693
A_51_P315904	23882	Gadd45g	growth arrest and DNA-damage-inducible 45 gamma	N1	0.866495
A_51_P223902	442797	6330444E15Rik	RIKEN cDNA 6330444E15 gene	N1	0.388404
A_52_P117491	17222	Anapc1	anaphase promoting complex subunit 1	N1	-0.3252
A_51_P403799	20743	Spnb3	spectrin beta 3	N1	-0.746655
A_51_P109099	56222	Cited4	Cbp/p300-interacting transactivator, with Glu/Asp-rich carboxy-terminal domain, 4	N1	0.6537
A_51_P134468	110956	D17H6S56E-5	DNA segment, Chr 17, human D6S56E 5	N1	0.846834
A_51_P322473	74183	2310042D19Rik	RIKEN cDNA 2310042D19 gene	N1	0.603335
A_51_P462047	230596	Prpf38a	PRP38 pre-mRNA processing factor 38 (yeast) domain containing A	N1	0.875236
A_51_P462160	106014	Fam19a5	family with sequence similarity 19, member A5	N1	-0.49585
A_52_P632691	380912	Zfp395	zinc finger protein 395	N1	-0.813717
A_52_P947137	223881	Rnd1	Rho family GTPase 1	N1	0.819603
A_52_P418766	67892	1810063B05Rik	RIKEN cDNA 1810063B05 gene	N1	-0.764172
A_51_P387591	80859	Nfkbiz	nuclear factor of kappa light polypeptide gene enhancer in B-cells inhibitor, zeta	N1	0.853978
A_52_P32886	58871	AI256396	EST AI256396	N1	-0.749955
A_52_P119350	100042484	4732419C18Rik	RIKEN cDNA 4732419C18 gene	N1	0.670581
A_51_P465350	17084	Ly86	lymphocyte antigen 86	N1	0.902805
A_52_P83479	15951	Ifi204	interferon activated gene 204	N1	0.961361
A_52_P605266	19266	Ptprd	protein tyrosine phosphatase, receptor type, D	N1	-0.822264
A_51_P272283	69574	Cmbl	carboxymethylenebutenolidase-like (Pseudomonas)	N1	-0.909784
A_51_P455657	329260	Dennd1b	DENN/MADD domain containing 1B	N1	0.886861
A_51_P280785	83436	Plekha2	pleckstrin homology domain-containing, family A (phosphoinositide binding specific) member 2	N1	0.828177
A_51_P516728	15114	Hap1	huntingtin-associated protein 1	N1	0.881219
A_51_P234359	20287	Sct	secretin	N1	0.926553
A_52_P432969	NULL	NULL	NULL	N1	0.772468
A_52_P996664	NULL	NULL	NULL	N1	0.654084
A_52_P332517	69104	2013-03-05	membrane-associated ring finger (C3HC4) 5	N1	0.929217
A_52_P338816	72580	Zufsp	zinc finger with UFM1-specific peptidase domain	N1	0.692872
A_52_P372901	18828	Plscr2	phospholipid scramblase 2	N1	0.644286
A_51_P458168	22340	Vegfb	vascular endothelial growth factor B	N1	-0.89553
A_52_P1197913	17873	Gadd45b	growth arrest and DNA-damage-inducible 45 beta	N1	0.739227
A_52_P641597	106205	Zc3h7a	zinc finger CCCH type containing 7 A	N1	0.857727
A_51_P311958	18407	Orm3	orosomucoid 3	N1	0.64363
A_52_P291723	333715	H2-M10.2	histocompatibility 2, M region locus 10.2	N1	0.742996
A_52_P294510	234199	Fgl1	fibrinogen-like protein 1	N1	0.627329
A_52_P414013	215257	Il1f9	interleukin 1 family, member 9	N1	0.781303
A_52_P597277	NULL	NULL	NULL	N1	0.793637
A_51_P158686	622976	Gm6377	predicted gene 6377	N1	0.922768
A_51_P480046	12499	Entpd5	ectonucleoside triphosphate diphosphohydrolase 5	N1	-0.826808
A_52_P1197192	NULL	NULL	NULL	N1	-0.622261
A_51_P359462	15077	Hist2h3c1	histone cluster 2, H3c1	N1	0.867187
A_51_P349772	594844	Tceal3	transcription elongation factor A (SII)-like 3	N1	-0.577171
A_52_P533930	26360	Angptl2	angiopoietin-like 2	N1	-0.483361
A_51_P271835	100121	Tdrd7	tudor domain containing 7	N1	0.91435
A_52_P97699	268595	D430019H16Rik	RIKEN cDNA D430019H16 gene	N1	-0.902235
A_51_P137121	53311	Mybph	myosin binding protein H	N1	0.722857
A_51_P242643	207667	Skor1	SKI family transcriptional corepressor 1	N1	0.755511
A_51_P432229	75886	Gstt4	glutathione S-transferase, theta 4	N1	0.275993
A_52_P251450	12738	Cldn2	claudin 2	N1	0.514125
A_51_P307979	14009	Etv1	ets variant gene 1	N1	-0.898781
A_51_P254986	20365	Serf1	small EDRK-rich factor 1	N1	-0.838068
A_51_P479464	78334	Cdk19	cyclin-dependent kinase 19	N1	-0.859744
A_51_P495379	234686	Fhod1	formin homology 2 domain containing 1	N1	-0.73987
A_52_P597634	14362	Fzd1	frizzled homolog 1 (Drosophila)	N1	-0.534459
A_51_P441898	70810	Krt25	keratin 25	N1	0.368605
A_51_P327405	76074	Gbp8	guanylate-binding protein 8	N1	0.941934
A_51_P231042	93671	Cd163	CD163 antigen	N1	-0.588366
A_52_P200207	68477	Rmnd5a	required for meiotic nuclear division 5 homolog A (S. cerevisiae)	N1	-0.861769
A_51_P327751	15957	Ifit1	interferon-induced protein with tetratricopeptide repeats 1	N1	0.908212
A_52_P683517	NULL	NULL	NULL	N1	0.779379
A_52_P221824	14412	Slc6a13	solute carrier family 6 (neurotransmitter transporter, GABA), member 13	N1	0.57841
A_51_P221014	16423	Cd47	CD47 antigen (Rh-related antigen, integrin-associated signal transducer)	N1	0.940027
A_52_P455295	233490	Crebzf	CREB/ATF bZIP transcription factor	N1	-0.743712
A_51_P202911	67198	Spats2l	spermatogenesis associated, serine-rich 2-like	N1	0.902757
A_51_P464308	14696	Gnb4	guanine nucleotide binding protein (G protein), beta 4	N1	0.887207
A_51_P169850	56480	Tbk1	TANK-binding kinase 1	N1	0.843805
A_52_P77837	107569	Nt5c3	5'-nucleotidase, cytosolic III	N1	0.977535
A_52_P90124	19072	Prep	prolyl endopeptidase	N1	-0.876104
A_52_P770634	NULL	NULL	NULL	N1	-0.728776
A_52_P315423	NULL	NULL	NULL	N1	0.922139
A_51_P286431	100379606	Gm15247	predicted gene 15247	N1	0.42864
A_52_P117352	14612	Gja4	gap junction protein, alpha 4	N1	-0.762258
A_51_P349073	13804	Endog	endonuclease G	N1	-0.836914
A_51_P493522	107250	Kazald1	Kazal-type serine peptidase inhibitor domain 1	N1	-0.909159
A_52_P252348	74735	Trim14	tripartite motif-containing 14	N1	0.795417
A_52_P654565	78412	3110062M04Rik	RIKEN cDNA 3110062M04 gene	N1	-0.723367
A_52_P233342	69097	Trim15	tripartite motif-containing 15	N1	0.852974
A_51_P128876	66141	Ifitm3	interferon induced transmembrane protein 3	N1	0.903364
A_52_P366980	74257	Tspan17	tetraspanin 17	N1	-0.887639
A_51_P363187	14825	Cxcl1	chemokine (C-X-C motif) ligand 1	N1	0.907956
A_51_P417854	19332	Rab20	RAB20, member RAS oncogene family	N1	0.919355
A_52_P139579	22375	Wars	tryptophanyl-tRNA synthetase	N1	0.910452
A_51_P290352	238871	Pde4d	phosphodiesterase 4D, cAMP specific	N1	-0.708489
A_51_P336325	18405	Orm1	orosomucoid 1	N1	0.802272
A_52_P202142	64051	Sv2a	synaptic vesicle glycoprotein 2 a	N1	0.543202
A_51_P431179	74579	4833419E13Rik	RIKEN cDNA 4833419E13 gene	N1	-0.545035
A_52_P932421	100169878	Gm10941	predicted gene 10941	N1	-0.598747
A_52_P448829	NULL	NULL	NULL	N1	0.777687
A_51_P301804	20442	St3gal1	ST3 beta-galactoside alpha-2,3-sialyltransferase 1	N1	0.896852
A_52_P217604	103836	Zfp692	zinc finger protein 692	N1	-0.841311
A_52_P295432	20311	Cxcl5	chemokine (C-X-C motif) ligand 5	N1	0.775099
A_51_P378856	56421	Pfkp	phosphofructokinase, platelet	N1	0.772453
A_52_P175685	16362	Irf1	interferon regulatory factor 1	N1	0.943068
A_51_P114002	68312	Gstm7	glutathione S-transferase, mu 7	N1	-0.727911
A_51_P436401	15968	Ifna5	interferon alpha 5	N1	0.835701
A_52_P85174	142980	Tlr3	toll-like receptor 3	N1	0.937819
A_52_P10793	19242	Ptn	pleiotrophin	N1	-0.479652
A_52_P60194	12269	C4bp	complement component 4 binding protein	N1	0.375975
A_51_P189777	12457	Ccrn4l	CCR4 carbon catabolite repression 4-like (S. cerevisiae)	N1	0.907657
A_51_P136858	791331	BC005705	cDNA sequence BC005705	N1	0.484449
A_52_P510790	NULL	NULL	NULL	N1	0.887155
A_51_P169908	67138	Herc6	hect domain and RLD 6	N1	0.856079
A_52_P249965	22436	Xdh	xanthine dehydrogenase	N1	0.926779
A_51_P196726	16425	Itih2	inter-alpha trypsin inhibitor, heavy chain 2	N1	-0.874011
A_52_P321358	229003	BC006779	cDNA sequence BC006779	N1	0.912044
A_51_P452227	101187	Parp11	poly (ADP-ribose) polymerase family, member 11	N1	0.95094
A_51_P345549	72293	Nkd2	naked cuticle 2 homolog (Drosophila)	N1	-0.752009
A_52_P581082	15042	H2-T24	histocompatibility 2, T region locus 24	N1	0.930559
A_52_P1116491	208263	Tor1aip1	torsin A interacting protein 1	N1	0.780878
A_52_P38317	67877	Naa20	N(alpha)-acetyltransferase 20, NatB catalytic subunit	N1	0.90389
A_52_P87713	21857	Timp1	tissue inhibitor of metalloproteinase 1	N1	0.923135
A_52_P352541	100038371	Zfp389	zinc finger protein 389	N1	0.601927
A_51_P262171	15944	Irgm1	immunity-related GTPase family M member 1	N1	0.949545
A_51_P120024	207728	Pde2a	phosphodiesterase 2A, cGMP-stimulated	N1	0.821431
A_51_P203955	14469	Gbp2	guanylate binding protein 2	N1	0.958958
A_51_P385718	68891	Cd177	CD177 antigen	N1	0.784335
A_51_P400166	22040	Trex1	three prime repair exonuclease 1	N1	0.939293
A_52_P465886	107022	Gramd3	GRAM domain containing 3	N1	0.812963
A_51_P291306	70649	5730575I04Rik	RIKEN cDNA 5730575I04 gene	N1	-0.691928
A_52_P446431	17857	Mx1	myxovirus (influenza virus) resistance 1	N1	0.922712
A_52_P462669	NULL	NULL	NULL	N1	0.698663
A_51_P363258	70835	Prss22	protease, serine, 22	N1	0.925899
A_51_P318192	14579	Gem	GTP binding protein (gene overexpressed in skeletal muscle)	N1	0.766336
A_52_P428345	11553	Adra2c	adrenergic receptor, alpha 2c	N1	-0.340186
A_52_P452599	170752	Bco2	beta-carotene oxygenase 2	N1	0.620655
A_51_P322115	15564	Htr5b	5-hydroxytryptamine (serotonin) receptor 5B	N1	0.463436
A_52_P1002658	72372	2210411G17Rik	RIKEN cDNA 2210411G17 gene	N1	0.515666
A_52_P182298	19773	Rln1	relaxin 1	N1	0.503431
A_52_P463977	68487	Tmem140	transmembrane protein 140	N1	0.761952
A_52_P378493	65971	Tbata	thymus, brain and testes associated	N1	-0.744433
A_51_P375453	216795	Wnt9a	wingless-type MMTV integration site 9A	N1	-0.589824
A_51_P470311	73739	Cby1	chibby homolog 1 (Drosophila)	N1	-0.873682
A_51_P488780	70843	Krt28	keratin 28	N1	0.808561
A_51_P123625	16365	Irg1	immunoresponsive gene 1	N1	0.925554
A_52_P238159	327988	Gm9975	predicted gene 9975	N1	0.904321
A_51_P498388	104175	Sbk1	SH3-binding kinase 1	N1	-0.778355
A_52_P390944	53374	Chst3	carbohydrate (chondroitin 6/keratan) sulfotransferase 3	N1	-0.88869
A_51_P167527	17022	Lum	lumican	N1	-0.646139
A_51_P184936	58203	Zbp1	Z-DNA binding protein 1	N1	0.91597
A_52_P402885	16329	Inpp1	inositol polyphosphate-1-phosphatase	N1	0.812607
A_52_P651	17534	Mrc2	mannose receptor, C type 2	N1	-0.62817
A_51_P302538	218699	Pxk	PX domain containing serine/threonine kinase	N1	0.92423
A_51_P502119	109821	F11	coagulation factor XI	N1	0.484488
A_51_P265495	110454	Ly6a	lymphocyte antigen 6 complex, locus A	N1	0.916424
A_51_P350817	12797	Cnn1	calponin 1	N1	-0.707395
A_52_P52653	NULL	NULL	NULL	N1	0.924705
A_51_P488649	78666	9530067L11Rik	RIKEN cDNA 9530067L11 gene	N1	0.635308
A_51_P437089	67410	4930449I24Rik	RIKEN cDNA 4930449I24 gene	N1	0.673634
A_51_P364391	72543	Fam125b	family with sequence similarity 125, member B	N1	-0.887545
A_52_P425890	20555	Slfn1	schlafen 1	N1	0.940398
A_51_P299216	106618	Wdr90	WD repeat domain 90	N1	-0.847967
A_51_P301117	NULL	NULL	NULL	N1	0.940088
A_51_P423484	19659	Rbp1	retinol binding protein 1, cellular	N1	-0.866796
A_51_P358233	76933	Ifi27l2a	interferon, alpha-inducible protein 27 like 2A	N1	0.858711
A_51_P159503	NULL	NULL	NULL	N1	0.926442
A_51_P464023	59031	Chst12	carbohydrate sulfotransferase 12	N1	-0.391934
A_51_P130475	22417	Wnt4	wingless-related MMTV integration site 4	N1	-0.556761
A_52_P73021	50880	Scly	selenocysteine lyase	N1	0.693882
A_52_P979517	NULL	NULL	NULL	N1	-0.639169
A_51_P437309	231655	Oasl1	2'-5' oligoadenylate synthetase-like 1	N1	0.92099
A_51_P502993	70615	Ankrd24	ankyrin repeat domain 24	N1	-0.77351
A_52_P327236	17245	Mdm1	transformed mouse 3T3 cell double minute 1	N1	-0.836267
A_51_P106538	78558	Htra3	HtrA serine peptidase 3	N1	-0.822011
A_52_P556281	23881	G3bp2	GTPase activating protein (SH3 domain) binding protein 2	N1	0.842404
A_52_P988372	403348	D130084N16Rik	RIKEN cDNA D130084N16 gene	N1	0.685022
A_52_P670978	67149	Nkain1	Na+/K+ transporting ATPase interacting 1	N1	-0.796787
A_52_P586928	18610	Pdyn	prodynorphin	N1	0.73202
A_51_P187461	19696	Rel	reticuloendotheliosis oncogene	N1	0.736367
A_51_P321374	227721	Ppapdc3	phosphatidic acid phosphatase type 2 domain containing 3	N1	-0.765324
A_51_P154987	63872	Zfp296	zinc finger protein 296	N1	0.833954
A_52_P92312	320604	A730037C10Rik	RIKEN cDNA A730037C10 gene	N1	0.574687
A_51_P466910	12291	Cacna1g	calcium channel, voltage-dependent, T type, alpha 1G subunit	N1	0.647849
A_51_P421118	NULL	NULL	NULL	N1	0.913822
A_52_P671534	64296	Abhd8	abhydrolase domain containing 8	N1	0.843132
A_51_P429252	50501	Prok2	prokineticin 2	N1	0.799403
A_52_P61697	245240	9930111J21Rik2	RIKEN cDNA 9930111J21 gene 2	N1	0.954036
A_51_P261560	73376	1700061J05Rik	RIKEN cDNA 1700061J05 gene	N1	0.672516
A_52_P83419	106264	0610012G03Rik	RIKEN cDNA 0610012G03 gene	N1	-0.768676
A_51_P445532	14654	Glra1	glycine receptor, alpha 1 subunit	N1	0.762406
A_52_P301821	27528	D0H4S114	DNA segment, human D4S114	N1	-0.687792
A_51_P483261	99011	Pomt1	protein-O-mannosyltransferase 1	N1	-0.804906
A_51_P492047	52793	Fam3b	family with sequence similarity 3, member B	N1	0.831741
A_51_P286748	20378	Frzb	frizzled-related protein	N1	0.331176
A_52_P497174	320224	F830004M19Rik	RIKEN cDNA F830004M19 gene	N1	0.861725
A_52_P96542	320558	Sycp2	synaptonemal complex protein 2	N1	0.843672
A_52_P147487	12817	Col13a1	collagen, type XIII, alpha 1	N1	-0.543668
A_51_P100625	28194	Apon	apolipoprotein N	N1	0.935163
A_51_P174434	219103	Cenpj	centromere protein J	N1	0.827303
A_51_P175681	668139	Gm8995	predicted gene 8995	N1	0.767415
A_52_P266132	14190	Fgl2	fibrinogen-like protein 2	N1	0.94279
A_52_P738493	75224	4930528J11Rik	RIKEN cDNA 4930528J11 gene	N1	0.313973
A_52_P38011	76897	Ralyl	RALY RNA binding protein-like	N1	-0.534028
A_51_P443946	71513	9030607L20Rik	RIKEN cDNA 9030607L20 gene	N1	0.894369
A_51_P208361	56248	Ak3	adenylate kinase 3	N1	-0.851158
A_51_P204080	15277	Hk2	hexokinase 2	N1	0.8934
A_52_P401484	16322	Inha	inhibin alpha	N1	-0.762088
A_52_P1181142	NULL	NULL	NULL	N1	0.873983
A_51_P503851	NULL	NULL	NULL	N1	-0.519591
A_52_P483799	NULL	NULL	NULL	N1	0.970327
A_52_P522640	11695	Alx4	aristaless-like homeobox 4	N1	-0.435709
A_52_P610900	12361	Cask	calcium/calmodulin-dependent serine protein kinase (MAGUK family)	N1	0.716838
A_51_P489800	70419	2810408A11Rik	RIKEN cDNA 2810408A11 gene	N1	-0.728411
A_51_P124222	11831	Aqp6	aquaporin 6	N1	0.621516
A_52_P266459	69260	Ing2	inhibitor of growth family, member 2	N1	-0.860752
A_51_P494597	230787	BC013712	cDNA sequence BC013712	N1	0.933625
A_52_P673043	216343	Tph2	tryptophan hydroxylase 2	N1	0.533536
A_52_P373961	NULL	NULL	NULL	N1	0.965898
A_51_P307076	68924	1190001M18Rik	RIKEN cDNA 1190001M18 gene	N1	0.817435
A_51_P321965	68475	Ssna1	Sjogren's syndrome nuclear autoantigen 1	N1	-0.620581
A_52_P359071	75379	4930599N23Rik	RIKEN cDNA 4930599N23 gene	N1	0.932261
A_52_P153019	19220	Ptgfr	prostaglandin F receptor	N1	-0.875304
A_51_P512379	NULL	NULL	NULL	N1	0.922305
A_52_P139182	NULL	NULL	NULL	N1	0.55573
A_51_P340921	233863	Gtf3c1	general transcription factor III C 1	N1	-0.899273
A_51_P337210	192198	Lrrc4	leucine rich repeat containing 4	N1	0.897789
A_51_P451516	52666	Arhgef25	Rho guanine nucleotide exchange factor (GEF) 25	N1	-0.87302
A_51_P249127	18763	Pkd1	polycystic kidney disease 1 homolog	N1	-0.866165
A_51_P485510	76983	Scfd1	Sec1 family domain containing 1	N1	0.83994
A_51_P293017	242291	Impad1	inositol monophosphatase domain containing 1	N1	-0.922378
A_51_P157677	53318	Pdlim3	PDZ and LIM domain 3	N1	-0.79597
A_52_P86176	21355	Tap2	transporter 2, ATP-binding cassette, sub-family B (MDR/TAP)	N1	0.905768
A_52_P525348	NULL	NULL	NULL	N1	0.865104
A_51_P233027	67809	Fam82a2	family with sequence similarity 82, member A2	N1	0.887663
A_51_P134913	71223	Gpr15	G protein-coupled receptor 15	N1	0.950139
A_51_P373573	104010	Cdh22	cadherin 22	N1	-0.879462
A_51_P103396	53622	Krt85	keratin 85	N1	0.814801
A_52_P183181	56417	Adar	adenosine deaminase, RNA-specific	N1	0.91937
A_51_P164219	24110	Usp18	ubiquitin specific peptidase 18	N1	0.924324
A_52_P497534	52639	Wipi1	WD repeat domain, phosphoinositide interacting 1	N1	-0.651742
A_51_P257938	56753	Tacstd2	tumor-associated calcium signal transducer 2	N1	0.754298
A_52_P434055	11796	Birc3	baculoviral IAP repeat-containing 3	N1	0.784306
A_51_P185415	16191	Il5	interleukin 5	N1	0.673736
A_51_P316981	56048	Lgals8	lectin, galactose binding, soluble 8	N1	0.966271
A_52_P536025	19417	Rasgrf1	RAS protein-specific guanine nucleotide-releasing factor 1	N1	-0.749018
A_52_P211889	278672	Duxbl	double homeobox B-like	N1	-0.772458
A_51_P285669	239827	Pigz	phosphatidylinositol glycan anchor biosynthesis, class Z	N1	-0.653496
A_52_P529751	NULL	NULL	NULL	N1	0.666005
A_51_P135148	20568	Slpi	secretory leukocyte peptidase inhibitor	N1	0.786097
A_51_P490286	333329	Cngb1	cyclic nucleotide gated channel beta 1	N1	-0.831805
A_51_P485756	67405	Nts	neurotensin	N1	0.854424
A_52_P431612	434223	Gm1966	predicted gene 1966	N1	0.941384
A_52_P55627	235712	Mrgpra2b	MAS-related GPR, member A2B	N1	0.889946
A_52_P212756	240832	Tor1aip2	torsin A interacting protein 2	N1	0.96683
A_51_P239750	16323	Inhba	inhibin beta-A	N1	0.903991
A_52_P207278	26433	Plod3	procollagen-lysine, 2-oxoglutarate 5-dioxygenase 3	N1	0.783765
A_51_P312952	71981	Tdrd12	tudor domain containing 12	N1	0.508309
A_52_P360330	17755	Mtap1b	microtubule-associated protein 1B	N1	-0.600914
A_51_P448741	22035	Tnfsf10	tumor necrosis factor (ligand) superfamily, member 10	N1	0.894257
A_51_P321385	27494	Amot	angiomotin	N1	-0.868408
A_52_P316841	320372	A430057L12Rik	RIKEN cDNA A430057L12 gene	N1	0.694391
A_52_P358860	14854	Gss	glutathione synthetase	N1	-0.853234
A_52_P1132687	NULL	NULL	NULL	N1	0.896456
A_51_P289679	328440	Npm2	nucleophosmin/nucleoplasmin 2	N1	0.480042
A_51_P326191	20715	Serpina3g	serine (or cysteine) peptidase inhibitor, clade A, member 3G	N1	0.946937
A_52_P283862	20527	Slc2a3	solute carrier family 2 (facilitated glucose transporter), member 3	N1	0.449876
A_51_P442933	320844	Amigo3	adhesion molecule with Ig like domain 3	N1	0.916488
A_51_P124535	17294	Mest	mesoderm specific transcript	N1	-0.824409
A_51_P112355	16145	Igtp	interferon gamma induced GTPase	N1	0.937736
A_51_P468742	66674	6330409N04Rik	RIKEN cDNA 6330409N04 gene	N1	0.921096
A_52_P93933	17210	Mcl1	myeloid cell leukemia sequence 1	N1	0.894138
A_51_P144438	98999	Znfx1	zinc finger, NFX1-type containing 1	N1	0.936538
A_51_P516006	18212	Ntrk2	neurotrophic tyrosine kinase, receptor, type 2	N1	-0.514342
A_52_P250268	320811	9430034N14Rik	RIKEN cDNA 9430034N14 gene	N1	0.855457
A_51_P500082	NULL	NULL	NULL	N1	0.948801
A_51_P251552	66950	Tmem206	transmembrane protein 206	N1	-0.758428
A_52_P249514	20293	Ccl12	chemokine (C-C motif) ligand 12	N1	0.911968
A_51_P231820	620078	C130026I21Rik	RIKEN cDNA C130026I21 gene	N1	0.787731
A_51_P181170	20524	Slc25a17	solute carrier family 25 (mitochondrial carrier, peroxisomal membrane protein), member 17	N1	-0.835621
A_52_P600474	16559	Kif17	kinesin family member 17	N1	0.62725
A_51_P329043	23871	Ets1	E26 avian leukemia oncogene 1, 5' domain	N1	-0.624575
A_51_P234440	329954	Catsper4	cation channel, sperm associated 4	N1	0.78087
A_51_P325223	22342	Lin7b	lin-7 homolog B (C. elegans)	N1	0.766202
A_51_P307166	16181	Il1rn	interleukin 1 receptor antagonist	N1	0.955696
A_51_P172853	12475	Cd14	CD14 antigen	N1	0.689554
A_51_P379687	100038846	Gm1973	predicted gene 1973	N1	0.643269
A_51_P440535	74568	Mlkl	mixed lineage kinase domain-like	N1	0.971405
A_52_P393488	64380	Ms4a4c	membrane-spanning 4-domains, subfamily A, member 4C	N1	0.945524
A_51_P324110	213053	Slc39a14	solute carrier family 39 (zinc transporter), member 14	N1	0.92853
A_51_P511546	104174	Gldc	glycine decarboxylase	N1	0.819786
A_51_P198694	231103	Gckr	glucokinase regulatory protein	N1	0.551184
A_52_P371129	12569	Cdk5r1	cyclin-dependent kinase 5, regulatory subunit 1 (p35)	N1	0.798663
A_51_P500718	13178	Dck	deoxycytidine kinase	N1	0.932746
A_52_P159470	239611	Muc19	mucin 19	N1	0.365677
A_51_P388819	170638	Hpcal4	hippocalcin-like 4	N1	-0.856491
A_52_P442567	20128	Trim30a	tripartite motif-containing 30A	N1	0.940447
A_51_P515883	231507	Plac8	placenta-specific 8	N1	0.947388
A_52_P389017	67648	4930542C12Rik	RIKEN cDNA 4930542C12 gene	N1	0.771369
A_51_P369091	NULL	NULL	NULL	N1	0.633647
A_52_P1100423	13003	Vcan	versican	N1	0.882016
A_52_P1156269	NULL	NULL	NULL	N1	-0.466148
A_51_P377004	226422	Rab7l1	RAB7, member RAS oncogene family-like 1	N1	0.757735
A_51_P284565	69071	Tmem97	transmembrane protein 97	N1	-0.84699
A_52_P129388	373864	Col27a1	collagen, type XXVII, alpha 1	N1	-0.83241
A_52_P550858	99899	Ifi44	interferon-induced protein 44	N1	0.907527
A_51_P252199	236792	Mmgt1	membrane magnesium transporter 1	N1	-0.889049
A_51_P102538	21906	Otop1	otopetrin 1	N1	0.653418
A_52_P534537	12659	Ovgp1	oviductal glycoprotein 1	N1	0.671339
A_51_P243941	74847	4930404A10Rik	RIKEN cDNA 4930404A10 gene	N1	0.765103
A_52_P635388	68774	Ms4a6d	membrane-spanning 4-domains, subfamily A, member 6D	N1	0.941327
A_51_P241074	26395	Map2k1	mitogen-activated protein kinase kinase 1	N1	0.783673
A_52_P386109	666749	Gm11623	predicted gene 11623	N1	0.598049
A_51_P331207	66279	Tmem218	transmembrane protein 218	N1	-0.848565
A_51_P383524	109979	Art3	ADP-ribosyltransferase 3	N1	0.698058
A_51_P513515	74562	Fer1l4	fer-1-like 4 (C. elegans)	N1	-0.779876
A_51_P165182	74481	Batf2	basic leucine zipper transcription factor, ATF-like 2	N1	0.964835
A_51_P493857	23924	Katna1	katanin p60 (ATPase-containing) subunit A1	N1	0.882943
A_52_P100156	268482	Krt12	keratin 12	N1	0.584594
A_52_P328423	NULL	NULL	NULL	N1	0.77402
[truncated: 14,065 more rows]
