# Supplementary material for: An Ultrasensitive Mechanism Regulates Influenza Virus-Induced Inflammation
Source: PLoS Pathog. 2015 Jun 5;11(6):e1004856. doi: 10.1371/journal.ppat.1004856 (PMC4457877; doi:10.1371/journal.ppat.1004856)
Supplement: S4 Table — Arrays were developed from the lungs of mice infected with H1N1, pH1N1, or HPAI virus at 14 time points. One array from the HPAI infected data set was removed due to quality concerns. For each transcript, we provide annotation information (Probe Name, Systematic Name, Entrez ID, Gene Symbol, and Gene Name), identify to which module the transcript was assigned, the kME (the Pearson correlation coefficient between the transcripts expression and the eigengene of the module it was assigned to), and the log2 fold change in the transcript’s expression across all arrays used the study is illustrated by a heatmap. (XLSX) [file ppat.1004856.s018.xlsx]

## Sheet: Cluster gene details
	Table S4 - A Heatmap of the Gene Expression of the Probes Assigned to the N1 and N2 Modules. Arrays were developed from the lungs of mice infected with H1N1, pH1N1, or HPAI virus at 14 time points. One array from the HPAI infected data set was removed due to quality concerns. For each transcript, we provide annotation information (Probe Name, Systematic Name, Entrez ID, Gene Symbol, and Gene Name…
																																													-4	-3	-2	-1	0
							Strain	H1N1-infected mice (Kawasaki)
							Time (h; day)	0	0	0	3	3	3	6	6	6	9	9	9	12	12	12	18	18	18	24	24	24	30	30	30	36	36	36	48	48	48	60	60	60	Day 3	Day 3	Day 3	Day 5	Day 5	Day 5	Day 7	Day 7	Day 7
Probe Name	Systematic Name	Entrez ID	Symbol	Gene Name	Module	kME	Bio. Replicate	1	2	3	1	2	3	1	2	3	1	2	3	1	2	3	1	2	3	1	2	3	1	2	3	1	2	3	1	2	3	1	2	3	1	2	3	1	2	3	1	2	3
A_52_P77837	NM_026004	107569	Nt5c3	5'-nucleotidase, cytosolic III	N1	0.977535		0.311262	0.161962	0.180232	-0.118994	-0.0616358	0.0908671	-0.0341221	-0.140881	-0.0117151	0.0439635	0.168177	0.0049799	0.366237	0.329569	0.360077	0.211247	0.323659	0.229105	0.293095	0.597882	0.140194	0.470387	0.50462	0.721084	-0.0996741	1.07709	0.947759	1.28511	1.32923	1.52227	0.931827	0.823853	0.851937	-0.0679036	0.284225	0.380837	0.943388	0.502627	0.648272	0.310664	-0.19248	0.602865
A_52_P64514	NM_025992	67138	Herc6	hect domain and RLD 6	N1	0.975858		0.38812	0.502844	0.680936	-0.0164774	0.0794595	0.12449	0.0399339	0.50125	0.295906	0.0820276	0.108044	-0.132075	0.164009	0.24734	0.347435	0.590399	1.1154	0.685231	1.00296	1.40925	0.401129	0.865894	1.13505	1.50095	-0.248541	2.40102	1.97932	2.58763	2.36953	2.72944	2.01262	1.7221	1.84582	0.934692	0.89834	1.35908	2.19426	0.993186	1.63091	1.00499	0.777412	1.78004
A_51_P462299	NM_181732	108909	Aida	axin interactor, dorsalization associated	N1	0.974339		0.244303	0.319032	0.412306	0.125136	0.214757	0.170741	0.0774586	0.131358	0.12294	0.111404	0.0976718	-0.0506389	0.0697223	0.162462	0.14383	0.153371	0.241789	0.164252	0.231723	0.396146	0.0443205	0.238696	0.268269	0.485278	-0.183438	0.685084	0.662402	0.667892	0.763627	0.870926	0.571103	0.507534	0.689894	-0.116352	0.116242	0.33199	0.145954	0.0956238	0.275727	0.119567	-0.268001	0.327245
A_51_P407989	NM_029508	76073	Pcgf5	polycomb group ring finger 5	N1	0.973327		0.300211	0.148351	-0.0183312	0.0181169	-0.186148	0.105067	0.224982	-0.0273205	0.135495	0.194166	0.11355	0.311583	0.117761	0.126602	0.139396	0.208992	0.198308	0.103014	0.398452	0.60921	0.259464	0.325486	0.387847	0.542597	-0.185502	0.562211	0.779433	0.877724	0.906836	0.969608	0.779455	0.785143	0.794295	0.338627	0.251228	0.409503	1.02602	0.374727	0.723447	0.382287	0.557446	0.611449
A_52_P535122	NM_021524	NULL	NULL	NULL	N1	0.973178		-0.0692714	0.00118814	0.125959	-0.0210136	-0.0498834	0.300861	-0.0340441	0.0360645	-0.0712114	0.0516246	0.0729933	0.0140459	0.200763	0.181775	0.116091	0.102562	-0.0734799	-0.204411	0.389167	0.512052	0.128232	0.0888009	0.207324	0.412883	-0.0224587	0.919697	0.739228	1.12829	1.20087	1.3057	1.19281	0.880708	1.13091	-0.0705081	0.238556	0.403947	0.641679	0.258389	0.494146	0.130139	-0.431004	0.490013
A_51_P177744	NM_028864	78781	Zc3hav1	zinc finger CCCH type, antiviral 1	N1	0.972847		0.125264	0.171364	0.0528538	-0.0662532	0.075812	-0.192009	-0.0239524	-0.0741457	-0.0395706	0.0490224	-0.157103	-0.0885569	-0.0544009	-0.0770108	0.188158	0.313318	0.436532	0.238837	0.286376	0.471536	0.233279	0.509836	0.42801	0.710252	0.0248664	1.03901	0.810191	0.991103	0.924959	1.11984	0.888841	0.733565	0.597016	0.105071	0.254883	0.341416	0.850404	0.263458	0.551149	0.495991	0.526576	0.865425
A_51_P440535	NM_029005	74568	Mlkl	mixed lineage kinase domain-like	N1	0.971405		0.350307	0.492016	0.464197	-0.143356	-0.130729	-0.0698922	0.340379	0.292484	0.28255	0.306139	0.0770344	0.286668	0.196749	0.291196	0.377684	0.188202	0.5827	0.451013	0.437517	0.970713	0.395354	0.660732	0.78799	1.16409	-0.372717	1.67358	1.36306	1.94163	1.94909	2.11734	1.68296	1.47095	1.56882	0.827281	0.727641	1.03719	2.05945	0.912345	1.63381	0.921568	1.05983	1.72092
A_51_P248666	NM_021893	60533	Cd274	CD274 antigen	N1	0.97099		0.291986	0.681923	0.762032	0.0870812	0.418202	-0.013231	-0.0392505	0.924999	0.423271	-0.182952	-0.183518	-0.745006	-0.0753846	0.159138	0.238573	0.633319	0.833918	0.574838	0.616422	1.04143	0.118999	0.403968	0.533174	1.22652	0.201086	2.45431	2.01813	3.1294	2.22484	2.8305	2.36139	1.38601	1.48925	0.850575	0.539905	1.11517	2.95073	1.42436	2.6666	1.55654	1.52872	2.59524
A_52_P570266	NM_013640	19171	Psmb10	proteasome (prosome, macropain) subunit, beta type 10	N1	0.970928		0.322242	0.150145	0.2458	-0.0887393	0.233057	0.0881261	0.136635	0.280323	0.0712062	0.0802925	0.0302244	0.0219459	-0.00912839	0.113265	0.292196	0.149374	0.301044	0.177937	0.280622	0.420843	0.49091	0.54039	0.566864	0.5292	-0.2245	0.713425	0.540583	1.29899	1.36807	1.3781	1.14414	0.982984	1.15868	0.561844	0.490741	0.656319	1.06577	0.497417	0.90161	0.683976	0.798432	1.17057
A_52_P483799	ENSMUST00000097462	NULL	NULL	NULL	N1	0.970327		0.621889	0.499626	0.538431	-0.320151	-0.364959	-0.139516	0.270425	0.542872	0.213794	0.00531288	0.0615494	0.0186985	0.29492	0.285915	0.400122	0.294301	0.508723	0.468086	0.37499	0.78296	0.888744	0.898403	1.00416	0.899082	-0.441958	1.81063	1.2777	1.92518	2.00657	2.06552	1.82989	1.1532	1.49773	0.226552	0.367822	0.620986	1.47292	0.497875	0.96982	0.914	0.295478	1.47739
A_51_P377620	NM_001033450	381308	Mnda	myeloid cell nuclear differentiation antigen	N1	0.969889		-0.0265221	0.260773	0.340052	0.29415	0.231159	-0.0412443	0.0185487	0.174682	0.168147	0.508126	0.263224	0.102353	0.162203	0.256467	0.230401	0.643449	1.15251	0.632555	1.06192	1.59729	0.842473	0.969917	1.25259	1.478	-0.363421	2.14684	1.60154	2.1748	2.42908	2.4761	1.8445	1.47641	1.60382	0.914918	0.612233	1.05734	2.50184	1.11477	1.86575	1.20314	1.68613	1.92363
A_51_P257419	NM_010710	16870	Lhx2	LIM homeobox protein 2	N1	0.969202		-0.242301	-0.342233	-0.177903	-0.335383	-0.25276	0.267096	0.178226	-0.333905	-0.479309	-0.280514	-0.0908987	0.129825	-0.173128	0.4839	0.0126074	0.0746031	0.392746	0.434003	0.317464	0.512886	-0.0734082	0.393257	0.37205	0.373492	0.0108213	1.72873	0.834501	2.12777	1.99066	2.43012	1.25505	1.33576	1.22093	1.17037	0.632039	0.911906	3.1074	0.940253	2.27325	0.400515	0.835863	1.37397
A_52_P435154	NM_172648	226695	Ifi205	interferon activated gene 205	N1	0.969029		0.610328	0.716131	0.882464	1.05638	0.661304	0.670333	0.145735	0.0849771	0.167835	1.38689	0.779296	0.629766	1.22424	0.647104	1.19209	1.44871	1.84349	1.00693	1.44039	1.76002	0.944377	1.44609	1.55495	1.9608	-0.0421798	3.81971	3.36589	3.68349	3.45394	3.70835	3.22922	3.02134	2.89605	0.906218	1.33544	1.85601	3.46376	2.04902	2.8874	1.17451	1.25797	2.77222
A_52_P326187	XM_136331	240921	Gm4955	predicted gene 4955	N1	0.968599		0.679841	0.661694	0.70087	0.130579	0.297915	0.162842	0.281654	0.5645	0.212095	0.0769384	0.274203	0.15136	-0.00557647	0.441504	0.449792	0.14406	0.53023	0.526588	0.886729	1.41483	0.801959	0.974551	1.09894	1.15757	-0.856347	1.82387	1.17826	1.76582	2.10663	2.19659	1.86687	1.39814	1.44506	0.114076	0.338739	0.636586	1.5026	0.456044	0.983167	0.959836	0.833848	1.97855
A_52_P579441	NM_001045529	338467	Morc3	microrchidia 3	N1	0.967157		-0.117938	0.0855544	0.171222	0.0536929	-0.0159722	0.0298063	-0.129901	0.0454766	-0.0234579	-0.114964	-0.008499	-0.226975	-0.248815	-0.114631	-0.231521	-0.13252	-0.0301632	-0.026903	0.122352	0.396998	0.0472886	-0.0568577	0.0380886	0.0204365	-0.310775	0.289888	0.253625	0.416372	0.609322	0.63635	0.446699	0.211597	0.432498	0.266491	-0.0397546	0.102093	0.777833	0.0826	0.358249	0.107279	0.273675	0.384499
A_52_P212756	NM_172843	240832	Tor1aip2	torsin A interacting protein 2	N1	0.96683		0.0446294	0.178139	0.0859548	-0.287363	-0.272164	-0.06937	-0.215465	0.307473	0.153842	-0.0935926	-0.263496	0.124477	0.424666	0.195911	0.366362	0.218428	0.000170493	0.0496179	0.0768986	0.408036	-0.0318475	0.153542	-0.0482427	0.451165	-0.328166	0.431438	0.305824	0.637983	0.668176	0.848406	0.595481	0.405519	0.560777	0.0253296	0.403473	0.464546	0.442365	0.277767	0.444439	0.126469	0.372035	0.506418
A_52_P382107	NM_001033207	434341	Nlrc5	NLR family, CARD domain containing 5	N1	0.966766		0.662268	0.811916	0.909674	-0.0428285	0.34223	-0.16513	0.0905087	0.521288	0.276894	-0.26087	-0.264882	-0.271428	0.333069	0.488196	0.514698	0.498272	0.706137	0.542121	0.678811	1.06111	0.801323	0.566941	0.822822	0.793741	-0.230638	1.13033	0.534331	1.06779	1.17732	1.42801	1.42292	0.803103	1.05764	-0.542932	-0.0416614	0.391054	0.660794	0.0677433	0.770329	0.668086	0.254236	1.36931
A_51_P316981	NM_018886	56048	Lgals8	lectin, galactose binding, soluble 8	N1	0.966271		-0.116448	-0.209166	-0.175934	-0.273686	-0.20702	-0.125876	-0.137389	0.0121081	-0.0257606	-0.0185346	0.0375813	-0.00941085	0.0746264	0.0192438	0.0322674	0.119714	0.0911183	0.0284781	0.190539	-0.254636	0.0951574	0.0864886	0.175434	0.286807	-0.0179538	0.360434	0.304973	0.544399	0.581809	0.624608	0.525232	0.309755	0.508029	0.00146997	0.24241	0.28544	0.207787	0.220724	0.204393	0.175017	-0.0229792	0.400467
A_52_P373961	NM_001122675	NULL	NULL	NULL	N1	0.965898		-0.0597519	-0.0409998	0.120597	0.107098	0.205714	-0.227191	-0.0444874	-0.430643	-0.0735318	0.018423	-0.000599583	0.0320434	-0.280687	-0.132838	-0.114484	0.102498	0.154811	0.0220551	0.303848	0.443572	0.182551	0.308818	0.408503	0.479147	-0.254616	0.736198	0.579707	0.748224	0.757421	0.946527	0.653872	0.653805	0.576919	0.508488	0.159209	0.225211	0.79974	0.135369	0.415563	0.289762	0.316092	0.630865
A_51_P165182	NM_028967	74481	Batf2	basic leucine zipper transcription factor, ATF-like 2	N1	0.964835		0.386452	0.259013	0.342486	-0.189839	0.163671	-0.241344	0.130221	-0.108611	0.0518065	-0.326297	-0.307912	-0.0236202	0.00709414	0.225226	0.264132	0.440478	0.553133	0.384734	0.817745	0.842373	1.00889	1.10229	1.19508	1.04347	-0.483648	1.20153	0.846637	1.8477	1.86147	1.96963	1.57947	1.23783	1.36189	0.649556	0.445037	0.67678	2.16688	0.878355	2.06797	0.911065	0.760425	2.1067
A_52_P346231	NM_013727	27215	Azi2	5-azacytidine induced gene 2	N1	0.964675		-0.105698	-0.100717	-0.0654069	-0.0816317	0.0087095	0.249816	-0.0914387	0.207353	0.0112919	-0.0921379	0.0844146	-0.063014	0.0743712	-0.0110018	-0.0232059	0.10753	0.0511154	0.0339114	0.164318	-0.0874366	-0.0406372	0.0815953	0.111297	0.149861	0.144995	0.550205	0.378637	0.700899	0.645923	0.671298	0.418627	0.406446	0.579603	0.23936	0.163613	0.167619	0.49778	0.211177	0.218289	0.1829	0.0366634	0.299003
A_51_P387810	NM_027835	71586	Ifih1	interferon induced with helicase C domain 1	N1	0.964237		0.184355	-0.198865	-0.123544	-0.0357588	-0.137477	0.479569	0.00742615	0.339223	0.195379	0.245052	0.270104	-0.0682764	0.31957	0.457363	0.482407	0.515717	0.808836	0.490001	0.986355	1.13678	0.28768	0.533736	0.605021	1.21321	-0.303397	1.72932	1.91765	2.3208	2.35484	2.55133	1.86774	1.73919	1.93324	0.762985	1.16717	1.30437	1.56897	1.1824	1.3842	0.946641	0.333394	1.4304
A_51_P334785	NM_175026	236312	Pyhin1	pyrin and HIN domain family, member 1	N1	0.964096		0.394476	0.27313	0.410145	-0.303423	-0.165808	-0.296881	-0.034201	0.355902	0.108578	0.0611477	0.367251	0.235644	-0.0863739	0.239695	0.390285	-0.0811814	0.465999	0.402337	0.617519	1.00737	0.718217	0.738416	0.695682	0.995412	-0.593142	2.17397	1.62568	2.36543	2.5422	2.71039	2.20849	1.73344	1.60566	0.122381	0.330684	0.840739	1.99668	0.86422	1.37571	1.34816	1.2173	2.20996
A_51_P228768	NM_011409	20557	Slfn3	schlafen 3	N1	0.963916		0.417624	0.120212	0.472592	-0.116932	0.344396	0.417893	0.288933	0.384351	0.416286	-0.174174	0.0690738	-0.487323	-0.392467	-0.131605	0.535254	0.0466451	0.323783	0.431177	0.749421	1.45771	0.610408	-0.0644525	-0.0651182	0.406062	-0.592688	3.0724	2.17923	3.67119	3.54623	4.10253	4.53595	3.69192	3.39876	0.927077	1.23439	1.80151	3.9025	1.89508	2.39047	0.698422	1.05916	2.65147
A_52_P211956	NM_025658	66607	Ms4a4d	membrane-spanning 4-domains, subfamily A, member 4D	N1	0.963654		-0.0256396	0.0610057	0.0296235	-0.0319715	0.116385	0.0169979	0.0150261	0.0514625	-0.00885655	0.125232	0.356409	0.098125	-0.222187	-0.0661749	-0.0937184	0.196916	-0.0904978	-0.3411	0.592062	0.705099	0.379373	0.34658	0.332487	0.349197	0.0918154	0.873181	0.324182	0.857078	0.913751	1.13287	0.798692	0.654873	0.575831	-0.408346	-0.0180911	-0.041168	0.47816	-0.119224	0.0957448	-0.0885778	-0.0264404	0.392984
A_52_P176865	NM_001024230	432555	Gm5431	predicted gene 5431	N1	0.963445		0.584787	0.235931	0.337937	-0.188416	0.116371	0.491716	-0.110151	1.14562	0.403635	-0.0455409	0.397538	-0.112205	0.577006	0.719045	0.588236	0.531681	0.928521	0.593439	1.24451	1.21872	0.329067	0.246499	0.454696	1.28283	-0.467543	1.82659	2.02164	2.49828	2.14007	2.45817	2.18971	1.93255	2.05136	0.492416	1.30704	1.54455	1.55383	1.45593	1.79721	1.49028	0.839904	2.08047
A_52_P676403	NM_019494	56066	Cxcl11	chemokine (C-X-C motif) ligand 11	N1	0.963296		0.595842	0.636142	0.808388	-0.164151	-0.0967738	-0.452848	0.296906	0.194763	0.308331	-0.106561	-0.413528	0.126141	-0.0323835	0.144997	0.757828	-0.0196436	0.397299	0.289766	1.30024	1.92421	0.93227	2.09078	1.54902	1.87954	-0.395815	3.56722	3.42627	4.40151	4.23716	5.33972	4.07494	3.65457	3.57371	1.89034	1.38663	2.16792	5.36866	3.14693	5.10958	1.71905	2.28783	3.65554
A_52_P412417	NM_009397	21929	Tnfaip3	tumor necrosis factor, alpha-induced protein 3	N1	0.963181		0.0820978	-0.103771	-0.0663182	-0.202573	0.389489	0.415605	0.178355	0.799902	0.146053	0.347734	0.397523	0.43687	-0.0559833	0.055073	0.314597	-0.170241	-0.18707	-0.0878439	0.0706824	0.660967	0.271909	0.253828	0.186304	-0.0257865	0.172811	0.285101	0.082681	0.755761	0.943967	1.2391	1.12402	0.724416	0.663907	0.143884	-0.140162	0.382508	1.16166	0.319474	0.498458	0.499871	0.639787	0.891232
A_51_P374726	NM_008987	19288	Ptx3	pentraxin related gene	N1	0.962855		0.0689944	0.0914926	0.336853	-0.434912	-0.33733	-0.0415881	0.982416	0.209093	0.426244	0.317508	0.247542	1.20186	-0.52559	-0.107019	0.467488	0.366782	0.711471	0.943612	-0.118324	0.457139	0.00249541	0.529787	0.742626	0.825564	-0.154554	1.97692	1.35387	1.29378	0.884597	1.90402	1.40153	2.13443	2.00054	0.808196	-0.259874	0.051251	2.02058	0.185392	0.995496	0.692262	0.721995	1.16663
A_52_P229271	NM_027869	71701	Pnpt1	polyribonucleotide nucleotidyltransferase 1	N1	0.962296		0.234842	0.402826	0.43114	0.387884	0.142684	0.221983	0.281038	0.404695	0.347386	0.282208	0.385594	0.308398	0.260213	0.337975	0.357182	0.292173	0.431696	0.286451	0.469558	0.674972	0.182662	0.319542	0.390993	0.472905	-0.151897	0.750124	0.616253	0.486276	0.429736	0.654664	0.513346	0.429799	0.449376	0.0878261	0.17146	0.238984	0.197493	-0.049985	0.161558	-0.112736	0.0241808	0.310425
A_51_P115575	D13759	26410	Map3k8	mitogen-activated protein kinase kinase kinase 8	N1	0.961558		0.0272832	-0.289556	-0.0587147	0.0226627	0.254271	0.158157	-0.372609	0.0387926	-0.159503	-0.284376	0.00796253	-0.254805	-0.160408	0.017169	-0.144555	-0.209332	-0.273451	-0.2408	-0.0244124	0.194395	-0.174478	-0.154712	0.0693975	-0.163339	0.0465189	0.454191	0.180607	0.738012	0.729191	0.731383	0.638999	0.438615	0.44512	0.141362	0.234559	0.294104	0.39413	0.0704026	0.220147	0.136441	0.114381	0.365074
A_52_P471812	NAP061485-1	NULL	NULL	NULL	N1	0.961483		0.409134	-0.134708	0.0950641	-0.428578	-0.241878	0.193182	-0.153181	0.722589	-0.140935	-0.207581	-0.127887	-0.299594	0.206432	0.203101	0.244464	-0.0717896	0.0613465	0.058621	0.0811974	0.618356	0.0938021	0.101752	0.0186527	0.157376	-0.132602	1.11517	0.426663	1.11228	1.19241	1.43726	1.00432	0.580125	0.79814	0.497961	0.105422	0.254787	1.6011	0.438634	0.712726	0.749936	0.509296	1.00182
A_52_P83479	NM_008329	15951	Ifi204	interferon activated gene 204	N1	0.961361		0.0215587	0.118297	0.140899	-0.0298723	-0.233177	-0.188196	-0.10912	0.288677	0.166928	0.168061	-0.00655359	-0.388849	-0.043441	0.0454763	0.109308	0.464454	0.998271	0.630142	1.06248	1.13746	0.62315	0.731935	0.964656	1.48671	-0.413645	2.72008	2.2796	2.89572	3.03412	3.02519	2.59022	2.04996	2.19701	1.06437	1.09899	1.64847	3.29169	1.77105	2.46166	1.70382	1.75835	2.47533
A_52_P466090	NM_018851	56045	Samhd1	SAM domain and HD domain, 1	N1	0.960783		0.420568	0.152508	-0.0178688	-0.397172	-0.27496	-0.0571338	-0.0936769	0.761316	0.13782	-0.1088	0.021991	-0.477177	0.00310861	0.249964	0.295515	-0.160228	-0.0935889	0.027434	0.151266	0.247951	-0.162284	-0.237623	-0.17012	0.572523	-0.221656	1.0158	1.17143	1.63011	1.50243	1.61473	1.37675	1.03828	0.91866	-0.154739	0.484602	0.631179	1.31061	0.70563	1.1465	0.956101	0.449677	1.3515
A_52_P542388	NM_008332	15958	Ifit2	interferon-induced protein with tetratricopeptide repeats 2	N1	0.960678		0.287378	0.152671	0.0472974	0.0207734	-0.0377917	0.195421	0.224501	0.226063	0.177951	0.482631	0.402335	0.470823	0.730506	0.447454	0.905975	1.3685	1.70946	1.19752	1.88512	2.67991	1.08589	1.88579	1.88635	2.57875	-0.422666	3.38166	2.97092	3.6428	3.38121	3.94958	2.79044	2.22745	2.92711	1.52095	0.937551	1.32833	2.81525	1.20536	2.03264	1.17362	1.29777	2.36651
A_51_P510713	NM_020583	57444	Isg20	interferon-stimulated protein	N1	0.960594		0.686448	0.236542	0.362876	0.144152	0.388724	0.516425	0.434743	0.153714	0.14427	0.345595	0.328548	0.580182	0.611947	0.357061	0.756417	0.408889	0.756435	0.522853	0.583028	1.04525	0.655236	1.01513	1.09082	0.987543	-0.113171	1.52015	0.867554	1.37239	1.78427	1.96416	1.53391	1.42733	1.47885	0.667727	0.635284	0.71505	0.726141	0.317455	0.629121	0.102119	8.96951e-05	0.857144
A_52_P543489	NM_181545	276950	Slfn8	schlafen 8	N1	0.960576		0.775337	0.677075	0.556415	-0.296611	-0.531808	-0.445563	-0.202565	0.841229	0.25158	0.23934	0.266599	0.160222	0.478026	0.662016	0.836579	0.570719	0.863589	0.585191	1.0451	1.34726	0.340945	0.588652	0.825167	1.68146	-0.516141	2.58987	2.31511	2.72995	2.70757	2.73825	2.4477	1.94837	2.11955	-0.00894205	0.96578	1.40951	1.75956	1.27563	1.58835	1.6662	1.00403	2.50256
A_52_P164821	NM_001135115	NULL	NULL	NULL	N1	0.960566		0.51632	0.153466	0.396062	-0.0286657	0.222725	0.632817	0.111128	0.362722	-0.0378603	-0.45749	-0.528874	-0.41028	0.348606	0.21294	-0.0598714	0.653202	0.836952	0.489698	0.906114	1.15266	0.251159	0.659326	0.925065	1.00616	-0.156321	1.99329	1.27842	2.31016	1.97008	2.47426	1.88664	1.20375	1.70574	0.545749	0.732057	1.14557	2.66487	1.29062	2.17257	1.44749	1.0655	2.4075
A_51_P504988	NM_172796	237886	Slfn9	schlafen 9	N1	0.960389		0.705305	0.471656	0.404699	-0.264544	-0.0715861	-0.0965785	-0.12128	0.742207	0.195201	0.28384	0.415143	-0.0247908	0.340133	0.445149	0.644449	0.392279	0.949186	0.547491	1.22367	1.23197	0.288436	0.571736	0.740351	1.72664	-0.494528	2.79065	2.45022	2.81483	2.66227	2.71814	2.56485	2.08535	2.14134	0.882582	1.06997	1.5372	2.65666	1.31479	1.89592	1.67962	1.41943	2.4248
A_51_P412835	NM_007829	13163	Daxx	Fas death domain-associated protein	N1	0.959716		-0.0276732	0.172832	0.0493537	0.168153	0.231912	-0.107361	0.151397	-0.0656881	0.199537	0.194944	0.0679151	0.322047	0.293879	0.296845	0.404723	0.550978	0.7229	0.496045	0.704155	1.10769	0.58824	0.998003	1.06258	1.12484	-0.121342	1.4929	0.749275	0.956642	0.91404	1.1728	0.661949	0.479761	0.621367	0.650386	0.0564469	0.224733	1.39152	0.138581	0.760533	0.146855	0.358812	0.553469
A_51_P511787	NM_007609	12363	Casp4	caspase 4, apoptosis-related cysteine peptidase	N1	0.959628		0.400516	-0.0510974	-0.129878	0.211199	0.357525	0.184973	0.10117	-0.343548	-0.0214638	0.665725	0.45883	0.507269	0.446839	0.100268	0.695383	0.560403	0.750801	0.271048	0.584508	0.601434	0.869776	1.14743	1.21526	1.18553	-0.0757277	1.77351	1.2378	1.97677	1.93806	1.97155	1.67159	1.56656	1.40634	1.17874	0.900323	1.0468	2.03562	1.20059	1.78419	1.09937	1.31946	1.63842
A_52_P55834	NM_022329	240832	Tor1aip2	torsin A interacting protein 2	N1	0.959164		0.176477	0.0337404	-0.0817782	-0.116188	-0.133252	0.206073	0.0799558	0.269213	-0.0212983	-0.116594	-0.0129229	-0.0786882	-0.00492711	0.000231444	0.0529004	-0.0308316	0.0259204	-0.0697135	0.20037	0.179226	0.124794	0.0130444	0.1078	0.31891	-0.0508941	0.639866	0.56026	0.893237	0.944612	1.06668	0.706476	0.703349	0.800374	0.410501	0.272424	0.380386	0.908534	0.278308	0.544703	0.138017	0.278896	0.3986
A_52_P419678	NM_001033335	238393	Serpina3f	serine (or cysteine) peptidase inhibitor, clade A, member 3F	N1	0.95912		0.242673	0.0202191	0.304205	-0.391768	0.0781394	0.13161	-0.184294	0.9675	0.0187808	0.315594	-0.401481	-0.721468	0.0521895	0.712323	1.28385	-0.581318	-0.34216	0.0272793	0.529078	0.618444	0.239596	0.409363	0.423141	1.31766	-0.0844029	2.2786	0.889602	3.55658	3.12908	3.28614	2.63346	2.0145	2.33908	0.0162928	0.878485	1.55793	3.45364	2.15401	3.29779	2.46568	1.91616	3.74707
A_51_P203955	NM_010260	14469	Gbp2	guanylate binding protein 2	N1	0.958958		0.457726	0.0582071	0.0129675	-0.367817	-0.220358	0.379212	0.0333075	0.646516	-0.0517877	-0.291655	-0.436537	-0.72153	0.120647	0.178542	0.240377	0.303737	0.483167	0.0698601	0.646969	0.70022	0.655576	0.719434	0.876124	1.1642	-0.372342	2.07492	1.43516	2.78484	2.67807	2.72247	2.07795	1.6493	1.76202	0.666347	0.57705	0.916815	2.59792	1.30069	2.29532	1.61194	0.984343	2.55488
A_52_P512201	NM_175397	109032	Sp110	Sp110 nuclear body protein	N1	0.958544		0.0291699	-0.141178	-0.149215	-0.357846	-0.0696534	-0.584452	-0.0766859	-0.281921	-0.0347897	0.201393	0.086381	0.0960445	-0.132158	-0.0813498	0.17204	0.380067	0.70432	0.444009	0.489537	1.05865	0.559178	0.91621	0.884445	1.03321	-0.0325297	1.47973	1.06443	1.44378	1.75708	1.8438	1.20512	0.792745	0.789044	0.618392	0.197412	0.515519	1.42268	0.644259	1.18273	0.971841	1.10655	1.41098
A_51_P323180	NM_172777	236573	Gbp9	guanylate-binding protein 9	N1	0.95798		0.298731	0.254279	0.421576	-0.0807295	-0.0217076	-0.00204791	0.12549	0.323696	0.196982	-0.086634	-0.0573252	0.0078506	0.00527097	0.37113	0.299909	0.550242	0.824552	0.650599	0.582582	0.948478	0.687376	0.938269	1.07512	0.889552	-0.557699	1.21386	0.898694	1.60872	1.40896	1.54689	1.30827	0.896357	1.23855	-0.255545	0.104688	0.53462	1.08363	0.347179	1.01683	0.904664	0.195782	1.74567
A_52_P282762	NM_010851	17874	Myd88	myeloid differentiation primary response gene 88	N1	0.957783		0.18056	-0.148259	-0.216553	-0.156461	0.0684876	0.186052	0.130262	0.402188	0.0347169	0.0764082	0.101696	0.143992	0.208431	0.206773	0.532065	0.0828041	0.210025	0.0854415	0.207729	0.0115373	0.206162	0.108766	0.196689	0.340376	0.0328552	0.90771	0.369267	0.95266	0.812476	1.04836	0.814371	0.604525	0.556566	0.624344	0.104826	0.174167	1.12909	0.4429	0.693805	0.589641	0.582245	0.924435
A_52_P460915	NM_001045540	620913	Gm12185	predicted gene 12185	N1	0.957712		0.435535	0.223688	0.238831	-0.0539524	0.00454501	0.0806388	0.158849	0.278446	-0.0572696	-0.0430491	0.0575156	-0.0378073	0.238092	-0.0153926	0.308489	0.509013	0.499159	0.0677005	0.898878	1.11304	0.677262	0.723358	0.769136	0.85867	-0.377381	0.690628	0.662425	0.873145	1.04567	1.22766	0.962874	0.76057	1.00455	0.429831	0.251904	0.332341	1.33831	0.396977	1.00859	0.255482	0.388669	0.861316
A_52_P654161	NM_009546	217069	Trim25	tripartite motif-containing 25	N1	0.957557		0.182442	0.114647	0.171846	0.100057	0.162741	-0.0777788	-0.116887	-0.0820253	-0.0835841	0.0182317	-0.017442	-0.0593555	0.0252622	0.12102	0.105194	0.298084	0.420424	0.260576	0.536928	0.508085	0.314897	0.398055	0.583409	0.993158	-0.0173762	1.36353	1.08718	1.42227	1.09765	1.36359	0.988783	0.931529	0.671473	1.15941	0.513198	0.649315	1.85509	0.59844	1.11493	0.464798	0.89179	0.928729
A_51_P322768	AK082639	101706	Numa1	nuclear mitotic apparatus protein 1	N1	0.957067		-0.0965666	-0.343727	0.315673	-0.504147	-0.183592	-0.008459	-0.0557091	0.491515	-0.0805323	-0.211601	0.068345	-0.11436	-0.237957	-0.0160915	0.142817	-0.102684	0.322639	0.0136101	0.2629	0.273674	0.215041	0.0482468	0.51656	0.46987	-0.432669	0.854543	0.50308	0.898114	0.951193	1.09041	0.651129	0.57741	1.08206	0.50685	0.181121	0.413729	0.730868	0.292693	0.684122	0.022292	0.29582	0.648258
A_51_P414889	NM_027320	70110	Ifi35	interferon-induced protein 35	N1	0.956498		0.501967	0.501581	0.640303	0.371876	0.480501	0.057054	0.227829	0.100382	0.20739	0.137871	0.15042	0.213231	0.123164	0.0385636	0.2825	0.375677	0.61031	0.405719	0.602743	0.961301	0.367544	0.760271	0.849281	0.864848	-0.337462	1.03912	0.574185	0.810815	1.00317	1.26201	1.0685	0.964967	1.00716	0.115038	0.345962	0.600801	0.780871	-0.0323987	0.332886	-0.0266002	-0.052921	0.577016
A_51_P183025	NM_133893	100535	Oas1d	2'-5' oligoadenylate synthetase 1D	N1	0.956153		0.589475	0.123624	0.200094	-0.0842839	-0.298502	0.340703	0.512284	-0.430052	0.118392	0.171068	-0.0446788	0.477513	0.234449	0.32877	-0.0154325	0.279055	0.326801	0.195441	0.199521	0.0578935	-0.311955	0.227095	0.202143	1.03228	0.101572	1.23349	0.88742	1.21205	1.02401	1.52717	1.38096	1.20577	0.67415	0.137124	0.674663	0.902685	1.06265	0.504187	1.09331	0.298493	0.253268	0.541948
A_51_P511270	NM_011141	18991	Pou3f1	POU domain, class 3, transcription factor 1	N1	0.955933		0.450083	0.0349001	0.633705	0.600641	0.500395	0.421664	0.381591	-0.267381	-0.219975	0.599571	0.212152	0.472393	-0.27915	-0.290452	-0.192934	0.418433	0.619734	0.0519014	0.732702	1.07106	0.637679	1.36915	1.38645	0.912121	-0.537166	1.90206	1.1131	1.46141	1.78845	2.0931	1.26567	1.55441	1.33669	0.960851	0.715946	0.918165	2.82562	0.787949	1.76011	0.00407697	0.196627	0.976414
A_51_P414412	NM_172275	231712	Trafd1	TRAF type zinc finger domain containing 1	N1	0.955712		0.261034	0.27897	0.312714	0.147837	0.119607	-0.067855	0.133674	-0.018202	-0.174845	-0.0736868	-0.141477	0.159905	0.142758	0.356406	0.271385	0.0906003	0.409226	0.173917	0.616773	0.98394	0.80448	0.662559	0.86872	0.637674	-0.622141	0.757882	0.20661	0.658664	0.980518	1.096	0.741783	0.575425	0.729359	0.0725692	-0.0182353	0.0359618	0.576362	-0.142696	0.235839	-0.0520005	-0.175357	0.577237
A_51_P307166	NM_001039701	16181	Il1rn	interleukin 1 receptor antagonist	N1	0.955696		0.239635	0.0124179	0.132993	0.0717158	0.528664	0.326827	0.163993	0.821715	0.294787	0.564717	0.693637	0.378161	0.49925	0.721523	1.09784	-0.101364	-0.143469	-0.355278	-0.091517	0.290612	0.214893	-0.788796	-0.706092	-0.515776	-0.143127	1.40933	0.804085	1.8386	1.51519	2.194	3.5987	1.60632	1.28259	0.320839	0.387955	0.64034	2.08926	1.08028	1.29142	0.310251	0.236115	1.71307
A_52_P203833	NM_026913	69028	Mitd1	MIT, microtubule interacting and transport, domain containing 1	N1	0.955427		0.34726	0.203486	0.391999	-0.0689433	0.0538196	-0.0553705	-0.0408442	-0.14518	0.0301854	0.139797	0.158763	0.295704	0.450761	0.385766	0.575738	0.290736	0.703067	0.397478	0.692045	0.521605	0.344681	0.598387	0.774485	0.994208	-0.0374258	1.63409	1.50068	1.90376	1.78691	1.92786	1.44321	1.4198	1.3958	0.63537	0.795263	1.00652	1.11473	0.855815	1.08774	0.752151	0.288675	1.02183
A_51_P190791	NM_027490	70640	Dcp2	DCP2 decapping enzyme homolog (S. cerevisiae)	N1	0.955303		0.41383	0.0137341	0.0222353	-0.0368397	0.142505	0.306166	0.154694	0.113865	0.110849	0.304555	0.112748	0.191356	0.119417	0.217587	0.222748	0.341955	0.472071	0.404669	0.339305	0.596318	0.206134	0.46353	0.501952	0.426796	-0.0787154	0.947143	0.669128	0.966511	0.889007	0.963324	0.893522	0.619967	0.717031	0.640228	0.417682	0.55529	1.097	0.523488	0.654711	0.472583	0.22707	0.743565
A_51_P183812	NM_011410	20558	Slfn4	schlafen 4	N1	0.955237		0.822701	0.664127	0.735451	0.271199	0.562343	0.925533	-0.041254	0.849109	0.276113	-0.450617	-0.105937	-0.2444	0.119733	0.23056	1.55048	0.322498	0.410658	0.487833	1.48901	2.51793	1.10102	0.0280429	0.389624	0.779965	-0.735326	3.80141	3.25475	4.83237	4.9263	5.4987	5.67723	4.84353	4.33683	1.74569	2.07963	2.69879	4.70633	2.77951	3.42949	1.39621	2.17364	3.98078
A_51_P488888	NM_013632	18950	Pnp	purine-nucleoside phosphorylase	N1	0.955039		0.0608367	0.0739362	-0.0445026	0.200864	0.111628	0.203754	0.149912	-0.0480046	-0.0480974	0.186025	0.175973	0.225265	0.487938	0.35216	0.507967	0.141933	0.258052	0.223788	0.244492	0.131848	0.188363	0.467542	0.394241	0.52887	0.0920966	0.979173	0.947349	0.9973	1.12633	1.18887	1.13931	0.907326	1.04075	-0.656449	0.331138	0.601941	0.392121	0.316626	0.441968	0.179208	-0.500981	0.444517
A_51_P218984	NM_030253	80285	Parp9	poly (ADP-ribose) polymerase family, member 9	N1	0.954756		0.270012	0.267541	0.25774	-0.149118	-0.0519963	0.123631	0.0566756	0.585313	0.131333	0.187633	0.00847866	-0.190706	0.198	0.120529	0.293661	0.417816	0.683868	0.379998	0.823906	1.12188	0.460394	0.611833	0.770095	1.19435	-0.34462	1.61217	1.51268	1.99829	1.96048	2.14765	1.45596	1.32452	1.51826	1.14384	0.875879	1.10752	1.93341	0.859257	1.62071	0.850145	1.04063	1.39071
A_51_P297579	NM_008102	14528	Gch1	GTP cyclohydrolase 1	N1	0.954715		0.214263	0.551	0.739256	0.553597	1.00594	0.444098	0.0965534	0.46794	0.365972	0.348316	0.524113	0.327763	0.377933	0.243358	0.706902	0.282195	0.419221	0.233768	0.17237	0.541397	0.0561028	0.234971	0.302932	0.568502	-0.249042	0.911273	0.822223	0.833049	0.665486	0.973914	0.655508	0.854911	0.68953	-0.187127	0.349377	0.522216	0.644907	0.269668	0.526937	0.120351	-0.0198445	0.597225
A_52_P199633	NM_199146	209387	Trim30d	tripartite motif-containing 30D	N1	0.954515		0.250839	0.51461	0.463977	-0.235994	-0.146029	0.0421531	-0.0136767	0.672473	0.254923	0.0348574	0.098875	-0.238651	0.112102	0.194272	0.195048	0.55039	0.872672	0.466063	0.979953	1.42071	0.279184	0.575944	0.77851	1.59704	-0.420332	2.17025	2.00732	2.74425	2.77002	2.94084	2.29772	1.97077	2.00659	1.2157	1.1096	1.36816	2.32374	1.25563	1.92986	1.1195	1.27738	2.00117
A_52_P61697	NM_173434	245240	9930111J21Rik2	RIKEN cDNA 9930111J21 gene 2	N1	0.954036		0.939918	0.867073	0.893535	-0.137548	0.0363358	0.0945589	0.447523	0.745584	0.165131	0.24109	0.32941	0.55021	0.493484	0.2561	0.57478	0.305147	0.492511	0.126156	0.472576	0.658273	0.964325	0.996026	0.663954	0.541663	-0.489107	0.822337	0.327203	0.924541	0.874163	1.39359	1.34983	0.995256	1.9565	-0.00155465	0.982794	0.686321	1.16462	-0.0155621	0.557621	0.147424	0.420432	1.0483
A_51_P509573	NM_013652	20303	Ccl4	chemokine (C-C motif) ligand 4	N1	0.953788		0.748866	1.13792	1.15761	0.258605	0.612425	-0.336205	0.244822	0.471726	0.504708	1.0754	0.67629	0.695346	0.330367	0.335617	1.98336	0.488444	0.528526	0.42838	0.668989	1.61335	1.22081	0.383817	0.782775	0.731208	-0.215801	3.08612	2.06382	3.05542	2.71091	3.64755	4.33453	3.25717	2.82248	0.634913	0.508824	1.32191	4.03989	1.78239	3.06995	1.14068	1.6419	2.87704
A_52_P77093	NM_028166	72244	1600014C10Rik	RIKEN cDNA 1600014C10 gene	N1	0.953696		0.140699	-0.0502561	0.0740641	-0.0122611	0.112617	0.145741	0.0798672	0.0173219	-0.121225	0.210691	0.00198426	0.223403	0.137812	0.208692	0.168588	0.0286312	0.177087	0.0873048	0.196602	0.245257	0.270829	0.184344	0.285474	0.164457	-0.136473	0.832186	0.124658	0.484472	0.632342	0.582282	0.733041	0.238849	0.256559	0.554965	0.216035	0.225911	1.30399	0.0962181	0.381774	-0.0348367	0.526862	0.452393
A_51_P125067	NM_019401	64685	Nmi	N-myc (and STAT) interactor	N1	0.953318		0.333596	0.454195	0.476638	0.170898	0.291057	-0.0738498	0.330962	-0.10551	0.33529	0.512125	0.272294	0.454012	0.216471	0.265067	0.515039	0.311412	0.60578	0.461153	0.328679	0.847769	0.581722	0.920246	0.908888	0.784617	-0.312727	0.929186	0.685677	0.931377	1.0862	1.26384	0.856368	0.777715	0.715734	0.204998	0.0883593	0.206088	0.577577	0.024656	0.429304	0.214337	0.093971	0.526964
A_51_P249989	NM_145133	211550	Tifa	TRAF-interacting protein with forkhead-associated domain	N1	0.952826		0.073565	0.481871	0.545056	0.408552	0.589422	0.101533	0.198462	0.327857	0.246684	0.305242	0.367207	0.214108	0.127375	0.0863136	0.353587	0.327197	0.454769	0.370591	0.0834978	0.586004	0.26898	0.406685	0.35539	0.311879	-0.00979823	0.649707	0.187089	0.413408	0.291151	0.427199	0.492112	-0.295814	0.0442022	-0.377673	-0.016094	0.169084	1.0455	0.033987	0.584153	0.408591	0.446235	0.772144
A_51_P443508	NM_026438	67895	Ppa1	pyrophosphatase (inorganic) 1	N1	0.952482		0.545534	0.591126	0.646632	0.604968	0.72282	0.497197	0.489705	0.394053	0.400603	0.847474	0.406193	0.530579	0.649397	0.273774	0.899373	0.305799	0.771972	0.311371	0.417471	0.940716	0.329234	0.728322	0.84671	0.889763	-0.00504259	1.39072	1.18695	0.869879	0.986905	1.18839	1.1441	1.12932	0.940885	0.354091	0.696023	0.904473	1.3345	0.768426	0.862971	0.529062	0.335637	1.28486
A_51_P504991	NM_181542	237887	Slfn10-ps	schlafen 10, pseudogene	N1	0.952189		0.774803	0.404322	0.136865	-0.0518054	-0.102012	0.134381	0.199769	0.31149	0.0360397	0.822832	0.648278	0.924984	0.632199	0.618275	0.843698	0.545712	0.894844	0.683408	1.32362	1.85172	1.2799	1.11155	1.3177	1.45038	-0.822501	2.16605	1.75802	2.37153	2.69922	2.69563	2.76439	2.1966	2.17614	1.03171	0.890012	1.30634	2.25996	0.977689	1.61945	1.31439	1.64144	2.2212
A_51_P217218	NM_031168	16193	Il6	interleukin 6	N1	0.952163		1.0552	1.17244	1.44359	0.263074	1.03174	0.227374	-0.00227214	0.920785	0.251604	1.0317	1.06231	1.36643	-0.192136	-0.177356	2.19604	0.369833	0.836754	0.782787	1.47027	1.77747	1.53552	1.37559	1.24701	2.74971	0.545612	4.18089	3.58404	3.7599	2.67631	4.43436	2.73714	2.82342	3.31696	1.61581	0.737015	2.2225	3.55503	2.53366	3.62325	0.0779919	0.945998	2.66649
A_51_P420918	NM_020498	57248	Ly6i	lymphocyte antigen 6 complex, locus I	N1	0.952032		0.0581707	0.028457	0.228068	-0.132811	0.175723	-0.00163558	0.0255167	0.098556	0.0643898	-0.140942	0.0608127	-0.022795	0.0696181	0.117284	0.246976	0.154648	-0.0603916	-0.084711	0.288953	0.316864	0.134228	0.377814	0.42245	0.420426	0.219714	1.11182	0.3075	1.5011	1.51675	1.62612	1.54062	1.30679	1.19497	0.0824155	0.719282	0.711418	1.08173	0.258195	0.617688	0.305414	0.0950355	1.09648
A_51_P214747	NM_172893	243771	Parp12	poly (ADP-ribose) polymerase family, member 12	N1	0.952007		0.131313	-0.201637	0.00987079	-0.676688	-0.61856	-0.0530733	-0.155515	0.711095	-0.0850202	-0.280722	-0.139155	-0.31562	0.130498	0.147972	0.162155	-0.128962	0.0945156	-0.0746426	0.545533	0.898919	0.153439	0.0547363	0.378964	0.839726	-0.13651	1.51899	1.45659	2.07427	2.17811	2.35401	1.62088	1.5086	1.57988	0.542619	0.66769	0.863888	1.39198	0.964583	1.17756	0.821596	-0.0358052	1.22933
A_52_P251703	NM_001081249	13003	Vcan	versican	N1	0.951521		-0.0388131	0.0294148	-0.00732445	0.0019864	-0.151675	0.356542	0.140622	0.359699	0.373155	0.574538	0.0698337	0.342029	-0.002135	-0.0277419	0.511521	-0.413375	0.221681	-0.0861596	0.162559	0.250126	-0.143409	0.234026	0.512047	0.65427	-0.344003	1.29236	1.09377	1.44099	1.25775	1.14764	1.8121	1.8091	1.61203	0.433834	0.947745	1.26402	1.65535	0.973825	1.12362	0.826058	1.10802	1.64148
A_51_P286737	NM_011333	20296	Ccl2	chemokine (C-C motif) ligand 2	N1	0.951294		1.1611	1.16313	1.38052	0.536032	2.18851	0.782304	0.161486	1.78009	0.726682	1.51695	1.02676	1.0715	0.762992	0.23425	2.16256	0.596996	1.38027	0.494799	2.02729	2.32084	1.71103	1.73556	1.7962	2.86122	-0.0477825	4.95315	4.12807	4.76247	4.21313	4.97415	4.50441	4.26359	3.98697	2.17133	1.99794	2.95413	5.13893	3.32191	4.35783	1.98579	1.80587	4.02788
A_52_P380369	BC030186	219132	D14Ertd668e	DNA segment, Chr 14, ERATO Doi 668, expressed	N1	0.951087		0.774888	0.931142	0.84032	0.0503421	0.0786051	-0.125533	0.464793	0.280393	0.376365	0.595558	0.406381	0.530798	0.576567	0.489685	0.917153	0.874574	1.39929	0.910421	1.44303	2.09134	1.32578	1.59159	1.80891	1.89672	-0.808734	2.22932	1.84992	2.30022	2.55687	2.93816	2.27236	2.2095	2.15151	0.934872	0.941201	1.29389	1.56083	0.899422	1.46656	0.902196	0.90306	1.76363
A_51_P452227	NM_181402	101187	Parp11	poly (ADP-ribose) polymerase family, member 11	N1	0.95094		0.0536512	-0.248469	-0.167162	-0.580652	-0.521404	-0.0745168	-0.0691471	0.108813	-0.154517	-0.13403	-0.167952	-0.109345	-0.109849	0.0691455	-0.0525804	-0.0122318	0.197338	0.073337	0.379691	0.0169621	0.278962	0.327673	0.479821	0.804647	-0.105258	1.09817	0.956928	1.6275	1.75308	1.68303	1.12835	0.9875	1.29625	0.991728	0.297983	0.554497	1.81391	0.946707	1.37831	0.856564	1.07089	1.40769
A_51_P129199	NM_001163576	671535	Parp10	poly (ADP-ribose) polymerase family, member 10	N1	0.950709		0.128541	0.277976	0.306605	0.0978316	0.341313	0.0393839	-0.0688867	0.489013	0.138227	-0.0784519	-0.0661495	-0.222984	0.221314	0.397112	0.327406	0.474263	0.673064	0.385003	0.494549	0.893458	0.252308	0.57582	0.770342	0.944291	0.052805	1.34712	0.799264	1.00123	0.900082	1.09593	0.692183	0.43919	0.407134	0.160657	0.103389	0.289754	1.09619	0.213382	0.575804	0.283062	-0.00841702	0.736491
A_52_P640484	NM_009277	20821	Trim21	tripartite motif-containing 21	N1	0.950528		0.136467	0.200553	0.269334	-0.291466	-0.125479	-0.242179	-0.113273	0.218946	0.157157	-0.0582959	-0.0272599	-0.270764	0.0844982	0.203701	0.164329	0.246404	0.410462	0.193131	0.493673	0.24671	0.237559	0.379619	0.507993	0.97884	-0.0556004	1.24252	1.02849	1.34792	1.31131	1.36044	0.745389	0.711813	0.788686	0.272807	0.370109	0.484112	0.881372	0.45396	0.815901	0.485431	-0.199693	0.89989
A_51_P134913	AK017124	71223	Gpr15	G protein-coupled receptor 15	N1	0.950139		0.258061	0.394064	1.25626	0.0937871	0.0935137	-0.0883245	0.0832451	0.36846	0.0789776	-0.0414158	-0.0193626	-0.0862197	0.420035	-0.0802532	0.563004	0.247779	0.0660057	-0.117254	-0.224412	0.261412	0.274884	-0.182459	0.115929	0.13494	-0.1915	0.82393	0.75693	1.18154	0.710222	1.23308	1.29898	0.821492	0.561853	-0.0470871	0.399056	0.404853	1.65479	0.880981	1.19562	1.24593	1.52649	1.66339
A_51_P313803	NM_028287	72580	Zufsp	zinc finger with UFM1-specific peptidase domain	N1	0.950119		0.0839662	0.0193525	-0.0676529	-0.0780434	-0.183973	0.109926	0.116435	-0.0174835	0.0587897	0.160801	0.114001	0.18858	0.0679261	0.141474	-0.0360828	0.168258	0.261321	0.197034	0.490686	0.677681	0.372412	0.490098	0.50606	0.49194	-0.095037	0.738442	0.472964	0.690981	0.758247	0.853856	0.521816	0.289809	0.579178	0.239785	-0.0588158	0.0875113	1.06257	0.165412	0.417153	0.225865	0.492214	0.488264
A_52_P63748	NM_181754	353346	Gpr141	G protein-coupled receptor 141	N1	0.95008		0.657204	0.383189	0.614337	-0.354265	-0.764467	-0.135323	0.114803	0.722936	0.210939	-0.352819	-0.0380521	-0.360229	0.466064	0.341762	0.569131	0.0119299	0.144823	-0.522239	-0.387521	0.246732	0.426271	0.124615	-0.26737	0.0213952	-0.0296928	0.498491	0.868865	1.62577	1.33731	1.62607	1.75599	1.25191	1.42878	-0.314116	0.264901	0.559021	1.01832	0.507274	1.08456	0.527434	0.531915	1.1901
A_51_P100327	NM_013683	21354	Tap1	transporter 1, ATP-binding cassette, sub-family B (MDR/TAP)	N1	0.949562		0.447612	0.137928	0.218514	-0.197528	-0.115911	-0.244474	-0.00369004	0.256796	-0.160693	-0.0781669	-0.299203	-0.11511	0.447219	0.638654	0.668179	0.309868	0.689235	0.497877	0.841021	1.29007	1.05771	0.921599	1.06475	0.962325	-0.719628	1.18293	0.841594	2.00551	2.26329	2.36407	2.27418	1.82383	1.97282	-0.310086	0.82064	1.0838	1.96489	1.07275	1.62477	1.47936	0.641714	2.21955
A_51_P262171	NM_008326	15944	Irgm1	immunity-related GTPase family M member 1	N1	0.949545		0.635639	0.539447	0.520223	-0.0100867	-0.0419523	0.229375	0.0778882	0.489723	-0.0473032	-0.160034	-0.221246	-0.25072	0.33325	0.191593	0.420705	0.591925	1.04132	0.533397	1.13623	1.20994	0.822307	0.731592	0.985071	1.28358	-0.727321	1.83419	1.77725	2.50403	2.51752	2.49835	2.19924	1.9626	2.19435	1.05015	0.861027	1.30279	2.56065	1.43045	2.38778	1.57193	1.07075	2.27159
A_51_P413359	NM_183201	327978	Slfn5	schlafen 5	N1	0.949495		0.0626012	0.0703939	-0.18461	-0.464758	-0.683444	-0.503429	-0.13565	-0.411354	-0.0419628	0.0522967	0.153512	0.0962935	-0.230534	-0.0560633	-0.0272592	0.248003	0.140999	0.159732	0.52588	0.612943	0.263528	0.434603	0.549023	1.02989	-0.227381	0.923163	1.35048	1.39241	1.62127	1.76076	1.52771	1.35042	1.23867	0.375911	0.606744	0.802282	1.03484	0.68932	1.02892	0.604909	0.69015	0.949431
A_51_P434737	BC023105	NULL	NULL	NULL	N1	0.949307		0.398356	0.0158909	0.423366	-0.41129	-0.301957	-0.159854	-0.121638	0.292688	0.0442496	0.195409	-0.0916429	0.0469597	0.699999	0.413245	0.647551	0.617168	0.934532	0.647578	0.872672	1.16948	0.365397	0.902996	1.09405	1.8205	-0.186592	2.0707	1.94055	2.60488	2.45457	2.53819	1.76825	1.49948	1.94795	1.40583	0.842113	1.30612	1.38238	1.09396	1.86643	1.41614	0.900294	2.22027
A_52_P208763	NM_013654	20306	Ccl7	chemokine (C-C motif) ligand 7	N1	0.949163		1.71111	1.38672	1.63771	0.209073	1.38753	0.789149	0.451004	1.81419	0.834313	1.40602	0.861734	1.29274	0.826221	0.129528	2.07902	0.752102	1.55526	0.206491	2.08225	2.62978	1.8749	1.77118	1.90399	2.68069	-0.262891	4.96953	4.30283	4.5058	4.19133	4.8036	3.97882	4.32096	3.88212	3.0607	1.78957	2.6781	5.65338	3.22436	4.78453	1.77419	2.00421	3.90072
A_52_P127720	NM_013673	20684	Sp100	nuclear antigen Sp100	N1	0.948846		0.44459	0.173211	0.263066	0.00411878	0.201022	0.0209138	-0.0290846	0.262215	0.0839872	0.167917	0.272328	0.0292297	0.162673	0.217304	0.16667	0.432073	0.759278	0.592532	0.819071	1.08313	0.589336	0.82074	1.02004	0.959123	-0.416575	1.14983	1.38748	1.71607	1.7588	1.95442	1.44842	1.37461	1.39963	0.391228	0.857831	1.11129	1.03344	0.844554	1.1884	1.04769	1.18304	1.51881
A_51_P500082	NM_001110517	NULL	NULL	NULL	N1	0.948801		0.737535	0.464028	0.499914	0.151545	0.162398	0.0299449	0.118002	0.199358	-0.0684746	0.53004	0.662012	0.648063	1.34924	0.80078	1.25304	1.54932	1.77455	1.25473	1.72282	2.06356	1.24496	1.8061	1.63374	2.52408	-0.27747	3.19187	2.93527	3.21935	3.35719	3.70194	2.69719	3.08953	2.99883	0.907662	0.965682	1.42535	2.90254	1.67374	2.12852	1.38765	1.03994	2.35668
A_51_P188126	NM_145523	227960	Gca	grancalcin	N1	0.948031		0.263864	0.233561	0.323561	-0.141071	0.123396	0.230046	0.225201	0.12819	0.0837969	0.271773	0.317955	0.357253	0.207901	0.335495	0.414876	0.0211311	-0.0188185	0.026678	0.141719	0.0209922	0.0882699	0.00110063	0.0103262	0.0937022	0.133041	0.492594	0.460311	0.57003	0.594861	0.734699	0.579836	0.598389	0.34792	0.207034	0.251417	0.349311	0.410382	0.125596	0.348861	-0.0280616	-0.153672	0.0703071
A_51_P129229	NM_008330	15953	Ifi47	interferon gamma inducible protein 47	N1	0.947902		0.787486	0.706532	0.721931	0.100246	0.340301	0.30246	-0.171721	0.890993	0.255056	-0.262969	-0.0751651	-0.780757	0.368584	0.596362	0.718242	0.702351	1.12374	0.747759	0.91215	1.27799	0.322141	0.67293	0.823677	1.32662	-0.398314	1.87923	1.7372	2.53092	2.4395	2.56732	1.83562	1.47986	1.79211	0.624924	0.78372	1.22507	2.82821	1.503	2.51763	1.80378	1.05339	2.54998
A_51_P423578	NM_011408	20556	Slfn2	schlafen 2	N1	0.947862		0.908767	0.698399	0.721344	-0.113954	0.0742327	0.0071558	-0.114488	0.744015	0.0487809	0.10442	0.20544	-0.0412713	0.132395	0.274086	0.559049	0.125118	0.400654	0.390722	0.53131	1.20897	0.603574	0.340347	0.454801	1.08464	-0.230059	1.6001	1.23376	1.67376	1.65552	1.90272	1.94863	1.56249	1.55341	0.736267	0.608524	0.889484	2.53317	0.906027	1.66582	1.25341	1.63433	1.83002
A_51_P120093	NM_028035	71982	Snx10	sorting nexin 10	N1	0.947749		0.161846	0.247464	0.335863	0.684782	0.735249	0.58138	-0.0119431	0.235951	0.0552172	0.29935	0.323379	-0.14323	0.402462	0.391795	0.370715	0.226254	0.244359	0.0599857	-0.0485339	0.0808624	-0.14419	0.115964	0.131063	0.054298	0.0958089	0.957312	0.579248	0.842273	0.574269	0.624531	0.6903	0.201942	0.165454	0.00859263	0.117098	0.289472	1.08716	0.408975	0.526159	0.41614	0.233144	0.706462
A_51_P463846	NM_145545	229900	Gbp6	guanylate binding protein 6	N1	0.947573		0.735167	0.434686	0.21317	-0.317835	-0.646271	-0.12281	-0.0468097	0.664662	0.0764926	-0.594819	-0.493439	-0.766345	-0.0585651	0.29624	0.165404	0.164678	0.289698	0.131655	0.767717	0.551951	0.403638	0.18643	0.311843	1.18342	-0.409476	1.29143	1.88446	2.58551	2.40905	2.38358	1.93908	1.52402	2.0256	0.415781	0.970846	1.23511	1.51256	1.37621	2.33553	1.46775	0.766868	2.04873
A_52_P86965	XM_980696	226691	AI607873	expressed sequence AI607873	N1	0.947538		0.279148	0.0912697	-0.0520941	0.195677	0.246384	0.575746	0.0977289	0.00361601	0.135252	0.457989	0.377799	0.208926	0.165429	0.259442	0.477279	0.381977	0.844608	0.633285	0.717071	0.773291	0.31035	0.506512	0.615378	0.666196	-0.289717	1.97229	1.50645	2.09217	1.99442	2.20755	2.1066	1.58144	1.62319	0.808572	0.784169	1.20032	2.89607	1.24447	1.78456	1.03543	1.03859	1.68302
A_52_P1173559	A_52_P1173559	NULL	NULL	NULL	N1	0.947444		-0.194493	-0.407778	-0.17386	-0.443053	-0.489541	-0.208386	-0.0964797	0.102551	0.0813029	-0.495517	-0.498809	-0.663061	-0.641061	-0.216622	-0.20863	-0.278984	0.142957	0.0451484	0.100118	0.587624	0.212495	0.540927	0.668847	0.49109	-0.704628	1.16277	1.01775	1.85636	1.47834	1.80245	1.33799	1.03729	1.39217	1.41424	0.495632	0.792051	2.01125	0.66306	1.58986	0.988959	1.29331	1.53133
A_51_P515883	NM_139198	231507	Plac8	placenta-specific 8	N1	0.947388		0.604691	0.685878	0.609265	-0.167166	0.000185927	-0.168623	0.0922467	0.426406	0.408253	-0.0140326	-0.0380921	-0.387693	-0.0649151	0.244703	0.697727	0.200658	1.00263	0.829821	0.168584	0.320035	0.415169	0.602573	0.682572	0.857791	-0.259669	1.93764	1.55904	2.12409	2.18417	2.13241	1.94331	1.83358	1.72362	-0.193658	0.577623	1.0552	1.89491	1.06326	1.53953	1.06795	1.00944	1.84438
A_51_P296755	NM_010186	14129	Fcgr1	Fc receptor, IgG, high affinity I	N1	0.946982		0.424253	0.315845	0.55993	0.16367	0.344688	0.0708804	0.312912	-0.503331	-0.0267208	0.520912	0.387135	0.5356	0.433384	0.33422	0.562094	0.909141	1.30277	0.804228	1.08129	1.67059	1.2164	1.20081	1.43639	1.08892	-0.594684	2.58467	1.66083	2.88693	3.15129	3.33643	3.69641	2.93142	2.57255	1.09837	1.50258	2.03858	3.39601	1.72945	2.58488	1.41573	1.87754	2.53035
A_51_P326191	NM_009251	20715	Serpina3g	serine (or cysteine) peptidase inhibitor, clade A, member 3G	N1	0.946937		0.315233	0.131642	0.171777	-0.0540762	0.273578	0.246474	0.111694	0.249299	0.0780015	0.577089	-0.152629	-0.0862216	0.444042	0.804731	1.4084	-0.00791818	0.270265	0.431092	0.528487	0.326576	0.816032	0.846361	1.02325	1.15191	0.134602	1.88942	0.829518	2.60687	2.39347	2.13574	2.1098	1.28998	1.44817	-0.0197997	0.677857	1.45514	2.69116	1.43343	2.34022	2.42367	2.24534	3.37422
A_51_P326015	NM_153287	215418	Csrnp1	cysteine-serine-rich nuclear protein 1	N1	0.946857		-0.0767076	0.175038	0.0621893	0.153149	0.33216	0.262014	-0.160249	0.208288	-0.160711	-0.267094	0.10529	-0.0141024	-0.23397	0.182681	0.104246	-0.362285	-0.45568	-0.402728	0.441481	0.629496	0.215127	0.0992297	-0.041424	0.30337	0.27418	0.541751	0.339505	0.638423	0.30058	0.426497	0.17667	0.318121	-0.204078	-0.389346	-0.715104	-0.232616	0.7827	0.4381	0.533941	0.153445	-0.208234	0.573397
A_51_P341767	NM_001039530	547253	Parp14	poly (ADP-ribose) polymerase family, member 14	N1	0.946754		0.528461	0.122644	0.0953817	0.204031	0.30221	0.234024	0.16934	0.226492	0.179114	0.284265	0.284095	0.294391	0.290534	0.297859	0.449108	0.700978	0.944196	0.674134	1.10885	1.41323	0.877357	1.11829	1.28878	1.32078	-0.497716	1.49774	1.62675	1.91155	2.07925	2.17416	1.77162	1.56765	1.61788	1.3553	0.917917	1.06164	1.73388	0.959514	1.66815	0.982586	1.13372	1.56448
A_51_P198179	NM_023141	30935	Tor3a	torsin family 3, member A	N1	0.946643		0.0762566	-0.22286	-0.133709	-0.257929	-0.15081	-0.115079	-0.0452838	-0.0649229	-0.125206	0.0191877	0.145588	0.053942	0.208763	0.105131	0.228269	0.323631	0.459352	0.198632	0.567078	0.724379	0.232228	0.628918	0.697283	0.995615	0.0675435	1.43225	1.17769	1.53545	1.61611	1.79235	1.14043	1.07526	1.14394	0.995253	0.564727	0.578431	1.14002	0.61419	0.874548	0.533367	0.468772	0.777793
A_51_P444666	NM_144830	217203	Tmem106a	transmembrane protein 106A	N1	0.946275		0.25961	0.121232	0.193775	0.0394882	0.221059	0.142558	0.195265	0.480911	0.127624	0.0787166	0.105827	-0.0158616	0.469741	0.449555	0.631581	0.094459	0.299653	0.0309174	0.205377	0.453839	0.282546	0.149366	0.15352	0.353576	-0.237256	1.16748	0.54476	0.812104	0.96281	1.30763	1.25806	0.877853	0.751725	-0.150636	0.427293	0.585115	0.813282	0.265908	0.270175	0.123378	-0.158642	0.706595
A_52_P393488	NM_029499	64380	Ms4a4c	membrane-spanning 4-domains, subfamily A, member 4C	N1	0.945524		-0.170331	-0.225133	-0.380502	-0.788434	-0.624466	-0.851329	-0.457337	0.218299	0.172852	-0.0918946	-0.0358559	-0.617864	-0.600993	-0.388266	-0.11557	0.197675	0.513571	0.390488	0.186765	-0.138739	0.123392	0.432372	0.548131	0.849466	0.261696	2.35436	1.45299	3.03589	2.95882	3.08572	2.57604	2.01279	1.85703	0.00117523	0.871226	1.33931	2.61031	1.27903	1.84419	1.74934	1.67902	2.50356
A_52_P350512	NM_145996	214855	Arid5a	AT rich interactive domain 5A (MRF1-like)	N1	0.945378		0.257818	0.337385	0.413977	0.263101	0.689769	0.158971	-0.0290188	0.217881	0.0311969	0.0443543	0.0884846	0.145169	0.0954327	0.278105	0.566397	0.0435466	0.134811	0.0576291	0.345652	0.580278	0.475247	0.108986	-0.00568529	0.418239	-0.717725	0.481406	-0.151321	0.172888	0.0614378	0.483532	0.409468	0.407316	0.1492	-0.0710678	-0.266205	-0.0468727	0.727995	-0.0684129	0.36546	0.18509	0.281606	0.998075
A_52_P480044	XM_001471580	NULL	NULL	NULL	N1	0.945194		0.837227	0.617442	0.844472	-0.250518	0.0394415	0.112098	0.199392	0.678052	0.358712	0.181163	0.166984	0.0613037	0.980756	0.651466	0.917604	0.821804	1.23745	0.885555	1.41121	1.77224	0.768523	1.06043	1.36434	2.20496	-0.587263	2.47917	2.35672	2.57196	2.50843	2.64831	2.00083	1.86892	2.17093	1.20387	0.731697	1.29127	1.58803	1.43642	2.11892	1.63371	0.988534	2.56012
A_51_P149714	NM_026835	68774	Ms4a6d	membrane-spanning 4-domains, subfamily A, member 6D	N1	0.945111		0.55049	-0.0523027	0.196429	-0.227175	-0.185076	0.155523	0.152335	0.42251	-0.064336	0.445775	0.750137	0.477379	0.669335	0.792565	1.0437	-0.046422	0.246936	-0.143614	0.14222	0.31026	0.229026	-0.109684	-0.0984974	0.262346	-0.00194571	2.36254	1.71866	3.30432	3.33756	3.6217	3.91699	2.88963	2.48491	0.665954	1.6698	2.18545	2.48872	1.6173	2.02398	1.60391	1.32218	2.75807
A_51_P143200	NM_153523	236219	Tcstv3	2-cell-stage, variable group, member 3	N1	0.945032		0.802344	0.276127	0.475127	-0.0220007	0.0353909	-0.0454887	0.332797	0.189117	0.100957	0.310023	0.315217	0.32758	-0.075586	0.235858	0.43478	0.216318	0.688821	0.513984	0.519214	1.09656	0.999224	0.898712	0.951086	0.575761	-0.782278	1.71225	1.09264	2.20533	2.54993	2.69524	2.39934	1.93595	2.00302	1.19612	0.86457	1.20179	2.35122	1.03218	1.88013	1.23531	1.74498	1.85738
A_52_P587071	NM_145227	246728	Oas2	2'-5' oligoadenylate synthetase 2	N1	0.945028		0.946386	0.64674	0.814238	0.344355	0.376891	0.228181	0.196799	0.727878	0.142651	0.561602	0.467397	0.405309	0.809391	0.332996	0.488017	0.826068	1.48171	1.12515	1.93194	2.17738	1.49585	1.31388	1.75393	1.7687	-0.294048	2.54581	2.45582	3.0492	3.30939	3.50969	3.04699	3.08454	2.78968	1.75601	2.071	2.45177	2.73068	2.18418	2.7492	1.5893	1.90861	2.60053
A_52_P564444	NM_178796	328830	A530064D06Rik	RIKEN cDNA A530064D06 gene	N1	0.944821		0.322214	0.0325016	0.291065	0.0887863	0.335196	0.268274	0.0229733	0.2754	0.238973	0.0590182	0.138505	0.205768	0.45569	0.238145	1.00872	0.171004	0.638469	0.456917	0.393009	0.479488	0.661416	0.512255	0.476814	0.409497	-0.160284	1.46506	0.361798	0.857637	1.03982	1.54789	1.50775	0.793145	0.697696	-0.0182241	0.264284	0.340448	0.780401	0.00325984	0.211148	-0.0598961	-0.180081	0.245967
A_51_P272563	NM_172722	231713	Naa25	N(alpha)-acetyltransferase 25, NatB auxiliary subunit	N1	0.944797		0.179177	0.254965	0.111531	-0.256495	-0.125202	-0.314951	0.0573029	-0.218678	0.032369	0.114814	-0.0217646	0.338603	0.115562	-0.0390355	0.291208	0.0327098	-0.00808233	-0.0741966	0.118332	0.180701	0.365042	0.359088	0.43844	0.41697	-0.0532711	0.504247	0.243842	0.533756	0.568914	0.744041	0.602397	0.607168	0.569455	-0.29044	-0.00390198	0.0674899	0.0187184	0.116493	0.268202	-0.00898493	-0.0542706	0.332996
A_51_P432538	NM_010397	15039	H2-T22	histocompatibility 2, T region locus 22	N1	0.944748		0.157478	0.351085	0.419186	0.189258	0.142768	0.0983909	0.0419011	-0.0116146	-0.0265224	0.105983	-0.321962	-0.0598314	0.044535	0.16175	0.224105	0.289896	0.470313	0.360135	0.413156	0.652897	0.605912	0.759599	0.882755	0.726409	-0.215782	0.878837	0.454645	1.21935	1.44338	1.41986	1.51068	1.2965	1.46633	-0.180661	0.625112	0.844251	1.48718	0.598156	0.977134	0.768271	0.712694	1.24013
A_51_P388607	NM_010751	17119	Mxd1	MAX dimerization protein 1	N1	0.944685		-0.0902841	0.084336	-0.034075	0.185613	0.143001	0.106938	0.131995	-0.110687	-0.0896871	-0.0933514	-0.192223	0.0641215	-0.0359668	0.0223166	0.182342	0.176584	0.103128	0.0700366	0.217177	0.629827	0.434104	0.234054	0.309441	-0.0122906	0.0386154	0.532718	-0.128799	0.181792	0.0966433	0.411412	0.689238	0.0495761	0.0611366	0.0134894	-0.225282	-0.182336	0.594008	-0.39747	-0.0290515	-0.483853	-0.297357	0.156756
A_52_P254088	NM_177396	338374	Il28b	interleukin 28B	N1	0.944644		0.1654	0.583432	0.417705	9.10573e-05	0.0562054	-0.181926	-0.157497	-0.129709	0.295285	0.0888626	-0.109454	0.102207	0.260409	0.679062	0.597242	0.583005	0.69937	0.485385	0.847583	1.14963	0.310113	1.65077	1.20767	1.3102	0.626951	1.7017	1.56133	1.20613	1.28914	1.94144	0.862961	0.740639	0.452969	1.09608	0.480166	0.426128	1.24343	0.896843	0.802836	0.498511	0.490059	0.697236
A_52_P178002	AK077804	NULL	NULL	NULL	N1	0.94426		0.420246	0.318576	0.3127	-0.820174	-0.961211	-0.493771	-0.0810758	0.530539	0.371706	-0.423302	0.203289	0.24486	-0.564577	-0.0699585	0.132789	0.0998512	0.00701823	0.185362	0.119598	-0.408656	-0.551758	-0.260111	-0.545534	0.878575	-0.343319	1.1454	1.43586	1.41544	0.993388	1.40399	0.978266	1.04471	1.13834	0.481083	0.692082	0.711846	1.40744	0.7098	0.866256	0.807129	-0.04522	0.816451
A_52_P641758	NM_026637	110175	Ggct	gamma-glutamyl cyclotransferase	N1	0.944249		0.208912	0.258625	0.309179	-0.255993	0.294372	-0.0449115	0.0131821	0.188848	0.162397	0.249347	0.160858	0.0400735	0.192214	-0.0775274	0.381723	0.104028	0.250262	0.0717659	-0.130355	-0.303514	0.0816328	0.132313	0.166931	0.433394	0.102399	0.824394	0.523914	0.735751	0.537958	0.651083	0.72415	0.680478	0.522087	0.427991	0.249525	0.417146	0.701964	0.288495	0.688973	0.41819	0.696968	0.760597
A_52_P811150	AK046777	621998	Gm6277	predicted gene 6277	N1	0.94404		0.240723	0.190084	0.405914	-0.129909	0.068999	0.324483	0.160891	0.292708	0.275416	0.27457	0.340031	0.349271	0.276957	0.07657	0.446387	0.155296	0.339961	0.0333945	0.261766	0.670926	0.0720199	0.409095	0.425477	0.305967	-0.217937	0.786808	0.398636	0.411694	1.06081	1.09674	0.8121	0.993236	0.821798	0.0583957	0.407824	0.319728	0.575629	0.132303	0.0623677	-0.417028	-0.470609	-0.141153
A_51_P135491	NM_009805	12633	Cflar	CASP8 and FADD-like apoptosis regulator	N1	0.94397		0.277304	0.441311	0.441358	-0.137423	-0.0688506	0.321998	0.198612	0.684042	0.154314	0.102454	0.305758	0.138382	0.0226916	0.130604	0.225355	-0.0799651	-0.0682852	-0.0684915	0.166312	0.517561	0.0605607	-0.126341	-0.203577	-0.0054855	-0.262112	0.184756	0.270874	0.333225	0.33727	0.592528	0.562982	0.362913	0.37296	-0.297422	0.066122	0.159155	0.355972	-0.0993384	0.13439	0.0786075	0.150179	0.405754
A_52_P175685	NM_008390	16362	Irf1	interferon regulatory factor 1	N1	0.943068		0.282354	0.283041	0.239835	0.0410038	0.145788	-0.293407	-0.00873311	-0.132179	-0.0426714	-0.189659	-0.0588747	0.0910915	0.109284	0.27907	0.364869	0.268686	0.182274	0.141471	0.459747	0.506151	0.670542	0.442261	0.445023	0.606265	-0.208991	0.492289	0.27836	0.597004	0.582005	0.733027	0.547994	0.220749	0.460467	-0.218421	0.0216849	0.12799	0.814034	-0.00330767	0.74581	0.18824	-0.313383	0.718967
A_52_P327664	NM_153564	229898	Gbp5	guanylate binding protein 5	N1	0.943042		-0.371897	0.0679107	-0.45874	0.288626	-0.118915	-0.13128	0.277429	-0.116366	0.22951	0.288948	-0.276774	-0.182104	0.348829	0.458569	0.764336	1.08397	1.38703	0.763075	1.33189	1.44213	1.16957	1.67477	1.7533	2.22298	-0.0978618	2.49762	2.43326	3.47124	3.24007	3.48544	2.91738	2.1397	2.25249	1.07985	1.25742	1.83335	3.67423	2.51482	3.75153	2.2253	2.04991	3.55728
A_52_P266132	NM_008013	14190	Fgl2	fibrinogen-like protein 2	N1	0.94279		-0.0108304	0.210008	0.212698	0.33498	0.250685	0.274584	-0.151239	0.260994	-0.0030505	0.164548	0.253418	-0.165589	0.201791	0.0605221	0.076111	0.0691592	0.166576	-0.0449359	0.242227	0.231454	0.154291	0.2845	0.399628	0.508253	-0.0600459	0.914847	0.655369	0.876725	0.908022	0.929714	0.81155	0.499328	0.499019	-0.690635	-0.0722066	0.212985	1.21311	0.231956	0.645172	0.651662	0.400571	1.1783
A_52_P634829	NM_023835	76681	Trim12a	tripartite motif-containing 12A	N1	0.942646		0.343324	0.172564	0.227044	-0.252539	-0.15015	-0.171175	-0.223318	0.195863	-0.159234	-0.108418	0.0419896	-0.106684	0.022632	0.149094	0.122723	0.0515856	0.318674	0.179689	0.484072	0.803151	0.290934	0.399267	0.510896	0.88412	-0.365734	1.06333	1.0882	1.62183	1.66615	1.74299	1.28606	1.18964	1.17232	0.997437	0.627555	0.758625	0.927453	0.671815	1.02798	0.896372	0.864172	1.29632
A_51_P253074	NM_027979	71884	Chit1	chitinase 1 (chitotriosidase)	N1	0.94261		0.296239	0.226167	0.0352173	0.238656	0.0464049	0.38814	-0.000832476	-0.152704	0.0316206	0.790594	0.332959	0.0793917	0.137585	0.311021	0.495587	1.11459	1.747	0.964935	1.28341	1.43028	0.824301	1.23834	1.39145	1.89442	0.0727666	3.45065	3.02795	3.73207	3.79001	3.8261	3.52587	3.2181	3.03313	2.26045	1.46028	1.95122	3.96719	2.40655	3.56878	1.8564	2.35323	2.77069
A_52_P47846	AF143181	14129	Fcgr1	Fc receptor, IgG, high affinity I	N1	0.942451		0.217312	0.124918	0.553116	0.056947	0.292272	0.204513	-0.0467938	0.0579029	-0.0743629	-0.0558099	0.0547701	-0.167928	0.185027	0.157387	0.327071	0.614823	1.04772	0.382397	0.640926	0.719867	0.37922	0.547697	0.919706	1.02768	-0.227385	3.13531	2.19577	3.36915	3.04561	3.34812	3.76883	2.93772	2.53448	1.11939	1.56089	2.09869	3.84403	2.05977	2.90246	1.66308	1.87595	2.59424
A_52_P533280	NM_013637	19118	Prm1	protamine 1	N1	0.942239		-0.0547578	0.264143	0.275757	0.216068	0.215534	0.0112064	0.147407	0.0381071	0.351723	-0.0593704	-0.0608286	-0.155729	-0.0174394	0.0292544	0.127972	0.464417	0.498778	0.313657	0.116993	0.248659	0.0449559	0.474262	0.375133	0.53183	0.249248	1.37022	0.593089	1.62011	1.80993	2.00399	1.52907	0.948712	0.704048	0.87244	0.0248696	0.315425	2.21294	0.459427	1.58803	0.396543	0.992918	1.3496
A_52_P577384	NM_010531	16068	Il18bp	interleukin 18 binding protein	N1	0.942058		0.675992	0.368874	0.474071	-0.0598854	0.236489	0.264234	0.415949	0.682087	0.296707	0.174845	0.0929262	0.117065	0.225787	0.348156	0.879374	0.336189	0.665359	0.42127	0.692577	0.966819	0.563398	0.848731	1.04129	1.05879	-0.337653	2.09226	1.31614	2.76791	2.82908	2.804	3.09273	2.52265	2.32826	0.414235	1.2658	1.744	2.18448	1.04121	1.73562	1.40579	1.35213	2.70455
A_51_P327405	NM_029509	76074	Gbp8	guanylate-binding protein 8	N1	0.941934		0.392837	0.203181	0.177902	-0.185487	-0.265744	0.0589062	0.146755	0.0942354	0.00610021	-0.0739495	-0.41469	-0.270077	-0.0900167	0.389797	0.211805	0.394033	0.692308	0.628733	0.562332	0.817929	0.973247	0.738662	0.934121	0.706895	-0.516799	1.1936	0.765532	1.92023	1.97109	1.91429	1.69946	0.898669	1.47846	0.0761674	0.141756	0.793479	2.16438	0.789628	1.74522	1.53438	1.30986	2.52075
A_51_P223569	NM_010029	13206	Ddx4	DEAD (Asp-Glu-Ala-Asp) box polypeptide 4	N1	0.941679		0.535091	0.599575	1.09865	-0.320389	-0.0603779	-0.350647	-0.391845	-0.128638	-0.0839247	-0.0314897	0.240718	0.126422	-0.0568439	0.307613	-0.0738027	0.355693	0.617119	0.378166	0.373239	0.671037	0.281961	0.67431	0.319743	1.17502	-0.0860513	1.72156	1.35299	1.101	1.18472	1.50595	0.567497	0.454815	0.597673	0.00487604	-0.0789127	0.185762	1.63108	0.168234	0.778279	0.117068	0.276324	0.294997
A_51_P345367	NM_010724	16913	Psmb8	proteasome (prosome, macropain) subunit, beta type 8 (large multifunctional peptidase 7)	N1	0.9414		0.658014	0.205938	0.338632	-0.0880673	0.127501	0.234254	0.171413	0.333428	-0.0241217	0.200126	-0.0297055	0.186139	0.197936	0.374927	0.5264	0.0778011	0.397626	0.274226	0.412568	1.04759	0.790514	0.661329	0.761653	0.498068	-0.557482	0.820866	0.447822	1.38301	1.79302	1.85637	1.72839	1.42764	1.41625	0.458476	0.504892	0.796437	1.43212	0.57401	1.10914	1.05108	1.06455	1.58273
A_52_P431612	XM_001000891	434223	Gm1966	predicted gene 1966	N1	0.941384		0.385997	-0.0381723	-0.459655	0.15666	-0.433664	0.408671	-0.0576771	0.473245	0.0733382	-0.0142393	0.117879	-0.148707	0.071052	0.143215	0.172657	0.163782	0.157662	0.259863	0.425265	0.500934	0.398762	0.072447	0.20896	0.426625	-0.544672	0.901368	1.30164	1.58044	1.89725	1.65155	1.94515	1.27132	1.68243	0.0106242	0.641367	1.05948	1.414	1.07871	1.38706	1.53886	1.23321	1.91697
A_51_P355267	NM_011852	23960	Oas1g	2'-5' oligoadenylate synthetase 1G	N1	0.941327		-0.184745	0.410426	0.411901	0.22382	0.189222	-0.0631627	0.316267	0.425445	0.991988	0.813768	0.486113	-0.118125	0.592582	-0.134969	0.546411	0.583863	0.198403	0.522995	0.232826	0.67779	0.0782373	0.600628	0.435039	0.863873	-0.245494	1.37413	1.027	1.65691	1.82899	1.96871	1.43091	1.20956	1.27001	0.613873	1.01341	1.12751	1.79507	0.964797	1.24119	0.978	1.04915	1.41458
A_52_P635388	AB026047	68774	Ms4a6d	membrane-spanning 4-domains, subfamily A, member 6D	N1	0.941327		0.396902	0.0108735	0.0678445	0.234579	0.200717	0.290782	0.277413	0.158281	0.0856607	0.548296	0.714112	0.665818	0.896218	0.923037	1.32036	0.284419	0.487431	0.0359733	0.338851	0.130478	0.616591	0.32912	0.335985	0.22053	-0.0966877	2.2581	1.23644	2.57752	2.67885	2.93377	3.54991	2.43972	2.04775	-0.00980573	1.16303	1.66461	1.79596	1.04033	1.2977	0.980831	0.622269	2.26842
A_51_P427383	NM_010156	209086	Samd9l	sterile alpha motif domain containing 9-like	N1	0.941072		0.35253	0.0494511	-0.0879963	-0.0763909	-0.278493	0.599529	0.397398	0.541452	0.0131606	0.406302	0.280186	0.48925	0.646104	0.598005	0.686477	0.265764	0.646943	0.293137	0.754734	1.38084	0.755176	0.520028	0.597574	0.799507	-0.478651	1.22731	1.23174	1.42777	1.85332	2.03823	1.62473	1.53367	1.62955	0.562057	0.633753	0.818304	1.05623	0.518152	0.822224	0.405841	0.148512	0.950951
A_52_P535484	NM_029000	74558	Gvin1	GTPase, very large interferon inducible 1	N1	0.940805		0.663876	0.611378	0.329491	-0.0321079	-0.263919	0.0794688	0.0955364	-0.0625385	0.00904645	-0.197658	-0.436714	-0.290837	-0.35222	-0.027023	-0.0703558	0.122495	0.279054	0.29351	0.478231	0.835261	0.951102	0.559839	0.77334	0.75874	-0.654876	0.888272	0.811128	1.26224	1.85311	1.78947	1.65059	1.17943	1.53078	0.133495	0.26886	0.604245	1.7042	0.810156	1.29123	1.01847	1.10309	1.54153
A_52_P119510	NM_008384	16329	Inpp1	inositol polyphosphate-1-phosphatase	N1	0.940746		0.0453458	0.0699484	0.091277	-0.102199	0.371554	0.0781725	0.464799	0.102719	0.0565333	0.387535	0.211765	0.303081	-0.147228	-0.0830673	-0.00587483	-0.109153	0.042029	0.121059	0.437378	0.716974	0.458338	0.418371	0.570195	0.251249	-0.468807	0.277852	0.274773	0.371806	0.421997	0.827267	0.383372	0.415202	0.230967	0.352444	-0.0140359	0.350359	0.0603412	0.0919978	0.369587	0.124626	0.0304233	0.416604
A_51_P124886	NM_144791	208263	Tor1aip1	torsin A interacting protein 1	N1	0.940707		-0.0100918	0.0431293	0.0874967	0.00406278	0.0668514	0.0128585	0.0762462	0.00769704	0.0297038	0.364073	0.344096	0.439004	0.480523	0.413406	0.488987	0.277714	0.279917	0.147111	0.335061	0.678275	0.387511	0.467891	0.428963	0.3711	-0.169743	0.863103	0.405256	0.75287	0.880045	1.05121	0.447842	0.355161	0.411008	-0.509221	-0.0585454	-0.0297333	0.176578	-0.00643149	0.065551	0.109441	-0.480264	0.369867
A_51_P144052	NM_172393	11630	Aim1	absent in melanoma 1	N1	0.940676		0.0935034	0.047226	0.218138	0.107234	0.240272	-0.142835	-0.00615717	-0.316279	-0.115504	0.298474	0.137771	0.271379	0.158727	0.0366225	0.175951	0.199828	0.366605	0.100322	0.149042	0.72022	0.582987	0.530156	0.701425	0.543699	-0.025238	0.835672	0.561593	0.950691	1.07141	1.22119	0.956125	0.706945	0.690564	0.282884	0.343057	0.54713	0.703261	0.314699	0.629307	0.490407	0.661982	0.960195
A_52_P442567	NM_009099	20128	Trim30a	tripartite motif-containing 30A	N1	0.940447		0.343493	0.600823	0.291722	0.00174321	-0.34754	-0.334517	0.260819	0.0931802	0.182074	0.316807	0.156911	0.454455	0.278332	0.337021	0.572852	0.659025	1.01795	0.614637	1.22858	1.88081	1.10593	1.02081	1.13928	1.68003	-0.608591	1.83761	2.04037	2.17229	2.42722	2.67298	2.32386	1.92899	2.09907	0.807134	1.20413	1.47038	1.76138	0.99348	1.77913	1.17326	1.43192	1.97788
A_51_P393748	NM_172689	230073	Ddx58	DEAD (Asp-Glu-Ala-Asp) box polypeptide 58	N1	0.940441		0.315501	0.113871	-0.190239	0.12486	-0.132065	0.342742	0.142153	0.208761	-0.0987054	0.304374	0.202977	0.141398	0.24305	0.228355	0.460726	0.27705	0.557984	0.328488	0.759796	1.23455	0.479947	0.559916	0.508436	1.18321	-0.715849	1.13844	1.84439	1.70895	1.82903	2.0016	1.48741	1.67656	1.55714	0.901854	0.944037	1.13705	1.1468	0.9712	1.28926	0.876969	0.83181	1.2011
A_52_P425890	NM_011407	20555	Slfn1	schlafen 1	N1	0.940398		0.93065	0.430639	0.544409	0.571035	0.466157	0.628469	-0.134837	0.772745	0.0754641	-0.286073	0.199757	-0.0230162	0.283038	0.488157	0.913371	0.00413921	0.610097	0.407295	0.69559	1.51421	0.954509	0.65691	0.857643	0.0756259	-0.403992	1.93835	0.578173	1.66793	1.99395	2.24155	2.46966	1.76993	1.70228	0.0328069	0.522268	0.929337	2.03176	0.262468	0.677645	0.802658	0.725804	1.9652
A_51_P459908	NM_010999	18356	Olfr56	olfactory receptor 56	N1	0.940331		0.103655	0.0276429	0.136947	-0.306308	-0.0358424	-0.607987	-0.333681	-0.222664	-0.543492	-0.199916	-0.228676	-0.724653	-0.245719	-0.265488	-0.306895	-0.258001	0.332339	0.12202	0.118978	-0.242141	-0.178122	0.6341	0.379454	0.534963	0.608155	0.742341	0.457273	0.967559	0.582168	0.828245	0.577853	0.451323	0.0780931	0.755018	0.2603	0.176021	0.914636	0.583387	0.470776	0.323694	0.416471	0.46614
A_52_P241640	AK016417	75379	4930599N23Rik	RIKEN cDNA 4930599N23 gene	N1	0.940303		0.482136	0.507099	0.68492	0.150703	0.497199	-0.154367	0.386057	-0.398825	0.27192	0.612729	0.474956	0.60842	0.206559	0.110484	0.280606	0.735657	0.90398	0.618588	0.820854	1.11103	0.638843	1.04129	1.19709	1.21855	-0.525776	1.6896	0.868105	1.31643	1.46699	1.90255	1.95658	1.42385	1.35399	0.98117	0.590734	0.98417	1.49304	0.52832	1.02489	0.262846	0.400834	0.830937
A_51_P301117	XM_979370	NULL	NULL	NULL	N1	0.940088		0.553449	0.0148169	0.0501751	-0.358931	-0.0885184	0.24381	-0.0208848	0.665541	-0.0337463	0.0608671	0.280546	0.0702259	0.224438	0.276721	0.280639	0.0914303	0.314418	0.172991	0.763561	1.09212	0.658548	0.646488	0.755233	0.744402	-0.808396	1.07296	1.55263	1.8401	2.15587	2.28663	2.05291	1.81005	1.85866	0.383303	1.05695	1.27832	1.30612	1.07303	1.43383	1.32906	1.49415	1.88035
A_51_P221014	NM_010581	16423	Cd47	CD47 antigen (Rh-related antigen, integrin-associated signal transducer)	N1	0.940027		-0.041306	-0.0317575	-0.0685571	-0.0811077	-0.0429658	0.111387	-0.0907732	0.413771	-0.0750935	-0.189927	0.138742	-0.190329	0.124703	0.208473	-0.0992734	-0.134817	-0.28373	-0.289682	0.230139	0.226432	-0.053884	-0.117462	-0.116624	-0.0538219	-0.234097	0.18049	0.104909	0.52704	0.564489	0.585172	0.518534	0.511223	0.361135	-0.287123	0.166517	0.157227	0.200446	0.0990927	0.114197	0.157377	0.0657133	0.418016
A_51_P153765	NM_024495	71934	Car13	carbonic anhydrase 13	N1	0.939887		0.643201	0.718369	0.93652	0.827571	0.986837	0.871348	0.211283	0.180163	0.204646	1.0001	0.459943	0.421629	0.723551	0.316113	0.924905	0.0521633	0.372085	0.071969	0.299947	0.551616	0.0101337	0.384859	0.419631	0.611026	-0.189507	1.59687	1.22512	1.0899	1.0133	1.17043	1.52004	0.97897	0.824366	0.0268392	0.61884	1.05383	1.42861	0.782567	0.858152	0.221631	0.000161765	1.16938
A_52_P332788	XM_001473420	NULL	NULL	NULL	N1	0.939853		0.520812	-0.0917519	-0.240773	0.171295	-0.0871452	0.473916	0.19837	0.178091	0.0439906	0.842202	0.457845	0.310787	0.248094	0.404436	0.610634	0.489289	0.946276	0.714902	0.499399	0.68932	0.687297	0.738319	0.638298	0.432505	-0.15685	1.50859	1.26322	1.72812	2.06944	1.97658	1.61988	1.06609	1.25189	0.701411	0.737099	1.02812	1.99988	1.05465	1.32661	1.42854	1.57414	1.81213
A_51_P494122	NM_025462	107522	Ece2	endothelin converting enzyme 2	N1	0.939845		0.182624	-0.073233	0.161713	-0.0621989	0.168013	-0.153589	0.142919	-0.362068	0.0371137	0.354726	0.27254	0.509905	0.28628	0.196299	0.50278	0.112941	0.251121	-0.02827	0.129929	0.404779	0.263352	0.291914	0.380785	0.345741	-0.0147047	0.566136	0.524996	0.672219	0.984911	1.08967	0.903352	0.714241	0.711298	0.185717	0.404913	0.536179	0.552385	0.254812	0.360363	0.030709	-0.275003	0.24441
A_51_P181691	NM_145857	257632	Nod2	nucleotide-binding oligomerization domain containing 2	N1	0.939784		0.206784	0.245967	0.30365	-0.200882	0.0687819	-0.173703	-0.0521535	-0.108934	0.108674	-0.106211	-0.279096	-0.0758264	-0.424681	0.0253346	0.0458181	0.0692457	0.325305	0.42924	-0.00357765	0.0969346	0.235253	0.310965	0.350815	0.109561	-0.505593	0.21635	-0.268174	0.32305	0.289265	0.553017	0.52685	0.183091	0.584605	-0.0908305	-0.365818	-0.084128	0.479018	-0.189957	0.151538	0.0327002	0.232491	0.494457
A_51_P394210	NM_007986	14089	Fap	fibroblast activation protein	N1	0.939697		0.499018	0.0670853	0.233463	0.351195	0.39049	0.286806	0.0604899	0.0773501	0.143287	0.757058	0.286092	0.152042	-0.000177225	-0.16129	-0.403621	0.0336935	-0.0894167	0.0935021	0.421525	0.871017	0.469583	0.314589	0.723494	0.143734	-0.599506	0.403928	0.36147	-0.000482015	0.852527	1.00439	0.667691	0.493094	0.331261	0.543255	0.388896	0.529672	0.289229	0.776692	0.220141	0.18565	0.315941	0.428314
A_51_P400166	NM_011637	22040	Trex1	three prime repair exonuclease 1	N1	0.939293		0.274103	0.164464	0.248086	0.125428	0.275886	0.348042	0.174467	0.399908	-0.000764708	0.00265974	0.130202	0.248122	0.632984	0.519917	0.685299	0.537468	0.799254	0.455461	0.919022	1.37625	1.02415	0.933697	1.08074	0.744741	-0.38095	1.69635	0.705909	1.44069	1.69852	1.94548	1.82518	1.37828	1.45872	0.273483	0.411591	0.670268	1.23106	0.344656	0.686634	0.290525	0.0797171	0.889454
A_51_P100852	NM_175449	215900	Fam26f	family with sequence similarity 26, member F	N1	0.939254		0.590152	0.274112	0.417783	-0.126387	0.258459	-0.0395063	0.186717	-0.037761	-0.0727609	0.493009	0.153289	0.140468	0.238242	0.547628	0.933584	0.153476	0.792319	0.675033	0.862727	1.22676	0.835837	1.3451	1.23221	1.33647	-0.745745	2.53924	1.61072	2.89733	2.41172	2.88354	2.83994	1.84837	1.97911	0.399367	0.809286	1.52409	3.31811	1.33881	2.48452	2.18656	1.85555	3.01577
A_51_P432199	NM_021788	60406	Sap30	sin3 associated polypeptide	N1	0.939201		-0.0106971	0.210105	0.672302	-0.134898	0.244968	0.207798	0.0515873	-0.0275525	0.121451	-0.00866202	0.176704	0.160605	0.0072914	0.0449254	-0.0544554	-0.00719519	0.153244	0.124592	0.0581056	0.436881	0.137141	0.0620052	0.0850557	0.110078	-0.162412	0.630631	0.211672	0.783866	0.940441	0.969964	1.01646	0.665311	0.83863	0.142617	0.168382	0.435182	0.937192	0.149038	0.358527	0.149859	0.0595051	0.278379
A_51_P144180	NM_010510	15977	Ifnb1	interferon beta 1, fibroblast	N1	0.939069		0.018007	0.203358	0.398931	0.128572	0.292169	0.265096	0.330478	0.412767	0.188127	1.05834	0.775641	1.35411	1.93273	1.46763	2.34	1.79056	2.54142	2.0321	2.33556	3.36593	1.82201	3.40472	2.74642	2.8119	-0.329474	3.4562	2.67558	2.84944	3.21535	4.2704	2.33902	2.21221	2.77584	2.50979	1.65386	1.23416	3.83946	1.84988	1.84547	0.0682253	0.298881	0.70997
A_52_P1076740	AK082805	NULL	NULL	NULL	N1	0.939034		0.00107531	0.0546343	0.412386	-0.421371	-0.329287	-0.174043	0.366926	0.344862	0.44359	0.32099	-0.263173	0.353657	-0.291882	0.00726832	0.237949	0.129089	0.510682	0.25953	0.117062	0.193449	0.128961	0.509325	0.396837	0.950924	-0.308784	1.07808	0.980546	0.790142	0.770848	1.18229	0.956251	0.690685	1.16494	0.78338	0.533368	0.769337	0.815268	0.269719	0.149469	0.444415	0.662798	0.732412
A_51_P317176	NM_009971	12985	Csf3	colony stimulating factor 3 (granulocyte)	N1	0.938756		0.0892955	-0.016928	0.381992	-0.221504	-0.340523	-0.0217545	-0.312741	0.0332696	-0.117026	-0.0852864	0.282817	0.0199042	0.38546	0.239063	0.751859	-0.508558	0.690554	-0.162917	0.266314	0.528742	0.301014	-0.1866	-0.177301	-0.0145186	0.180182	0.345787	0.395333	0.21157	-0.338931	0.296571	0.61284	0.217129	0.449106	-0.093882	0.0522628	0.325541	0.728873	-0.347382	0.183399	-0.781103	0.0156373	0.387392
A_51_P494403	NM_001037713	327959	Xaf1	XIAP associated factor 1	N1	0.938635		0.726074	-0.0908025	-0.0689622	-0.224165	-0.207477	0.543546	0.490192	0.288695	0.232857	0.317132	0.0542171	0.530869	0.571892	0.443962	0.746436	0.744046	1.18327	0.789218	1.30517	1.97925	1.24978	1.25941	1.44398	1.30818	-0.333303	2.02538	1.81253	2.90681	3.28927	3.46579	2.91814	2.8535	2.83765	1.68272	1.68541	1.95936	2.32275	1.43079	2.00712	1.13223	1.12858	1.81383
A_51_P165244	NM_018734	55932	Gbp3	guanylate binding protein 3	N1	0.938475		0.437882	0.467429	0.554804	-0.170374	-0.184799	-0.385181	0.0739921	-0.0751446	0.127912	-0.0130253	-0.427267	-0.30154	0.0386907	-0.0753735	0.124574	0.900282	1.26019	0.752179	1.18489	1.19516	1.08223	1.35939	1.7575	1.92908	-0.539336	2.19893	2.09201	2.95712	3.03724	3.01641	2.38914	2.24308	2.54981	1.30742	1.35472	1.67622	2.58242	1.61276	2.36921	1.55593	1.36699	2.31879
A_51_P449171	NM_007464	11796	Birc3	baculoviral IAP repeat-containing 3	N1	0.938306		-0.247684	-0.263866	-0.156518	0.329232	0.579547	0.369636	-0.156081	0.194837	-0.0160484	0.212785	0.0679902	-0.0108288	0.0212966	-0.189869	0.235199	0.121457	0.00502686	0.00661677	0.180225	0.140218	0.262877	0.455636	0.573108	0.228535	0.213982	0.772658	0.136869	0.724078	0.479447	0.654419	0.603375	0.36882	0.493838	0.0340287	-0.0153509	0.213521	0.680986	0.0907191	0.273511	0.303272	0.296016	0.551449
A_51_P455326	NM_011345	20339	Sele	selectin, endothelial cell	N1	0.938258		0.573181	0.228712	0.197197	0.037506	0.176323	0.308871	0.081096	0.459353	0.140012	0.0860017	0.583355	-0.0389786	-0.026862	0.0277233	0.267317	0.0420323	-0.263062	-0.319007	0.115733	-0.119011	-0.29157	-0.0373942	-0.204795	0.405874	-0.228591	0.649629	0.349446	0.661105	0.481759	1.38473	1.35521	1.20612	1.13713	-0.33985	0.313409	0.884169	1.42449	0.364073	0.335182	0.407021	-0.0926467	1.31072
A_51_P262515	NM_172603	219131	Phf11	PHD finger protein 11	N1	0.938119		0.0111081	0.0300087	0.00856475	-0.59675	-0.447538	-0.780782	-0.123539	-0.112395	0.275079	0.114994	-0.0595105	-0.264549	0.0499902	-0.142723	0.290271	1.055	1.48895	0.963547	1.18822	1.22363	0.667981	1.30583	1.45159	2.21851	0.247012	3.04324	2.66708	3.50063	3.51785	3.64969	2.62656	2.57393	2.55613	1.61955	1.71267	2.00817	2.62603	2.0338	2.51068	1.82772	1.75892	2.52743
A_51_P382544	NM_001165919	622554	1700123I01Rik	RIKEN cDNA 1700123I01 gene	N1	0.937961		0.355466	0.237843	0.174517	0.176999	0.327355	0.0705568	0.128792	0.00729379	-0.191076	-0.0434182	0.191533	0.361937	0.125593	0.163018	0.360258	0.0995849	0.141595	0.198287	0.406766	0.595785	0.612439	0.580813	0.485328	-0.00713623	-0.433462	0.42584	-0.213213	0.363471	0.631336	0.965508	0.824611	0.376621	0.527707	0.422067	-0.134274	-0.20816	0.428713	-0.510135	0.0347937	-0.0378278	-0.123313	0.491672
A_52_P85174	NM_126166	142980	Tlr3	toll-like receptor 3	N1	0.937819		-0.138684	-0.352035	-0.20799	-0.0748218	-0.0525488	0.538911	-0.177933	0.178358	-0.210865	-0.181276	-0.155491	-0.28551	-0.163822	-0.170383	-0.274442	0.0213887	0.1823	0.0282543	0.0459764	0.140868	-0.126855	0.238577	0.348949	0.371783	-0.0989721	0.875909	0.801953	1.04948	1.02172	1.1429	0.532865	0.585727	0.974645	1.18763	0.101699	0.194363	1.80518	0.374671	0.72895	0.386934	0.74079	0.577337
A_52_P145861	NM_019388	12524	Cd86	CD86 antigen	N1	0.937803		0.210128	-0.0765859	0.109504	-0.00798939	-0.0971849	0.031328	0.127211	0.0212089	0.0140764	0.851266	0.641493	0.559844	0.366353	0.456896	0.549683	0.326682	0.564413	0.259391	0.383587	0.598959	0.678003	0.51659	0.674543	0.524931	-0.2902	1.41446	0.562376	1.00241	1.30851	1.31775	1.21034	0.730723	0.650296	-0.120317	0.109934	0.439764	1.3321	0.378325	0.640341	0.643101	0.658222	1.15443
A_51_P112355	NM_018738	16145	Igtp	interferon gamma induced GTPase	N1	0.937736		0.842593	0.669255	0.742995	-0.23212	0.140799	0.0625032	0.0448286	0.0621332	-0.0150451	-0.0720429	-0.470786	-0.429911	0.307469	0.401621	0.564502	0.830215	1.30194	0.846576	1.46592	1.8184	1.33568	1.42117	1.69302	1.86794	-0.557251	2.02507	1.67231	2.98503	3.09161	3.067	2.53358	2.17373	2.27987	0.967993	0.719993	1.31861	2.80205	1.70836	3.00261	1.76536	1.24609	2.60843
A_52_P601782	NM_173386	214763	E330016A19Rik	RIKEN cDNA E330016A19 gene	N1	0.93771		-0.139504	0.501594	0.282228	-0.0568994	0.0249242	-0.25075	-0.0710276	0.293365	0.280664	-0.03357	-0.197998	-0.245005	0.0687723	0.0745865	0.295984	0.029915	0.213313	0.296611	0.146018	0.321479	-0.251427	-0.0775967	-0.165655	0.449597	-0.101663	0.781489	0.350224	0.622904	0.715207	0.63292	0.513477	-0.0125618	0.110541	-0.189266	0.133545	0.288456	1.07191	0.203841	0.36941	0.27624	0.255989	0.622994
A_51_P112966	NM_009890	12642	Ch25h	cholesterol 25-hydroxylase	N1	0.937701		0.342138	0.0468726	0.0302574	0.328096	1.06106	0.694751	0.639929	0.837937	0.435592	1.0609	0.954361	1.31232	0.842757	0.45864	1.64089	-0.428411	-0.224083	-0.116672	0.243517	0.906678	0.915744	0.725647	0.972557	0.8817	0.861991	2.35809	1.47103	2.38784	2.00028	2.8125	2.49335	2.49203	2.07931	0.749027	0.649081	1.5169	2.67379	1.05012	1.70846	0.547826	0.634936	1.63103
A_52_P452689	NM_007498	11910	Atf3	activating transcription factor 3	N1	0.93767		0.476755	0.258237	0.266163	-0.0340157	0.495143	0.14949	-0.0419425	-0.0943975	-0.172264	-0.0551926	-0.0677672	0.190632	-0.824578	-0.652082	-0.42517	0.200754	0.0604382	-0.266796	0.398824	0.786379	0.805739	0.26327	0.313986	1.08434	0.982954	1.65822	0.89454	1.42238	1.37551	1.86784	1.8313	1.04085	0.954852	0.2147	-0.161887	1.03248	1.98695	0.89221	1.39304	-0.810376	-0.200827	0.598401
A_51_P472867	NM_145226	246727	Oas3	2'-5' oligoadenylate synthetase 3	N1	0.937544		1.14541	0.897709	0.89974	0.0833802	0.189868	0.264346	0.484219	0.923204	0.641681	0.450865	0.426817	0.452287	1.22122	0.74378	1.3291	1.49102	2.07044	1.37836	2.18556	2.48965	1.68015	1.6074	1.88494	2.15338	-0.536543	3.33207	2.51995	3.79448	4.20572	4.23289	4.16103	3.74186	3.46204	1.66497	2.51091	2.7078	3.98851	2.31558	2.92566	1.99002	2.10061	3.40466
A_51_P333460	NM_001163539	71398	5430427O19Rik	RIKEN cDNA 5430427O19 gene	N1	0.937001		0.438993	-0.0325705	0.244231	-0.266957	-0.13789	-0.371702	-0.0501799	-0.222459	-0.20464	0.358386	0.385197	0.279247	0.272621	0.261005	0.41047	-0.0693339	0.27054	0.190996	0.070958	0.32428	0.375354	0.215069	0.222121	-0.0211886	-0.322247	0.893213	0.782733	1.57153	1.55665	1.75901	1.96656	1.29558	1.19022	0.277277	0.809083	1.03034	1.55351	0.860388	1.10035	1.14546	1.1377	1.45388
A_51_P274803	NM_175648	244183	Trim30b	tripartite motif-containing 30B	N1	0.936583		0.245311	0.327689	0.420883	0.669362	1.02977	0.295778	-0.0151667	-0.246327	0.122576	0.195119	0.24796	0.35741	0.198609	0.170038	0.893437	0.427522	0.992471	0.988657	0.552735	0.91112	0.983523	1.27377	1.07435	0.520945	-0.340823	1.71962	0.846741	1.1816	0.847416	1.36485	1.43944	0.706581	0.623094	-0.860788	-0.013104	0.376853	0.0538816	-0.224031	0.23927	-0.0751331	0.272301	0.825515
A_51_P144438	NM_001033196	98999	Znfx1	zinc finger, NFX1-type containing 1	N1	0.936538		0.158617	0.131264	-0.0242416	-0.225523	-0.258234	-0.125193	-0.0868739	0.299143	-0.155594	-0.234461	-0.252645	-0.0501177	0.478745	0.336581	0.49142	0.417108	0.551275	0.18905	0.868154	0.78274	0.647027	0.68771	0.887925	1.15363	-0.13078	1.54159	0.898405	1.28943	1.45214	1.62158	1.06164	1.02459	1.14011	0.305495	0.331036	0.422432	1.01383	0.234432	0.549355	0.185619	-0.255707	0.623106
A_52_P174775	NM_009068	19766	Ripk1	receptor (TNFRSF)-interacting serine-threonine kinase 1	N1	0.936285		0.35832	0.378207	0.187852	-0.171828	-0.330332	-0.176539	-0.0955545	0.404762	0.126573	-0.00492482	0.0965767	-0.0920276	0.177524	0.248586	0.240609	-0.120713	-0.187457	-0.149551	0.131808	0.298195	-0.145841	-0.432538	-0.389876	0.396976	-0.146505	0.255391	0.758094	0.782327	0.649972	0.681138	0.513886	0.520498	0.45037	0.0368906	0.399864	0.340234	0.529005	0.589334	0.726953	0.645084	0.524048	0.896195
A_51_P475156	NM_029219	NULL	NULL	NULL	N1	0.936037		0.340928	0.17905	0.127291	-0.00247346	-0.158039	-0.314493	0.0302855	0.222283	0.0578817	0.10351	-0.00166441	-0.31211	0.167492	0.260694	0.541599	0.0971919	0.201411	0.123414	0.123226	-0.193499	0.11189	-0.105261	-0.204231	0.425617	0.0211108	0.717738	0.673184	0.599858	0.35968	0.588225	0.648287	0.396021	0.279389	-0.695596	0.135642	0.265556	0.563962	0.167416	0.297861	0.413047	-0.376005	0.858541
A_51_P464918	NM_019453	54483	Mefv	Mediterranean fever	N1	0.93587		-0.0935692	0.112239	0.274705	0.424825	0.875589	0.0880792	-0.0742721	0.191381	0.362159	-0.0308061	-0.236004	-0.376474	0.296316	0.366559	1.3351	0.141276	0.742757	0.791858	0.0372788	0.684438	0.86827	0.425914	0.14245	0.329623	-0.284057	1.88832	0.824224	1.709	1.41404	1.80038	2.73607	1.23486	0.918557	-0.255949	0.310781	0.777545	2.0788	0.661132	1.78602	1.491	1.7376	2.60057
A_51_P218953	NM_172385	243937	Zfp536	zinc finger protein 536	N1	0.935578		-0.0761977	-0.333965	-0.0304371	0.356325	0.39051	-0.0284519	0.0109625	-0.539397	-0.0907451	-0.0891419	-0.0455915	0.518101	-0.262844	-0.381862	-0.197296	0.1041	0.141677	0.0726543	0.102691	0.17602	0.183481	0.921269	0.97907	0.623036	-0.0462184	0.32977	0.0617962	0.39795	0.11839	0.325687	0.411434	0.406632	0.543671	0.927882	0.419898	0.406406	0.198086	0.0481709	0.0615524	0.473856	0.219286	0.188269
A_51_P505132	NM_021384	58185	Rsad2	radical S-adenosyl methionine domain containing 2	N1	0.935467		0.990191	0.840757	0.925214	-0.201632	-0.198234	0.501811	0.415873	0.493543	0.680866	0.416954	0.419705	0.698766	1.18103	1.06554	1.51686	2.05179	2.80574	2.37358	2.03423	2.5325	1.3657	2.4173	2.60561	2.97379	-0.767168	3.86374	3.53139	4.3263	4.30129	4.63271	4.00975	3.71856	4.19206	2.85776	2.02405	2.39416	4.44103	2.6574	3.30367	1.78144	1.86461	3.1843
A_52_P582374	NM_178825	108670	Epsti1	epithelial stromal interaction 1 (breast)	N1	0.935451		0.29767	0.421546	0.752972	0.00093548	0.209741	0.0985609	0.327778	0.498171	0.0931129	0.375241	0.263389	-0.102348	0.228162	0.273453	0.414057	0.38357	0.624971	0.403364	0.403298	0.498085	0.461046	0.517273	0.664469	0.4469	-0.520885	1.32453	0.67126	1.35813	1.51513	1.35954	1.73193	0.982042	1.36151	-0.350259	0.531965	1.03843	1.52272	0.165745	0.482361	1.2376	1.30659	1.74941
A_51_P100625	NM_133996	28194	Apon	apolipoprotein N	N1	0.935163		0.312772	0.852219	0.878253	-0.0487764	0.197176	-0.0379723	0.0614558	0.390826	0.211609	-0.483448	-0.549489	-0.150215	0.18308	0.440574	0.132711	0.294137	0.29646	0.162529	-0.204884	-0.262285	0.15657	0.0258556	0.203151	0.282907	0.252144	0.572606	0.254393	0.434626	0.606984	0.610115	0.398143	0.303943	0.044039	-0.0116938	-0.290008	0.832922	0.660568	-0.0137669	0.232476	-0.0830843	-0.0201879	0.10554
A_52_P233811	NM_177083	320148	B430306N03Rik	RIKEN cDNA B430306N03 gene	N1	0.934813		0.342049	0.595211	0.32714	0.743465	0.657364	0.258007	0.124513	0.038063	0.251642	-0.332886	-0.0211945	-0.337029	0.426773	0.348442	1.03873	0.464451	0.642826	0.823042	0.279337	0.725593	0.731182	0.501785	0.0593429	0.0879975	0.290414	1.33174	0.856404	0.719081	0.675243	0.808284	1.73108	0.781345	0.545507	-0.615983	0.166215	0.149271	0.246256	-0.257455	0.300031	0.0970706	0.516848	0.657271
A_51_P363218	AK021012	80861	Dhx58	DEXH (Asp-Glu-X-His) box polypeptide 58	N1	0.934649		-0.31461	0.0837579	0.307673	0.146772	0.0109554	-0.0129975	-0.492252	0.192822	-0.0953608	0.510694	0.237333	0.171378	0.194431	-0.000262051	-0.100749	0.315811	0.298021	-0.366632	0.580797	0.2783	0.177547	0.166459	-0.000941266	0.584652	0.539078	1.09869	0.464028	1.12956	1.27849	1.21648	0.914645	0.746539	0.518648	0.0401714	0.484585	1.14786	0.774199	0.677631	0.70532	0.694771	0.562789	1.13279
A_51_P197528	NM_001099217	100041546	Ly6c2	lymphocyte antigen 6 complex, locus C2	N1	0.934572		0.372748	0.177102	0.15963	-0.0116014	0.233248	0.264123	0.0765914	0.374734	0.0272775	0.00723918	0.164694	0.0481133	0.180246	0.21528	0.166382	0.0607569	-0.135914	-0.0907931	0.369941	0.499484	0.291614	0.416808	0.439702	0.352496	-0.146169	0.49805	0.308902	0.983024	1.08652	1.24454	1.32899	1.32899	1.06138	0.061485	0.481334	0.475479	0.798004	0.0730784	0.327287	0.229475	0.15092	0.715561
A_52_P654703	NM_080510	70928	Trim69	tripartite motif-containing 69	N1	0.934284		0.268756	0.612688	0.746661	-0.0527458	0.30226	-0.0734724	0.272834	0.0677332	0.590444	0.373462	0.0820793	0.594094	0.00642096	-0.0829719	0.120951	0.277962	0.332158	0.277276	0.350806	0.637131	0.330855	0.274193	0.712749	0.813123	-0.262763	0.297921	-0.0960722	0.335533	0.558964	0.758717	0.714524	0.513261	0.592762	0.0555545	0.307362	0.569315	0.518869	0.319059	0.505588	0.0469765	0.494069	0.602147
A_52_P212774	AK083346	15944	Irgm1	immunity-related GTPase family M member 1	N1	0.934219		0.714113	0.502469	0.316318	-0.793768	0.00874407	-0.107034	0.169962	0.605975	-0.399362	-0.391664	-0.452686	0.0994148	0.246312	-0.0367597	0.327008	1.14628	1.1344	0.791492	1.10026	1.15537	0.453162	0.794136	0.453114	1.04479	-0.392551	1.02767	1.07421	1.21207	0.892658	1.79119	1.16494	0.96366	1.3595	1.26157	1.12052	0.893131	0.883583	0.687846	1.13024	0.598314	0.362508	0.902617
A_51_P494597	ENSMUST00000045154	230787	BC013712	cDNA sequence BC013712	N1	0.933625		-0.112102	-0.00639557	0.00316316	0.0554275	0.0178945	-0.383542	-0.198449	-0.151905	-0.0354995	-0.0663749	0.126808	-0.0493345	0.0304137	0.0613429	0.117968	0.407025	0.455177	0.387103	0.183031	0.248144	0.533859	0.586255	0.580104	0.268376	-0.125601	0.992556	0.412462	1.00226	1.11166	1.11262	1.19407	0.537901	0.463925	-0.485579	0.258776	0.492106	0.966869	0.283304	0.733895	0.522274	0.683784	1.17011
A_51_P483013	NM_178065	68497	1110018G07Rik	RIKEN cDNA 1110018G07 gene	N1	0.933549		-0.0460152	0.139298	0.212604	-0.0308459	0.0688554	-0.177984	0.0110092	0.0699807	0.160492	-0.042317	-0.0718604	-0.139162	0.0241496	0.0965139	0.0844938	0.10604	0.186041	0.109216	0.102066	0.0476707	0.0118747	0.0934315	0.138334	0.387815	0.0269229	0.323954	0.324991	0.469479	0.374101	0.472481	0.21868	0.188796	0.204313	-0.0537914	0.12375	0.187337	-0.0435899	0.0724695	0.257029	0.152353	0.106991	0.346087
A_52_P467389	NM_023044	65221	Slc15a3	solute carrier family 15, member 3	N1	0.933534		0.148951	-0.214164	-0.088391	-0.125562	0.235925	0.382894	0.10777	0.494848	-0.210034	-0.0674022	0.256871	0.229756	0.417282	0.557311	0.785498	0.0494836	0.138936	-0.0447367	0.00414635	0.614181	0.470003	0.070239	-0.0274466	-0.256683	-0.272435	1.01698	0.0862744	1.00568	1.45956	1.52277	1.94768	1.15056	0.836868	0.295995	0.287461	0.402854	1.28272	0.222415	0.492715	0.0631115	0.0250942	0.909481
A_51_P193146	NM_028595	73656	Ms4a6c	membrane-spanning 4-domains, subfamily A, member 6C	N1	0.933406		0.41205	0.309205	0.22088	0.530942	0.470501	0.133338	0.0591028	0.0617495	0.221009	0.232011	0.25584	-0.119459	0.253754	0.336558	0.682003	0.617282	0.812892	0.60385	0.188158	0.569328	0.381974	0.598811	0.668058	0.440483	-0.122853	2.05677	1.5814	2.55583	2.51183	2.6265	3.03855	2.14271	2.02461	-0.580359	1.23089	1.60772	1.50149	1.19864	1.59008	1.66536	1.40797	2.35846
A_51_P500718	NM_007832	13178	Dck	deoxycytidine kinase	N1	0.932746		-0.154456	-0.0396332	0.249537	0.0532808	0.0833739	0.31647	0.0380721	0.374727	0.170531	-0.0398924	0.086597	-0.240704	-0.132804	0.245468	0.145211	-0.0857974	0.266053	0.276595	0.0177133	0.202306	-0.179557	-0.0662057	0.0109047	0.0419248	-0.232098	1.08621	0.492697	1.39994	1.34572	1.48736	1.37142	0.756479	1.05837	-0.157464	0.350301	0.84734	1.48508	0.571204	0.826512	0.814603	0.820699	1.31991
A_51_P366811	NM_007470	11815	Apod	apolipoprotein D	N1	0.932535		0.886008	0.549628	0.606026	0.869098	0.723098	0.596496	-0.120625	0.501888	-0.0692052	0.318984	0.235388	-0.20855	0.453395	0.454594	0.534419	0.87677	1.30516	0.574038	1.81954	2.41236	0.949625	1.77805	2.11541	2.58929	-0.541632	3.07286	3.03651	4.18878	3.97341	4.34734	4.27522	5.02381	4.34321	1.16223	4.39407	4.48801	3.09964	2.61423	2.4811	2.24187	2.36286	3.27318
A_51_P282799	NM_008884	18854	Pml	promyelocytic leukemia	N1	0.932467		0.122866	-0.00780988	-0.0924568	-0.245808	-0.0863328	-0.0492117	0.060457	0.368922	0.0629666	-0.0192101	0.00392245	0.0901712	0.113009	0.229313	0.374167	0.455886	0.659014	0.385991	0.542909	0.641627	0.501985	0.631147	0.805386	0.800868	-0.0995402	1.20115	0.433695	0.831136	0.978806	1.06996	0.629934	0.572357	0.619201	0.194172	0.0951914	0.204362	0.772128	0.219268	0.311762	0.316393	0.0980384	0.700367
A_52_P359071	ENSMUST00000101511	75379	4930599N23Rik	RIKEN cDNA 4930599N23 gene	N1	0.932261		0.37239	-0.0397175	-0.068001	0.28207	0.097893	0.179692	0.309402	-0.137517	-0.0654203	0.388597	0.455805	0.834837	0.628517	0.558869	0.564266	0.591768	0.652092	0.340903	1.26636	1.63235	1.34703	1.21486	1.28863	1.03687	-0.245567	0.878639	0.779916	0.563185	1.08085	1.22506	1.44656	1.29092	1.22279	0.631179	0.206702	0.234935	1.00793	0.0952669	0.623978	0.140061	0.414815	0.746219
A_51_P237856	NM_001045481	15950	Ifi203	interferon activated gene 203	N1	0.932146		-0.0781566	0.264058	0.319239	0.176961	0.268415	-0.667191	-0.0142345	-0.0103931	0.257335	0.129067	0.127198	-0.209221	-0.273881	-0.0943623	-0.173244	0.477967	0.820341	0.674837	0.626108	0.762918	0.403552	0.824656	1.00974	1.47606	-0.308417	1.58701	1.47427	1.43308	1.50382	1.56339	0.709793	0.352695	0.724078	-0.113978	0.27203	0.688957	0.583566	0.655907	0.841801	1.0634	0.763624	1.40803
A_51_P131466	NM_013927	30952	Cngb3	cyclic nucleotide gated channel beta 3	N1	0.931887		-0.726392	-0.446869	-0.518992	-0.125162	-0.122246	0.0763674	-0.382436	-0.0884609	0.147138	-0.23261	-0.153052	-0.630919	-0.248818	-0.206892	-0.0359947	0.226392	0.0825262	0.0458211	0.330555	0.72884	0.208905	0.521759	0.769316	0.739966	-0.104118	1.20425	0.997099	1.70206	1.90817	1.81857	2.00865	1.86973	2.24189	0.552267	0.994594	1.20138	1.93603	0.641856	0.969104	0.000556684	0.323459	0.989005
A_52_P186937	NM_020557	22169	Cmpk2	cytidine monophosphate (UMP-CMP) kinase 2, mitochondrial	N1	0.931734		0.536899	0.245161	0.266025	-0.381723	-0.160938	0.0289922	0.467537	0.604245	0.402285	0.295405	0.312918	0.325262	0.530509	0.581189	0.703958	1.12968	1.69654	1.14691	1.83257	2.33759	1.08603	1.5595	1.74536	2.26721	-0.2573	2.95283	2.48904	3.02755	2.97866	3.30151	2.27454	2.29999	2.65582	1.7308	1.18053	1.44705	2.39607	1.36197	1.88865	1.17356	0.977019	1.81701
A_51_P474459	NM_007707	12702	Socs3	suppressor of cytokine signaling 3	N1	0.931658		-0.179153	0.0266755	0.019481	0.0513405	0.515966	0.121907	0.0582418	0.352328	-0.0249881	0.34366	0.457609	0.313755	-0.579015	-0.619842	0.0379116	0.186696	0.29648	0.186696	0.0787457	0.126299	0.374076	0.237991	0.125808	0.432196	0.0762715	1.06667	0.643979	0.665487	0.493659	1.09416	1.02878	1.08328	0.5009	0.0906447	0.357374	0.959371	0.752879	0.261484	0.72952	0.162549	-0.0384445	0.75095
A_51_P257134	NM_019655	56417	Adar	adenosine deaminase, RNA-specific	N1	0.931636		0.468468	0.493618	0.504236	-0.239287	0.0643881	-0.0937763	0.0575787	0.581008	0.123104	-0.0863324	0.0403975	-0.0755731	0.274298	0.220996	0.367689	0.459792	0.813447	0.412231	0.820351	1.40029	0.64351	0.719904	0.906875	1.15757	-0.324878	1.52029	1.31027	1.78173	1.7975	2.12837	1.63904	1.49484	1.40881	0.618641	0.922991	1.14695	1.54821	0.646748	1.13081	0.537946	0.494435	1.14973
A_52_P638457	NM_001045526	327957	A430084P05Rik	RIKEN cDNA A430084P05 gene	N1	0.931161		0.274581	0.144537	0.183484	-0.0367473	0.320796	0.279122	0.0985553	0.41776	0.0691648	0.421812	0.716179	0.607896	0.564468	0.609122	0.762765	0.327568	0.359388	0.132368	0.19959	-0.0842316	0.314182	0.340104	0.320177	0.0835071	-0.0750313	1.19451	0.104044	1.41009	1.41105	1.55921	1.9229	1.17591	1.1381	-0.113343	0.558793	0.947639	1.81124	0.317578	0.885675	0.473766	0.284145	1.19617
A_52_P422494	NM_145634	246746	Cd300lf	CD300 antigen like family member F	N1	0.930957		-0.538399	-0.188586	-0.0238657	0.144701	0.0878912	-0.446368	-0.115112	-0.457666	-0.0968606	0.158241	0.0579927	-0.0956445	0.159581	-0.0857643	0.331146	0.106349	0.0529462	-0.0505094	-0.093072	0.200349	0.246704	0.0261402	0.00678739	0.066817	0.182425	1.17432	0.501772	1.45707	1.20166	1.47492	2.1616	0.885674	0.442471	0.478192	0.677336	0.92749	1.32366	0.409473	1.00887	0.370881	0.569694	0.979132
A_52_P189772	NM_194336	100702	Mpa2l	macrophage activation 2 like	N1	0.93085		1.19338	1.10633	1.16075	-0.471518	-0.128045	0.133174	0.107456	1.01306	0.253186	-0.28222	-0.492824	-0.841135	-0.30948	0.0637645	0.264558	0.9023	1.39615	1.07776	1.20743	1.91021	0.734705	0.996918	1.34569	1.98891	-0.820469	2.43328	1.97423	3.34648	3.08594	3.1518	2.37494	2.17218	2.47544	1.737	1.0543	1.71052	3.88473	2.04001	3.36189	2.72805	2.32566	3.58075
A_52_P180373	NM_010821	NULL	NULL	NULL	N1	0.930746		0.329734	-0.0582506	-0.0712901	0.091059	-0.161147	0.37494	0.244597	-0.0332219	-0.125564	0.352746	0.484025	0.494294	0.381212	0.394117	0.313337	0.20833	0.32157	0.0819771	0.332403	0.638539	0.647863	0.380477	0.332195	-0.209853	-0.360104	0.631131	0.306074	0.771795	1.06547	1.13055	1.73889	1.10822	0.880277	0.571039	0.192307	0.397853	0.759293	-0.133735	0.352073	0.267599	0.600408	0.793958
A_51_P234274	NM_001081215	234311	Ddx60	DEAD (Asp-Glu-Ala-Asp) box polypeptide 60	N1	0.930681		0.448925	0.389683	0.0132586	0.11788	-0.238356	0.0395659	0.0839748	0.578136	0.127621	0.56536	0.274278	0.300297	0.51441	0.139131	0.317963	1.10447	1.43541	0.734372	1.76574	2.15687	1.0202	1.31704	1.39689	2.08878	-0.492483	2.08876	2.964	2.92857	3.05769	3.11327	2.67089	2.48149	2.54876	1.58103	1.80432	1.96767	2.36153	1.83189	2.49068	1.64186	1.81931	2.21949
A_52_P199023	NM_001013616	94088	Trim6	tripartite motif-containing 6	N1	0.930624		0.185511	0.221971	0.204449	-0.11345	0.0292364	0.0796436	0.144618	0.199479	0.0510553	0.0717434	0.290711	0.127404	0.0470679	-0.0471257	-0.0138349	0.2077	0.289847	0.314142	0.274873	0.446936	0.186269	0.454359	0.392073	0.159824	-0.0540189	0.493318	0.400835	0.351976	0.476069	0.657072	0.497391	0.167235	0.295002	0.00549283	0.206015	0.265513	0.413184	-0.0272666	0.137556	0.0107885	0.0646761	0.096961
A_52_P581082	NM_008207	15042	H2-T24	histocompatibility 2, T region locus 24	N1	0.930559		0.532051	0.569412	0.225815	-0.151724	-0.206722	-0.111714	0.133979	0.516611	0.0699777	-0.667749	-0.455237	-0.339872	-0.103941	-0.0915754	0.0866099	-0.353539	-0.209786	-0.148252	0.108936	0.321746	-0.0197453	0.30898	0.37099	0.869893	-0.479602	0.550987	0.826759	1.60503	1.63732	1.81084	1.65266	1.5339	1.39709	0.310936	0.751373	0.776241	0.802754	0.734517	1.07878	1.02214	0.96298	1.18732
A_52_P981179	A_52_P981179	NULL	NULL	NULL	N1	0.930442		0.629216	-0.00529949	0.202353	-0.32708	-0.329663	-0.270197	0.176177	0.303965	0.174674	-0.191676	0.0751999	0.422574	0.0719758	0.563106	0.518249	0.0929292	0.00137227	0.148533	0.619919	0.999936	0.907211	0.570373	0.525954	-0.00500199	-0.46667	0.475179	0.346124	0.776339	0.813636	1.08236	1.07891	0.919226	0.882392	0.214947	-0.0563458	-0.0488933	0.248865	-0.349983	0.290031	-0.239766	0.216123	0.547686
A_51_P225761	AK031537	214290	Zcchc6	zinc finger, CCHC domain containing 6	N1	0.929849		0.118811	0.117004	-0.0605701	0.311065	-0.0935275	0.106779	0.068466	0.0464964	0.147643	-0.00371675	0.0183895	0.137006	0.0854687	0.118984	0.125749	-0.0227075	0.0545491	0.0838098	-0.00299955	-0.348798	0.057455	0.0143758	-0.0641335	0.340681	0.0297749	0.291158	0.924956	0.838845	0.166207	0.538483	0.736567	0.503863	0.357518	-0.109031	0.55463	0.562798	0.547757	0.173479	0.459933	0.387617	0.292255	0.313891
A_51_P215143	AK084893	328861	D430006K04	hypothetical protein D430006K04	N1	0.929827		0.529272	0.481132	0.43777	-0.183109	-0.164047	0.0718954	0.250782	0.188328	0.091642	0.131897	0.000498733	0.292751	0.329252	0.434129	0.51889	0.205211	0.719772	0.517151	0.583658	0.89435	0.772192	0.681802	0.961938	1.08081	-0.599797	1.31283	1.17836	1.40666	1.60446	1.6809	1.40652	1.19189	1.22988	0.504454	0.745722	0.880349	1.03042	0.628088	0.875985	0.619272	0.660012	1.06523
A_51_P463562	NM_008620	17472	Gbp4	guanylate binding protein 4	N1	0.929599		0.608602	0.744434	0.816492	-0.292928	-0.122971	-0.117947	0.23085	0.574728	0.305181	-0.745441	-0.841131	-0.952359	-0.603433	0.364108	0.174846	0.218281	0.65132	0.855028	0.0131128	0.293463	0.562772	0.582171	0.70489	0.847508	-0.784042	1.08826	0.885203	2.27926	1.94972	2.06294	1.79691	0.817673	1.61658	-0.566599	0.27196	0.906809	2.60983	1.2993	2.3793	1.69508	0.660931	2.65323
A_52_P615247	ENSMUST00000111365	NULL	NULL	NULL	N1	0.929317		0.352106	0.387755	0.463131	-0.290093	0.404396	-0.191791	-0.0482461	0.0663645	0.0777521	0.807606	0.572922	0.239821	0.116035	0.0613627	0.326248	0.55076	0.917006	0.74754	0.349106	0.824149	0.635756	1.0878	0.95536	0.7352	-0.0185396	1.55034	0.874589	0.956591	1.36708	1.23451	0.589488	0.18898	0.607035	-0.44154	-0.0163255	0.193583	1.21606	0.631201	0.918089	0.677391	0.964025	1.17749
A_52_P95150	NAP028620-1	NULL	NULL	NULL	N1	0.929266		-0.578627	-0.421252	-0.709418	-0.116554	-0.445411	-0.482777	-0.191955	-0.0681359	-0.194269	-0.32042	-0.255749	-0.57568	-0.054582	-0.33034	-0.368179	-0.0368057	-0.261818	-0.495586	0.401326	0.611917	0.137018	0.0736001	0.252746	0.851589	-0.278328	0.294442	0.517649	1.1565	0.997563	1.23223	0.820563	0.41564	0.493299	0.0199407	0.271674	0.194134	0.366469	0.453783	0.735792	0.239086	0.21607	0.768099
A_52_P332517	NM_027314	69104	2013-03-05	membrane-associated ring finger (C3HC4) 5	N1	0.929217		0.110078	0.203036	0.0548632	0.227449	0.183676	0.106853	0.07609	0.0444484	0.0832871	0.181163	0.161702	0.146746	0.204779	0.126833	0.257392	0.134068	0.179273	0.13658	0.208676	0.0175194	0.0590442	0.238913	0.250385	0.317155	-0.0202214	0.590599	0.442366	0.443073	0.361878	0.384822	0.341372	0.259698	0.336452	-0.237121	0.11062	0.210948	0.325717	0.265868	0.187848	0.153509	-0.219286	0.251535
A_51_P376050	NM_029495	108670	Epsti1	epithelial stromal interaction 1 (breast)	N1	0.928598		0.400784	0.653601	0.665264	0.266983	0.315612	0.341	-0.0445668	0.325778	0.0800203	0.301874	0.0850065	0.0660892	0.0141435	-0.015611	0.260236	0.428401	0.923244	0.677315	0.383322	1.01335	0.541806	0.69058	0.908085	0.711058	-0.375519	1.62787	0.660745	1.43919	1.68782	1.72349	1.54098	1.01329	1.25661	0.238635	0.23837	0.823079	2.38111	0.281255	1.07676	1.44121	1.74031	1.94621
A_51_P324110	NM_144808	213053	Slc39a14	solute carrier family 39 (zinc transporter), member 14	N1	0.92853		0.0875286	0.147793	0.192728	0.0894474	0.179667	0.0646965	-0.0830841	0.462353	0.269538	0.173116	-0.014193	-0.218076	0.0728033	0.0516483	0.479522	0.0315731	0.0213588	0.102729	0.0231666	-0.0697056	0.0177614	-0.27368	-0.258435	0.158123	0.0958657	0.653972	0.145358	0.682259	0.441921	0.86274	0.992004	0.912873	0.458875	0.132286	0.214444	0.453379	1.00032	0.216395	0.485692	0.0700864	0.209561	0.987256
A_51_P267587	BC052902	14546	Gdap10	ganglioside-induced differentiation-associated-protein 10	N1	0.927812		0.0122604	0.570386	0.0652203	0.0840936	-0.246602	-0.490757	-0.0828079	-0.0620438	0.0830793	0.208587	0.204598	0.209346	0.151579	0.281333	0.140267	0.136149	0.100026	-0.0548537	0.907355	0.904509	0.663139	0.496651	0.702609	1.2941	0.116829	1.03209	1.5152	1.41267	1.49294	1.40341	1.28048	0.938563	0.685603	0.0160915	0.28568	0.450685	0.697443	0.582757	1.04147	0.401262	0.37789	1.00407
A_51_P475155	AK015966	75234	Rnf19b	ring finger protein 19B	N1	0.92775		0.546021	0.601731	0.791941	0.593891	0.875891	0.434556	0.209179	-0.0189086	0.158588	0.57453	0.521506	0.170551	0.410833	0.470349	0.731492	0.236917	0.399238	0.367212	0.219391	0.50334	0.422117	0.601512	0.59814	0.176425	-0.37666	0.57865	0.252752	0.51618	0.40448	0.480496	1.09908	0.664254	0.487904	-0.373966	0.196555	0.429389	0.783421	0.347317	0.718696	0.572746	0.485575	1.04928
A_52_P499640	NM_213615	381287	A530032D15Rik	RIKEN cDNA A530032D15Rik gene	N1	0.927655		0.243119	0.311428	0.507054	-0.209307	0.304979	-0.527051	0.0613533	-0.157004	0.164404	0.719795	0.357858	0.381546	-0.0388964	0.014794	0.364666	0.177891	0.834896	0.748745	0.314771	0.336801	0.68858	0.736359	0.624627	0.203631	-0.626566	1.12844	0.348643	0.2746	0.953247	0.970251	0.641674	0.124964	0.106445	-0.379779	-0.319905	0.234387	1.15711	0.232316	0.618107	0.580476	1.1537	1.32429
A_51_P406253	NM_008100	14526	Gcg	glucagon	N1	0.927637		-0.113716	0.0633413	-0.0860558	-0.0533497	0.0802959	0.165461	0.0821352	-0.116831	0.00715999	-0.0534511	0.0376063	0.0679871	-0.0558501	-0.0651625	-0.066032	0.0277458	0.0568588	-0.0353236	0.17332	0.311262	0.211508	0.263338	0.265114	0.224673	-0.0211914	0.217822	0.11305	0.137949	0.194509	0.32917	0.186234	0.156832	0.277535	0.27882	-0.0679197	0.0396275	0.211275	0.0493224	0.122118	0.876499	0.347046	0.740836
A_51_P307150	NM_008324	15930	Ido1	indoleamine 2,3-dioxygenase 1	N1	0.927462		0.553591	0.614073	0.608893	0.0227661	0.485106	0.0284996	0.114133	-0.103006	-0.0431146	-0.00554541	-0.0870224	-0.220161	-0.25012	0.00358663	0.11136	0.680827	0.165728	0.45094	0.527855	0.720489	1.0058	1.30089	1.31373	0.789383	-0.341498	1.72361	0.302766	2.07554	1.60155	2.25374	1.73835	1.85686	1.44754	-0.0908355	-0.218489	0.261178	3.0567	0.824301	2.08601	1.15641	1.38873	3.16048
A_51_P268831	NM_172659	227659	Slc2a6	solute carrier family 2 (facilitated glucose transporter), member 6	N1	0.927071		0.309923	0.050514	0.177898	0.408094	0.74023	0.709957	0.225317	0.456895	-0.0311609	-0.132177	0.125644	0.0726025	0.252891	0.245501	0.726174	0.432531	0.654898	0.654593	0.244121	0.628255	0.933685	0.813162	0.558764	-0.0952494	-0.121656	0.964919	-0.0816776	0.959023	1.12649	1.20406	1.51788	0.545107	0.66598	0.23425	0.212318	0.453033	1.19165	0.088967	0.450821	0.572478	0.872504	0.979376
A_51_P302977	AB026045	64380	Ms4a4c	membrane-spanning 4-domains, subfamily A, member 4C	N1	0.926915		-0.149473	0.00919411	0.220309	-0.92725	-0.464167	-1.2444	-0.647939	0.309242	0.337171	-0.488195	-0.335094	-1.2092	-0.519781	-0.32512	-0.103114	0.0653264	0.595451	0.408938	-0.193961	-0.723591	-0.648486	-0.215956	0.00149109	1.44063	0.844452	3.47629	2.50444	4.07684	3.39982	3.7506	3.17233	2.52732	2.21913	0.176298	1.23766	1.76735	3.56576	2.05662	2.71765	2.02854	1.62856	2.67882
A_52_P249965	NM_011723	22436	Xdh	xanthine dehydrogenase	N1	0.926779		-0.130691	-0.150537	-0.203406	0.281209	0.0888181	-0.00608332	-0.548927	0.341142	-0.39307	-0.340307	-0.229963	-0.614983	0.403002	0.116364	-0.0887175	0.230227	-0.385723	-0.423375	0.850619	0.674468	0.219981	0.162918	0.353767	0.681856	0.0831039	0.768862	0.400493	1.07734	0.895912	1.20707	0.663507	0.603739	0.194234	-0.326278	0.425156	0.183594	0.410238	0.0721458	0.397244	-0.0648645	-0.560614	0.535544
A_51_P234359	NM_011328	20287	Sct	secretin	N1	0.926553		-0.294652	0.268744	0.114707	0.246276	0.473911	-0.0231745	-0.161746	-0.521632	-0.0147992	0.124243	-0.586607	0.274299	-0.0111878	-0.16718	0.341221	0.110775	0.765187	0.432827	0.681915	0.635904	0.521524	1.90901	1.55044	1.55592	0.592097	3.2914	2.684	3.75794	4.15076	4.37667	2.71829	2.8409	2.67366	1.90908	1.59294	2.34213	4.63317	2.04038	3.76397	0.817822	1.49978	1.70416
A_51_P159503	ENSMUST00000093902	NULL	NULL	NULL	N1	0.926442		-0.0663315	0.282603	0.408543	-0.221447	-0.0507809	-0.453295	-0.0966746	0.155203	0.236518	-0.0409324	-0.176901	-0.193954	0.08734	0.110676	0.261192	0.715799	1.19418	0.728262	1.04299	1.0482	0.631449	1.03948	1.37665	1.81188	-0.0718821	2.10053	1.81859	2.28286	2.30996	2.35598	1.69601	1.50179	1.74583	0.921962	0.979513	1.27314	1.72221	1.04653	1.48599	0.971424	0.959141	1.55329
A_51_P387239	NM_021792	60440	Iigp1	interferon inducible GTPase 1	N1	0.926307		0.699798	1.08534	1.40143	-0.328173	0.425485	-0.58066	-0.0253684	0.136294	0.29088	0.14511	-0.414669	-0.624986	0.231754	0.191662	0.555494	1.16918	1.86423	1.24254	1.59034	1.6247	0.869852	1.46544	1.71995	2.17469	-0.391036	2.52849	2.08783	3.04051	2.77372	2.67089	2.05098	1.8211	2.15312	1.38996	0.835935	1.4434	2.90073	1.66426	3.03045	1.76425	1.47422	2.3783
A_52_P545373	AK051634	NULL	NULL	NULL	N1	0.926257		0.127089	-0.313413	-0.423859	-0.322577	-0.69973	-0.499739	-0.127315	-0.109267	-0.109707	0.227913	0.155369	0.134879	-0.237883	-0.111481	-0.128574	-0.154893	0.0172136	0.0402553	0.702681	0.919559	-0.0491006	0.319878	-0.0069966	0.460662	-0.424178	0.367927	0.559216	0.469775	0.822071	0.993722	0.660209	0.606748	0.523649	0.815054	0.088308	0.260719	0.326859	0.252416	0.5689	0.389472	0.6907	0.774596
A_51_P363258	NM_133731	70835	Prss22	protease, serine, 22	N1	0.925899		-0.437217	-0.0331372	-0.230065	-0.0712846	-0.1026	-0.404082	-0.516534	-0.211584	-0.0557151	-0.568931	-0.713368	-1.03386	-0.375044	-0.346875	-0.233201	0.284534	0.519048	0.213971	2.7294e-05	-0.221683	-0.561862	0.0435769	0.1014	0.745414	1.03835	2.03021	1.61889	2.59536	2.53552	2.47906	1.48684	1.46334	1.22282	1.38146	0.623542	0.832653	2.57906	1.38238	2.08186	0.887592	1.10914	1.32157
A_51_P421876	NM_016850	54123	Irf7	interferon regulatory factor 7	N1	0.925692		1.11108	0.697926	0.743571	0.0433877	0.279238	0.169674	0.196952	0.487781	0.0305566	0.569331	0.0936903	0.504126	1.25106	0.730353	1.37699	1.53881	2.2889	1.36765	2.67874	2.80081	2.27682	2.45126	2.80792	2.7854	-0.937698	3.58308	2.85387	4.22132	4.4769	4.51737	4.37757	4.43329	4.18483	2.04216	3.28674	3.49129	3.913	2.72802	3.18672	2.32049	2.29715	3.55297
A_52_P559919	NM_011163	19106	Eif2ak2	eukaryotic translation initiation factor 2-alpha kinase 2	N1	0.925642		0.660535	0.127909	0.172682	-0.597774	-0.373741	-0.410821	0.124838	-0.0122632	0.19892	0.276345	0.0724238	0.151625	0.261058	0.176872	0.609102	0.52277	0.991907	0.640822	0.935951	1.03694	0.454495	0.790475	1.07585	1.87066	-0.367518	2.27468	1.91506	2.63809	2.41237	2.60332	1.98642	1.97453	1.72482	2.28147	1.05117	1.1443	2.58598	1.23853	1.84395	1.15359	1.00382	1.57575
A_52_P91447	NM_009671	11736	Ankfy1	ankyrin repeat and FYVE domain containing 1	N1	0.925566		-0.00728188	-0.0234621	-0.103477	-0.119728	-0.139471	0.0584026	-0.0473764	0.304723	0.127884	-0.0672993	-0.0686632	-0.280816	-0.0730546	-0.0323669	-0.00324172	0.0468374	0.17619	0.194099	0.123142	0.222222	-0.0892527	0.0159178	0.0674149	0.311759	0.0700723	0.634431	0.46648	0.707573	0.696666	0.781699	0.417695	0.345974	0.474085	0.363663	0.139845	0.194642	0.726436	0.237757	0.35002	0.22547	0.192021	0.352179
A_51_P123625	NM_008392	16365	Irg1	immunoresponsive gene 1	N1	0.925554		0.197456	0.326314	0.295957	0.811763	1.71271	0.750979	-0.0958565	1.47526	0.882912	0.604736	0.393676	0.305741	2.29012	2.15497	4.80855	0.723613	0.122597	1.15683	1.72023	1.99816	2.04261	0.414693	0.100116	0.989773	-1.11315	4.7728	3.88932	5.70126	5.11026	6.13097	7.80718	5.08336	4.83848	2.47248	2.63435	3.64221	6.66831	4.98697	5.32813	3.78864	4.1199	6.11921
A_51_P375509	NM_175318	101685	Spty2d1	SPT2, Suppressor of Ty, domain containing 1 (S. cerevisiae)	N1	0.925425		0.0829356	-0.166644	0.188709	0.181183	0.180865	0.0321138	-0.169179	0.365273	0.0563742	0.0482188	0.226581	0.0609268	-0.20068	-0.0360538	-0.177959	-0.331345	-0.143705	-0.137928	0.0434639	0.224741	0.265551	-0.00768597	-0.41586	-0.0404564	-0.214496	0.245501	0.534728	0.613024	0.507014	0.693454	0.735224	0.398764	0.510971	0.094183	0.536995	0.734298	0.32776	0.316998	0.260875	0.322095	-0.0198142	0.567099
A_51_P422300	NM_027209	69774	Ms4a6b	membrane-spanning 4-domains, subfamily A, member 6B	N1	0.925406		0.015963	-0.299101	-0.09282	-0.365687	-0.0908434	-0.203013	-0.184549	-0.111859	-0.0995756	-0.0640598	0.0112824	-0.0840372	-0.0630814	0.141735	0.256664	-0.0401429	0.269097	0.268475	0.168198	0.710129	0.583862	0.644773	0.723815	0.347103	-0.245577	1.33942	0.651411	1.92408	2.04876	2.13478	2.27518	1.6623	1.5165	-0.407318	0.482855	0.964852	1.69867	0.696746	1.07695	1.70377	1.43808	2.25891
A_52_P42834	NM_013918	30940	Usp25	ubiquitin specific peptidase 25	N1	0.925039		-0.352808	-0.235437	-0.0321251	-0.0353855	-0.0217386	0.46314	-0.0284707	0.226588	0.0215794	-0.100962	0.0750822	0.0116783	-0.02378	0.0264928	-0.163011	-0.0570782	-0.014248	-0.0270381	0.13524	0.362468	-0.0508202	0.0382166	0.154251	-0.0602803	-0.29013	0.206613	-0.0150451	0.354826	0.51073	0.50555	0.314034	0.202812	0.635361	0.106288	-0.106471	0.0448094	0.75972	0.0029708	0.171083	0.0743944	0.0879032	0.120577
A_51_P310773	NM_030563	80750	N4bp1	NEDD4 binding protein 1	N1	0.924764		0.104549	0.555258	0.489122	0.554535	0.252051	0.134844	0.139082	0.731208	0.339724	-0.0611381	0.0939624	-0.265995	-0.0253063	0.134066	0.138122	-0.0686982	0.0467465	0.202016	0.241875	0.192713	-0.270396	-0.409632	-0.296899	0.247488	-0.29018	0.339201	0.618644	0.434911	0.119988	0.306005	0.471505	0.312936	0.368118	-0.408617	0.108509	0.307295	0.393006	0.126046	0.290142	0.26446	0.166013	0.515059
A_52_P52653	XM_001477605	NULL	NULL	NULL	N1	0.924705		-0.779908	-0.398715	-0.449678	0.163691	-0.258819	-0.595411	-0.329055	-0.159633	-0.279518	-0.536932	-0.478692	-0.832874	-0.42206	-0.586196	-0.41578	-0.359611	-0.638776	-0.698886	0.410834	0.52912	0.336153	0.0846266	0.247795	0.506202	-0.538937	-0.329352	-0.192597	0.691962	1.03698	1.23332	0.81092	0.454278	0.834804	-0.26539	0.331452	0.126993	-0.177213	-0.278446	0.0815433	-0.388649	-0.289613	0.475649
A_51_P164219	NM_011909	24110	Usp18	ubiquitin specific peptidase 18	N1	0.924324		0.647094	0.448102	0.432308	-0.105315	-0.0748374	-0.00917372	0.274068	0.191286	0.0679678	0.492328	0.286552	0.433305	0.854174	0.407247	0.808501	1.4509	1.95591	1.17887	2.01906	2.33754	1.47744	1.7768	2.05873	2.43128	-0.268832	3.13603	2.75048	3.35672	3.43127	3.74762	2.81406	2.91369	2.75763	2.20628	1.89378	1.99715	3.1976	1.77797	2.48651	1.3066	1.55495	2.17333
A_51_P302538	NM_145458	218699	Pxk	PX domain containing serine/threonine kinase	N1	0.92423		0.0372389	0.0295293	0.0824353	0.0611544	0.134228	0.214433	0.17473	-0.046122	-0.00297391	0.0763978	0.211612	0.291235	0.0458048	0.0100211	-0.025735	0.162019	0.0979296	0.0704514	0.293712	0.154964	0.354455	0.445595	0.540213	0.103092	-0.0599282	0.16061	0.0169858	0.162053	0.403153	0.381804	0.347705	0.324006	0.346257	-0.155758	0.0394608	0.080576	0.192139	-0.128387	0.0266853	-0.0588613	0.190652	0.142931
A_51_P457481	NM_145373	209588	Sectm1a	secreted and transmembrane 1A	N1	0.92419		0.126235	0.347909	0.539854	0.258696	0.457703	0.281378	-0.38929	0.418632	0.117195	0.155342	-0.0804025	-0.0410182	0.243019	-0.186666	1.09331	0.0322426	0.125764	-0.152005	0.76099	1.36066	0.703338	1.77644	1.54319	1.82528	0.430607	2.52601	1.84113	2.23664	2.77723	3.21033	1.94591	2.91245	2.29741	1.56716	0.848216	1.48274	2.51376	1.32148	2.43364	0.652528	0.757581	1.84367
A_51_P195506	NM_007778	12977	Csf1	colony stimulating factor 1 (macrophage)	N1	0.924138		0.142007	0.0750931	0.184703	0.60616	1.37968	0.977953	0.211737	0.658544	0.142524	0.0675412	-0.0294606	-0.08804	0.0653548	0.226783	0.450162	0.179467	0.395151	0.119521	0.345614	0.500588	0.425354	0.374945	0.456335	0.230242	-0.271606	0.691247	0.457633	0.64969	0.64445	0.837615	0.783412	0.339364	0.514241	0.199212	0.114055	0.313567	0.672721	0.166832	0.248912	0.18051	-0.152591	0.536957
A_52_P161488	NM_019948	56619	Clec4e	C-type lectin domain family 4, member e	N1	0.923962		0.25417	0.211995	0.152963	0.55554	1.33022	0.969145	0.45123	1.08452	0.812829	0.44785	0.55568	0.405422	1.17508	1.12004	2.29816	0.286451	0.408831	0.454863	0.262667	0.62173	0.556512	0.165795	-0.030356	-0.261304	0.260098	1.46499	0.7415	1.85904	1.51807	2.57454	4.54126	1.83969	1.45569	-0.332861	0.496203	0.859283	1.35152	0.901313	0.626527	0.568875	0.186328	1.61443
A_51_P101196	NM_011189	19186	Psme1	proteasome (prosome, macropain) 28 subunit, alpha	N1	0.923877		0.415249	0.106954	0.113533	-0.144572	0.0209806	0.257606	0.110687	0.277354	-0.0184993	0.0632074	0.0313523	0.275276	0.199246	0.160161	0.312329	0.0813431	0.22943	0.0982174	0.174473	0.370916	0.477058	0.35867	0.48016	0.210055	-0.246986	0.470067	0.0328075	0.711012	0.907426	0.907426	0.8955	0.835957	0.842955	0.62939	0.268251	0.397765	1.05104	0.118572	0.385762	0.270408	0.593054	0.689271
A_51_P445728	NM_011095	18733	Lilrb3	leukocyte immunoglobulin-like receptor, subfamily B (with TM and ITIM domains), member 3	N1	0.923863		-0.276329	-0.262431	-0.0607758	0.303976	0.424509	-0.168877	-0.149605	-0.0473495	0.064684	0.179482	0.283871	-0.0776155	0.231547	0.0222983	0.363506	0.221997	0.420977	0.270683	0.141877	0.312522	0.449911	0.36583	0.275041	0.221555	0.0839663	0.942017	0.351709	0.883213	0.907665	1.04088	1.31773	0.620817	0.284983	-0.385797	0.358797	0.610291	0.642002	0.370954	0.569711	0.712354	0.903303	1.15718
A_52_P546175	XM_001473861	434166	Gm5589	predicted gene 5589	N1	0.923768		-0.509619	-0.834937	-0.705657	-0.317286	-0.740543	-0.498136	-0.203638	-0.00279244	-0.313701	-0.259439	-0.195477	-0.435102	-0.168533	-0.335431	-0.382896	-0.0607012	-0.424631	-0.543948	0.509767	0.724677	0.155572	0.179912	0.365093	0.60635	-0.524001	0.0647377	0.0448987	1.06506	1.37015	1.64208	0.945912	0.674031	0.766073	0.195964	0.330481	0.166639	0.159567	0.0618749	0.340571	0.0366939	-0.0633164	0.648078
A_52_P305289	NM_011190	19188	Psme2	proteasome (prosome, macropain) 28 subunit, beta	N1	0.923265		0.22666	0.100634	0.107347	-0.0827571	-0.0661924	-0.0299254	0.0983788	0.369522	0.30925	0.282806	0.0922463	-0.0434322	0.0304573	0.0786715	0.295586	0.131417	0.370469	0.267648	0.196471	0.193874	-0.0134588	0.122534	0.173975	0.713098	-0.0391181	0.86762	1.1794	1.39745	0.98721	1.23462	1.00708	0.87698	0.745724	0.209969	0.710485	0.905964	1.05299	0.834242	1.05928	0.922259	0.732877	1.01089
A_51_P487518	NM_009808	12364	Casp12	caspase 12	N1	0.923256		0.150191	0.552399	0.557185	0.503082	0.282105	0.320128	0.0689006	-0.0127425	0.0320398	0.398352	0.10553	-0.357952	0.10009	-0.108741	-0.101918	0.415618	0.42992	0.0124772	0.173591	0.296225	0.195576	0.36339	0.348828	0.620441	-0.170785	0.60776	0.244172	0.193589	0.128214	0.0700767	-0.293709	-0.398315	-0.11095	-0.144079	-0.1184	-0.0731999	0.630035	0.0685499	0.154117	0.0291893	0.0239248	0.113182
A_52_P87713	NM_001044384	21857	Timp1	tissue inhibitor of metalloproteinase 1	N1	0.923135		0.533283	0.476586	0.473397	-0.317854	0.10173	0.299128	0.207354	1.13831	0.132329	1.17822	0.696692	0.545349	0.513178	0.472222	2.46214	-0.508173	-0.296097	-0.429238	0.191069	0.090534	0.648536	-0.545896	-0.117539	0.445946	-0.620977	2.37975	1.15957	3.38723	3.23258	3.52033	4.04182	3.53492	3.12409	1.25007	2.13848	2.87307	3.46496	1.76616	2.42713	1.44659	2.43921	3.70767
A_52_P272217	NM_031373	72075	Ogfr	opioid growth factor receptor	N1	0.922949		0.277837	0.219322	0.201682	-0.175746	-0.0326612	0.144684	0.097473	0.514459	-0.0771582	-0.0909662	-0.071354	0.120682	0.139047	0.2272	0.319738	0.14705	0.379069	0.173958	0.473165	0.91654	0.592678	0.396979	0.475514	0.536383	-0.507114	0.832977	0.446492	0.766994	0.9951	1.0817	0.810575	0.826184	0.808026	0.868292	0.136393	0.239524	1.29325	0.118848	0.551351	0.0801078	0.290045	0.465627
A_52_P602018	NM_001160018	208263	Tor1aip1	torsin A interacting protein 1	N1	0.922914		0.207127	0.193794	0.217109	0.23255	0.198148	0.453655	-0.00220532	0.307002	-0.0654342	0.00547193	0.144833	-0.0192976	0.0218538	0.219444	0.0707188	0.174681	0.17206	0.116679	0.440789	0.820391	0.282053	0.407745	0.477609	0.343825	-0.253201	0.482152	0.292194	0.453191	0.472701	0.527925	0.365854	0.269651	0.269355	0.0492262	-0.191043	-0.115962	0.231762	-0.0228207	0.141626	-0.0729172	-0.0625034	0.12363
A_51_P169693	NM_198095	69550	Bst2	bone marrow stromal cell antigen 2	N1	0.922868		0.496646	0.151088	0.319535	0.00108849	0.0446668	0.377506	0.515892	-0.191285	0.0663894	0.258182	0.0840746	0.626774	0.196492	0.325034	0.405097	0.4194	0.832597	0.517793	1.30217	2.12745	1.30056	1.61351	1.70664	1.16133	-0.720935	1.40589	0.868799	1.88745	2.46133	2.51227	2.41289	2.42392	2.1694	1.61057	1.0771	1.31892	1.69707	0.648996	1.12497	0.574209	0.992124	1.32732
A_51_P491976	NM_175401	109082	Fbxw17	F-box and WD-40 domain protein 17	N1	0.922859		-0.140679	0.0639385	0.0712739	0.122139	0.0686372	-0.239567	0.203193	-0.51399	0.094619	0.402714	0.202415	0.394573	0.202581	0.0019812	0.170217	0.539443	0.739343	0.485916	0.590497	1.08979	0.524276	1.01454	1.12593	0.896088	0.0169955	0.917178	0.703754	0.764964	0.893723	1.07311	0.689405	0.635999	0.64279	0.235028	0.327295	0.437062	0.391132	0.19184	0.49217	0.0516115	0.145279	0.34895
A_51_P123630	L38281	16365	Irg1	immunoresponsive gene 1	N1	0.922791		1.46847	1.24418	1.37127	1.00799	2.21451	1.14746	-0.264565	1.68466	1.04451	0.662166	0.444191	-0.208504	2.08487	2.06865	4.66807	0.618056	0.128097	1.22881	1.72907	2.24434	1.84396	0.236191	-0.04497	1.1035	-1.18845	4.96371	4.11011	6.10129	5.3325	6.47197	8.14801	5.50518	5.01314	2.43961	2.64735	3.69607	6.81507	5.27665	5.65569	4.16612	3.97565	6.37868
A_51_P158686	NM_001037917	622976	Gm6377	predicted gene 6377	N1	0.922768		-0.00301813	-0.34775	-0.0626928	-0.146572	-0.376009	0.144596	-0.279404	0.232366	-0.0211291	-0.0815269	0.048524	0.508271	-0.328015	-0.168155	-0.568206	0.134984	0.417333	0.0362867	-0.52194	0.133835	-0.38527	-0.422978	-0.381222	0.30712	0.478396	1.38479	0.704817	1.2208	1.08712	1.50025	1.4644	0.550474	0.610847	0.0053072	0.49029	1.12238	2.06091	0.821332	1.04131	0.236819	0.507043	1.04894
A_52_P446431	NM_010846	17857	Mx1	myxovirus (influenza virus) resistance 1	N1	0.922712		0.559111	0.679623	0.653145	-0.28605	-0.162955	0.173428	0.592013	0.66232	0.443135	0.996373	0.800638	1.15338	1.77867	0.975094	1.71158	2.71152	3.23077	2.2315	3.11819	3.53212	2.60417	2.78207	2.92508	3.27408	-0.68123	4.2397	3.48889	3.90408	4.07258	4.38654	3.53165	3.40606	3.67588	2.86359	1.52105	2.19599	2.98366	1.90164	2.6993	1.73221	1.99169	2.9585
A_51_P155763	NM_001146089	NULL	NULL	NULL	N1	0.922711		0.0193091	-0.328183	-0.234767	-0.0368233	-0.117709	0.279306	0.0857252	0.0676584	0.259215	0.215203	0.250599	0.0727382	0.113535	0.0387271	0.15386	0.295036	0.403066	0.375732	0.441592	0.466929	0.0998874	0.266955	0.438778	0.621099	0.10686	0.642995	0.815293	0.913085	0.911579	0.948445	0.670356	0.642556	0.703485	0.408256	0.464351	0.608089	0.637715	0.469057	0.603917	0.417817	0.364645	0.591229
A_51_P244303	NM_080470	140557	Smc1b	structural maintenance of chromosomes 1B	N1	0.922711		-0.00444331	-0.213026	0.0295696	-0.164024	0.550505	0.513226	0.0487812	-0.477551	-0.0563914	0.0456856	-0.274155	0.0727726	0.197537	-0.257313	-0.112695	-0.508998	-0.110721	-0.119058	0.294639	-0.0705242	-0.298252	0.20526	-0.159073	0.284277	0.142834	0.577049	0.392033	0.332619	0.471739	0.537031	0.500745	0.0969159	-0.141559	0.190504	-0.0424894	0.511421	0.462461	0.358048	0.480142	0.440209	0.34974	0.839072
A_51_P272876	NM_001160378	NULL	NULL	NULL	N1	0.922674		-0.108907	0.361002	0.272837	0.58135	0.191223	0.0154852	-0.169451	-0.0702757	-0.031421	0.270569	0.0972168	-0.099241	0.231051	0.162637	-0.0744752	0.308265	0.683578	0.317892	0.727689	0.993054	0.444057	0.354516	0.436741	1.096	-0.384761	0.778954	1.10217	0.828823	0.86751	0.733602	0.468268	0.519606	0.435878	0.407302	0.215543	0.408956	0.979768	0.833782	0.937987	0.602165	0.983681	0.716445
A_51_P155196	NM_178890	99382	Abtb2	ankyrin repeat and BTB (POZ) domain containing 2	N1	0.922363		-0.174839	-0.0366663	0.0695603	0.00616059	0.393196	-0.0871162	-0.132516	-0.176222	0.0658853	-0.0691522	0.0951648	-0.0351639	-0.339102	-0.161004	-0.0983065	0.00250889	0.288163	0.397605	0.186534	0.421101	0.111341	0.355994	0.334826	0.385288	-0.0237627	0.370418	0.3681	0.476092	0.429473	0.530332	0.567717	0.382309	0.411975	0.0343747	-0.119188	0.259108	0.623537	0.47293	0.478456	0.643998	0.449409	1.1103
A_51_P512379	NAP109359-1	NULL	NULL	NULL	N1	0.922305		0.545806	0.62867	0.716478	-0.28976	0.107099	0.35983	0.0761818	1.3262	0.0900909	1.16784	0.704918	0.409695	0.669842	0.617253	2.59316	-0.538278	-0.400801	-0.469585	0.106058	-0.0261222	0.406713	-0.741756	-0.309193	0.443115	-0.822864	2.54322	1.17654	3.48135	3.06671	3.3722	3.96579	3.38076	2.97893	0.78206	2.20123	3.01155	3.33288	1.66695	2.26844	1.38846	2.0384	3.62553
A_52_P598309	NM_001081005	68949	1500012F01Rik	RIKEN cDNA 1500012F01 gene	N1	0.922156		0.0803847	-0.222576	-0.130427	0.0122842	0.0176042	0.0453031	-0.132809	-0.492879	-0.114336	0.234652	0.228052	0.154712	0.120429	0.180889	0.0122611	0.460079	0.42117	0.41796	0.212912	0.0750178	0.276169	0.528227	0.466767	0.131754	0.199716	0.51365	0.20114	0.649329	0.688717	0.539336	0.614671	0.412574	0.404371	0.275676	0.295399	0.31143	1.00819	0.321048	0.535186	0.41569	0.556311	0.420607
A_52_P315423	XM_001475694	NULL	NULL	NULL	N1	0.922139		-0.241103	-0.42458	-0.476584	0.0405223	-0.263018	-0.146836	-0.171956	0.0212882	-0.169044	-0.298637	-0.262598	-0.37227	-0.0942174	-0.278316	-0.475246	0.137186	-0.226337	-0.336245	0.496764	0.529178	0.229368	0.262803	0.722102	0.382114	-0.633713	-0.259458	-0.260678	0.707189	0.834548	1.0429	0.637988	0.284929	0.89862	-0.164858	0.0539895	-0.0472514	0.0107053	-0.103834	0.151262	-0.0932891	-0.0703965	0.56454
A_52_P145767	NM_173443	70675	Vcpip1	valosin containing protein (p97)/p47 complex interacting protein 1	N1	0.921992		-0.122419	0.283413	0.36415	0.16512	0.146873	-0.20445	-0.121066	-0.233826	0.0383478	0.0593872	-0.0360177	-0.044288	-0.345318	-0.177647	-0.146938	-0.0964997	-1.52337e-05	0.0684073	0.0398028	0.131474	-0.243624	0.0102854	0.0582209	0.333639	-0.084277	0.40671	0.36783	0.419359	0.198279	0.271257	-0.0331708	-0.0987647	0.00482857	-0.00471466	-0.0259686	0.0966431	0.569997	0.071584	0.257593	0.178154	0.260872	0.240818
A_52_P110877	NM_001083925	NULL	NULL	NULL	N1	0.921708		0.236397	-0.0976625	-0.166362	-0.517117	-0.381068	-0.408035	-0.0768328	0.594156	0.0773403	0.0882648	0.0420813	-0.253828	0.276679	0.287999	0.207604	0.533209	0.889387	0.413239	0.978819	0.806631	0.258055	0.536999	0.727068	1.65537	-0.206312	2.62184	2.25746	2.95688	2.98231	3.01369	2.41079	2.31992	2.17159	1.13839	1.33211	1.56428	2.58462	1.76886	2.19698	1.50369	0.933821	2.07906
A_51_P468742	NM_025697	66674	6330409N04Rik	RIKEN cDNA 6330409N04 gene	N1	0.921096		-0.104093	-0.0560242	0.0811701	-0.0530889	0.123732	-0.0626972	-0.0567984	-0.0173833	0.138475	0.160558	0.181411	0.0227664	-0.012437	-0.0370391	-0.072953	0.148961	-0.00282953	0.0463593	-0.0110769	-0.106535	-0.289972	0.102829	0.0757555	0.0772098	0.240582	0.344408	0.23946	0.555511	0.283962	0.399006	0.158907	0.30996	0.205097	-0.0127689	0.0940631	0.0909277	0.236917	0.245706	0.30908	0.10288	-0.00180684	0.116064
A_51_P437309	NM_145209	231655	Oasl1	2'-5' oligoadenylate synthetase-like 1	N1	0.92099		1.01074	0.865745	0.933371	-0.0476784	0.383225	0.39114	0.719219	0.764136	0.221197	1.20647	1.07194	1.58029	1.95352	0.904045	1.82043	2.5528	3.16434	2.07089	3.37448	3.64738	2.92847	2.89351	3.03506	3.00497	-0.59035	4.22604	3.51343	4.08232	4.49799	4.70796	4.18142	4.06381	3.90892	3.09476	2.15318	2.53806	4.11789	2.37536	3.29541	1.69175	2.32213	3.15152
A_51_P315785	NM_009398	21930	Tnfaip6	tumor necrosis factor alpha induced protein 6	N1	0.920878		0.27938	0.169086	0.436849	-0.39109	-0.396444	-0.033762	0.234217	0.113706	0.0565973	0.511159	0.176931	0.251557	-0.343713	-0.731843	0.0581104	0.306962	0.396367	-0.0640288	0.0830803	0.688151	0.134784	0.274488	0.481161	1.37479	-0.356162	1.329	1.07395	0.657731	0.925766	1.00652	0.65593	1.39215	0.860989	1.64329	0.250572	0.74365	1.62768	0.172588	0.887382	-0.324009	0.718411	0.386243
A_51_P279606	NM_009896	12703	Socs1	suppressor of cytokine signaling 1	N1	0.920759		0.264534	0.589494	0.699934	-0.118382	0.449427	-0.165913	0.27094	0.275498	0.363379	0.150781	-0.0258755	0.316165	-0.304624	-0.0681011	0.554364	0.627728	1.34916	1.1156	0.600271	1.24991	0.693111	1.21369	1.25995	1.74491	-0.0307161	1.93225	1.50752	1.84622	1.40358	1.69016	1.03468	0.531245	1.00078	1.07638	0.312618	0.769091	2.66195	0.756943	2.08608	0.939194	1.009	1.79353
A_51_P314363	AK084643	NULL	NULL	NULL	N1	0.920753		0.53655	0.613035	0.746772	0.21216	0.199137	-0.0674716	-0.0916446	0.330021	-0.0841488	-0.0797805	0.191836	-0.363339	-0.18112	-0.223006	-0.162053	-0.183077	0.0439688	0.145307	0.218354	0.693091	-0.392193	-0.128717	0.154182	0.405124	-0.352413	0.269233	0.731694	0.763822	0.294601	0.754634	0.567555	0.495135	0.487725	0.15597	0.567753	0.35462	0.316967	-0.0192708	0.305956	0.141305	0.256641	0.373428
A_51_P495825	NM_133997	103161	Apof	apolipoprotein F	N1	0.920666		1.2463	0.938119	1.22774	0.414759	-0.0396036	-0.155382	0.114552	0.492586	0.261049	0.214148	0.275704	0.842414	-0.0854431	0.946283	0.480661	0.105996	0.31538	0.127983	0.473814	0.434161	0.275468	0.558656	0.356429	0.369235	-0.088723	0.593946	0.29358	0.891549	1.04976	1.15272	0.657119	0.738377	0.388075	-0.464606	0.492488	0.58357	1.01616	0.198916	0.406198	0.0135072	0.528132	0.363689
A_51_P418295	AJ278965	NULL	NULL	NULL	N1	0.92056		0.0935236	0.116252	0.15451	0.351965	0.267652	0.239353	-0.302883	0.147044	-0.0628439	0.415196	0.47285	-0.0571228	0.379595	0.178527	0.546509	0.0822315	0.131772	-0.119503	0.278081	0.0656819	0.541329	0.0488176	-0.0461995	-0.0622486	0.133558	0.862274	0.224843	0.222579	0.398768	0.409251	1.4037	0.266993	0.269059	-0.268473	0.0556089	0.247701	0.664784	0.231333	-0.0311947	0.0708231	-0.160572	0.0707472
A_52_P223809	NM_030150	80861	Dhx58	DEXH (Asp-Glu-X-His) box polypeptide 58	N1	0.920058		0.366985	0.854408	1.03904	0.401958	0.61051	-0.155919	0.0959813	0.379858	0.352463	0.556584	0.311808	0.107184	0.951529	0.542794	0.895289	1.51489	2.08921	1.29845	1.86665	2.22801	1.27195	1.79863	2.03231	2.37609	-0.249712	2.95472	2.47921	2.93723	2.80746	2.90022	2.49818	2.30163	2.21025	1.20276	1.70329	1.87295	2.39961	1.38325	1.98481	1.26093	1.18148	2.02881
A_51_P181517	NM_144559	246256	Fcgr4	Fc receptor, IgG, low affinity IV	N1	0.919993		0.549702	0.216239	0.369456	-0.241645	-0.0593985	0.148871	0.0582492	-0.358439	-0.322137	-0.431501	0.0207232	-0.0676941	0.179535	0.0980642	0.417281	0.451009	0.390861	0.409421	0.226817	0.819269	0.628655	0.603495	0.577638	-0.0619478	-0.144252	1.09347	0.365874	1.57937	1.88165	1.7458	2.3376	1.61252	1.30496	0.386296	0.445028	0.589246	2.07115	0.675255	1.48342	0.886635	1.28726	1.97839
A_52_P334259	NAP103523-1	NULL	NULL	NULL	N1	0.919571		-0.419924	-0.685444	-0.90405	-0.246549	-0.512947	-0.281428	-0.296921	0.101173	-0.188221	-0.214377	-0.223224	-0.568927	0.0533963	-0.0889137	-0.39745	0.193357	-0.311566	-0.352883	0.528042	0.865258	0.0685201	0.211374	0.39578	0.856349	-0.211496	0.301403	0.377014	1.27501	1.18486	1.503	0.921967	0.655958	0.712041	0.0700132	0.266227	0.0426115	0.364959	0.338483	0.692774	0.333552	0.196777	0.875165
A_52_P183181	NM_001038587	56417	Adar	adenosine deaminase, RNA-specific	N1	0.91937		0.145896	-0.108158	0.0897872	-0.251875	-0.049333	0.1999	-0.339511	0.73512	-0.0769907	-0.414	-0.187505	-0.498825	-0.0787274	0.205996	0.0392523	0.00302339	0.131076	-0.0233728	0.528755	0.611976	0.0328386	-0.0059847	0.0991953	0.649811	-0.242398	1.23877	1.34686	1.88472	1.71929	1.8224	1.34772	1.34786	1.28353	1.03682	0.989244	1.02093	1.38234	1.12894	1.36906	1.15399	0.903735	1.48288
A_51_P417854	NM_011227	19332	Rab20	RAB20, member RAS oncogene family	N1	0.919355		0.123062	-0.0339026	0.0313578	0.286123	0.64251	0.586815	-0.105809	-0.06271	-0.285511	0.28155	0.270209	0.477837	0.51423	0.299038	0.796575	0.103089	-0.0956123	-0.0436544	0.152215	-0.3338	0.412818	0.491656	0.335969	0.0927173	0.188993	0.581724	-0.0666962	0.465021	0.44961	0.681229	1.21448	0.803353	0.40752	-0.479768	0.014232	0.0604257	0.904183	0.0384257	0.217124	-0.090143	-0.552087	0.376376
A_51_P242166	NM_024434	66988	Lap3	leucine aminopeptidase 3	N1	0.919138		0.0536078	0.303581	0.39953	0.191144	0.336067	-0.0306936	-0.0642137	-0.000349408	0.0290488	0.120172	-0.0079328	-0.081138	0.170458	-0.0128454	0.350057	0.0922267	0.269185	-0.0206912	0.0503379	-0.039015	-0.0201913	0.0781219	0.0985439	0.469338	0.111767	0.832475	0.843878	0.876705	0.762932	0.917233	0.711482	0.637229	0.617306	-0.0649092	0.407588	0.63717	0.683558	0.467859	0.774513	0.434258	-0.0949775	0.644416
A_51_P277884	NM_010120	13664	Eif1a	eukaryotic translation initiation factor 1A	N1	0.918817		0.221844	0.146872	0.293274	-0.433862	-0.148659	0.174693	-0.0475014	0.48915	0.0256732	-0.0124457	0.10035	-0.0739926	0.14296	0.100268	0.222613	-0.151329	-0.182147	-0.195816	-0.102938	-0.342546	-0.274996	-0.354362	-0.384193	-0.0982066	0.00096791	0.265232	0.240577	0.42189	0.50339	0.487839	0.323132	0.551419	0.524973	0.0537568	0.170709	0.185104	0.435778	0.184906	0.246666	0.0201631	-0.41154	0.135142
A_52_P336159	NM_023220	66552	2010106G01Rik	RIKEN cDNA 2010106G01 gene	N1	0.918757		0.0388214	0.0545119	-0.282501	-0.491024	-0.681181	-0.223296	-0.199389	0.228079	-0.037823	-0.037495	-0.00891179	-0.289638	-0.0781468	-0.0711027	-0.0459997	-0.140818	-0.218194	-0.17828	0.0681578	-0.013274	-0.256327	-0.340756	-0.310084	0.459032	-0.053323	0.500934	1.00887	1.0638	0.973016	1.06913	0.816775	0.644009	0.807175	0.000514863	0.520015	0.575091	0.436266	0.610054	0.692615	0.723086	0.415538	0.760311
A_51_P177819	NM_030743	81018	Rnf114	ring finger protein 114	N1	0.91873		0.262725	0.112914	0.0600463	-0.0644998	-0.0925113	-0.189648	0.0134003	-0.123933	-0.123161	-0.0150594	0.0966318	0.163363	0.323992	0.426534	0.440468	0.214616	0.403425	0.379454	0.49957	0.180972	0.440849	0.525641	0.592401	0.522758	-0.191942	0.678771	0.468046	0.669002	0.613014	0.797446	0.612627	0.563054	0.498155	-0.00656716	0.212391	0.313401	0.225941	0.175932	0.275139	0.306961	-0.07474	0.55997
A_52_P68235	XM_001476651	NULL	NULL	NULL	N1	0.918712		0.368678	-0.0596005	0.0558797	0.195861	-0.169368	0.237987	0.248551	0.240875	0.498612	0.123978	0.157601	0.173731	-0.00417545	-0.0247489	0.39059	0.708688	0.677671	0.353395	0.89987	0.916653	0.541893	0.986557	1.17201	1.2381	0.0296615	1.58169	0.892361	1.27882	1.46682	1.49253	1.17005	1.08031	1.06261	1.07742	0.521064	0.762241	1.5198	0.282143	0.696179	0.0528792	0.392535	0.57582
A_51_P487690	NM_133871	99899	Ifi44	interferon-induced protein 44	N1	0.917965		1.10181	0.918739	1.0953	0.0868938	0.142435	0.014913	0.435526	-0.0720447	0.376862	0.79021	0.313418	0.22957	0.646341	0.187778	0.803955	0.994656	2.21279	1.52607	2.651	3.04153	2.10782	2.56358	2.8228	2.81229	-1.70741	3.17942	3.38276	4.10245	2.68609	4.44361	3.82399	3.87813	2.9499	2.53132	2.68829	3.062	2.67946	2.03257	2.93812	1.56869	1.7602	2.47081
A_52_P661565	NM_013885	29876	Clic4	chloride intracellular channel 4 (mitochondrial)	N1	0.917854		-0.0398794	-0.140846	-0.207831	-0.158867	-0.28958	-0.103871	-0.208322	0.264327	-0.019738	-0.214683	-0.00302181	-0.265105	-0.0734653	0.0586697	-0.0532552	0.0154941	-0.172787	-0.114709	0.232094	0.206592	-0.162734	0.000742558	-0.0615796	0.457764	-0.0146632	0.257155	0.52238	0.610863	0.390424	0.589923	0.2995	0.395225	0.457171	-0.0669709	0.382971	0.327361	0.129963	0.191353	0.181288	0.267003	0.339928	0.401314
A_52_P230938	NM_010741	17067	Ly6c1	lymphocyte antigen 6 complex, locus C1	N1	0.917212		0.336827	0.0134134	0.0901563	0.0239446	0.195785	0.302947	-0.39924	0.749132	-0.0609804	-0.387607	0.045585	-0.85048	-0.0547063	0.0430936	-0.0975135	0.0846331	-0.342402	-0.109526	0.205695	0.377222	-0.652326	-0.327789	-0.367207	0.0950519	0.323925	0.810351	0.450133	1.56357	1.20862	1.41458	1.15831	1.16047	0.739755	0.0745476	0.934378	0.661162	1.3011	0.567375	0.837183	0.449308	0.182547	1.09601
A_51_P355829	NM_010504	15967	Ifna4	interferon alpha 4	N1	0.917061		0.53397	0.380607	0.220993	0.217276	0.10032	0.00973268	0.255401	0.326515	0.00762155	-0.232547	-0.122575	-0.269852	0.427447	-0.0910896	0.249546	0.203312	1.00351	0.0363198	0.938776	1.29603	0.228047	1.26582	0.571111	0.753991	0.0114623	1.16349	0.557573	1.29601	0.872711	1.38041	0.717554	0.59318	0.868576	0.820339	0.949765	0.687872	0.72849	0.112132	0.83383	-0.293043	-0.3273	0.137001
A_51_P442933	NM_177275	320844	Amigo3	adhesion molecule with Ig like domain 3	N1	0.916488		0.23318	0.138074	0.260546	0.306348	0.405155	0.266131	0.534053	0.196628	-0.0137739	0.469955	0.361143	0.838282	0.188102	0.274176	0.615488	0.2491	0.570807	0.213295	0.402347	0.80236	0.746681	0.546191	0.545113	0.1108	-0.123693	0.48393	0.246276	0.303398	0.808754	0.878607	0.597352	0.737643	0.564587	0.267244	0.154836	0.111667	0.0955106	-0.383332	-0.0704892	-0.0943512	0.148888	0.255393
A_52_P465669	NAP103337-1	NULL	NULL	NULL	N1	0.916477		-0.487678	-0.521166	-0.775389	-0.0224904	-0.499187	-0.383767	-0.203798	0.152027	0.0279376	-0.223133	-0.240104	-0.646194	0.0323591	-0.215526	-0.324744	0.133641	-0.252259	-0.309133	0.45305	0.681275	0.0316635	0.104739	0.366009	0.86187	-0.194032	0.266932	0.47815	1.0796	1.01994	1.23401	0.769206	0.358147	0.586054	0.0412531	0.327721	0.163563	0.314318	0.306865	0.623152	0.196309	0.0503972	0.629116
A_51_P265495	NM_010738	110454	Ly6a	lymphocyte antigen 6 complex, locus A	N1	0.916424		0.479151	0.177227	0.112615	-0.0629269	0.0517272	0.559144	-0.129067	1.16784	-0.0297667	-0.513064	-0.175872	-0.612561	0.0612242	0.118676	0.042931	-0.101441	-0.257863	-0.282262	0.320578	0.615686	-0.116091	-0.024643	0.086847	0.15504	-0.0396026	0.979689	0.536926	1.51175	1.60294	1.64502	1.42075	1.52132	1.16369	0.349819	0.86763	0.77656	1.43618	0.491335	0.880738	0.48874	0.41071	1.11856
A_52_P947847	AK041062	240327	Gm4951	predicted gene 4951	N1	0.916268		0.199567	-0.957166	-0.388287	-0.260255	-0.341799	0.355664	-0.221479	0.0304591	0.281999	0.108892	0.056025	-0.792094	0.359227	0.13959	-0.235476	0.384967	0.568959	0.498315	0.907328	0.868919	0.155241	0.855914	1.19808	1.11796	-0.233486	1.28271	2.14492	2.32415	2.38465	2.3043	2.28438	2.18331	2.20342	1.77993	1.11465	1.73477	2.56934	1.20673	2.66703	1.37243	1.45163	1.8655
A_52_P379531	NM_011589	21853	Timeless	timeless homolog (Drosophila)	N1	0.916211		-0.000885814	0.106501	0.13071	-0.0439016	-0.25795	-0.302589	0.410815	-0.073316	0.149173	0.267719	-0.106998	0.443152	-0.0912189	0.193869	0.241453	0.0573673	0.40006	0.327747	-0.0770284	0.314557	0.222641	0.0792151	0.145562	0.449949	-0.39226	0.498614	0.80807	1.00523	1.1562	1.27905	1.23756	0.667276	0.986598	0.332183	0.480559	0.741588	0.821255	0.471741	0.795535	0.712837	1.01454	0.930395
A_51_P154842	NM_145153	243262	Oas1f	2'-5' oligoadenylate synthetase 1F	N1	0.91613		0.841499	0.958161	1.13627	0.631551	0.752966	0.000969342	0.0135995	0.313316	0.366633	0.772441	0.284198	0.0910851	0.977452	0.397931	0.979913	1.6974	2.2137	1.58591	1.94844	2.28159	1.21976	1.67568	2.08259	2.7072	-0.178851	3.5339	3.22265	3.96221	3.9155	4.00371	3.53021	3.41571	3.11465	1.96852	2.74817	3.17901	3.7695	2.76354	3.34139	2.54147	2.43093	3.28469
A_51_P494125	NM_007431	11647	Alpl	alkaline phosphatase, liver/bone/kidney	N1	0.916068		-0.317094	0.10712	0.396536	0.368856	0.742363	0.0608008	0.012671	0.109024	0.0191494	0.680182	0.324831	0.467928	-0.120171	-0.498242	0.3082	-0.128085	0.25698	-0.114711	0.112899	-0.180336	0.0334339	0.306986	0.455109	0.51801	-0.0134065	1.3804	0.814303	1.4656	1.10855	1.43108	1.19392	1.68439	1.12771	0.664611	1.3095	1.53186	0.274712	0.318582	0.409266	-0.102991	0.284373	0.664374
A_51_P184936	NM_021394	58203	Zbp1	Z-DNA binding protein 1	N1	0.91597		1.09137	1.12304	1.25099	0.405012	0.864605	0.344875	0.322089	0.426538	0.285858	0.917395	0.256552	0.508353	1.09519	0.541415	1.30259	1.94051	2.60572	1.62813	2.89388	3.37426	2.63716	2.59861	2.95551	2.7656	-0.867557	3.41047	3.10389	3.86514	4.38923	4.25041	4.15194	4.11317	3.75786	2.5188	2.22348	2.90371	3.86385	2.54036	3.74619	2.66798	3.08563	3.96219
A_51_P434301	NM_026656	68279	Mcoln2	mucolipin 2	N1	0.915889		0.0481026	-0.0706373	0.105094	0.0787794	0.343202	0.0562081	0.0860097	0.30426	0.0178803	0.919288	0.733727	0.696107	0.432293	0.312261	0.874973	-0.0050608	0.451646	0.421421	0.129333	0.671247	0.861662	0.717853	0.609349	-0.295725	-0.640438	0.80132	-0.366138	-0.0196917	0.704769	0.444666	0.697865	0.170221	0.217135	-0.428893	-0.459804	-0.0525161	0.753036	-0.0441221	0.207685	0.593886	0.874035	1.09995
A_52_P337357	NM_145211	246730	Oas1a	2'-5' oligoadenylate synthetase 1A	N1	0.915608		1.25951	0.708613	0.800951	0.158403	0.270478	0.524575	0.47451	0.579585	0.0797573	0.862996	0.401233	0.771268	1.35016	0.737046	1.47384	1.47434	1.98367	1.36481	2.24629	3.00414	2.10544	1.91234	2.2233	2.16353	-0.769234	3.08428	2.67012	3.61015	4.04406	4.11892	4.04518	3.81594	3.70744	2.34336	2.49293	2.8628	3.84171	2.51914	3.1732	2.27475	2.58142	3.38929
A_51_P166886	NM_011314	20209	Saa2	serum amyloid A 2	N1	0.915365		0.741901	0.86181	0.879559	0.218569	0.671483	-0.306617	0.478277	1.06676	0.553557	1.98133	1.10682	0.914883	0.691823	0.602435	2.62596	-0.300212	-0.824846	-0.0275303	0.298392	0.290247	0.962358	-0.462829	-0.507755	0.395328	0.0528035	3.03194	1.1018	3.94739	3.0387	3.23594	4.2575	3.2702	2.58935	0.938212	2.13972	2.48619	2.52359	0.965227	1.22606	0.970621	1.39647	2.79075
A_51_P181286	NM_001033122	12515	Cd69	CD69 antigen	N1	0.915305		0.178688	0.00257539	-0.0235339	-0.187319	-0.00346533	0.222456	0.190567	0.410908	0.272071	0.400716	0.580924	0.551549	-0.186554	0.420921	0.363281	-0.165745	0.11823	0.212921	0.523156	1.20662	0.863225	0.849824	0.700615	0.529881	-0.304024	1.17623	0.102152	0.903666	0.998433	1.31125	0.638799	0.0971777	0.174837	-0.379353	-0.854122	-0.340192	2.25241	0.238104	0.46614	0.30666	0.56679	1.22349
A_51_P381558	NM_133914	54153	Rasa4	RAS p21 protein activator 4	N1	0.915211		0.0471365	-0.0784379	0.0386606	-0.00729346	0.341224	-0.0763609	0.0644576	-0.178605	-0.306226	0.0354465	0.268077	0.406331	0.225803	0.148782	0.176482	0.303624	0.123364	0.0293529	0.710917	1.49971	1.07612	0.995319	0.993986	0.186161	-0.249561	0.908697	-0.316238	0.62725	1.04933	1.2211	1.13956	0.369334	0.163782	0.488796	0.010539	0.000473762	0.996852	-0.0737475	0.184968	0.287587	0.669416	0.783791
A_51_P394324	NM_207636	319448	Fndc3a	fibronectin type III domain containing 3A	N1	0.914812		-0.1617	-0.220075	-0.0274243	0.229612	0.0739771	0.695287	-0.0113211	0.378135	0.0216968	0.130499	0.188437	0.0259642	0.306484	0.164745	-0.0479727	0.0969397	0.0685781	0.0902252	0.154493	0.0195884	-0.00948656	-0.0734273	-0.0479699	-0.170186	0.218509	0.318579	0.411435	0.436395	0.536012	0.445524	0.181952	0.170766	0.37415	-0.00991513	0.214926	0.279112	0.587382	0.0764584	0.318548	0.0926829	0.103053	0.147262
A_51_P413866	NM_008198	14962	Cfb	complement factor B	N1	0.914773		0.196843	0.256466	0.26977	0.813871	0.806074	0.811223	0.191337	0.73751	0.473532	0.977357	0.682631	0.471354	0.584513	0.204368	1.32385	0.246184	0.388198	-0.0865949	0.216554	0.606099	0.0100133	0.313156	0.889966	1.0365	-0.24445	2.48489	1.73241	2.98863	2.92977	2.89319	3.26317	2.79616	2.32351	0.670479	2.56674	3.07264	2.83578	1.7333	2.0276	1.5142	1.68873	2.24694
A_52_P496503	NM_009283	20846	Stat1	signal transducer and activator of transcription 1	N1	0.914628		0.516551	0.441657	0.365684	0.0427774	0.0668697	0.0205983	0.0464714	0.303811	0.129193	-0.0381107	-0.235379	-0.18392	0.310204	0.359002	0.494494	0.773955	1.21913	0.7137	1.16186	1.43861	0.893697	1.04723	1.24966	1.32848	-0.483124	1.8338	1.49336	2.11304	2.34837	2.28714	1.962	1.53688	1.851	0.803526	0.73883	1.1178	1.98044	0.973002	1.67268	1.32603	1.15766	2.06367
A_51_P271835	NM_146142	100121	Tdrd7	tudor domain containing 7	N1	0.91435		-0.0180723	0.296164	0.303818	0.21152	0.293685	-0.162708	-0.0921605	-0.224555	0.0983245	0.0262345	-0.081099	0.0173514	-0.0160232	-0.0446951	0.0459785	0.270239	0.373756	0.378053	0.316555	0.256192	0.136883	0.453088	0.549584	0.718364	0.024912	0.937385	0.923012	1.0069	0.77738	1.06644	0.707491	0.657411	0.59688	0.142221	0.444502	0.588072	0.433587	0.220335	0.420467	0.0277306	0.00345029	0.201105
A_52_P522427	NM_197944	209488	Hsh2d	hematopoietic SH2 domain containing	N1	0.914098		0.303381	0.377718	0.652686	0.211217	0.659873	0.273097	0.0544388	0.536149	0.166103	0.510576	0.698441	0.47947	0.652803	0.371528	0.766273	0.619178	1.19446	0.784346	0.758314	1.29105	1.24961	1.20413	1.38356	0.700955	-0.470276	1.52823	0.495246	0.872605	1.27692	1.2054	1.32507	1.03831	0.947845	0.0238125	0.233192	0.566573	1.01555	-0.272209	0.323714	0.517177	0.861638	1.17124
A_51_P421118	AK041569	NULL	NULL	NULL	N1	0.913822		0.218962	-0.273877	0.210712	-0.289992	-0.0871358	-0.0275851	-0.0982113	0.0649116	0.0831011	-0.203066	-0.163358	-0.346327	0.00771848	0.436474	0.173558	-0.247865	-0.487495	-0.149881	0.202231	0.935212	-0.279664	0.00345099	-0.419766	0.435515	-0.487432	0.302586	0.010494	0.181099	0.106985	0.0960789	0.128712	0.341452	-0.0693188	0.56718	-0.114352	-0.270747	0.98656	0.10262	0.124705	0.208737	0.176537	0.491995
A_52_P380329	NM_198600	210106	Papd7	PAP associated domain containing 7	N1	0.913679		0.087276	0.152537	0.378539	0.131279	0.271279	-0.0162209	-0.234195	0.10986	0.228381	-0.0967156	-0.0130899	-0.163661	0.00879244	0.113414	0.0226347	0.267902	0.264495	0.249215	0.326025	0.469001	-0.162417	0.0532158	0.241271	0.702365	0.0224023	0.922179	0.785274	0.963182	0.613414	0.776456	0.230374	0.411276	0.40953	0.202651	0.264281	0.404302	0.74422	0.361318	0.416005	0.0675321	-0.215243	0.185303
A_51_P384136	BC020108	545260	Arsi	arylsulfatase i	N1	0.913349		0.458758	0.540783	0.639513	0.288166	0.511219	0.405813	0.249901	0.296047	0.371996	0.578415	-0.013526	0.0749935	0.0688955	-0.0829604	0.982547	-0.111132	0.641846	0.229198	0.0780042	0.343535	0.383065	0.462928	0.712573	0.662835	-0.592408	1.14729	0.811531	0.45324	0.454352	0.557619	0.876991	0.773785	0.824032	0.299003	-0.0916524	0.3969	0.825398	0.466712	0.345711	0.413367	0.236887	0.922292
A_52_P482280	ENSMUST00000105147	15965	Ifna2	interferon alpha 2	N1	0.913262		0.324812	0.499668	0.594702	-0.670815	-0.281762	-0.635298	0.274981	0.194894	0.0690451	-0.0665386	0.359082	0.474191	-0.321864	-0.0749964	-0.0123916	0.675528	0.944798	-0.235038	0.886428	1.36011	0.326543	1.53828	1.0348	1.58074	0.137557	1.62974	0.921201	1.0851	0.690927	1.55236	0.231928	0.481614	0.771501	0.624339	0.385923	0.671674	1.013	0.34866	0.351586	0.00500353	0.0574364	0.173158
A_52_P15461	NM_008357	16168	Il15	interleukin 15	N1	0.91326		-0.112511	-0.0248674	0.00248425	-0.257709	-0.18203	0.0800811	0.110967	0.17873	0.122534	0.09482	-0.0156258	0.206006	0.038493	0.238741	0.0815552	0.149602	0.261903	0.189445	0.196503	0.0129836	0.288936	0.468449	0.422375	0.458524	0.0664053	0.892074	0.435117	0.543306	0.596155	0.648492	0.546447	0.191139	0.553034	0.0900507	-0.00626281	0.0875682	0.475019	0.20316	0.193519	0.0450429	-0.221344	0.188172
A_52_P427640	NAP014889-001	NULL	NULL	NULL	N1	0.913134		-0.432956	0.0882729	0.0543539	0.213412	0.178422	-0.137943	-0.291243	0.353168	-0.387536	0.156188	-0.00021057	-0.185625	0.100743	-0.240455	0.658571	-0.49225	-0.535689	-0.48706	-0.26648	-0.305714	-0.39192	-0.589169	-0.509828	-0.0341523	0.533607	0.997973	0.19455	1.48242	1.10003	1.26714	1.54895	1.46831	0.846515	-0.384368	1.11036	0.951796	-0.0506482	0.197118	0.0490659	0.143071	-0.287668	1.04123
A_51_P142861	NM_009807	12362	Casp1	caspase 1	N1	0.912924		0.313056	0.0872304	0.0469493	0.136074	0.192805	0.0300675	-0.113604	-0.193427	-0.15902	0.194196	0.212768	-0.0278426	0.19991	0.151973	0.272241	0.230492	0.379522	0.261126	-0.0308455	-0.364593	0.301937	0.330985	0.435059	0.363543	0.164147	1.15475	0.836236	1.22391	1.41075	1.11919	1.26334	0.712008	0.744392	0.136642	0.412317	0.599958	1.46987	0.835288	1.04621	1.1949	1.06639	1.5306
A_52_P565015	NAP103072-1	NULL	NULL	NULL	N1	0.912486		-0.488205	-0.390082	-0.562793	0.0384829	-0.265618	-0.4197	-0.221108	0.123094	-0.0394996	-0.232454	-0.0902305	-0.419738	0.0221792	-0.242418	-0.44567	0.280317	-0.225429	-0.217524	0.547446	0.738371	0.133326	0.190599	0.348735	0.764003	-0.238075	0.124334	0.168229	0.91954	0.983596	1.2808	0.624426	0.386424	0.519142	0.00162311	0.26795	-0.0103553	0.231709	0.175343	0.543343	0.0473299	-0.0488685	0.522305
A_52_P315421	XM_618937	NULL	NULL	NULL	N1	0.912426		-0.50246	-0.546081	-0.767346	-0.341848	-0.637963	-0.436861	-0.303349	0.174483	-0.0959643	-0.40147	-0.267435	-0.709903	-0.0642668	-0.177649	-0.355534	0.158323	-0.341405	-0.3549	0.487967	0.570991	0.0187791	0.18832	0.250452	0.891834	-0.00758354	0.543432	0.571897	1.43292	1.35791	1.5678	0.841733	0.642349	0.765021	0.174494	0.36441	0.119742	0.617541	0.582556	0.911891	0.355693	0.293476	0.84803
A_52_P254667	XM_001476516	NULL	NULL	NULL	N1	0.912348		-0.387191	-0.60956	-0.523236	-0.0560337	-0.288868	-0.386573	-0.228704	-0.0749418	-0.436965	-0.269164	-0.246071	-0.460008	0.0202803	-0.167996	-0.28926	-0.114304	-0.517607	-0.528283	0.460764	0.829364	0.278802	0.216627	0.400865	0.331722	-0.836183	-0.342298	-0.253949	0.771692	0.869066	1.35048	0.740662	0.444198	0.838881	-0.229573	0.184878	-0.0545345	-0.0818922	-0.0934858	0.198582	-0.136454	-0.442543	0.346125
A_51_P432641	NM_021274	15945	Cxcl10	chemokine (C-X-C motif) ligand 10	N1	0.912175		1.76493	2.2097	2.31583	0.538046	1.98426	0.781185	0.349113	1.22625	0.420745	1.24658	0.828734	0.697189	2.07278	1.41684	2.87164	3.17078	4.01442	2.90857	4.255	5.10878	2.93474	3.39615	3.4544	5.04548	-0.68466	6.66227	6.58827	7.20217	6.53128	7.24421	5.57403	5.07547	5.64247	4.56627	3.19599	4.26309	7.18248	5.34619	6.41435	4.4973	4.22361	5.8014
A_52_P321358	NM_183162	229003	BC006779	cDNA sequence BC006779	N1	0.912044		-0.189278	0.0248393	0.0340287	0.132125	0.16959	-0.382319	-0.315432	0.0930892	0.100024	-0.277515	-0.126163	-0.333159	-0.0866557	0.0269503	0.0205077	0.393034	0.415636	0.381919	0.72997	0.880081	0.323315	0.598144	0.805778	1.15863	0.00026206	1.45475	0.954193	1.08588	1.03448	1.20333	0.585476	0.532074	0.572788	0.0684999	0.183924	0.336064	0.54263	0.256456	0.411389	0.348895	0.0150708	0.732929
A_51_P408227	NM_030218	78906	9130017N09Rik	RIKEN cDNA 9130017N09 gene	N1	0.911975		0.564469	0.6407	0.80163	0.758304	1.09763	0.386909	0.4384	0.420781	0.177051	0.530793	0.413303	0.738231	0.895041	0.386045	1.15406	0.666053	1.2083	0.642356	0.665972	1.11744	0.806267	1.05837	1.05087	1.14904	-0.322704	1.66955	1.21569	1.02308	1.36821	1.84208	1.09143	1.37661	1.1997	0.869064	0.663486	0.930773	1.39851	0.18595	0.794537	-0.000619759	-0.237716	0.49128
A_52_P249514	NM_011331	20293	Ccl12	chemokine (C-C motif) ligand 12	N1	0.911968		1.4036	0.998124	1.33038	0.535067	1.47001	1.18562	0.402329	1.34779	0.834681	0.950177	0.507085	0.771788	1.12906	0.38465	1.45236	1.40272	2.00899	0.788336	2.07046	2.22343	1.89709	1.26089	1.64654	1.73019	0.178474	3.38922	3.21557	3.02987	3.12878	3.22034	3.14951	2.89362	2.69048	1.59014	1.04644	1.76091	3.78098	2.11051	3.29461	1.55375	1.70967	2.74825
A_51_P304500	NM_001025313	21356	Tapbp	TAP binding protein	N1	0.910796		0.179923	0.061085	0.0600245	-0.236568	-0.114054	0.0861402	0.112228	0.192875	-0.102526	0.0297872	-0.0797099	0.110693	-0.0784016	0.0256652	0.14443	-0.0699241	0.0707605	0.0614885	0.129558	0.901125	0.405425	0.355772	0.487439	0.186393	-0.457267	0.365891	-0.164762	0.389963	0.616406	0.796603	0.604137	0.403162	0.395682	0.548901	-0.00735907	0.102897	0.9654	-0.0821169	0.213471	0.107192	0.579801	0.438701
A_51_P255016	BC028649	NULL	NULL	NULL	N1	0.910628		0.22369	0.318743	0.482698	0.269246	0.598274	0.71134	0.0665985	1.28976	0.213931	-0.22768	0.0580882	-0.258996	0.098597	0.321225	0.250706	0.314005	0.674171	0.467192	0.717226	1.28231	0.559182	0.556578	0.754239	0.546689	-0.562831	1.21418	0.506251	1.21309	1.43911	1.58564	1.07614	1.01179	1.00512	0.740766	0.410167	0.592506	1.22543	0.328349	0.898586	0.526853	0.619988	1.07457
A_52_P139579	NM_011710	22375	Wars	tryptophanyl-tRNA synthetase	N1	0.910452		0.313057	0.190079	0.243819	0.278857	0.342527	0.328409	0.0926207	0.382191	-0.180401	-0.198135	0.0713639	-0.0140513	0.250579	0.202817	0.375056	0.0429097	0.0168364	-0.00551305	0.31622	0.334781	0.371406	0.283163	0.252465	-0.0358998	-0.338315	0.0173036	-0.38635	0.271609	0.451219	0.599408	0.440859	0.267325	0.388932	-0.3121	-0.0209905	-0.0111798	0.14671	-0.00494913	0.479591	0.136302	-0.438363	0.88237
A_52_P453411	AK009549	NULL	NULL	NULL	N1	0.910129		0.288456	0.256004	0.276446	-0.031214	-0.215628	0.0517481	0.0293382	0.102479	-0.0246501	0.0650872	-0.133874	-0.118445	0.202134	0.338333	0.00734987	0.00427515	0.330243	0.143603	0.151359	-0.104306	-0.131127	-0.281656	-0.0953173	0.303784	0.000103508	0.657853	0.134378	0.871659	0.709598	1.17979	0.340407	0.290004	0.0280974	0.00617502	-0.0740397	0.377181	0.918398	0.358136	0.630718	0.707332	0.849382	1.65756
A_52_P663686	NM_001005858	667370	I830012O16Rik	RIKEN cDNA I830012O16 gene	N1	0.910096		0.328184	0.227107	0.245423	-0.309811	-0.0929587	0.00277513	-0.241648	0.858875	0.134705	-0.214656	-0.365917	-0.8686	0.747171	0.088133	0.777527	1.48807	2.1635	1.18657	2.15358	2.07986	0.823108	1.24044	1.36981	2.49553	-0.170189	4.11131	4.11131	4.68814	4.17992	4.71057	3.68467	3.79187	3.64498	3.20864	2.66474	2.9519	3.78111	2.71543	3.65279	1.57685	1.3233	2.35224
A_52_P184149	NM_008638	17768	Mthfd2	methylenetetrahydrofolate dehydrogenase (NAD+ dependent), methenyltetrahydrofolate cyclohydrolase	N1	0.909959		0.290743	0.70803	0.801298	0.178571	0.488435	0.178373	0.298956	0.61101	0.490773	0.263419	-0.0159863	0.119309	-0.18633	-0.0147142	0.546433	-0.100519	0.385494	-0.0655289	-0.432514	-0.127178	-0.391376	-0.0366591	0.0887109	0.424087	-0.119971	1.33858	0.65764	1.19976	0.658435	1.16109	1.58705	0.76522	0.871833	0.247248	0.645766	0.99688	1.28018	0.389321	0.6849	1.0442	0.971866	1.14831
A_52_P210893	NM_019980	56722	Litaf	LPS-induced TN factor	N1	0.909596		0.0267665	-0.221607	-0.211525	-0.214621	-0.0654705	-0.027352	0.118233	0.114429	-0.0523101	0.0719074	0.0867122	0.230399	-0.0138421	-0.0464338	0.176157	-0.0276537	0.0650667	0.106268	0.103363	0.283363	0.337267	0.19209	0.210861	-0.117756	-0.269812	0.208373	-0.0933241	0.324459	0.385173	0.576571	0.847802	0.454637	0.515555	0.192004	0.0742942	0.19734	0.29119	0.164575	0.0548877	0.394906	0.145443	0.692617
A_51_P410387	NM_177820	328561	Apol10b	apolipoprotein L 10b	N1	0.909512		0.822864	1.02606	1.2601	0.39642	0.249293	0.393639	0.109969	-0.140085	0.246106	0.909971	-0.129257	-0.107866	0.0646034	0.269507	0.307503	0.315709	0.504676	1.05531	-0.219533	0.120802	0.129296	0.814788	1.07065	0.763499	-0.385508	0.520326	0.269366	0.548698	0.572477	0.679315	0.100694	-0.243023	0.452628	-0.0552508	-0.0026487	0.371495	1.31542	0.282613	0.975098	-0.000562452	0.00623733	0.765086
A_52_P182118	NAP058998-1	NULL	NULL	NULL	N1	0.909344		0.550864	0.294465	0.397988	0.072837	0.0790463	-0.192316	-0.259574	0.548403	0.0739386	-0.191505	-0.254564	-0.55437	0.0875299	0.0415241	0.313772	-0.127306	0.130019	0.0223448	-0.219516	0.0179636	-0.31002	-0.14381	-0.0968764	0.507828	0.387667	1.21624	1.23198	1.73346	1.37322	1.45395	1.20959	1.14805	1.18801	0.237416	0.874712	0.903169	1.41356	0.910209	1.21535	0.855124	0.523487	1.09888
A_51_P246317	NM_008630	17750	Mt2	metallothionein 2	N1	0.909247		-0.0719086	-0.100827	-0.152535	0.385563	0.764096	0.329196	0.57169	1.21161	0.19612	1.4123	0.668984	0.743143	0.759573	0.0486439	1.24494	-0.0677415	-0.46183	-0.668131	0.224889	0.630477	0.656503	0.143873	0.267384	0.828479	0.11095	1.80768	0.752176	1.76145	0.992394	1.66463	1.6868	2.14905	1.3892	1.2145	0.421741	0.54304	1.91328	0.703914	1.75855	0.269421	0.912028	1.53575
A_52_P1020860	XM_888885	107350	AW112010	expressed sequence AW112010	N1	0.909226		0.515247	0.252663	0.241044	0.269036	0.398281	0.417356	0.0495148	0.809301	0.353841	0.365964	0.251768	-0.168559	0.188067	0.121975	0.617059	0.491492	0.605136	0.119523	0.646285	0.972514	0.333203	0.520458	0.594295	0.894268	-0.00705828	1.34424	0.980053	1.74553	1.79493	2.02218	1.74472	1.36363	1.23492	0.726475	0.756383	1.02743	1.80572	0.77219	1.37288	1.7638	1.68406	2.1121
A_51_P416295	NM_019440	54396	Irgm2	immunity-related GTPase family M member 2	N1	0.908836		0.82094	0.924237	0.937478	0.318669	0.527909	-0.0423721	0.0598003	0.133224	0.117544	-0.125688	-0.362512	-0.583723	0.179346	0.392929	0.423085	0.831501	1.1782	0.811895	1.08941	1.55189	0.910796	1.02797	1.34473	1.5514	-0.704375	1.56631	1.4799	2.09784	2.00624	2.06412	1.61024	1.50573	1.65628	0.608725	0.687428	1.08967	2.28427	1.30411	2.2759	1.23716	0.923856	1.90863
A_52_P917015	NM_033616	114564	Csprs	component of Sp100-rs	N1	0.908497		0.0908026	-0.566243	-0.264063	0.105498	-0.12162	-0.070847	-0.248487	-0.289829	-0.593142	-0.215042	-0.32325	-0.290222	0.109459	0.176137	-0.00919556	-0.24723	-0.117794	-0.138328	0.311467	0.403916	0.178256	0.551771	1.06464	0.415912	-0.63286	0.371727	-0.0250263	0.368576	1.06778	0.885949	0.65835	0.281341	0.839092	0.244457	-0.0330514	0.136477	0.87722	0.214123	0.36507	0.114995	0.329555	0.483145
A_51_P140710	NM_011337	20302	Ccl3	chemokine (C-C motif) ligand 3	N1	0.908374		0.450464	0.989785	1.30076	0.811593	1.97571	0.12665	0.0772544	1.10074	0.921143	1.18606	0.841964	0.378735	-0.155814	-0.410746	1.2484	0.0201497	-0.0473333	0.398634	-0.065595	0.226279	0.244851	-0.58298	-0.114257	-0.073066	1.32496	2.33914	1.39444	2.20303	1.28418	2.76773	4.37322	2.43613	1.97724	-1.17262	0.584802	1.89834	2.55803	1.21483	1.4767	0.573562	0.154894	1.4649
A_51_P327751	NM_008331	15957	Ifit1	interferon-induced protein with tetratricopeptide repeats 1	N1	0.908212		0.981245	1.19353	1.16236	0.0117315	0.0361781	0.217937	0.286425	0.96139	0.329072	0.636616	0.377729	0.22325	1.23668	0.698434	1.22133	1.96427	2.62847	1.80903	2.55292	2.71608	1.47812	1.62072	1.92961	3.20448	-0.284075	3.95706	4.39309	4.94907	4.64577	4.94499	3.90764	3.95151	4.01051	3.10338	2.90932	3.17768	3.75251	2.85977	3.7845	2.23161	2.3226	3.11849
A_52_P318673	NM_009117	20208	Saa1	serum amyloid A 1	N1	0.908123		0.254785	0.285349	0.231201	0.187664	0.659839	0.163865	0.0162794	1.06559	0.533762	1.79395	1.08369	0.650933	0.416817	0.243891	2.53156	-0.357302	-0.717343	-0.087245	0.113985	0.19408	0.411389	-0.68442	-0.518107	0.335539	-0.220638	2.94235	0.905953	4.34089	3.8281	3.82733	4.77208	3.37314	2.88844	1.18578	2.94207	3.57674	3.88573	1.87469	2.40729	1.82662	2.64519	3.65492
A_51_P363187	NM_008176	14825	Cxcl1	chemokine (C-X-C motif) ligand 1	N1	0.907956		0.704232	0.420031	0.715372	0.832846	2.50232	1.28062	-0.0120171	1.63343	0.359987	1.66289	1.84686	1.66682	0.19444	0.259413	2.61563	-0.319491	0.00364401	0.283158	-0.326759	-0.0920553	1.44649	0.626029	0.358688	1.34396	2.13793	2.03023	1.77717	2.01904	0.959814	2.79398	2.46468	2.30787	2.0746	-0.410644	0.571958	1.97003	2.15747	1.26371	2.08506	0.63848	0.086218	1.24023
A_51_P497724	NM_029419	75761	Apol7a	apolipoprotein L 7a	N1	0.907878		0.656859	0.824661	0.771622	0.753029	0.953614	0.732322	0.568412	0.267798	-0.0104045	0.904958	0.587207	0.573749	1.2553	0.231538	0.629373	0.942266	1.27905	0.630928	0.8841	1.04967	0.896002	1.18096	1.82166	1.04611	-0.19281	1.57207	1.54212	1.01646	1.38271	1.09425	0.996769	1.28417	0.829715	0.419391	0.733983	1.01007	0.848903	0.505564	1.19035	0.463122	0.333744	0.912042
A_51_P189777	NM_009834	12457	Ccrn4l	CCR4 carbon catabolite repression 4-like (S. cerevisiae)	N1	0.907657		0.37929	0.145649	0.00536173	-0.133966	-0.196284	0.0648012	0.149192	0.0301183	-0.0704167	0.0803784	0.203115	0.473423	0.0363384	0.0163746	0.134078	-0.217079	-0.273318	-0.379746	0.0381791	0.0443562	0.337344	-0.106061	-0.00367649	0.189232	0.0407406	0.422956	0.274254	0.148194	0.139893	0.30271	0.453327	0.645262	0.279938	0.676429	0.00827262	0.168441	0.986449	0.0596753	0.44441	-0.263127	0.507703	0.397614
A_52_P550858	AK085407	99899	Ifi44	interferon-induced protein 44	N1	0.907527		0.788337	0.493524	0.577077	-0.206548	0.0857148	-0.230154	0.575559	0.222874	0.225412	0.738555	0.487631	0.872347	0.824948	0.401467	0.744608	2.10626	2.49088	1.7443	2.78626	2.855	2.15372	2.80896	2.92402	2.90579	-2.09033	1.90649	1.64293	3.41058	3.58553	3.8213	3.0488	2.93588	3.30781	2.40847	1.79253	1.96101	3.30177	1.75042	2.59957	1.3225	1.29528	2.27907
A_52_P552194	NM_133990	16164	Il13ra1	interleukin 13 receptor, alpha 1	N1	0.907321		-0.0187005	-0.13705	0.0456193	0.0552404	0.0352418	0.526884	0.110463	0.369295	-0.100923	0.16291	0.360631	0.397205	0.267835	-0.000969231	0.129447	-0.252923	-0.200553	-0.354702	-0.153453	-0.121285	0.0471522	-0.197993	-0.178396	-0.428081	-0.282823	-0.0485472	-0.183888	0.0747114	0.205906	0.23133	0.57556	0.478151	0.446135	0.163356	-0.162523	0.0829614	0.251854	-0.352988	-0.0899618	-0.206427	-0.114955	-0.027648
A_51_P134030	NM_145210	231699	Oas1e	2'-5' oligoadenylate synthetase 1E	N1	0.906834		0.174082	-0.0168118	-0.155515	-0.127992	-0.104387	-0.0879181	0.285441	-0.363416	-0.227861	0.328138	0.198476	0.546557	0.361436	0.246754	0.534874	0.384108	0.42365	0.290311	0.384927	0.609735	0.66007	0.86411	0.724686	0.581614	-0.113026	0.913958	0.225317	0.436516	0.644071	0.772685	0.675174	0.454464	0.363014	0.414483	0.118767	-0.0626677	0.391564	-0.086935	-0.0257103	-0.0872919	0.0672922	0.263193
A_51_P504073	NM_028778	74137	Nuak2	NUAK family, SNF1-like kinase, 2	N1	0.906343		0.075358	-0.0554343	0.0356217	-0.326219	-0.090589	-0.0171791	0.0684192	0.0731788	-0.176523	-0.0958265	-0.0895478	0.103273	-0.300437	-0.0937748	0.0590846	-0.220512	-0.0852137	-0.145473	0.0780971	0.603697	0.451184	0.264837	0.199861	-0.0503957	-0.387969	0.260727	-0.432123	0.095578	0.221262	0.633083	0.454354	0.374568	0.328079	0.657869	-0.191366	0.0155066	0.817843	-0.352946	0.222145	-0.226228	0.115083	0.0211351
A_51_P294555	NM_001033632	213002	Ifitm6	interferon induced transmembrane protein 6	N1	0.90626		0.595381	0.303952	0.301422	-0.430764	-0.0233646	0.261394	-0.0960278	0.901868	0.230496	-0.460266	-0.00650992	-0.458416	0.0715286	0.105535	0.504062	0.00914624	0.587241	0.84382	-0.000876348	0.842562	0.430057	0.637233	0.255612	-0.18471	-0.402022	1.1779	0.6835	1.21049	1.12113	1.29878	1.13755	1.15434	0.990403	0.0193171	0.131207	0.309528	1.20685	0.630926	1.0213	0.184072	0.538568	0.608986
A_52_P239787	NM_145944	67179	Ccdc25	coiled-coil domain containing 25	N1	0.906001		0.355305	0.282356	0.0220841	0.0949255	-0.227069	-0.165538	-0.0137373	-0.149962	-0.0717144	0.108255	-0.119335	-0.183594	-0.0707783	-0.0296112	0.0758523	-0.197539	-0.037907	-0.067102	-0.121222	0.100403	-0.321037	-0.441631	-0.352626	0.473911	-0.288192	0.354455	1.2728	1.0895	0.86624	1.00078	0.612237	0.709824	0.61095	0.653802	0.653292	0.799188	0.652466	0.871282	1.24286	0.813927	0.85664	0.801245
A_52_P86176	NM_011530	21355	Tap2	transporter 2, ATP-binding cassette, sub-family B (MDR/TAP)	N1	0.905768		-0.351285	-0.450353	-0.459062	0.339878	0.517471	-0.1114	-0.290489	-0.313759	-0.199396	-0.208999	-0.429529	-0.476882	-0.275985	-0.118047	0.0101216	0.200213	0.309841	0.154153	0.232899	0.11911	0.228943	0.54868	0.50362	0.502756	-0.196063	0.887413	0.194917	0.758687	0.423126	0.780579	0.59696	0.540552	0.280065	-0.0938815	-0.0496747	0.209955	1.49057	0.146425	0.561716	0.489514	0.20569	0.999899
A_51_P461665	NM_008599	17329	Cxcl9	chemokine (C-X-C motif) ligand 9	N1	0.905397		3.4171	3.38999	3.34171	0.396003	0.649958	0.88772	-0.0919026	0.369166	0.0661515	1.15198	-0.178546	-0.314286	0.42286	0.83042	1.36924	1.25996	1.66309	1.43423	1.98916	2.55986	1.44895	2.23158	2.10155	2.75048	-0.668028	4.98391	3.93645	5.84953	5.16933	5.2741	4.88773	3.65921	3.599	2.07307	2.85498	4.14432	5.82249	3.81023	5.25085	6.15098	5.67739	7.00596
A_51_P236234	NM_011346	20343	Sell	selectin, lymphocyte	N1	0.905325		0.159466	0.0447475	0.0139637	-0.358512	-0.00233884	-0.128608	-0.0645021	0.219065	0.00778736	0.0515977	0.39084	0.295959	-0.00575958	0.258118	0.587526	-0.018757	0.255237	0.380452	-0.118646	0.777815	0.757241	0.559737	0.527787	-0.16225	-0.188993	0.78465	-0.269252	0.627069	1.03399	0.94183	0.705218	0.442673	0.499391	-0.93148	-0.567432	-0.370903	0.126119	-0.285738	0.0473588	0.204191	0.191041	0.71479
A_52_P165856	NM_001039648	639910	LOC639910	hypothetical protein LOC639910	N1	0.904897		-0.352055	0.0996791	0.0326867	-0.155695	0.0358412	-0.499107	-0.432295	-0.0475582	-0.101047	-0.703384	-0.888812	-1.19257	-0.748929	-0.740759	-0.595985	0.00704728	0.321477	0.0497464	-0.121296	-0.167547	-0.280298	-0.19217	0.043167	0.460093	0.394824	1.20953	0.581409	1.9873	1.69886	1.75521	0.970813	0.632377	0.948162	0.54008	0.388484	0.51234	1.51941	0.638191	1.11288	0.660001	0.661025	1.0219
A_51_P304170	NM_023386	67775	Rtp4	receptor transporter protein 4	N1	0.904741		0.973098	0.976702	1.10141	0.23803	0.446892	-0.190765	0.154328	0.0474204	0.429002	0.320772	0.184108	0.252883	0.570835	0.482871	0.827025	1.13796	1.66078	1.33224	1.44496	1.56604	0.913122	1.58952	1.82347	2.23768	-0.331426	2.31552	2.28178	2.76714	2.52596	2.71341	2.3021	2.21032	2.41962	0.910629	1.71283	1.93435	2.02325	1.64239	1.97177	1.64274	1.10535	2.20148
A_52_P238159	BC042188	327988	Gm9975	predicted gene 9975	N1	0.904321		0.410564	0.276922	0.356204	-0.0391866	0.351458	0.0263779	-0.117695	-0.560675	-0.323929	0.343578	-0.0500122	0.387722	0.0704138	-0.371404	0.226922	0.346056	0.0755789	0.264707	0.756342	0.288097	0.467121	0.849369	0.721298	0.809971	0.081823	1.05333	0.678397	0.830992	0.558904	0.714251	0.778996	0.738645	1.12315	1.71	0.184926	0.0820582	0.989162	0.116505	0.651933	0.241021	1.0047	-0.0119308
A_51_P134627	NM_080857	142688	Asb13	ankyrin repeat and SOCS box-containing 13	N1	0.904233		-0.0799258	0.178479	0.271342	0.0604901	0.134069	-0.264617	-0.136399	-0.0477433	0.0844616	-0.224153	-0.174219	-0.338907	0.0506436	-0.0312285	-0.00890497	0.184875	0.217876	0.00767356	0.117537	0.200193	-0.160227	0.273929	0.302669	0.700675	0.479228	1.00791	0.723926	0.820092	0.648949	0.829703	0.171305	0.145705	0.0813649	-0.0095152	-0.00341683	0.0974116	0.387529	0.0765544	0.165732	0.0312647	-0.269094	0.143228
A_52_P463936	NM_015783	100038882	Isg15	ISG15 ubiquitin-like modifier	N1	0.904222		1.57581	0.995892	1.16444	0.217378	0.684031	0.471765	0.739552	0.170478	0.252805	1.28277	0.689245	1.24686	1.37377	0.966605	1.83539	2.34104	3.18336	2.21392	3.29112	4.26206	2.79644	3.03513	3.10827	2.86858	-0.956227	3.98349	3.37768	4.19003	4.75186	4.97098	4.52727	4.52468	4.45246	3.53902	2.76509	3.132	4.31825	2.63236	3.62272	2.0454	2.52374	3.47254
A_52_P514982	NM_194346	268749	Rnf31	ring finger protein 31	N1	0.904179		0.313198	0.0702939	0.171107	0.00414399	0.210637	0.0789721	0.180146	0.0860484	-0.0415351	0.0614169	0.0924767	0.36375	0.161068	0.0129606	0.163367	0.338005	0.311367	0.174521	0.601714	1.10789	0.859387	0.626378	0.698203	0.488321	-0.287677	0.567913	0.165839	0.522793	0.775821	0.943957	0.725373	0.731403	0.569388	0.610909	0.216509	0.192019	0.812337	-0.0640211	0.300056	-0.125099	0.286112	0.346179
A_51_P239750	NM_008380	16323	Inhba	inhibin beta-A	N1	0.903991		0.146126	-0.0358712	-0.62756	0.517281	0.750189	0.467541	-0.128786	0.245218	0.0699288	0.851903	0.358542	0.649643	0.348837	-0.0224855	0.894141	-0.410473	-0.0510369	-0.0605579	0.0693146	0.276634	0.614261	-0.0912487	0.121284	0.00954641	-0.443216	0.626344	0.763159	0.52411	0.362222	1.01935	3.30561	1.65771	1.02935	0.292507	0.0995875	0.582062	0.737164	0.729105	0.215812	0.57231	0.241857	1.21452
A_52_P278853	NM_030684	94094	Trim34a	tripartite motif-containing 34A	N1	0.903981		0.160561	0.155876	0.251833	-0.210675	-0.156819	-0.0220087	0.00931968	0.195302	-0.156562	-0.0981079	0.0175007	0.102907	0.21704	0.307828	0.193853	0.147725	0.360682	0.145492	0.653863	0.661875	0.598803	0.596085	0.639188	0.723675	-0.322803	0.87383	0.678465	0.951659	1.16281	1.23122	0.934205	0.780305	0.929788	-0.0612764	0.131721	0.284097	0.247048	0.0347977	0.201281	0.183264	-0.00992118	0.595161
A_52_P38317	AK046153	67877	Naa20	N(alpha)-acetyltransferase 20, NatB catalytic subunit	N1	0.90389		-0.219476	0.0717061	-0.184984	-0.184911	-0.319525	-0.533262	-0.00839745	-0.092846	0.145858	0.0891237	0.101264	0.122224	-0.0211068	-0.0362047	-0.109652	0.0862527	-0.0303821	-0.0708441	0.363575	0.202336	0.273177	0.246819	0.262411	0.598508	-0.226876	0.154277	0.508114	0.441844	0.547182	0.569834	0.382613	0.434802	0.449073	-0.161224	0.250596	0.138999	0.114148	0.270268	0.302986	0.371261	0.591037	0.68527
A_52_P684830	NM_009318	21356	Tapbp	TAP binding protein	N1	0.903782		0.14658	0.244636	0.133583	0.28967	0.231965	0.00498206	-0.0111856	-0.0573726	-0.179299	-0.0688831	-0.207055	-0.201597	0.294707	0.256135	0.503865	0.0178576	0.183699	-0.0166082	0.162083	0.282663	0.29516	0.323816	0.425071	0.220027	-0.337962	0.244403	-0.0343965	-0.0348417	-0.0188218	0.189757	0.263591	0.316515	0.263332	-0.898251	-0.203766	0.027485	-0.303219	-0.387873	-0.354381	-0.0743879	-0.682671	0.20967
A_51_P128876	NM_025378	66141	Ifitm3	interferon induced transmembrane protein 3	N1	0.903364		0.407428	-0.205276	-0.110775	-0.357083	-0.327307	0.244017	0.0462672	0.816793	0.131396	-0.243709	-0.218109	-0.230076	-0.0143805	-0.0241104	0.15127	0.158146	0.464261	0.148059	0.647449	0.122323	0.300412	0.427413	0.706986	0.7662	-0.0116628	1.44389	0.802101	2.14847	2.06487	2.07913	1.86796	1.87171	1.8896	1.35353	1.1707	1.24083	1.87851	0.919385	1.28199	0.66307	0.815997	1.15665
A_51_P170285	BC003314	80287	Apobec3	apolipoprotein B mRNA editing enzyme, catalytic polypeptide 3	N1	0.90331		0.432792	0.0813177	0.167799	-0.469281	0.0844863	0.308386	0.142527	1.00342	0.0692106	0.0253579	0.166046	0.141216	0.478969	0.383217	0.522456	-0.136557	-0.184098	-0.179862	0.408104	0.610736	0.0532184	-0.182697	-0.102904	-0.119481	-0.504528	0.313629	0.19138	0.494576	1.093	1.21976	1.19953	0.895866	0.880833	-0.154564	0.346739	0.524994	0.255171	-0.0691626	0.0803128	0.354217	-0.00503398	0.868152
A_51_P465350	NM_010745	17084	Ly86	lymphocyte antigen 86	N1	0.902805		0.483699	-0.13954	-0.0949112	0.00151449	-0.0307634	0.018114	-0.228079	-0.206349	-0.230238	0.296909	0.236487	-0.054599	-0.0228228	-0.0392179	0.152455	0.117862	0.439983	0.329088	0.0101517	-0.0403548	0.282418	0.347592	0.18931	0.134389	-0.110175	1.09623	1.00365	1.62249	1.82195	1.55423	1.90916	1.16122	1.42735	0.327139	1.06377	1.46527	1.74402	1.27039	1.57492	1.7201	1.80554	1.87516
A_51_P202911	NM_144882	67198	Spats2l	spermatogenesis associated, serine-rich 2-like	N1	0.902757		0.259857	0.343428	0.34936	-0.163066	-0.0820781	0.0160116	0.181329	0.240818	0.361717	0.238252	0.0855548	0.362954	0.21544	0.294518	0.388381	0.236042	0.618656	0.312125	0.303838	0.122409	0.341659	0.527267	0.58487	0.717937	-0.230419	0.764366	0.816502	0.700235	0.950471	0.972129	0.558146	0.797961	0.905814	0.371578	0.195083	0.428748	0.315244	0.292467	0.536778	0.133329	0.056543	0.302322
A_51_P514085	NM_013606	17858	Mx2	myxovirus (influenza virus) resistance 2	N1	0.902655		0.741039	0.793692	1.01941	0.180928	0.50149	-0.170221	0.499521	0.201452	0.301436	0.947615	0.733889	1.05011	1.27671	0.750937	1.3115	2.36885	2.89777	2.11824	2.98174	3.89658	2.46294	2.85186	3.10266	3.2336	-0.661209	3.74223	3.24562	3.49476	3.58719	3.89636	2.80586	2.91444	2.95509	3.13626	1.77497	2.13705	3.21637	1.78025	2.69614	1.25862	2.1998	2.38
A_51_P237754	NM_010398	15040	H2-T23	histocompatibility 2, T region locus 23	N1	0.902622		0.283263	0.300697	0.296715	0.210995	0.164856	0.0751028	-0.120247	0.368667	0.0944799	0.0866416	-0.256742	-0.51873	0.086484	0.183416	0.157324	0.145088	0.190451	0.298338	0.352919	0.177041	0.0989506	0.16177	0.283308	0.704962	-0.046389	0.786862	0.159186	1.12669	0.863299	0.992874	1.18373	0.922488	0.709011	-0.53273	0.450202	0.742107	1.26328	0.505229	0.656635	0.825131	0.278236	0.995563
A_51_P500215	NM_173743	71898	Apol9b	apolipoprotein L 9b	N1	0.902106		0.816469	0.639356	0.779992	0.428633	0.664401	0.572778	0.315071	0.0890131	-0.114571	0.701598	-0.057101	0.20803	1.4069	0.228884	1.01621	1.75944	2.27162	1.38195	2.3034	3.02095	2.09565	2.67719	3.09652	2.54836	0.050454	3.28099	2.61611	3.71483	4.23072	4.37768	3.37894	3.82269	3.58915	3.3727	2.52565	2.75354	3.88541	2.75723	3.67937	1.72832	2.28833	2.7532
A_51_P502661	NM_172767	67776	Vwa5a	von Willebrand factor A domain containing 5A	N1	0.9013		-0.113487	-0.38293	-0.348793	-0.528012	-0.400589	0.270836	-0.118002	0.341346	-0.0999201	-0.00385077	0.0920562	-0.0977107	-0.171013	-0.089	-0.0633277	-0.333881	-0.212509	-0.240754	-0.117342	0.173851	-0.166987	-0.304698	-0.228433	-0.148183	-0.0965958	0.385235	0.349981	1.03485	1.20617	1.23708	0.82641	0.662424	0.699021	0.37762	0.277316	0.405595	0.760698	0.479794	0.451101	0.448693	0.260482	0.562072
A_51_P369803	NM_013585	16912	Psmb9	proteasome (prosome, macropain) subunit, beta type 9 (large multifunctional peptidase 2)	N1	0.900994		0.559526	0.45073	0.451391	0.143234	0.244479	0.152314	0.258819	0.180942	0.069966	0.237247	-0.0160296	0.173669	0.155946	0.316148	0.43742	0.402417	0.657656	0.496974	0.530123	1.02194	0.983031	0.876105	0.901148	0.614323	-0.3671	0.81125	0.142723	0.934597	1.10369	1.06043	1.05059	0.59985	0.843631	0.0502957	0.164412	0.401142	1.4206	0.394578	1.0158	0.848577	0.989756	1.30855
A_51_P497985	NM_013484	12263	C2	complement component 2 (within H-2S)	N1	0.900711		0.510942	0.407827	0.402191	0.273842	0.149692	0.195751	0.0458284	-0.31669	0.000833406	0.864738	0.257831	-0.256676	0.648725	-0.0932768	0.105622	0.23852	0.671351	-0.0384426	0.0623197	0.239766	0.935702	0.479461	0.75665	0.632313	-0.532615	0.958127	0.604697	0.850372	1.285	0.947723	0.782628	1.10435	0.665789	-0.322738	1.00494	1.23155	1.09433	1.05254	0.707467	0.182476	-0.225703	0.735605
A_51_P505795	NM_145391	213233	Tapbpl	TAP binding protein-like	N1	0.900311		0.109998	0.0423473	-0.0795609	-0.181545	-0.0405413	0.0248397	0.401058	0.214362	0.138561	0.239786	0.121443	0.485313	0.314506	0.440926	0.759571	0.0154302	0.237389	0.0659232	0.378569	0.613407	0.74322	0.522046	0.526901	0.412753	-0.245194	0.523304	0.102151	0.753731	0.897888	1.23752	0.828079	0.727986	0.652976	-0.328748	-0.0203583	0.131975	0.114615	0.068832	0.351857	0.125947	-0.3343	0.606781
A_51_P359549	NM_173423	240263	Fem1c	fem-1 homolog c (C.elegans)	N1	0.899879		0.119034	0.013386	0.0648371	-0.0025472	0.0390312	0.13263	0.0951104	0.122013	-0.0287155	0.0884074	0.216476	0.220107	0.162692	0.288979	0.215839	0.0340354	0.0292204	0.0994763	0.0666131	0.0351183	0.188013	0.068841	0.0490065	-0.0184808	-0.039056	0.189893	0.0803355	0.120584	0.233448	0.212169	0.503254	0.219252	0.18408	-0.377033	-0.0709638	0.0415825	-0.166866	-0.00280267	-0.130861	0.130117	-0.117714	0.3082
A_52_P597800	NM_007961	14011	Etv6	ets variant gene 6 (TEL oncogene)	N1	0.899832		0.299313	0.239123	0.280607	0.119106	0.270297	0.258333	0.208641	0.322471	0.31176	0.117722	0.210375	0.266218	0.160155	0.201188	0.400074	0.110928	0.303588	0.245573	0.255834	0.436265	0.400879	0.323489	0.344252	0.0827498	-0.415317	0.253843	-0.172328	-0.0865194	0.00529977	0.222058	0.379007	0.222861	0.292858	-0.0589091	-0.19831	-0.0561651	0.369475	-0.410653	-0.117838	-0.199581	-0.163094	0.260009
A_51_P447329	NM_026646	68267	Slc25a22	solute carrier family 25 (mitochondrial carrier, glutamate), member 22	N1	0.899758		0.00103903	-0.0381562	-0.10955	0.221089	0.253445	0.33685	0.103837	0.48405	0.0244	-0.0467205	-0.225616	0.138881	0.112465	0.0557188	0.198982	0.198148	0.450102	0.17343	0.656058	1.14979	0.643994	0.492534	0.804148	0.509772	-0.143845	1.0913	0.306093	0.570605	0.726534	0.975563	0.246245	0.166829	0.235253	0.524839	-0.296658	-0.0974372	0.792477	-0.210518	-0.0176222	-0.518745	-0.20816	-0.0186467
A_52_P653054	NAP007796-001	NULL	NULL	NULL	N1	0.899736		0.998462	1.00962	0.988375	0.313315	0.62667	0.523338	0.252024	0.81914	0.238664	0.390232	0.140807	0.13266	1.2926	0.714695	1.29846	1.95084	2.49812	1.50692	2.56852	3.47504	1.73955	2.16655	2.28736	2.5384	-0.516211	3.67332	3.32469	3.51019	3.78626	3.93308	3.23268	3.35512	3.31508	2.99995	1.94657	2.18505	3.25229	1.85994	2.87646	0.981171	1.39878	1.95566
A_51_P327261	NM_021327	57783	Tnip1	TNFAIP3 interacting protein 1	N1	0.899544		0.109589	-0.066558	-0.00149398	0.283653	0.685602	0.636274	0.11796	0.577051	0.0418099	0.319907	0.33329	0.249021	0.34083	0.391931	0.479327	-0.0684843	-0.00688686	-0.0344704	0.0565584	0.265879	0.335999	0.141558	0.128466	-0.426279	-0.341573	-0.0310188	-0.0669789	0.426499	0.581547	0.772293	1.00797	0.62778	0.409128	-0.180058	0.236556	0.489375	0.334434	0.263922	0.22235	0.534713	-0.000435841	0.788641
A_51_P393634	NM_013759	27361	Sepx1	selenoprotein X 1	N1	0.899533		0.0994688	-0.0216574	0.136245	-0.141017	0.104451	0.110477	-0.181802	-0.121168	-0.110377	-0.124163	0.0345615	-0.482374	-0.0214372	-0.0170057	0.108768	0.0108108	0.0692534	-0.00222747	-0.240395	-0.23837	-0.256092	-0.130882	-0.41537	-0.161757	-0.0109353	0.385238	0.220479	0.476647	0.178819	0.381855	0.905209	0.433253	0.204519	0.183089	0.410972	0.531087	0.555216	0.162314	0.333501	0.0958022	0.135435	0.234098
A_51_P249286	NM_011267	19734	Rgs16	regulator of G-protein signaling 16	N1	0.899249		0.00802387	-0.288948	-0.152402	-0.118427	0.876792	0.462854	-0.0612386	0.32355	-0.369789	1.00521	0.573947	0.949851	-0.435881	-0.168843	0.99219	0.000267778	0.245637	0.0644225	-0.609097	-0.685866	-0.0247791	-0.357969	-0.961842	0.330805	0.429566	1.25623	1.43717	0.868376	1.01825	1.28209	0.985042	0.803982	0.96119	1.13386	0.571376	1.43792	2.71719	1.44447	1.8659	1.22966	1.70753	1.74758
A_52_P803082	AK050122	223672	Apol9a	apolipoprotein L 9a	N1	0.898856		0.628346	0.812262	1.0058	0.623468	0.719217	0.0744705	0.230798	0.0977428	0.309651	1.47192	0.783274	0.595958	1.73589	0.427896	1.31623	2.4462	3.00367	2.00746	2.88422	2.44989	2.26013	2.96038	3.39345	3.62798	0.117683	4.34826	4.01925	4.52483	4.49967	4.44012	3.61839	4.16524	3.70726	3.13874	2.89918	3.10284	3.88636	3.40634	4.12164	2.13807	2.45232	3.2974
A_52_P631726	XM_001476334	NULL	NULL	NULL	N1	0.898804		-0.331669	-0.323766	-0.544401	0.141235	-0.175417	-0.142908	0.0921752	0.195996	0.0819224	0.127815	0.0338951	-0.140523	0.114621	-0.0521716	-0.30131	0.0226367	-0.236326	-0.185062	0.655203	0.902924	0.307917	0.314536	0.439192	0.451608	-0.724805	-0.318684	-0.155742	0.437252	0.641305	0.945201	0.700831	0.487553	0.397007	-0.193622	-0.0904244	-0.249535	-0.374375	-0.38322	0.0302254	-0.246603	-0.329366	0.25746
A_51_P316816	NM_023738	74153	Uba7	ubiquitin-like modifier activating enzyme 7	N1	0.898695		-0.328158	-0.0301125	0.0199663	0.12948	0.316726	-0.364527	-0.0972499	0.147074	0.346112	-0.0447107	-0.115392	-0.356185	0.0236906	-0.102118	0.124467	0.554837	0.834174	0.554837	0.561086	0.760879	0.257371	0.850794	1.07097	1.234	0.134281	1.44281	0.895027	1.35704	1.22894	1.45605	0.751642	0.469433	0.534343	0.210071	0.405089	0.55097	1.01739	0.348246	0.745866	0.530209	0.401055	1.032
A_51_P184484	NM_008607	17386	Mmp13	matrix metallopeptidase 13	N1	0.898644		0.214673	0.25448	0.553532	-0.356678	-0.388879	-0.0167881	0.171906	0.346018	0.0332607	0.202235	0.0941919	0.0864423	-0.444365	-0.269028	-0.338145	-0.0657471	0.179867	0.175793	0.369381	0.827439	0.404079	0.455207	0.337354	0.520994	-0.262248	0.389577	0.0976787	0.286533	0.38349	0.559039	1.05679	0.434466	0.486745	0.0297702	0.244758	0.700935	1.6574	0.189277	0.670888	0.518636	1.1084	0.793187
A_52_P627327	AK122404	NULL	NULL	NULL	N1	0.898447		-0.168484	0.362777	0.133361	0.60231	-0.00392904	-0.248724	0.0446485	-0.524823	0.107482	0.396347	-0.357553	-0.00855282	-0.0731051	0.099563	-0.247107	-0.0625649	0.610533	0.368555	0.016523	0.370135	-0.0891587	0.206705	0.520102	0.741096	-0.731426	0.672824	0.947265	-0.0721116	0.328809	-0.0420723	0.000675883	0.0983559	0.260587	0.0546072	0.265224	0.584997	-0.0702753	0.855699	0.297066	-0.0784092	-0.078112	-0.149999
A_51_P260683	NM_015811	50778	Rgs1	regulator of G-protein signaling 1	N1	0.898239		0.703726	0.949139	0.993262	0.185451	0.302103	0.163109	0.293447	0.476963	0.0222919	1.0029	0.674567	0.295327	-1.08392	-0.725831	-0.160377	0.131571	0.379584	0.280667	0.558805	0.953539	0.629089	0.756192	0.821946	1.30864	0.787997	2.22402	1.5824	1.94021	1.6663	2.30988	2.45619	1.57009	1.22641	-0.488068	0.117165	1.55918	2.05993	0.702889	1.16214	1.17928	1.52228	2.07973
A_51_P386810	NM_177910	331026	Gmppb	GDP-mannose pyrophosphorylase B	N1	0.898187		0.546356	0.427981	0.533277	0.315214	0.393456	0.104705	0.368181	0.197509	0.321588	0.276651	0.307537	0.365078	0.401029	0.220109	0.668315	0.281339	0.46462	0.373395	0.196029	0.402311	0.176214	0.287396	0.325101	0.494133	0.0270889	0.554166	0.416247	0.277929	0.280402	0.369685	0.315683	0.422491	0.307045	-0.0497848	0.18958	0.263851	0.434274	-0.130456	0.10957	-0.155299	-0.211448	0.228556
A_52_P625321	NM_144532	73660	Cabp4	calcium binding protein 4	N1	0.898151		0.165885	0.375931	0.080697	0.156184	0.257847	0.106946	-0.0924801	-0.0306893	-0.156465	0.266727	0.317992	0.0883834	0.213251	0.267908	0.0767608	0.186413	0.355101	0.107829	0.120638	0.54536	-0.00980682	0.836841	0.282096	0.428584	0.0789543	0.712251	0.293932	0.637328	1.09645	1.17764	0.76127	0.469664	0.652701	0.419378	0.511842	0.789324	1.35932	0.520097	0.597667	0.687457	0.653785	1.22
A_51_P337210	NM_138682	192198	Lrrc4	leucine rich repeat containing 4	N1	0.897789		0.39148	0.520153	0.377379	-0.118097	0.0202375	-0.481038	0.285654	-0.134351	0.291305	0.600927	0.264567	0.519901	0.219559	0.346123	0.443392	0.392866	0.469035	0.232612	0.504562	0.525661	0.578271	0.606881	0.672748	0.835506	-0.623487	0.768058	1.73351	0.888024	1.27916	0.994936	0.986678	0.875165	1.18685	0.330834	0.908747	1.09835	0.361601	0.593185	0.717325	0.478925	0.629178	1.04395
A_51_P136542	NM_033601	12051	Bcl3	B-cell leukemia/lymphoma 3	N1	0.897338		0.0439294	0.281356	0.322571	0.187224	1.01885	0.339663	0.203035	0.157776	0.0502789	0.43062	0.4527	0.606893	0.319555	0.107852	0.659462	0.343582	0.345693	0.282661	0.258715	0.618858	0.816014	0.64088	0.558758	0.473214	-0.545163	0.494621	0.239628	0.505679	0.76466	1.1234	1.10101	0.947097	0.687927	0.326688	0.346784	0.710211	0.815214	0.520967	1.02552	0.645232	0.60393	1.3592
A_52_P501697	NM_011890	24051	Sgcb	sarcoglycan, beta (dystrophin-associated glycoprotein)	N1	0.897302		-0.233262	-0.278811	-0.213258	-0.0204309	-0.142891	0.0349151	-0.0312188	-0.433757	-0.164483	0.0700718	-0.0508807	0.0772536	-0.105677	-0.0834978	-0.238618	0.0011381	0.0113275	-0.00204606	0.0792386	-0.0753487	0.0265148	0.192245	0.271042	0.0876539	-0.0292289	0.159928	0.266983	0.449249	0.489378	0.415141	0.391572	0.424766	0.410872	-0.0622105	0.24674	0.230027	0.0348289	0.131334	0.0713182	0.103491	-0.034623	0.223932
A_51_P359636	NM_011150	19039	Lgals3bp	lectin, galactoside-binding, soluble, 3 binding protein	N1	0.897285		0.465556	0.285964	0.287273	0.205148	0.148482	0.208853	0.434258	0.204775	0.240502	0.439594	0.375737	0.715412	0.689632	0.566276	0.815525	0.574838	0.9504	0.6955	1.01119	1.04051	1.05699	1.36604	1.75953	1.22814	-0.515038	1.60953	0.975936	1.93815	2.08004	1.9898	2.29022	2.32503	2.24418	0.118545	1.57956	1.72888	0.908908	0.799457	0.890667	1.02517	0.647948	1.5979
A_51_P166818	NM_030243	71684	Rbm43	RNA binding motif protein 43	N1	0.897098		0.0349609	-0.117753	-0.0384616	-0.457155	-0.413379	-0.158471	-0.138208	0.514112	-0.0071694	-0.0582048	-0.148492	-0.380115	-0.148392	-0.117021	-0.111061	-0.141076	0.0161216	-0.0691929	0.109194	0.138641	-0.125568	-0.272727	-0.132506	0.323423	-0.00242685	0.543279	0.57756	0.845046	1.03393	1.12091	0.561555	0.444801	0.728105	0.427291	0.340383	0.367851	0.673632	0.355864	0.524517	0.39551	0.13216	0.389807
A_51_P120738	NM_133200	140795	P2ry14	purinergic receptor P2Y, G-protein coupled, 14	N1	0.896858		-0.168593	-0.403465	-0.385697	-0.625241	-0.597579	-0.254923	-0.0307762	0.216149	0.241476	-0.165927	0.0346757	0.237601	-0.235793	0.0540666	0.0288848	0.0811781	0.0232422	0.105761	-0.0261644	-0.412167	-0.198793	0.00466731	-0.125383	0.0383156	0.345432	0.561519	0.463669	0.919404	0.691891	0.887229	0.848973	0.350935	0.823134	0.0870874	0.251592	0.379363	0.424099	0.329067	0.404308	0.564076	0.354882	0.533479
A_51_P301804	NM_009177	20442	St3gal1	ST3 beta-galactoside alpha-2,3-sialyltransferase 1	N1	0.896852		0.0848143	-0.0373715	0.0652265	-0.150289	0.100502	-0.0459044	0.103396	-0.0619392	0.224232	0.362353	0.348357	0.369956	0.292452	0.250786	0.397644	0.15468	0.277152	0.175687	0.22844	-0.454492	0.241089	0.158745	0.297176	0.338246	0.0744316	0.407134	0.450522	0.467569	0.59474	0.550237	0.678821	0.722466	0.705482	-0.213813	0.412585	0.649029	-0.0636959	0.268581	0.349532	0.251589	-0.0803881	0.435311
A_52_P415116	NM_021406	58217	Trem1	triggering receptor expressed on myeloid cells 1	N1	0.896794		0.323067	0.14534	0.104544	0.342246	0.666826	0.671748	0.1857	0.228143	0.208407	0.204384	0.39671	0.499319	0.525177	0.545117	1.36212	0.526788	0.244152	0.374726	0.219285	0.692574	0.496222	0.353337	-0.126997	-0.467377	0.215539	0.611909	0.18576	0.42921	0.392343	0.709537	2.47578	0.857528	0.644114	-0.552553	0.0124656	0.182617	0.330332	0.00206757	0.0632691	-0.523931	-0.482347	0.328296
A_52_P353038	NM_001025599	22670	Trim26	tripartite motif-containing 26	N1	0.896789		0.0326846	0.100936	0.0853367	0.00151625	0.0925976	-0.0275519	0.205341	0.0703511	0.0516972	0.064592	0.100383	0.238778	0.16651	0.129668	0.198901	0.141066	0.193336	0.100541	0.317871	0.651249	0.327351	0.427121	0.359365	0.208531	-0.249735	0.112645	0.119649	-0.0562073	0.161243	0.284524	0.2272	0.252859	0.142186	-0.109293	-0.197861	-0.089748	-0.307797	-0.265964	-0.165794	-0.153782	-0.129459	0.0413578
A_52_P1132687	AK157172	NULL	NULL	NULL	N1	0.896456		-0.841731	-0.354782	-0.459579	-0.35262	-0.203319	-0.518652	-0.457376	0.111159	0.0695369	-0.0314237	0.144587	0.709596	0.144856	0.210477	0.236531	0.664811	0.237324	0.12642	0.266887	0.111299	0.254449	0.476173	0.60841	0.703281	-0.16671	1.26197	0.614698	0.633377	0.821317	0.833843	0.836025	0.333312	0.695093	0.194794	-0.0695411	0.105373	0.319076	0.0473303	0.0947413	0.479936	0.259994	0.59146
A_51_P225808	NM_019963	20847	Stat2	signal transducer and activator of transcription 2	N1	0.896439		0.0337354	0.363159	0.0767119	-0.258504	-0.289907	-0.781813	0.268855	-0.0943932	0.198913	0.0910038	-0.242047	0.213303	0.0598922	0.00681876	0.262487	0.666939	0.963333	0.579088	1.28	1.52851	1.16415	1.1439	1.53327	1.91151	-0.32019	1.91916	1.54776	1.95244	1.9583	2.09612	1.56366	1.45866	1.47136	1.39134	0.858512	0.998825	1.86982	0.812909	1.67956	0.605346	1.16488	1.40543
A_52_P389595	NM_030711	80898	Erap1	endoplasmic reticulum aminopeptidase 1	N1	0.895583		0.12213	0.0928846	0.139394	-0.107516	-0.0686607	-0.0189844	0.0970265	-0.041395	0.132351	0.137852	0.0505439	-0.154191	0.136501	0.186344	0.215898	0.0442203	0.116629	0.17304	-0.0399903	0.0692917	-0.286748	-0.0409382	0.00525373	0.254783	0.126964	0.565926	0.888645	1.13516	0.93653	0.978358	0.888864	0.677083	0.737725	-0.306227	0.567361	0.787736	0.529688	0.569699	0.59796	0.673072	0.11257	0.741676
A_51_P241861	NM_016921	27060	Tcirg1	T-cell, immune regulator 1, ATPase, H+ transporting, lysosomal V0 protein A3	N1	0.89499		0.196456	-0.322973	-0.232841	-0.278933	-0.164717	-0.00401028	0.221196	0.443159	-0.115365	-0.116304	-0.00376543	0.258443	0.117463	0.0289445	0.273262	0.0357731	0.229027	0.0875315	0.480738	1.18619	0.782835	0.433559	0.472324	0.211812	-0.527477	0.563998	0.158237	0.580827	0.9969	1.2886	1.22301	0.817399	0.731579	0.980688	0.348839	0.44627	0.897816	0.187473	0.498695	0.242335	0.589337	0.712989
A_51_P387123	NM_011854	23962	Oasl2	2'-5' oligoadenylate synthetase-like 2	N1	0.894952		0.32508	0.799738	0.833767	0.195404	0.276168	-0.0178436	0.263657	0.643952	0.51891	0.401944	0.134306	0.0999054	0.858136	0.329846	0.895033	1.4887	2.08334	1.33486	2.04746	2.49361	1.42098	1.72324	2.06587	2.36153	-0.523271	2.88484	2.34543	3.03971	2.99883	3.1716	2.53552	2.52831	2.43982	1.34767	1.76127	1.98528	1.90756	1.65167	2.1751	1.37016	1.16316	2.24773
A_51_P443946	AK018542	71513	9030607L20Rik	RIKEN cDNA 9030607L20 gene	N1	0.894369		-0.466904	-0.22623	-0.128057	-0.270368	-0.191364	-0.420467	0.0802281	-0.0722986	0.0409058	-0.0319858	-0.0256842	0.0952134	-0.25872	-0.212691	-0.173533	0.030781	0.131972	0.0468797	0.470201	0.738692	0.525429	0.490565	0.651659	0.572668	-0.148168	0.488914	0.0161224	0.258075	0.24473	0.45871	0.162207	0.0196627	0.0856193	-0.203399	-0.360905	-0.381002	0.138281	-0.220446	0.0209513	-0.150103	-0.00717536	0.304285
A_51_P448741	NM_009425	22035	Tnfsf10	tumor necrosis factor (ligand) superfamily, member 10	N1	0.894257		0.267327	0.230478	0.244899	-0.252869	-0.015136	-0.223719	0.40556	0.197911	0.366479	-0.226937	-0.0899127	-0.0222061	-0.131108	0.0692746	0.342989	0.340006	0.512515	0.487237	-0.198113	-0.0273577	0.0773155	0.569185	0.401982	0.305856	0.0749201	0.47143	0.320897	0.7637	0.62027	0.896093	0.270963	0.112249	0.478167	-0.0956519	0.157765	0.265694	0.353227	0.134945	0.500633	0.391953	0.00211735	0.508007
A_52_P93933	NM_008562	17210	Mcl1	myeloid cell leukemia sequence 1	N1	0.894138		0.00237075	-0.115278	0.0520527	-0.317556	-0.308487	0.165915	-0.280158	0.303124	-0.142639	-0.299447	0.00144977	-0.319164	-0.423093	-0.354583	-0.468835	-0.3481	-0.356941	-0.210415	-0.0973241	-0.430534	-0.394461	-0.555209	-0.486989	-0.151274	0.27449	0.314956	0.375983	0.746831	0.446231	0.546257	0.588516	0.405205	0.424327	0.201172	0.108585	0.27616	0.961064	0.461347	0.546732	0.483564	0.446867	0.5978
A_52_P176013	NM_008394	16391	Irf9	interferon regulatory factor 9	N1	0.893717		0.49415	0.46599	0.526137	-0.00499927	0.0677977	0.0462765	0.150392	0.519178	0.126943	-0.0168274	0.102841	0.1105	0.478764	0.584077	0.607079	0.302188	0.648249	0.414021	0.819763	0.853184	0.608502	0.47147	0.664134	0.749518	-0.662955	0.835991	0.797539	1.00986	1.17855	1.27805	1.26933	1.25609	1.31502	0.0272259	0.84785	0.908558	0.0830048	0.212738	0.503918	0.315169	-0.209346	0.711243
A_52_P764477	A_52_P764477	NULL	NULL	NULL	N1	0.893592		0.801708	0.782177	0.805188	0.157106	0.403853	-0.480052	-0.239384	0.161795	0.134346	0.193084	0.330295	-0.104127	-0.101961	-0.01677	-0.00153511	0.111692	0.348202	0.477241	0.291189	0.699244	0.364669	0.336712	0.426024	0.56335	-0.390883	1.17982	1.1467	1.40426	1.381	1.39744	1.158	0.605721	0.550847	0.00903436	0.483645	0.658538	1.05066	0.560735	1.34035	1.08934	1.70135	1.46696
A_51_P204080	NM_013820	15277	Hk2	hexokinase 2	N1	0.8934		-0.260421	-0.203124	0.00277163	0.431	0.622808	0.234035	-0.453203	-0.691804	-0.196062	0.35117	0.101725	0.0777418	0.091281	-0.397675	-0.233938	0.268704	-0.427918	-0.283964	0.248012	-0.1228	0.157573	0.322682	0.341182	0.370694	0.326711	0.642906	0.402838	0.437631	0.383688	0.521525	1.03845	0.699491	0.0300794	0.539651	0.614134	0.625437	0.821707	0.600709	0.91096	-0.0844082	0.209067	0.362895
A_51_P208603	NM_010050	13371	Dio2	deiodinase, iodothyronine, type II	N1	0.893162		0.572094	0.453494	0.618977	-0.115457	0.541489	0.384459	0.368013	0.0994234	0.208343	0.49669	0.378893	0.547268	-0.359133	-0.0109556	-0.0605013	-0.579703	0.132524	0.44418	-0.214207	0.0476968	-0.166173	0.536579	0.427505	-0.272124	0.00434128	-0.147061	0.116207	0.163041	0.0447904	0.685656	0.478148	1.6768	1.24609	0.703052	0.126839	0.535945	0.844602	0.345703	0.665858	0.593069	1.08404	1.10534
A_52_P214740	NM_019949	56791	Ube2l6	ubiquitin-conjugating enzyme E2L 6	N1	0.892728		0.602495	0.219576	0.46602	-0.246604	-0.105185	0.794634	-0.0761885	1.00436	0.408328	-0.37113	-0.210154	-0.710094	0.161212	0.208592	0.267422	0.239465	0.584918	0.959209	-0.0922676	0.808607	-0.398099	0.341255	0.467842	0.942039	-0.0366856	1.46939	0.712314	1.84119	1.64747	1.95708	1.10643	0.994697	1.21395	0.689172	0.697802	0.798954	2.2197	0.673232	1.18296	0.407141	0.188085	0.972807
A_52_P5263	NAP115274-1	NULL	NULL	NULL	N1	0.892691		-0.373842	-0.551892	-0.827907	0.0786047	-0.418173	-0.189226	-0.0104414	-0.12293	-0.244145	-0.126162	-0.12206	-0.0452166	0.127781	-0.0471891	-0.262959	-0.00620528	-0.406746	-0.376827	0.606657	0.929068	0.565071	0.396164	0.470676	0.44954	-0.746509	-0.267254	-0.110974	0.54567	0.761861	1.07134	0.944228	0.558217	0.711292	0.0268824	0.116041	-0.0529015	-0.214185	-0.089914	0.200477	-0.0553174	-0.0757468	0.448867
A_51_P347312	NM_001081079	70155	Ogfrl1	opioid growth factor receptor-like 1	N1	0.892544		0.183063	0.18653	0.355478	-0.135322	0.0834853	0.0329271	0.0613018	-0.0974817	-0.0532085	0.16716	0.214994	0.288364	0.155424	0.123968	0.255939	0.0990752	0.0986637	0.0625721	0.0142047	0.35219	0.075012	0.0619348	0.0619677	0.125547	-0.0583445	0.216885	0.0854259	0.397889	0.349546	0.531904	0.409544	0.202998	0.228389	0.047751	0.00912851	-0.0837795	-0.0336854	-0.036987	-0.00117464	-0.341641	-0.528602	-0.172188
A_52_P36261	NAP036915-1	NULL	NULL	NULL	N1	0.892349		-0.131883	0.214751	-0.313377	-0.21147	-0.458895	-0.890794	0.0279014	-0.364441	-0.00570203	0.197979	0.0499503	0.50802	0.30887	0.398018	0.269785	0.310126	0.467468	0.196759	1.30521	0.914908	1.2878	1.15938	1.25942	1.6328	-0.37842	1.07211	1.07802	1.11235	1.16097	1.02483	1.02135	0.675057	0.499162	0.896809	0.296232	0.356907	0.731657	0.120443	0.667416	0.470345	0.793608	1.00367
A_52_P787894	AK089636	23962	Oasl2	2'-5' oligoadenylate synthetase-like 2	N1	0.892179		0.17522	0.0154178	-0.179645	-0.212035	-0.279075	0.393019	0.668898	0.759026	0.462557	0.0351583	0.199385	0.332511	0.366869	0.037486	0.541422	0.458997	0.756149	0.357183	0.799234	1.97598	0.696425	0.866887	0.92504	0.843928	0.350486	1.25105	1.48668	1.53654	1.72575	2.32102	1.66091	1.41979	1.49512	1.63332	1.11676	1.01823	2.22137	0.627735	1.31571	0.48174	0.66768	1.1916
A_51_P477736	ENSMUST00000077153	NULL	NULL	NULL	N1	0.891941		0.22934	-0.0670975	-0.219935	-0.612483	-0.458541	-0.0108646	0.235554	0.504645	0.452792	0.47567	0.643419	0.433665	0.197162	0.204547	0.542907	0.770799	0.511875	0.458115	-0.0269393	-0.0168298	0.0244905	-0.174376	0.0617346	0.249924	0.457757	1.40155	0.61294	1.79856	2.14683	2.18972	1.63658	1.06258	1.24044	1.10385	0.731242	1.12179	2.71808	1.09348	1.69942	1.2394	1.31687	1.71892
A_51_P412732	NM_025967	67102	D16Ertd472e	DNA segment, Chr 16, ERATO Doi 472, expressed	N1	0.89118		0.0957897	0.12415	0.109726	-0.277597	-0.208965	-0.128808	0.00677395	0.099598	0.174202	0.0230527	0.0255111	-0.0872907	-0.181367	-0.0660233	-0.0521097	0.0929942	0.0486119	0.139143	-0.0290777	0.116265	-0.125094	-0.328717	-0.278254	0.0558711	-0.192271	0.111946	0.240624	0.206159	0.234159	0.334185	0.186092	0.104459	0.321697	0.16921	-0.0274586	0.0696992	0.340839	0.160355	0.207232	0.32508	0.252786	0.443338
A_51_P503494	NM_018790	11838	Arc	activity regulated cytoskeletal-associated protein	N1	0.891065		0.304489	0.298202	0.502283	0.156915	0.560535	0.330277	0.216056	-0.204529	-0.13241	0.355078	0.309037	1.25561	0.241577	0.441814	0.27058	-0.226424	0.414489	0.11165	0.374036	0.557089	0.958393	1.03199	1.11564	0.765298	0.512925	0.533661	0.391599	0.298826	0.945973	0.668937	0.701582	0.745056	0.578918	0.0579985	0.336234	0.619098	0.116376	-0.529931	-0.274338	0.0431979	-0.0954137	0.166423
A_51_P359570	NM_010501	15959	Ifit3	interferon-induced protein with tetratricopeptide repeats 3	N1	0.891044		0.666284	0.351248	0.373116	-0.285557	0.121922	0.248464	0.0522984	0.386606	0.0112897	0.213807	-0.1092	0.0384083	1.09082	0.401894	1.06803	1.70691	2.27272	1.35382	2.30824	2.97901	1.63049	2.10728	2.34149	2.47506	-0.253155	3.71488	3.54791	4.02208	4.16357	4.4365	3.69987	3.76203	3.72896	3.41034	2.27631	2.47101	3.52997	2.25675	3.10825	1.29816	1.43979	2.20784
A_52_P542540	AK041599	20846	Stat1	signal transducer and activator of transcription 1	N1	0.890777		0.70328	0.664117	0.533	0.334211	0.318189	-0.431515	-0.188165	-0.102748	0.261554	0.109518	0.0615242	-0.240443	0.388207	0.296553	0.394953	1.24546	1.63424	1.27995	1.50526	1.63797	0.953162	1.49628	1.724	2.1873	-0.216479	2.43479	2.55023	3.04804	2.74873	2.50229	2.32514	1.90752	2.08707	1.38747	1.28276	1.57362	2.43193	1.40467	2.51057	1.8461	1.71334	2.56238
A_52_P221067	NM_001101472	NULL	NULL	NULL	N1	0.890175		0.233123	0.537492	0.675764	0.210109	0.465833	0.281492	0.0562899	0.772822	0.00753072	0.589636	0.595844	0.116363	0.498821	0.302632	0.889938	-0.163603	-0.331394	0.0119758	0.299571	0.224268	-0.253709	-0.544617	-0.429665	-0.0881519	0.415079	0.713215	0.0568723	1.29828	0.63893	0.925007	1.29918	1.33271	0.507236	-0.875854	0.751323	0.540692	-0.698645	0.116493	-0.178104	0.196553	-0.512742	1.00328
A_52_P179785	NM_138952	192656	Ripk2	receptor (TNFRSF)-interacting serine-threonine kinase 2	N1	0.890154		0.306995	0.0818798	0.343694	-0.0528812	-0.256521	0.00633249	-0.0964858	0.253207	-0.0734692	-0.00609969	0.0707851	0.0590507	0.0999776	0.283547	0.339421	-0.137188	-0.0511841	-0.165009	0.199345	0.35021	0.167645	-0.259993	-0.336071	-0.02768	-0.236848	0.280001	0.126106	0.0509443	0.259176	0.478576	0.0786357	0.0303332	0.199189	-0.498969	-0.236359	0.0379203	-0.0606686	-0.204629	-0.343295	-0.0407514	-0.486635	0.183153
A_52_P632921	NAP065340-1	NULL	NULL	NULL	N1	0.890125		0.0311609	0.0943612	0.256218	0.244735	0.460129	0.168488	0.160459	0.210295	0.239203	-0.0712513	0.0357985	-0.498565	0.0739052	0.140909	0.256973	-0.0463463	0.0524553	0.0418334	0.137095	-0.0697832	0.100113	0.257106	0.15768	0.410173	-0.255098	0.911007	0.569597	0.920969	0.334421	1.60083	0.611168	0.811886	0.150011	0.280813	0.72716	0.804182	0.570941	0.166932	0.623754	0.0584036	-0.148195	0.336361
A_52_P55627	NM_153101	235712	Mrgpra2b	MAS-related GPR, member A2B	N1	0.889946		-0.46805	-0.519376	-0.35904	0.172708	0.324072	0.759277	-0.27608	0.0150621	0.350957	-0.58603	-0.187153	-0.438339	0.169119	-0.185953	1.12795	-0.14585	-0.108207	0.0692779	-0.3606	0.0963344	0.430996	-0.0339941	0.362415	-0.279721	-0.267701	0.213402	-0.613224	0.117291	0.00678671	0.427176	1.38496	-0.138008	0.178305	-0.0488039	-0.511555	-0.418801	0.212171	-0.613371	-0.0246437	-0.175724	0.00409031	0.250231
A_51_P232682	NM_017466	54199	Ccrl2	chemokine (C-C motif) receptor-like 2	N1	0.889755		0.0546158	0.00515587	0.00375683	-0.222203	-0.119024	-0.0452098	0.0398815	0.283342	0.212638	-0.102425	0.243388	0.0570596	0.153801	0.208805	0.201231	0.303767	0.090898	0.351656	0.317188	0.268164	0.136515	0.347909	0.317449	0.356626	0.361008	0.286649	0.0996099	0.165764	0.0516996	0.306588	0.663533	0.0983632	0.231946	-0.312307	-0.0247489	-0.113295	0.243827	-0.0571315	0.0118449	-0.0389786	-0.385434	0.136906
A_52_P577992	NAP029508-1	NULL	NULL	NULL	N1	0.889148		0.00128718	-0.143347	-0.0207861	-0.708093	-0.336488	-0.059673	-0.435592	0.267123	0.235722	-0.50773	-0.49618	-1.03589	-0.456622	0.0390197	0.319067	0.108469	0.469176	0.393055	-0.208514	-0.426396	-0.814194	-0.360199	-0.492712	2.0423	0.640434	2.72491	3.58167	4.24265	3.10486	3.30854	2.25048	1.84104	2.03331	1.30666	1.68693	1.97948	3.14924	2.41677	3.20121	2.50576	2.31466	2.68941
A_51_P398766	NM_010259	14468	Gbp1	guanylate binding protein 1	N1	0.888618		0.441697	-0.152991	-0.095626	0.451911	-0.351977	-0.118414	-0.281123	-0.364011	-0.669995	0.714387	0.568391	-0.612179	0.534809	0.325623	-0.292948	-0.232521	0.1982	0.0851384	0.924724	-0.446957	0.0447197	1.30979	0.826718	0.666719	-0.0248444	2.11147	1.25067	1.02687	2.91612	1.64997	0.593347	0.326902	0.108104	0.417044	0.169168	0.322131	2.22038	1.96806	1.83153	1.73082	0.952394	1.37569
A_51_P295582	NM_025530	66388	Cutc	cutC copper transporter homolog (E.coli)	N1	0.888301		-0.194982	0.155464	0.222623	0.13715	0.23362	-0.285523	-0.175205	-0.416304	0.00204215	0.107199	-0.11627	-0.245188	0.0587117	-0.141849	-0.0580497	0.14484	0.119695	0.0327512	-0.0712564	-0.120614	-0.109875	0.25817	0.201458	0.425194	0.330799	0.643918	0.556413	0.413599	0.410494	0.445051	0.267402	0.180149	0.0552266	-0.349354	0.112783	0.135442	0.196855	0.0453817	0.145542	0.0164007	-0.226737	-0.106839
A_52_P648759	U76754	NULL	NULL	NULL	N1	0.887726		0.0638381	-0.259999	0.17595	-0.00950434	0.168024	-0.0700651	0.639401	0.0916906	0.505343	0.352028	0.260448	0.920793	0.170671	0.19589	0.388612	0.946356	0.980544	0.883138	0.855077	1.32568	0.801291	1.4607	1.47805	1.13915	-0.320946	1.97095	0.595417	1.00403	1.2563	1.45296	1.20281	1.06092	0.900706	0.651915	0.122132	0.320384	0.968769	-0.0662566	0.520616	-0.056656	-0.103612	0.547178
A_51_P233027	NM_001033136	67809	Fam82a2	family with sequence similarity 82, member A2	N1	0.887663		0.249776	-0.190197	-0.0748096	-0.108604	-0.120439	0.26641	0.112119	0.226833	-0.124411	-0.062352	-0.0983103	0.110896	0.0340265	0.12196	0.184316	-0.119516	-0.115279	-0.180685	0.0298584	0.0680861	0.030771	-0.0505587	-0.161888	-0.0770412	-0.164352	0.0838616	0.0469566	0.287558	0.463796	0.595341	0.481098	0.515317	0.552291	0.460335	0.237294	0.284434	0.701921	0.180647	0.488316	0.02484	0.0173846	0.218522
A_52_P228621	NM_011610	21938	Tnfrsf1b	tumor necrosis factor receptor superfamily, member 1b	N1	0.88757		-0.380489	0.0959996	0.0126043	0.0415565	0.196996	-0.346037	-0.111428	0.0231027	0.072663	-0.378096	-0.423428	-0.545451	-0.129861	-0.173031	0.10879	0.204354	0.228205	0.230915	-0.357363	-0.329086	-0.192373	-0.0521903	-0.00479706	0.0934951	0.50826	0.9149	0.34962	1.00687	0.761306	0.907989	1.03142	0.221923	0.3175	-0.121872	0.336344	0.296929	0.659358	0.299608	0.455468	0.259018	0.108504	0.468642
A_51_P464308	NM_013531	14696	Gnb4	guanine nucleotide binding protein (G protein), beta 4	N1	0.887207		-0.0336928	-0.00546144	-0.0322394	-0.63955	-0.719658	-0.438071	0.0753545	0.00816685	-0.0538315	-0.152517	-0.087	-0.0184263	-0.117986	0.0439195	-0.124889	-0.154578	-0.0838202	-0.0220999	0.227061	0.420594	0.172905	0.103967	0.00198651	0.455365	-0.212955	0.0799078	0.496266	0.480958	0.576514	0.746896	0.397027	0.214528	0.553969	-0.0750454	0.293056	0.239855	0.271552	0.218188	0.318778	0.355388	0.206752	0.341546
A_52_P510790	NAP000727-001	NULL	NULL	NULL	N1	0.887155		0.571329	0.135809	-0.822153	0.0816691	-0.845224	0.156012	0.456128	0.501183	0.151006	0.385401	0.229013	0.58801	0.332559	0.239869	0.589324	0.422209	0.634928	0.39618	1.07652	1.08117	0.763144	0.549232	0.609231	1.65194	-0.452611	1.34896	2.84387	2.82699	3.02222	3.05387	2.59673	2.4599	2.59862	1.35904	1.90179	2.02541	1.90273	1.88309	2.1891	1.71979	1.78711	2.07263
A_51_P455657	AK014551	329260	Dennd1b	DENN/MADD domain containing 1B	N1	0.886861		0.0919649	0.0894286	0.113208	0.0689148	0.115378	-0.210799	-0.284422	-0.496114	-0.188666	0.28554	0.242463	0.202585	-0.0778691	-0.112638	-0.151096	0.162127	0.139335	0.184241	0.235957	0.0133083	0.374392	0.479091	0.501971	0.158091	0.0839383	0.24587	0.312999	0.347019	0.485471	0.342407	0.504697	0.329107	0.441942	0.028162	0.196062	0.267738	-0.0766486	0.0921466	0.206582	0.0624874	0.3917	0.400918
A_52_P134762	AK172505	15950	Ifi203	interferon activated gene 203	N1	0.886827		0.191637	-0.092702	-0.539995	-0.209064	-0.420271	-0.737084	-0.170062	0.0206793	0.100277	-0.0277596	-0.0505291	-0.355472	-0.00311342	0.238841	0.044812	0.281099	0.648491	0.395258	0.759988	0.763827	0.41726	0.745981	1.12235	1.80878	-0.323638	1.63264	1.63148	1.59986	1.74287	1.46329	0.678203	0.481912	0.838677	0.690734	0.133349	0.499514	2.10242	0.904628	1.08495	1.49783	1.64425	2.10795
A_51_P180362	NM_007644	12492	Scarb2	scavenger receptor class B, member 2	N1	0.88653		0.127269	0.0670781	0.023011	-0.135862	-0.200142	0.0612973	0.044312	0.315485	0.00772521	0.0517065	0.224351	-0.043935	0.356961	0.216865	0.251585	-0.0594915	-0.0457001	-0.0807056	-0.00951769	-0.192867	-0.240533	-0.267644	-0.230113	0.219171	0.0582065	0.442817	0.424968	0.73283	0.573747	0.635304	0.780744	0.596473	0.573675	-0.28899	0.560081	0.611448	0.754354	0.363834	0.262506	0.335904	-0.0974567	0.495723
A_51_P404815	NM_028010	71939	Apol6	apolipoprotein L 6	N1	0.886494		0.289657	0.632665	0.742082	1.47621	1.34931	0.393391	-0.469774	-0.622636	0.0117113	2.84092	0.436516	0.536465	0.386573	-0.734823	-0.171932	0.29762	0.931977	-0.00868839	0.805426	1.14499	-0.0489894	1.67017	2.41474	2.41871	-0.228893	2.92898	2.62223	0.786127	1.4909	0.819858	-0.177746	0.318192	-0.502978	1.97674	0.586765	0.883837	2.16144	2.56281	2.00076	1.3295	2.06161	2.52156
A_51_P217463	NM_009140	20310	Cxcl2	chemokine (C-X-C motif) ligand 2	N1	0.885787		0.513029	0.384198	0.410476	0.197456	1.34185	0.807956	0.349058	1.48877	0.814563	1.5589	1.33678	1.4617	0.293799	0.354174	2.13188	-0.199239	-0.151404	0.222204	-0.0512554	0.556281	0.680794	-0.760311	-1.14991	-0.235813	2.85716	1.69591	1.31644	1.34003	0.667315	3.15946	4.88873	2.3123	2.1944	0.575273	0.527791	1.92899	2.71684	1.5471	0.968993	0.230079	0.407554	1.00169
A_51_P183102	NM_175226	75841	Rnf139	ring finger protein 139	N1	0.885481		0.044608	0.0944706	0.153036	0.038317	0.0219957	0.0655704	-0.0636998	-0.264522	-0.0983714	-0.115474	-0.157487	-0.13849	-0.037671	-0.00531106	-0.0279247	-0.0403098	-0.0891638	-0.0268129	-0.0730473	0.266361	-0.0235489	0.0267398	0.026723	0.153692	0.0500013	0.377538	0.380578	0.563333	0.353897	0.562396	0.0922212	0.144467	0.251589	0.416461	0.0996754	0.0834639	0.306866	0.0930834	0.325406	0.037079	0.00213378	-0.0356814
A_51_P317512	NM_027482	70617	5730508B09Rik	RIKEN cDNA 5730508B09 gene	N1	0.885094		-0.106647	0.0498746	0.0492063	0.264393	0.200371	0.0599805	0.0835094	0.0401228	0.283295	0.128106	0.139531	0.121054	-0.0855733	0.111198	-0.00496094	0.0212122	0.0863837	0.133806	0.0468402	0.0650391	-0.123348	0.219068	0.117636	-0.0798006	-0.10819	0.162975	0.0109681	0.145489	0.0265622	0.218491	0.0245428	-0.118519	0.0266366	-0.425478	-0.31946	-0.291347	-0.0790344	-0.250009	-0.110878	-0.116406	-0.409076	-0.115499
A_51_P137018	XM_916080	NULL	NULL	NULL	N1	0.884998		0.407181	-0.295963	0.483945	-0.48233	0.349424	0.0754538	0.363648	-0.00472569	0.615371	-0.103668	-0.189093	-0.769664	0.465718	0.0823757	-0.427221	0.0728365	0.653702	0.286049	-0.0965541	0.822928	0.163916	0.985814	0.748434	-0.0477915	-0.891003	0.205783	-0.524521	-0.0120637	0.511897	0.678851	0.812935	0.30982	0.76357	-0.0961046	0.128217	0.244773	0.16887	0.0377604	0.425866	-0.0795628	0.453088	0.273824
A_51_P452629	NM_011905	24088	Tlr2	toll-like receptor 2	N1	0.884812		0.210874	0.213215	0.350012	0.653979	1.26357	0.626952	0.209823	0.394497	0.293178	0.652403	0.68333	0.438902	0.568207	0.557263	0.740188	0.39361	0.392476	0.193847	-0.123749	0.118498	0.164361	0.239628	0.343199	0.228942	0.505151	1.00544	0.705283	1.20049	0.9852	1.49646	1.78758	0.912986	0.819837	-0.344281	0.745339	1.02616	0.526133	0.404775	0.303244	0.408583	-0.380733	0.60072
A_52_P580608	NM_148927	69217	Plekha4	pleckstrin homology domain containing, family A (phosphoinositide binding specific) member 4	N1	0.88472		-0.630992	-0.443938	-0.478556	-0.3717	-0.250348	-0.461866	-0.394773	-0.199778	-0.0774484	-0.405048	-0.697193	-0.671508	-0.513892	-0.576225	-0.464637	0.174433	0.308241	-0.0958955	-0.0369799	0.0269928	-0.354747	0.190997	0.312863	0.92807	0.418002	1.4356	1.01252	1.69123	1.4794	1.57086	0.720856	0.857355	0.868924	1.05453	0.637934	0.713627	1.15155	0.914847	1.06275	0.546406	0.401147	0.324048
A_52_P476950	NM_172495	211329	Ncoa7	nuclear receptor coactivator 7	N1	0.884592		0.012617	-0.201179	-0.0476203	0.176844	0.132505	0.34802	-0.0770769	-0.119438	-0.0658384	-0.0701232	0.0592837	-0.0408108	-0.0806519	-0.10661	-0.124475	-0.0260018	0.263534	0.177263	0.163908	0.291461	0.0191748	0.299106	0.292512	0.326814	-0.264752	0.330707	0.631926	0.903865	0.76679	0.785233	0.584587	0.514253	0.67071	0.631147	0.479826	0.669562	1.03409	0.685161	0.937783	0.781524	0.778569	0.760565
A_52_P211172	NM_177361	242519	Ifna12	interferon alpha 12	N1	0.884541		0.0124973	-0.0115262	0.290896	0.171222	-0.0460673	-0.130976	-0.0490705	-0.16887	-0.128165	-0.243627	-0.532345	-0.220716	-0.031278	-0.0425797	-0.0108645	0.48209	0.517586	0.281972	0.449299	0.746052	0.0289274	1.17492	0.868716	0.924839	0.802496	1.46538	0.707244	1.34651	0.81196	1.26832	0.246977	-0.0137	0.598905	0.996122	0.194343	0.00858304	1.00752	0.338063	0.54826	0.109544	0.229248	-0.198425
A_52_P676510	NM_011579	21822	Tgtp1	T-cell specific GTPase 1	N1	0.884106		0.694134	0.632414	0.589534	-0.35985	-0.171387	-0.0126455	-0.163215	1.14144	0.110114	-0.615264	-0.486279	-1.05987	0.384569	0.116974	0.560823	0.658381	0.890185	0.297269	1.06829	0.885226	0.274094	0.425013	0.587455	1.51624	-0.290851	1.82143	1.80339	3.19333	2.71293	2.74516	1.93214	1.84403	1.7438	1.17054	1.68502	1.78667	2.73179	2.33693	3.29728	2.16237	2.14279	2.65145
A_51_P493857	NM_011835	23924	Katna1	katanin p60 (ATPase-containing) subunit A1	N1	0.882943		0.0375161	0.246177	0.262837	-0.109634	-0.125628	-0.427634	-0.152843	-0.307452	-0.0533165	-0.0899295	-0.19511	-0.263756	-0.179634	-0.170515	-0.063403	0.0210397	-0.0151116	0.0513593	-0.0627432	-0.243904	-0.131576	-0.197475	-0.126612	0.424683	0.199953	0.383067	0.421695	0.37595	0.245891	0.255285	0.0784492	-0.00951537	0.0866332	0.282379	0.208879	0.320504	0.514232	0.262899	0.460742	0.274814	0.390528	0.296945
A_52_P666646	NM_178682	217684	4933426M11Rik	RIKEN cDNA 4933426M11 gene	N1	0.882517		-0.135923	0.0542789	0.1004	0.0943527	0.116482	-0.103152	-0.0242049	0.433515	0.155799	-0.190053	-0.0126707	-0.0835543	0.00627311	0.136855	0.263278	-0.0270021	-0.150328	-0.0436576	0.114169	0.0825979	-0.140917	-0.103906	-0.0288187	0.168539	0.0323875	0.293297	-0.103123	0.101984	-0.264684	0.0776164	-0.0107403	-0.0868256	-0.180585	-0.292172	-0.280558	-0.273242	0.0186489	-0.256609	-0.191225	-0.17245	-0.31547	0.137116
A_51_P488739	NM_030701	80885	Niacr1	niacin receptor 1	N1	0.882231		0.622551	0.737465	1.07325	0.612339	1.40357	0.767679	0.44972	0.387523	0.422376	1.09638	1.22156	1.09651	0.831476	0.488481	1.60112	0.276835	0.36413	0.0791585	-0.00804871	0.512248	0.320276	0.0532916	-0.0413588	-0.294024	0.899072	1.34262	1.11311	0.135455	0.213658	0.815918	3.15219	1.2246	0.596919	-0.166433	-0.0311124	0.381452	0.887095	0.121273	0.027407	-0.443616	-0.388312	0.428471
A_51_P410772	NM_019799	56315	Rhcg	Rhesus blood group-associated C glycoprotein	N1	0.88222		0.0094936	0.368619	0.301334	0.384517	0.295937	-0.00358684	-0.158741	0.077791	-0.128044	-0.526157	-0.438455	-0.336338	0.0204682	-0.15136	-0.0595638	0.285772	0.275422	0.0489357	-0.229733	-0.63134	-1.19171	-0.165128	-0.084763	0.558233	0.507508	1.26607	0.497521	0.979466	0.461615	0.831276	0.0416633	0.327365	0.165056	-0.342873	-0.28429	-0.133739	1.08466	0.405016	0.622601	0.25217	0.259737	0.301514
A_52_P1100423	AK083723	13003	Vcan	versican	N1	0.882016		-0.551107	-0.152738	-0.412891	0.125947	0.235281	-0.153756	0.0678307	0.260297	0.396142	0.45841	-0.154758	-0.334137	-0.0764386	0.168246	0.287983	-0.0738084	-0.386665	-0.449056	0.0446296	-0.121129	-0.236107	-0.0447583	-0.26396	0.371345	-0.102783	0.202904	0.241225	0.0423609	0.35591	0.0901173	0.359951	0.119499	0.214624	0.140833	0.0585808	0.271831	0.136105	-0.00815339	-0.00424309	0.0550778	-0.0551365	0.334991
A_51_P137560	NM_007959	14008	Etv2	ets variant gene 2	N1	0.881547		0.286509	0.250915	0.525161	-0.394426	0.043766	-0.0691827	-0.091334	-0.211206	-0.0577971	0.351752	0.29073	0.300187	0.0194747	0.500336	0.768066	0.244358	0.236378	0.274953	0.928847	0.14388	0.0808219	0.532168	0.204077	0.081483	0.645604	0.366282	0.544811	0.188658	0.26264	0.252058	0.0452255	-0.028324	0.250755	0.276243	-0.205673	0.00208941	0.493439	-0.0288089	0.0850962	-0.343576	0.287229	0.041619
A_51_P319460	NM_011019	18414	Osmr	oncostatin M receptor	N1	0.881508		0.121526	0.227977	0.286172	0.111772	0.276701	0.488722	0.0173201	0.592727	-0.0170748	0.0580238	0.21479	0.030619	0.220344	0.192817	0.415307	-0.084727	-0.0953991	-0.350073	0.338064	0.567877	0.166243	-0.0535978	-0.0155623	0.162562	-0.418076	0.251257	0.0433133	0.255386	0.280448	0.541134	0.284903	0.401227	0.456243	0.0883317	0.0122221	0.0190626	-0.215375	-0.0241612	0.114957	0.00762299	-0.143649	0.287283
A_52_P666442	AK134184	668139	Gm8995	predicted gene 8995	N1	0.881359		0.0853051	0.464378	-0.253784	-0.208957	-0.72837	-0.632776	-0.00537156	0.178282	0.323305	0.419307	0.268885	0.0648553	-0.0347153	-0.0220634	0.155495	0.010495	0.197175	0.268716	0.259905	0.348733	0.3682	0.224437	0.365789	0.903127	-0.276017	1.10406	1.32872	1.61954	1.63916	1.6056	1.55509	0.981962	1.08223	-0.52579	0.376687	0.591965	0.552549	0.822559	1.37916	1.41137	1.45445	1.73999
A_51_P516728	NM_010404	15114	Hap1	huntingtin-associated protein 1	N1	0.881219		-0.106579	0.106244	0.0781214	0.106359	0.260085	0.0604375	-0.295351	0.0949608	-0.24706	-0.52088	-0.527861	-0.449388	0.148569	0.0331434	0.0800891	0.368534	0.602652	0.134301	0.0274521	0.284603	-0.15148	0.449894	0.596938	0.827831	0.477672	1.4646	1.12477	1.82497	1.78645	1.94505	0.997772	1.01602	1.00883	1.41026	0.603954	0.838383	1.63881	0.856773	1.30294	0.734518	0.912411	0.941688
A_52_P387292	AK077974	NULL	NULL	NULL	N1	0.880745		0.524086	0.848325	0.63914	-0.42147	-0.430283	-0.333357	-0.0939549	0.0495235	-0.0346228	0.048284	0.157662	-0.311541	-0.0896035	-0.0551818	-0.253833	-0.373449	-0.104154	-0.15477	0.377451	0.229908	0.250082	-0.353703	-0.235205	0.0181243	-0.512448	0.00375345	0.48374	0.168259	0.604453	0.49752	0.512563	0.480283	0.384139	-0.169427	0.0212366	0.0584413	-0.77243	0.0104267	0.102699	-0.368698	-0.524467	-0.0984746
A_51_P222657	NM_009775	12257	Tspo	translocator protein	N1	0.880693		0.320678	0.0374209	0.0844074	0.361965	0.436574	0.654373	0.276923	0.0777244	-0.121129	0.381815	0.346538	0.55093	0.519079	0.398007	0.493781	0.207809	0.323545	0.112294	0.302482	0.227541	0.540916	0.503782	0.466674	-0.224291	-0.206002	0.409925	-0.0896623	0.176597	0.341955	0.350423	0.509156	0.470132	0.304775	-0.161283	0.200959	0.145389	0.2386	-0.152782	-0.0986106	-0.260228	-0.247282	0.0688607
A_51_P251357	NM_016748	51797	Ctps	cytidine 5'-triphosphate synthase	N1	0.880633		0.224541	0.251462	0.385577	0.0506912	0.740479	0.0876984	0.11792	0.0791136	0.278188	0.474247	0.225367	0.621804	0.262177	0.00798489	0.851144	0.00135038	0.0278709	0.00109009	-0.0134776	-0.145245	0.0553942	0.0416665	0.0126701	0.290499	-0.0045546	0.746585	0.214835	0.568342	0.369229	0.915279	0.744269	0.759303	0.638906	0.290956	0.196912	0.393668	0.259086	0.0255945	0.325856	0.00877963	-0.470841	0.286258
A_51_P235123	NM_008690	18037	Nfkbie	nuclear factor of kappa light polypeptide gene enhancer in B-cells inhibitor, epsilon	N1	0.880344		0.0319315	0.00450895	0.1582	0.776516	1.62707	0.793882	-0.0743798	0.760997	0.415518	0.624639	0.437819	-0.0385718	0.223693	0.255522	0.905284	0.292991	0.552666	0.480146	-0.0710749	0.0210478	-0.0847606	0.462772	0.415257	0.63672	0.0884648	1.37207	0.920133	1.62115	0.931329	1.50817	1.26072	0.648759	0.44579	-0.332405	0.628695	0.943838	1.09224	0.800461	0.755175	1.54845	1.00974	1.73232
A_51_P132081	NM_001013769	380855	Rsl1	regulator of sex limited protein 1	N1	0.880234		-0.223188	-0.146254	-0.183788	-0.200138	-0.193504	-0.164815	-0.115486	0.0910438	0.0594687	-0.0126055	-0.0331913	-0.304695	-0.220334	-0.0361491	-0.0433338	-0.071487	-0.0682953	-0.0213767	-0.190083	-0.359014	-0.391755	-0.126998	-0.285219	0.105016	0.169052	0.501779	0.354179	0.650685	0.624247	0.642178	0.398211	0.278857	0.26581	-0.517734	0.098841	0.218782	-0.206662	0.379237	0.266352	0.418652	-0.229528	0.496783
A_52_P510387	AK051959	14089	Fap	fibroblast activation protein	N1	0.879859		-0.148778	-0.631675	-1.09407	0.154263	-0.0792468	-0.1032	0.607585	-0.169764	0.478378	0.485281	0.0831262	-0.0887368	-0.122872	0.403683	0.0655066	0.196062	-0.230574	-0.48638	0.148549	0.109021	0.473216	0.475936	0.579906	0.709657	-0.104591	0.216776	1.09281	0.484973	1.00049	1.22111	0.374526	0.370528	0.199595	0.222664	0.866216	1.04753	-0.0194238	0.337088	0.505835	0.486334	0.512902	0.534866
A_51_P188574	NM_001033535	244882	Tnfaip8l3	tumor necrosis factor, alpha-induced protein 8-like 3	N1	0.878897		0.471224	0.287267	0.700555	-0.154175	-0.367427	-0.210939	0.013224	-0.0565003	-0.0511687	-0.24664	0.136769	0.166302	0.124397	0.0546497	0.216071	-0.0318478	0.299152	-0.101295	0.312961	0.299774	-0.163177	-0.366877	-0.00525086	0.317957	-0.0651357	-0.0734927	0.231822	0.08973	0.072074	0.181128	0.225122	0.030344	0.148651	0.178984	0.320046	0.113885	-0.027547	0.0599958	0.148415	-0.112557	0.285226	0.156576
A_52_P618852	XM_917934	666806	Gm8300	predicted gene 8300	N1	0.878309		-0.0667301	-0.213626	0.0338344	-0.540631	-0.255001	0.0282864	-0.0282074	0.342405	0.174255	-0.0440659	0.171101	-0.295889	-0.0122082	0.051873	0.175928	-0.343275	-0.180953	-0.168979	0.0499525	-0.0460571	-0.295399	-0.483109	-0.514988	-0.186851	-0.475371	0.18522	0.625345	0.903672	0.522192	1.20483	0.87675	1.05581	0.641971	-0.234506	0.505888	0.519567	0.134588	0.370438	0.394682	0.246318	-0.502522	0.411036
A_51_P184928	NM_028968	74482	Ifitm7	interferon induced transmembrane protein 7	N1	0.878076		0.424342	-0.3097	-0.144097	-0.328037	-0.266855	0.471752	0.158198	0.695443	0.0381227	-0.193332	-0.131152	-0.0889509	0.0504168	-0.0135519	0.247132	-0.0327325	0.204468	-0.0389931	0.460683	1.02334	0.477127	0.465039	0.684348	0.377641	-0.290071	1.01855	0.286693	1.46822	1.74936	1.78989	1.52923	1.61582	1.583	1.05414	0.738232	0.788426	1.30474	0.460036	0.766184	0.226488	0.398684	0.749953
A_51_P105380	NM_029733	76770	2010005H15Rik	RIKEN cDNA 2010005H15 gene	N1	0.876222		0.246657	0.245432	0.279217	0.453662	0.715559	0.242416	0.256598	-0.499978	0.116518	0.0473335	0.204397	0.395985	0.534381	0.40039	0.78771	0.441531	0.456315	0.342592	0.540936	0.0220938	0.548807	0.859046	0.726174	0.796259	0.455604	1.16976	0.711638	1.02646	0.942694	1.35461	0.76566	0.806919	0.682077	0.461784	0.627767	0.515129	0.434514	-0.0539065	0.403555	-0.127498	0.049445	0.3722
A_51_P462047	NM_172697	230596	Prpf38a	PRP38 pre-mRNA processing factor 38 (yeast) domain containing A	N1	0.875236		-0.0836662	-0.100978	-0.148391	-0.403447	-0.362044	-0.19492	-0.118207	-0.16982	-0.0614144	-0.0667803	-0.115498	-0.0533872	0.0241757	0.0361507	0.0743257	-0.00828875	-0.00213725	-0.0400602	-0.108656	-0.980356	-0.150038	-0.106333	-0.123823	0.243266	0.197309	0.384651	0.530517	0.732028	0.566021	0.512382	0.449151	0.397533	0.464518	-0.0558979	0.334471	0.353266	0.708866	0.488392	0.564124	0.495006	0.254803	0.516449
A_52_P220879	NM_009373	21817	Tgm2	transglutaminase 2, C polypeptide	N1	0.875145		0.140001	0.316428	0.277353	0.11524	0.0585192	0.103606	0.12231	0.481234	-0.0417502	-0.134094	0.0577821	0.0157024	0.564197	0.42065	0.560293	0.0568269	-0.146461	-0.0631209	0.200166	0.011067	0.0139267	-0.0726737	-0.0603085	0.167479	-0.244112	-0.067877	-0.12238	-0.104045	-0.154871	0.0693059	0.195414	0.24597	0.169492	-0.663544	0.0680969	0.0460802	-0.732296	-0.243573	-0.304193	-0.198962	-0.938098	0.21887
A_51_P331752	NM_011330	20292	Ccl11	chemokine (C-C motif) ligand 11	N1	0.874977		0.719045	0.491026	0.589235	0.394793	0.296502	0.0796342	-0.243183	0.472369	0.0652579	0.165339	-0.287649	-0.440878	0.264776	0.273919	1.62059	-0.518766	-0.424543	-0.662206	-0.194865	0.204629	0.341077	-0.436025	-0.174589	0.679158	0.0894979	1.47554	1.3527	0.653606	1.33448	1.20068	0.436017	1.77944	1.09746	0.385632	0.576749	1.0856	1.70268	0.246422	0.594995	0.173841	0.351452	1.28254
A_51_P384436	NM_001033875	76701	Ctrc	chymotrypsin C (caldecrin)	N1	0.874844		-0.385688	0.0922791	0.294287	0.532926	0.381066	0.21468	0.10385	0.221405	0.197319	-0.359894	-0.256235	-0.111417	0.233311	-0.175841	0.0153014	-0.16621	0.276266	0.00730329	-0.122479	-0.211093	-0.085242	-0.0543501	-0.0660707	0.187577	0.296226	0.544386	0.13485	0.660901	0.179429	0.429005	0.191933	0.119847	0.0806735	-0.020471	-0.0258852	0.0984585	0.782232	0.249357	0.307058	0.0996732	0.184062	-0.00234524
A_51_P233603	NM_011969	26444	Psma7	proteasome (prosome, macropain) subunit, alpha type 7	N1	0.874542		0.295127	0.388836	0.415307	-0.0983964	0.039873	-0.331026	-0.0378227	-0.166767	-0.0898904	0.0500589	0.00880072	0.0288708	0.00731162	-0.0543052	0.0848513	-0.0951801	-0.0691473	0.00760747	-0.104403	-0.0838812	0.026256	0.0664963	0.0579944	0.14022	-0.0422894	0.185816	0.427657	0.572099	0.586903	0.647825	0.580404	0.576415	0.578451	0.11242	0.517094	0.552684	0.193144	0.325552	0.374639	0.319068	0.342827	0.483385
A_51_P223177	NM_028791	74157	Ftsjd2	FtsJ methyltransferase domain containing 2	N1	0.874442		0.0175118	-0.350792	-0.331367	-0.677072	-0.579937	-0.0628496	0.0549292	0.466156	0.00898581	-0.171326	-0.0785294	0.0448356	0.203838	0.147493	0.201618	-0.119346	0.0447266	-0.111144	0.276002	0.663525	0.335398	0.160733	0.257585	0.292238	-0.0969494	0.671227	0.214344	0.691676	1.00676	1.11079	0.768491	0.672922	0.626581	0.324267	0.097046	0.136254	0.416004	0.235702	0.33061	0.229829	0.00506003	0.449548
A_51_P189425	NM_172413	72065	Rap2c	RAP2C, member of RAS oncogene family	N1	0.874173		0.00318802	-0.0432258	-0.124143	-0.0933656	-0.0603388	0.305216	-0.12231	0.246739	-0.0759041	-0.138667	0.00708577	-0.12291	-0.148667	-0.0331154	-0.132716	-0.0500594	-0.0430838	0.0583452	-0.12971	-0.22078	-0.211311	-0.155556	-0.131213	-0.140858	0.0775596	0.225301	0.173731	0.522637	0.46536	0.403183	0.215733	0.100409	0.429408	0.491279	0.164479	0.164609	0.681684	0.239015	0.381308	0.39493	0.609416	0.34488
A_52_P1181142	BX525332	NULL	NULL	NULL	N1	0.873983		-0.108628	0.0718926	0.250586	0.0115998	0.189128	-0.0266964	0.280303	0.30531	0.844507	0.213939	0.0867508	0.246912	0.185241	0.530652	0.389283	0.246161	0.407553	0.530289	0.968471	0.977562	0.7661	0.945504	0.74338	0.319312	0.0752552	0.476226	0.11564	0.0249203	0.329422	0.624226	0.316517	-0.0656381	0.396787	-0.325966	-0.711949	-0.765121	0.363848	-0.111958	0.0925685	0.0989247	0.279479	0.466216
A_52_P87987	AK089612	320224	F830004M19Rik	RIKEN cDNA F830004M19 gene	N1	0.87372		0.200286	0.235032	0.172274	-0.407765	-0.468539	-0.824748	0.00175327	-0.453151	0.167058	0.369072	0.266303	0.269145	-0.131226	-0.0250941	-0.123757	-0.288606	-0.250224	-0.0675296	0.454219	0.425929	0.495139	0.216989	0.146622	0.768658	-0.654143	-0.177768	0.433731	0.415085	0.471788	0.703151	0.663136	0.3229	0.390576	0.233038	0.0422821	0.0747384	0.258185	0.00434823	0.233949	0.307666	0.645099	0.674168
A_52_P112443	NAP061805-1	NULL	NULL	NULL	N1	0.873573		-0.488676	-0.756154	-1.26947	-0.391249	-1.04864	-0.708846	-0.29549	-8.12408e-05	0.0119809	0.15597	-0.0521736	-0.395613	-0.816933	-0.762423	-0.514581	0.161691	0.323543	0.286927	0.136001	-0.26448	-0.653556	-0.295223	-0.519367	0.820215	0.0354339	1.2253	1.78672	2.56076	2.59708	2.64439	1.60602	1.0208	1.24448	1.27842	1.37059	1.46884	1.63826	1.66996	2.05844	1.52361	1.71694	1.78241
A_51_P211732	NM_008977	19255	Ptpn2	protein tyrosine phosphatase, non-receptor type 2	N1	0.873459		0.2128	0.355966	0.30483	0.050052	0.182508	-0.00882219	0.133041	-0.296847	0.0929147	0.387567	0.249415	0.497968	0.0778307	0.0238889	0.308413	0.01846	0.137112	0.0716216	0.115735	0.0215801	0.469265	0.262557	0.258648	0.149719	-0.17941	0.212632	-0.127449	-0.0668956	-0.0743866	0.0281944	0.353544	0.120939	0.188115	0.174204	-0.251222	-0.13363	0.165265	-0.225381	0.0635159	-0.0885366	0.292168	0.144008
A_51_P257960	NM_011967	26442	Psma5	proteasome (prosome, macropain) subunit, alpha type 5	N1	0.872939		0.158494	0.267234	0.333898	0.404312	0.347394	0.057748	0.186373	-0.137708	0.27544	0.244529	0.128299	0.0573859	0.220154	0.115982	0.306574	0.344268	0.374126	0.379984	-0.0257937	0.0185939	-0.0486214	0.348046	0.315997	0.280466	0.250805	0.496557	0.544343	0.592021	0.396431	0.413922	0.323848	0.28266	0.249916	-0.139497	0.25391	0.295558	0.561323	0.299177	0.431467	0.385897	0.310004	0.457414
A_52_P665768	NM_001033310	231430	Cox18	COX18 cytochrome c oxidase assembly homolog (S. cerevisiae)	N1	0.872797		-0.177785	0.235596	0.234361	0.227092	0.282551	-0.445645	0.0785921	-0.426168	0.219113	0.318184	0.101225	0.336193	0.0667527	-0.146591	0.105845	0.289725	0.335323	0.236956	0.189808	-0.068147	0.266476	0.515491	0.571672	0.570628	0.14524	0.563404	0.404735	0.314972	0.293896	0.335907	0.31244	0.232268	0.259146	-0.418054	0.307562	0.398745	-0.172903	-0.00102407	0.00786441	-0.0822503	-0.270708	0.0589043
A_51_P444447	NM_007679	12609	Cebpd	CCAAT/enhancer binding protein (C/EBP), delta	N1	0.872552		-0.471897	-0.304684	-0.154714	-0.180677	0.121845	-0.172168	-0.449226	-0.247785	-0.18154	0.071167	0.0653144	0.0160999	-0.42845	-0.172317	-0.108473	-0.762878	-1.16956	-0.767309	0.679315	0.805633	0.0902362	0.256175	0.495416	0.700627	0.467158	0.515944	0.346841	0.787459	0.529333	0.877916	-0.254502	0.611743	0.193612	0.395331	-0.712942	-0.210992	0.736556	1.00733	0.84694	-0.0124817	0.179374	0.67956
A_52_P391095	NM_013498	12916	Crem	cAMP responsive element modulator	N1	0.872228		0.331529	0.441577	0.411802	-0.193904	-0.174022	-0.196904	0.187781	-0.40439	0.293604	0.173532	0.0895852	0.301159	-0.0166034	0.0354664	0.0324882	0.0311058	0.136543	0.159532	0.0179149	0.0601909	0.220091	0.0523273	0.0377377	0.263186	-0.0297835	0.151582	0.195043	0.143882	0.195678	0.244324	0.0897273	0.255836	0.282107	0.108072	-0.0252247	0.0534764	0.1491	0.0971128	0.172402	-0.0375171	-0.164239	0.228457
A_52_P430194	AK087437	228608	Smox	spermine oxidase	N1	0.871997		-0.254143	0.268435	0.166037	0.236846	0.254095	-0.608491	0.117166	-0.376932	0.28802	0.217738	0.138257	0.253125	-0.41122	-0.365929	-0.232804	0.175882	0.0924964	0.177161	0.388459	0.393872	0.464727	0.164967	0.228139	0.507717	-0.15418	0.157054	0.595159	0.144527	0.108788	0.465699	1.13043	0.169487	0.121845	-0.497873	-0.0335272	0.108944	0.00721044	-0.0380872	0.0264611	-0.0746353	-0.0641301	0.291809
A_51_P315682	NM_183029	319765	Igf2bp2	insulin-like growth factor 2 mRNA binding protein 2	N1	0.871906		0.18914	-0.0703045	0.263294	-0.00703963	0.348426	0.231144	-0.247777	-0.0430577	-0.252973	-0.111884	-0.0206426	-0.269171	-0.23373	-0.37856	-0.207246	-0.010231	-0.0828279	-0.0494862	0.0907386	-0.169496	-0.267474	-0.089259	-0.0209768	-0.252537	0.269401	0.342213	0.0796357	0.541717	0.155008	0.421243	0.249766	0.374028	0.192641	1.28932	0.345632	0.245054	0.900421	0.0933519	0.345119	-0.189482	0.237039	-0.0339359
A_52_P573552	NM_144549	211770	Trib1	tribbles homolog 1 (Drosophila)	N1	0.871478		0.13622	0.0865047	0.0958418	0.00808822	0.172767	-0.177102	0.0875361	-0.160766	-0.0454042	-0.0450065	0.0331603	0.29961	-0.439726	-0.410045	-0.144919	-0.0678204	-0.212997	-0.17843	0.249372	0.834242	0.409881	0.0716532	-0.0920197	0.283607	0.101047	0.123607	-0.0645822	-0.151532	0.0176277	0.408688	0.354165	0.396343	0.131811	0.546795	0.0797237	0.0201516	0.765696	-0.256427	0.264181	-0.769765	0.0818928	-0.1906
A_52_P267564	NM_172728	231991	Creb5	cAMP responsive element binding protein 5	N1	0.871249		0.107457	0.0139186	0.44462	-0.0676401	0.409677	-0.266398	-0.275356	-0.980239	0.104515	0.205536	0.205305	0.214541	-0.278465	-0.494769	-0.427851	0.12076	-0.138373	-0.18986	-0.132467	0.0458047	0.0543113	0.198967	0.122307	0.247473	-0.233593	-0.0206867	-0.199514	0.0381273	0.181403	0.516987	0.885821	0.626948	0.574264	0.314321	0.0571678	0.156591	0.651462	-0.0124578	0.490117	-0.136309	0.528168	0.0249418
A_51_P386382	NM_025858	66940	Shisa5	shisa homolog 5 (Xenopus laevis)	N1	0.87101		-0.0681289	-0.129929	-0.106169	0.0232594	0.130728	-0.00907713	-0.0802384	0.163041	-0.00225329	-0.0868373	0.0278329	0.0854901	0.264201	0.246989	0.32848	0.138458	0.242178	0.137219	0.263637	0.264056	0.320654	0.470368	0.559082	0.300314	-0.00149336	0.636592	0.104571	0.611731	0.732861	0.731577	0.613517	0.502096	0.542222	-0.306414	0.0711286	0.108651	0.311762	0.00596314	0.0708332	0.288397	-0.0880673	0.536998
A_52_P299903	NM_008449	16574	Kif5c	kinesin family member 5C	N1	0.870955		0.535596	0.104548	0.245956	0.297299	0.33197	0.0509042	0.204472	-0.415404	-0.012912	0.576055	0.352157	0.376979	0.22295	0.160162	0.0542354	0.0624472	0.374642	0.213977	0.169668	0.425324	0.430976	0.521628	0.356015	0.248523	-0.518217	0.163886	-0.0230783	-0.114491	0.340929	0.312443	0.153371	0.331358	0.0198909	0.692639	0.224063	0.396389	0.38455	0.0537159	0.211197	0.0277425	0.359074	0.262595
A_51_P465436	NM_010503	15965	Ifna2	interferon alpha 2	N1	0.870697		-0.754157	0.319804	0.279773	0.753998	0.666011	-0.210303	-0.23264	-0.761659	-0.159415	-0.572326	-0.725144	0.143857	-0.518032	-0.808491	-0.453481	0.324153	0.311527	0.0422816	-0.0234734	0.0946665	-0.26956	0.937754	0.719118	0.50891	0.51158	1.16311	0.374406	1.19596	0.406779	0.808207	0.177855	0.202344	0.51534	0.653649	-0.233394	-0.497753	0.7706	0.316583	0.573975	0.0491678	0.162235	-0.300959
A_52_P915536	AK079475	80285	Parp9	poly (ADP-ribose) polymerase family, member 9	N1	0.870546		0.319036	0.381514	-0.331337	-0.0830023	-0.413491	-0.715115	-0.0480309	0.408279	-0.397145	-0.335566	-0.0710145	-0.00586405	0.708297	0.566441	0.711059	0.27781	0.281134	-0.00765905	0.810236	0.13091	0.052939	0.252813	-0.119754	1.00681	-0.165715	0.468023	0.774936	1.19744	1.31117	1.35371	1.17298	0.976135	0.655093	0.374557	0.255541	-0.0583582	0.865212	0.66948	0.627343	1.13137	0.586061	1.14343
A_52_P26737	NM_007728	12810	Coch	coagulation factor C homolog (Limulus polyphemus)	N1	0.870252		0.0433793	-0.0840479	-0.104031	-0.0304721	-0.0479125	-0.108413	-0.592643	-0.127438	-0.0181947	-0.0097955	-0.16763	0.314559	0.418764	-0.462559	0.0603909	-0.175762	-0.391638	0.10462	0.032055	0.215662	0.287898	0.355364	0.478308	0.0986728	-0.114892	0.0859097	0.0364743	0.422571	0.445248	0.500231	0.200788	0.877462	0.521938	-0.251691	-0.00365411	0.119569	0.20513	0.0523366	-0.354653	0.270929	0.0465669	0.0123162
A_51_P270339	ENSMUST00000059672	83490	Pik3ap1	phosphoinositide-3-kinase adaptor protein 1	N1	0.870017		0.281125	-0.0677928	-0.0799245	-0.201386	-0.17511	-0.019473	0.0818691	0.619882	-0.138323	-0.240624	0.16471	0.0656665	0.503737	0.489842	0.391482	0.0225172	-0.0544974	-0.262804	0.133477	0.366047	0.18585	-0.0451374	-0.241899	-0.521972	-0.0676973	0.590147	0.0237044	0.621051	0.970627	1.07772	1.25423	0.511528	0.435153	-0.198743	-0.110478	0.0340258	0.490044	-0.0277528	-0.123546	0.11386	-0.582217	0.409728
A_52_P530291	NM_008842	18712	Pim1	proviral integration site 1	N1	0.869963		0.0191731	-0.0775308	-0.00596338	-0.0778711	0.118678	0.0604535	0.250141	0.669761	-0.153191	0.395351	0.388851	0.545464	0.0589548	-0.0820547	0.0523523	-0.140617	-0.0536046	0.268105	0.526739	1.29632	1.06024	0.379136	0.408002	-0.0950847	-0.212112	0.444847	-0.20321	0.19561	0.318236	0.859724	0.972043	0.758195	0.392975	-0.414078	-0.125377	0.165714	-0.130247	-0.604254	-0.0776076	-0.329731	-0.0886735	0.106587
A_52_P90363	NM_029803	76933	Ifi27l2a	interferon, alpha-inducible protein 27 like 2A	N1	0.869893		1.25156	0.881232	1.06902	0.677225	0.920392	0.523993	0.334697	0.215807	0.295972	0.945751	0.050249	0.42815	0.175281	-0.108351	0.231019	0.342825	0.936252	0.184619	0.848589	1.39095	1.01241	1.31944	1.98215	1.62295	-1.11389	2.43698	2.00907	2.8926	3.18594	3.08924	3.26691	3.40752	3.1302	1.71996	3.22424	3.44168	3.42352	2.63768	2.92911	2.53222	2.64729	3.26177
A_51_P352981	AK030345	329406	5230400M03Rik	RIKEN cDNA 5230400M03 gene	N1	0.868601		0.0290534	-0.0522986	-0.05886	-0.259431	-0.352167	-0.580368	-0.340454	-0.0133146	0.0288327	-0.260284	-0.329591	-0.421735	-0.487497	-0.351238	-0.570931	-0.129237	-0.37266	-0.101676	0.426482	0.379358	-0.0253018	0.135454	0.205094	0.434875	0.130183	0.195774	-0.0595285	0.253165	-0.162915	0.0684805	0.00377949	-0.127591	-0.263783	0.54829	-0.581219	-0.437201	0.959009	0.00714425	0.208018	0.00685522	0.737029	0.584756
A_51_P148602	NM_009909	12765	Cxcr2	chemokine (C-X-C motif) receptor 2	N1	0.868284		0.315922	0.0289934	-0.714127	1.10454	0.328288	1.03514	0.186689	0.242099	0.173751	0.218773	0.391756	0.39061	0.505168	0.580919	1.3312	0.17142	0.169849	0.423286	0.38819	1.07776	0.949298	0.157159	-0.238899	-0.400674	-0.47272	-0.164803	0.184604	0.507853	0.358261	0.643845	1.55255	0.920845	0.780252	-0.456361	0.236848	0.492044	-0.208173	-0.148426	0.280927	-0.166537	0.725648	1.21081
A_51_P337308	NM_011315	20210	Saa3	serum amyloid A 3	N1	0.868246		1.08939	0.560345	0.594255	1.47764	1.99145	1.56543	0.423034	1.78644	0.994762	2.56248	1.69023	1.86421	1.4266	0.765141	3.91989	-0.00203305	-0.626377	0.159658	0.57278	0.824538	0.968806	0.0151342	0.395639	0.501132	-0.971215	3.92186	1.43192	5.87295	5.87001	5.72528	7.23449	5.78667	5.4219	2.40453	5.16043	6.0459	6.406	4.0184	4.66078	3.50556	4.86821	5.72914
A_51_P496845	NM_007604	12343	Capza2	capping protein (actin filament) muscle Z-line, alpha 2	N1	0.868118		-0.224559	-0.17647	-0.0207604	-0.040528	-0.122752	0.25489	-0.128131	0.283851	0.028276	-0.0449443	0.191666	-0.125902	0.281977	0.272441	0.133262	-0.0724788	-0.0203708	-0.0839036	-0.00143983	-0.2927	-0.231509	-0.233891	-0.205191	-0.0803966	-0.15132	0.126992	0.355959	0.598168	0.640126	0.550096	0.771527	0.559023	0.735274	-0.563461	0.183076	0.268439	0.316827	0.442229	0.325741	0.521799	-0.334815	0.592021
A_52_P231697	AK078537	NULL	NULL	NULL	N1	0.867996		-0.117159	-0.279736	-0.0489689	0.061447	0.212306	-0.263976	-0.13485	-0.409307	0.0108107	0.000740439	0.212704	0.22108	0.0885945	0.0885945	-0.183028	0.346948	-0.0723925	0.0496718	0.631304	0.320582	0.444556	0.884836	0.81454	0.374676	0.0472911	-0.0363424	-0.0950677	0.448817	0.304004	0.549971	0.646627	0.313239	0.243035	0.0850303	0.0412153	-0.197477	0.291364	-0.33905	-0.201228	-0.235067	0.104477	-0.0980758
A_51_P384230	NM_013731	27219	Sgk2	serum/glucocorticoid regulated kinase 2	N1	0.867769		0.525982	1.0121	1.07721	0.435014	0.33375	-0.139827	-0.370992	-0.0236652	0.108035	0.00989663	-0.153511	-0.753504	0.517323	0.0970949	-0.277971	-0.0994376	-0.927517	-0.548229	0.302115	-0.00665056	-0.226593	0.497727	-0.281879	0.531558	0.95132	0.821465	0.533522	0.884511	-0.104799	0.213118	-0.0730317	-0.0206439	-0.350367	0.189083	-0.192553	-0.248616	0.430931	0.207283	0.314999	-0.0582712	-0.095736	0.0642425
A_51_P288138	NM_008039	14289	Fpr2	formyl peptide receptor 2	N1	0.867723		0.451826	-0.139303	-0.0566189	0.0723177	0.284367	0.392102	0.107611	0.168368	-0.0198328	0.0602222	0.329617	0.0793416	0.671988	0.810216	0.778631	0.17449	0.246235	0.0279956	-0.0248421	0.152684	0.010292	-0.10426	0.0161472	-0.23406	0.351866	0.838877	0.583504	1.38315	1.13255	1.36752	1.7829	1.00927	0.674371	0.200057	0.52134	0.665723	0.728093	0.457477	0.360501	0.62701	0.120012	0.865277
A_51_P306215	AK013916	70249	3100002H09Rik	RIKEN cDNA 3100002H09 gene	N1	0.86751		-0.4151	-0.467925	-0.728077	0.193672	0.276294	0.399092	0.405492	-0.41378	0.222075	0.733719	0.467611	1.15063	-0.322367	0.0061	0.319798	-0.218363	-0.134123	-0.719749	0.0146433	0.611462	0.280525	0.276585	0.512238	0.103547	-0.392828	0.146203	-0.0799336	0.1041	0.579606	0.602146	0.450389	0.18436	1.11948	0.778056	0.082382	0.667122	0.860775	0.381289	0.704127	0.235632	0.401779	0.186519
A_51_P359462	NM_178216	15077	Hist2h3c1	histone cluster 2, H3c1	N1	0.867187		0.163194	0.107135	0.222085	-0.0978177	-0.0457663	0.0941224	0.158223	-0.148561	-0.0104027	0.217425	0.252867	0.343283	0.0913712	-0.0147559	0.115035	0.144108	0.095553	0.106583	0.0996	0.483016	0.471596	0.459423	0.384645	-0.128734	-0.207565	-0.0927364	-0.139721	-0.0691282	0.228599	0.279647	0.504267	0.403713	0.547372	-0.332502	-0.0834186	-0.124075	-0.143596	-0.399901	-0.267545	-0.261471	-0.414019	-0.035407
A_52_P263800	AK080088	15950	Ifi203	interferon activated gene 203	N1	0.866874		-0.273181	-0.714803	-0.446255	-0.480576	-0.360172	-0.246908	0.375682	0.0357846	0.438549	0.33387	0.473998	0.327246	-0.319429	-0.192918	-0.289762	0.234216	0.450513	0.382964	0.771631	0.932158	0.485779	0.836017	0.934353	0.816013	-0.602716	0.659863	0.500421	0.95615	1.30301	1.38951	0.852495	0.387767	1.04698	0.459543	0.0511816	0.288782	0.958966	0.0820142	0.475157	0.655737	0.800833	0.722868
A_52_P136316	AK128954	56045	Samhd1	SAM domain and HD domain, 1	N1	0.866696		-0.280666	-0.144128	-0.17072	-0.109401	0.142156	-0.449357	-0.392699	0.296095	0.337378	-0.402082	-0.181925	-0.348494	0.22579	0.4942	0.568691	0.160713	0.301498	0.412305	0.550967	0.518819	0.394458	0.384415	0.68992	1.03054	0.166692	1.0472	0.472608	0.868224	0.676651	0.708421	0.32675	-0.198731	-0.259126	-0.0746549	-0.167455	0.0482628	1.52565	0.262586	0.631172	0.316131	0.57083	1.24647
A_51_P315904	NM_011817	23882	Gadd45g	growth arrest and DNA-damage-inducible 45 gamma	N1	0.866495		0.0813079	-0.11076	-0.0560053	-0.166754	0.212804	0.102179	0.493779	0.179636	0.239473	0.343607	0.40221	0.720512	0.201763	-0.498601	0.309584	0.61357	0.182626	0.331528	0.485972	0.32731	0.625256	0.954897	1.07336	0.3731	0.247639	0.832637	0.22968	0.614721	0.503457	0.932429	1.19343	1.25025	0.762266	1.19872	0.343168	0.817726	0.647737	0.0279995	0.268178	0.0356672	0.310001	0.47916
A_52_P239086	NM_177744	245282	Apol10a	apolipoprotein L 10a	N1	0.865872		1.01272	1.10253	0.658833	0.321793	0.32152	0.51209	0.0551053	0.0188863	0.238308	0.192508	-0.533408	-0.29496	-0.183827	0.137668	0.761171	0.0219652	-0.124166	0.302459	0.09417	0.0173293	0.314919	-0.00354411	0.358875	0.0309756	0.471182	1.00033	0.704087	0.894914	0.922731	0.782295	0.187332	-0.122371	0.070535	0.0971899	0.103312	0.0458099	0.721099	0.379434	0.474215	0.142794	0.143778	0.379009
A_51_P500813	NM_010708	16859	Lgals9	lectin, galactose binding, soluble 9	N1	0.865135		0.558421	-0.331619	0.116913	0.233887	0.391698	1.05424	0.290013	1.29475	0.0271984	-0.27278	0.0480318	0.0893339	0.512237	0.660986	0.697896	0.294453	0.575943	0.388572	0.960444	1.61194	0.759027	0.605785	0.719461	-0.0737784	-0.421041	1.42203	0.0266187	1.21173	1.68675	2.08229	1.60691	1.57653	1.71355	0.553612	0.497597	0.709878	0.935164	0.223777	0.345944	0.0782652	-0.768154	0.725478
A_52_P525348	NP064182	NULL	NULL	NULL	N1	0.865104		-0.344319	0.0250582	0.1925	0.12637	-0.0184059	0.0774912	-0.621717	1.01212	0.88055	1.21435	0.3801	-0.508925	-0.141383	-0.332955	1.80124	-0.183645	-0.720753	0.0419605	-0.486915	-1.12442	-1.18923	-0.940109	-1.01643	0.799369	0.106776	4.14619	1.70817	5.86695	3.93093	4.30665	5.63806	3.97799	3.07836	1.03881	3.47281	4.40822	6.4945	3.56579	4.62473	3.23838	4.01151	4.90137
A_51_P364485	NM_009396	21928	Tnfaip2	tumor necrosis factor, alpha-induced protein 2	N1	0.864855		0.145204	0.0139748	0.0322709	0.243831	0.693301	0.751622	0.347243	0.735716	0.196493	0.386317	0.712628	0.701127	0.488624	0.452935	0.578941	0.291588	0.255134	0.117042	0.213776	0.409343	0.630199	0.27484	0.296116	-0.303841	0.309583	0.586389	0.0899477	0.666732	0.713423	0.951423	1.36256	0.685812	0.560714	-0.0952079	0.244907	0.496275	0.544722	0.171796	0.374724	0.250273	0.0602327	0.729688
A_52_P440881	BC048860	231713	Naa25	N(alpha)-acetyltransferase 25, NatB auxiliary subunit	N1	0.863935		0.175764	0.0878118	0.236846	0.0246136	0.131601	0.343866	0.251612	0.376949	0.14932	0.0295714	0.230921	0.354332	0.243692	0.240926	0.383889	-0.191299	-0.25401	-0.167462	0.137967	0.362884	0.300677	-0.0558695	-0.0841374	-0.252212	-0.386943	0.0218582	-0.039387	0.0344523	0.458082	0.467725	0.314278	0.329656	0.291206	-0.322968	-0.32571	-0.281725	-0.0716079	-0.303438	-0.277813	-0.308444	-0.722492	0.0500149
A_52_P46085	NM_080638	78388	Mvp	major vault protein	N1	0.863882		0.0207831	-0.0959974	0.0511349	0.0330297	0.304264	-0.00377259	-0.20353	0.521253	0.0309684	-0.0351072	0.00555687	-0.259388	0.351199	0.332758	0.545004	-0.00854764	0.085701	-0.0899865	0.0931432	0.193657	-0.0902611	0.000831243	-0.0834923	0.288586	-0.0042473	0.443478	0.117719	0.349793	0.361353	0.593609	0.315786	0.40597	0.203801	-0.554935	0.0625562	0.0655571	0.455766	-0.0104915	0.0196842	0.0132034	-0.490511	0.347738
A_51_P303332	BC020137	69028	Mitd1	MIT, microtubule interacting and transport, domain containing 1	N1	0.863711		0.104131	0.106164	0.170099	0.471274	0.602275	-0.0319293	-0.00565203	-0.246804	0.201965	0.491988	0.220816	0.31987	0.187073	0.113078	0.293179	0.84957	0.977521	0.743165	1.12084	1.69976	0.855756	1.25007	1.54419	1.44038	-0.145499	1.3288	1.37755	1.13498	1.18589	1.26015	0.762543	0.761796	0.633217	0.813431	0.526024	0.381035	0.742124	0.507982	0.923597	0.2377	0.643683	0.559917
A_51_P246166	NM_007969	14038	Expi	extracellular proteinase inhibitor	N1	0.863226		-0.0949485	-0.243251	0.0348492	0.0818808	0.275799	-0.139577	-0.494568	-0.2524	-0.0375593	-0.173566	-0.297682	-0.881907	0.111792	-0.248469	0.527593	-0.557355	0.117102	-0.00299088	-0.960241	-1.34969	-1.06245	-0.486534	-0.663279	0.301033	0.304545	2.04868	1.40116	1.8131	0.275636	1.08573	0.712053	0.282765	-0.749906	0.118043	0.861022	1.20747	1.65605	1.57808	1.47623	1.39835	0.661221	1.28368
A_52_P330214	NM_016925	14087	Fanca	Fanconi anemia, complementation group A	N1	0.863186		0.046262	-0.0642356	0.101645	0.484895	0.594413	-0.0529785	0.0905149	-0.735376	-0.253313	0.237462	0.119666	0.481941	0.0260679	-0.302405	-0.120256	-0.189018	0.186293	-0.09672	-0.199447	-0.0671906	0.13633	0.0856745	0.202752	0.0716651	-0.038484	0.673946	0.466597	0.813111	1.06936	1.12464	1.04038	0.781227	0.669399	0.25364	0.119003	0.326687	0.390654	0.0463057	0.565436	0.111968	0.508477	0.41693
A_52_P1131540	AK046587	NULL	NULL	NULL	N1	0.863026		0.151225	0.545075	0.474382	0.131447	0.268996	-0.434072	-0.0395448	-0.478907	0.390059	0.481705	-0.127219	-0.078934	-0.558139	-0.268139	-0.558934	0.777342	0.360043	0.572597	0.364078	0.668787	0.386414	0.809414	1.1361	1.28357	-0.337476	0.676805	0.0407528	0.133265	0.559395	0.651489	0.830811	-0.0588704	0.685347	-0.202793	-0.367056	-0.330975	0.712923	-0.347364	0.52579	-0.110732	0.30775	0.0738432
A_51_P197146	AK017886	74739	5830400J07Rik	RIKEN cDNA 5830400J07 gene	N1	0.862159		0.137248	-0.447799	-0.246769	-0.123571	-0.196612	-0.225153	-0.105497	-0.161159	-0.303639	0.0552901	0.169874	0.175372	-0.172777	-0.272982	-0.210698	-0.131598	-0.247745	0.0935543	0.746846	0.702384	0.422756	0.285731	0.45607	-0.130189	-0.277667	-0.00712084	0.00366885	0.0515637	0.286677	0.701062	0.760236	0.683821	0.602436	0.409122	0.094494	0.0177418	0.253066	-0.218085	-0.00534231	0.230055	0.399635	0.550399
A_52_P497174	AK086277	320224	F830004M19Rik	RIKEN cDNA F830004M19 gene	N1	0.861725		0.163005	-0.258606	-0.0572696	-0.190598	-0.298277	-0.229742	-0.251303	0.804394	0.0732268	-0.27513	0.0249021	-0.324863	0.351946	0.366355	0.0243304	-0.207807	-0.537846	-0.371828	0.560446	0.192407	0.169574	-0.421616	-0.271455	-0.107526	-0.256126	-0.0420868	-0.0211809	-0.00298429	0.498309	0.679659	0.787648	0.505414	0.639108	0.547412	0.339571	0.134271	-0.0245285	0.0608975	-0.12791	0.589377	0.193783	0.658899
A_51_P408595	NM_016960	20297	Ccl20	chemokine (C-C motif) ligand 20	N1	0.861541		0.523624	0.472393	0.684239	1.15097	2.00919	1.49889	0.282354	1.21225	0.943342	1.01899	0.862552	1.4199	0.538721	0.388055	1.82412	0.152067	0.465024	0.183569	0.303258	2.13211	0.347432	1.27961	1.14781	1.57561	1.99296	2.33256	2.0534	1.98612	1.50092	2.56322	2.82643	2.51798	2.48464	0.869693	0.959487	1.69265	2.12932	1.53074	1.99358	2.81015	2.66619	2.22067
A_51_P279357	NM_028914	74401	4933406J08Rik	RIKEN cDNA 4933406J08 gene	N1	0.860832		-0.824215	0.0329342	0.46487	-0.308953	-0.0312272	-0.10231	0.122094	-0.710934	-0.121857	-0.449113	-0.0481686	0.337785	0.0615756	-0.207483	0.0697299	-0.0227646	0.362855	0.102973	-0.15214	-0.125903	-0.640358	0.262637	-0.0176083	0.109083	0.0616403	-0.451154	-0.23398	-0.188387	0.115916	0.427901	-0.232643	-0.4235	-0.390529	-0.167197	-0.249273	-0.581017	-0.501109	-0.434196	-0.0591238	0.139979	-0.0574585	-0.213257
A_52_P417945	AK034303	320377	9330175E14Rik	RIKEN cDNA 9330175E14 gene	N1	0.86079		-0.232477	-0.518501	-0.385558	-0.406346	-0.0515604	-0.243861	-0.388955	-0.0450986	-0.254629	-0.974587	-1.09206	-1.303	-0.332667	-0.025193	0.108213	-0.0809868	0.205682	-0.035934	0.582785	0.865652	0.416706	0.597296	0.819299	0.463284	-1.14946	0.580705	-0.185521	0.794819	1.20233	1.16581	1.41995	0.908449	0.908261	0.643048	0.160442	0.315713	1.04579	0.11083	0.854211	0.216585	0.240941	1.13234
A_51_P163038	NM_148933	108115	Slco4a1	solute carrier organic anion transporter family, member 4a1	N1	0.860535		0.193817	0.0140624	0.124833	0.237684	0.430015	0.17523	0.355678	0.535671	0.285313	0.14383	0.405745	0.218587	0.0384147	-0.174029	0.561922	0.466664	0.69086	0.51711	-0.00669362	-0.359997	-0.134271	0.1336	0.050328	0.0215218	0.215396	0.720812	0.709529	0.959663	0.850092	1.23886	1.53942	1.19641	0.744165	0.072166	1.00416	1.0208	0.412678	0.334671	0.794834	0.664137	0.389839	0.985113
A_51_P270904	NM_172641	226245	9930023K05Rik	RIKEN cDNA 9930023K05 gene	N1	0.860327		-0.171237	-0.11509	0.0426641	0.375292	0.308032	-0.0255397	-0.355063	-0.0558707	-0.103436	0.143066	0.0274917	0.314845	0.239048	-0.231395	0.477379	0.144943	0.333103	-0.0538888	-0.0526638	0.894456	0.0660091	0.714014	0.394474	0.483856	-0.220047	0.710974	0.31654	0.667925	0.436941	1.07089	0.941998	1.60681	1.10807	0.00947151	0.4568	0.656304	1.63988	1.22235	1.35549	2.1212	2.12724	2.18163
A_52_P311787	NM_009465	26362	Axl	AXL receptor tyrosine kinase	N1	0.85987		0.0507736	-0.313062	-0.273163	-0.431131	-0.498937	-0.13058	-0.301475	0.590565	-0.198065	-0.387138	-0.11244	-0.350722	0.0843643	0.10315	-0.0771079	-0.153287	-0.312573	-0.38312	0.0235047	-0.357557	-0.216434	-0.399278	-0.370639	-0.185873	0.0484808	0.473855	0.291216	0.715709	0.759758	0.72803	0.679761	0.437847	0.405831	0.374695	0.409304	0.387921	0.773666	0.403418	0.195019	0.491833	0.115908	0.509203
A_51_P202498	NM_009120	20224	Sar1a	SAR1 gene homolog A (S. cerevisiae)	N1	0.859155		0.152559	-0.294454	-0.194278	-0.681391	-0.46681	-0.0399036	0.102408	0.331788	0.0878465	0.0813193	0.0255173	0.0307677	0.0172093	0.0307462	0.204981	-0.308293	-0.289851	-0.215764	-0.190673	-0.16125	-0.246387	-0.382017	-0.508606	-0.0862067	0.133706	0.446496	0.767278	0.940673	1.06118	1.08472	1.03506	0.849008	0.823046	0.237892	0.646727	0.724058	0.644462	0.677116	0.63743	0.554118	0.0819926	0.695658
A_51_P316523	NM_008391	16363	Irf2	interferon regulatory factor 2	N1	0.85902		-0.0429445	0.0245709	0.27328	0.166419	0.442651	0.600889	-0.275227	0.668744	0.0381443	-0.280425	0.104489	-0.65987	-0.172132	0.00181338	-0.321031	0.0637711	-0.0571006	0.0298118	0.0699478	0.059106	-0.413379	-0.40145	-0.352754	-0.145959	-0.0247118	0.179358	0.234649	0.91153	0.561967	0.675411	0.719483	0.466562	0.306617	0.626419	0.303567	0.375477	1.17016	0.475899	0.923654	0.474111	0.85745	0.544028
A_51_P297925	NM_153159	230738	Zc3h12a	zinc finger CCCH type containing 12A	N1	0.858714		-0.384718	0.40308	0.812714	0.964627	1.60821	0.254796	-0.511877	0.523122	0.197564	-0.0861691	0.081954	-0.735516	-0.173384	-0.292782	0.233436	0.0137865	-0.193185	-0.0456257	-0.347665	-0.22924	-0.574417	-0.312229	-0.258605	0.231207	0.586407	0.957434	0.45814	0.74652	0.114863	0.511692	0.587336	-0.00838506	-0.145487	-0.539775	0.497041	0.896835	0.438334	0.257052	0.642901	0.191833	-0.103483	0.214007
A_51_P358233	AK010014	76933	Ifi27l2a	interferon, alpha-inducible protein 27 like 2A	N1	0.858711		1.26427	1.00174	1.04568	0.595398	0.775963	0.41003	0.39629	0.301689	0.342464	1.11712	0.226274	0.655092	0.27421	-0.0970857	0.275133	0.377691	0.951344	0.216623	1.03212	0.985821	1.28301	1.38949	2.04008	1.6075	-1.25246	2.31788	1.85038	2.68291	3.02206	2.94757	3.17876	3.35302	3.12577	1.9319	3.25262	3.44914	3.36693	2.4876	2.75516	2.36071	2.82557	3.22558
A_52_P444804	NM_013742	27267	Cars	cysteinyl-tRNA synthetase	N1	0.858669		0.400751	0.36281	0.4107	-0.289963	-0.00211727	-0.204979	0.0242408	0.39462	0.285066	0.111089	0.0913485	-0.00114498	0.00925661	-0.0181963	0.11653	0.0779915	0.0996699	0.160288	0.0354854	0.250955	-0.220155	-0.146499	-0.0910963	0.306731	0.193605	0.520733	0.503882	0.368696	0.287243	0.579431	0.435914	0.433645	0.189386	0.102244	0.417963	0.434189	0.618978	0.0138025	0.182076	-0.0948788	0.0234026	0.0949484
A_51_P372826	NM_145533	228608	Smox	spermine oxidase	N1	0.858464		0.151569	0.0510953	0.2456	0.194265	0.364065	0.335729	-0.255189	0.595931	0.166599	-0.330851	-0.143307	-0.314548	-0.0636572	0.151337	0.10643	-0.0734973	0.02744	0.165869	-0.243457	0.0622707	-0.298039	-0.268639	-0.333939	-0.111545	-0.274251	0.0973875	0.291871	0.427012	0.231434	0.38405	1.09902	0.598602	0.386892	0.249707	0.307302	0.293428	0.637753	0.42297	0.465936	0.43322	0.465882	0.713342
A_52_P641597	NM_145931	106205	Zc3h7a	zinc finger CCCH type containing 7 A	N1	0.857727		-0.196898	-0.206118	-0.287074	0.00728109	-0.165584	0.0654943	0.0928711	-0.0757241	0.0505147	0.121594	-0.0433421	0.193319	-0.0516321	-0.0802086	-0.0947109	0.126657	0.0888077	0.104314	0.344792	0.216407	0.369243	0.215986	0.359417	0.142201	-0.138922	-0.0175884	-0.0227536	0.187467	0.306857	0.290033	0.206207	0.0597805	0.286432	0.499685	-0.0458982	0.0273952	0.353446	-0.0936764	0.0131389	0.0283799	0.477823	0.162075
A_51_P108606	AK086147	NULL	NULL	NULL	N1	0.857416		-0.304493	-0.504599	-0.454815	0.0831507	0.151435	-0.170986	0.157483	-0.422299	-0.142443	0.139194	0.390558	0.456974	-0.553151	-0.380337	-0.144781	0.102576	0.520403	0.184306	0.562607	0.914042	0.822276	0.729226	0.981368	0.664961	-0.181958	0.156809	-0.315236	-0.276458	0.0519175	0.339067	0.245737	0.0361877	0.261297	0.370448	-0.0540596	-0.0262914	0.250431	0.17758	0.000337234	-0.130629	0.114621	0.0157886
A_52_P666998	XM_001004878	668932	Gm14490	predicted gene 14490	N1	0.856497		0.890908	0.517924	0.534973	0.565069	0.338305	0.269336	0.259117	0.222755	0.111852	0.0542489	0.00898329	0.657472	-0.230938	0.141502	0.411227	0.725957	-0.0127132	0.741992	0.287149	0.203436	-0.195967	0.392194	0.312097	0.501792	-0.165362	0.0784895	0.265766	0.0623614	0.565226	0.318292	0.335526	0.242742	0.441841	-0.160471	-0.0310439	0.0695324	0.328706	-0.240138	0.111936	0.005868	0.0647196	0.159619
A_52_P197963	NM_009936	12841	Col9a3	collagen, type IX, alpha 3	N1	0.856473		0.101231	0.0516882	-0.113762	-0.0390419	0.144214	0.0530457	-0.135347	-0.0705072	0.208639	-0.181019	-0.28715	-0.0937774	-0.300806	-0.149254	-0.117539	0.56853	-0.0244681	0.0143621	0.304977	0.725384	0.491387	0.522306	0.509201	0.237395	-0.149076	0.343364	-0.0770418	-0.104455	0.139164	0.200696	0.186073	0.150831	0.748446	-0.00406525	-0.135416	-0.0471996	0.290407	-0.220219	-0.221267	-0.403527	-0.219786	-0.218419
A_51_P146753	NM_007781	12984	Csf2rb2	colony stimulating factor 2 receptor, beta 2, low-affinity (granulocyte-macrophage)	N1	0.856135		-0.122687	-0.43003	-0.32359	0.0804839	0.465838	0.192172	0.060892	0.618845	0.146465	0.289027	0.392532	0.191205	0.350713	0.350385	0.676818	-0.0392507	0.0146492	-0.0840395	-0.18229	0.0611081	0.113443	-0.180089	-0.235763	-0.23403	0.254529	1.11356	0.453888	1.34357	1.20871	1.50383	2.14088	0.86305	0.402946	0.372281	0.729154	0.885223	1.03845	0.703645	0.792136	0.748692	0.580276	1.01505
A_51_P169908	AK037442	67138	Herc6	hect domain and RLD 6	N1	0.856079		0.399258	0.232871	-0.000313781	-0.675974	-0.204145	0.0751196	-0.371432	-0.542757	-0.559114	-0.203306	0.274775	0.427771	0.384469	0.0755533	0.0893059	-0.250138	-0.0271595	0.676794	0.440385	0.0752217	1.78121	1.96212	0.100498	0.807785	-0.478567	0.427525	0.573135	0.943051	0.968955	1.2938	0.819467	0.681741	0.176885	2.01943	-0.0195223	0.204311	0.421369	0.10677	1.23342	-0.157279	0.517762	0.16704
A_52_P250268	AK034769	320811	9430034N14Rik	RIKEN cDNA 9430034N14 gene	N1	0.855457		-0.0148604	-0.0793207	-0.550869	-0.143319	-0.52718	-0.460342	-0.269087	-0.0960408	-0.144089	0.16134	0.359359	0.164787	-0.0759533	-0.134876	-0.32693	0.0330259	-0.0190609	-0.180123	0.611406	0.432361	0.479462	0.241469	0.479572	0.661851	-0.258252	0.126988	1.16917	0.954952	1.10323	1.0975	1.01651	1.01745	0.842963	0.153538	0.69894	0.685504	0.126892	0.608863	0.713825	0.593069	0.555944	0.960559
A_51_P334804	NM_029427	75772	Pnpla5	patatin-like phospholipase domain containing 5	N1	0.855013		-0.36346	-0.189335	-0.219099	-0.0761717	-0.171021	-0.517734	-0.063071	-0.394158	-0.227753	-0.607453	-0.62293	-0.702647	-0.187931	-0.261235	-0.385743	0.210165	0.247275	0.0800668	0.0782597	0.0435642	0.00901543	0.17972	0.242351	0.948363	0.24929	1.64115	1.01728	1.89154	0.958159	1.20541	0.546688	0.472953	0.3003	0.631094	0.279861	0.500358	1.65257	0.56185	1.58315	0.384111	-0.103249	0.652518
A_51_P256827	NM_013650	20201	S100a8	S100 calcium binding protein A8 (calgranulin A)	N1	0.854535		0.219633	-0.393339	-0.259642	0.0070164	0.578594	1.25594	-0.221103	0.303694	0.340282	-0.760435	-0.145453	-0.810529	0.436004	0.262421	1.35805	-0.0587273	0.445678	0.591879	-0.35369	1.46869	0.40062	-0.328505	-0.449114	-1.13394	-0.282197	0.0345796	-0.19368	1.24066	0.820648	1.16779	1.90416	1.02496	0.917869	0.106506	0.606171	0.713711	0.633769	0.484106	1.12819	0.397394	0.635496	1.03083
A_51_P485756	NM_024435	67405	Nts	neurotensin	N1	0.854424		0.63284	0.564285	0.758927	0.0180695	0.524671	0.214038	0.492424	0.28391	0.44033	0.696338	0.50254	0.490471	0.259822	0.00151859	0.501449	0.355815	0.728775	0.208698	0.326244	0.578955	0.436841	1.53794	0.660101	0.756425	-0.107838	1.15468	1.1423	0.571519	1.15422	1.15584	1.42671	1.87122	1.50262	0.153302	0.559303	1.114	1.63523	0.730638	1.15487	0.899887	1.2059	1.54834
A_52_P105594	AK086184	12010	B2m	beta-2 microglobulin	N1	0.854346		-0.328642	0.411247	-0.0735661	-0.219703	-0.516884	-0.93956	-0.196044	0.183874	0.213572	0.0529892	-0.139643	-0.489937	0.45112	0.741681	0.0264894	0.338993	0.314043	0.159631	0.849723	0.90115	0.781594	0.662042	0.857527	1.74375	-0.327298	0.633949	1.20753	1.65788	1.51	1.16065	1.51413	1.10788	0.857815	-0.374154	0.538126	0.799661	0.826633	0.687529	0.923781	1.31783	0.814038	1.36728
A_52_P82247	NM_007808	13063	Cycs	cytochrome c, somatic	N1	0.854223		0.222007	0.22381	0.213542	-0.133612	0.0111514	-0.249523	0.0867762	-0.184774	0.0932889	0.246068	0.0557867	0.131439	0.120569	-0.0220038	0.213936	-0.0539127	0.0494455	-0.0113242	-0.129473	-0.206691	-0.0854483	0.113853	0.0538897	0.424871	0.164643	0.464542	0.646123	0.283563	0.300659	0.297342	0.363409	0.414928	0.301747	0.00966087	0.344142	0.360936	0.0309004	0.408651	0.264199	0.183776	8.94748e-05	0.202682
A_51_P387591	NM_030612	80859	Nfkbiz	nuclear factor of kappa light polypeptide gene enhancer in B-cells inhibitor, zeta	N1	0.853978		0.436453	0.35709	0.207646	-0.17511	-0.210404	0.14964	-0.264978	0.174124	-0.105716	-0.0399895	-0.0232842	0.0742232	-0.857984	-0.754447	-0.298402	-0.231445	-0.108957	0.0807929	0.167774	-0.492441	0.383384	-0.0532737	0.0744691	0.304352	0.951898	0.437623	0.58887	0.68016	0.596093	0.742343	0.742834	0.364389	0.593928	-0.0813641	-0.173477	0.633698	0.894798	0.305008	0.776275	-0.189737	0.383963	0.586555
A_51_P212782	NM_008361	16176	Il1b	interleukin 1 beta	N1	0.85382		-0.189937	-0.0647026	0.0716625	0.888229	1.77193	0.953476	-0.379615	0.742178	0.240923	0.125911	0.026638	-0.113114	-0.268179	-0.180571	1.16167	-0.238363	0.0643452	0.591027	-0.509162	0.284119	0.702661	-0.247054	-0.692105	-0.00744075	0.957617	1.66404	1.13722	1.77617	0.865213	2.12664	2.85385	1.12114	1.01662	-0.83522	-0.0801552	1.44813	1.387	0.963639	1.48187	0.223564	1.07179	1.57885
A_51_P249494	NM_016807	53378	Sdcbp	syndecan binding protein	N1	0.853167		0.204734	0.150858	0.087869	-0.299919	-0.35177	-0.111565	0.126724	0.0734424	0.0394195	0.0723078	0.186396	0.20318	0.16555	0.0922494	0.141843	-0.0111169	-0.0111169	-0.0111169	0.0464644	-0.222382	0.0971521	0.014439	-0.0525313	0.15227	0.158097	0.276725	0.303858	0.404899	0.381877	0.351583	0.560968	0.319787	0.458335	0.0514916	0.0514916	0.0309137	0.3164	-0.0744397	-0.0238755	-0.00127766	0.0264143	0.186959
A_51_P143893	NM_054098	117167	Steap4	STEAP family member 4	N1	0.853033		0.0114585	0.323579	0.358974	0.984056	1.62049	1.24258	0.22399	0.890995	0.282961	1.32979	0.610049	0.474077	0.583489	0.445257	1.47921	-0.349788	0.153882	-0.120486	0.14999	0.385831	0.0479221	-0.160456	0.121682	0.136276	-0.446497	1.19077	0.864333	0.110739	0.190954	-0.11781	0.419859	0.0416461	0.333961	-0.868659	0.0519457	0.492815	0.0653793	0.605939	0.0139202	0.386472	-0.107565	1.10531
A_52_P233342	NM_001024134	69097	Trim15	tripartite motif-containing 15	N1	0.852974		0.459294	0.285095	0.513918	0.395335	1.1258	0.798672	0.26948	-0.304264	-0.386591	0.304948	1.13326	0.243032	0.681102	0.0357991	0.37842	0.227338	0.237907	0.0291583	0.204305	0.651515	0.3301	0.97354	0.760404	0.486299	-0.0784833	0.96799	1.14138	0.0556861	0.499944	1.06813	0.778705	2.45862	0.742867	0.342931	0.182267	0.500447	0.439421	-0.0183514	0.418452	-0.335958	0.132167	-0.0535593
A_51_P367060	NM_013562	15982	Ifrd1	interferon-related developmental regulator 1	N1	0.852306		-0.15805	0.217999	0.223422	0.0303709	0.21179	-0.183464	-0.0136093	-0.0541028	0.0727632	0.0664954	-0.02771	-0.100351	-0.17351	-0.352358	-0.316201	0.0818805	-0.296467	-0.203169	0.295819	0.0756271	-0.0614631	0.109686	0.0155834	0.299818	0.190361	0.214578	0.268352	0.307378	0.146797	0.414023	0.599306	0.581999	0.245883	0.0824052	0.423098	0.377567	0.360499	-0.0569315	0.0900372	-0.269913	0.116485	-0.0446085
A_51_P502203	NM_001008232	230837	Asap3	ArfGAP with SH3 domain, ankyrin repeat and PH domain 3	N1	0.851856		0.185333	0.064456	-0.0120034	-0.0263443	-0.000265309	0.0956635	0.482494	0.0171817	0.0540535	0.528565	0.402349	0.628025	0.447078	0.241512	0.48211	0.388717	0.877088	0.557441	0.591679	0.691262	0.938986	0.852442	0.879119	0.610169	-0.648708	0.55094	0.797627	0.624315	0.691564	0.990391	0.916625	0.929205	0.702914	1.13369	0.694014	0.776319	0.516487	0.214996	0.565726	0.12516	0.380636	0.307803
A_52_P139727	NM_009716	11911	Atf4	activating transcription factor 4	N1	0.851768		0.341882	-0.242424	-0.143719	-0.350619	-0.299648	-0.142686	-0.0843461	0.0998413	-0.206749	-0.116567	-0.093266	0.15171	-0.427995	-0.181866	-0.0647221	-0.364555	-0.345593	-0.172211	0.241331	0.374179	0.0909685	-0.195355	-0.132344	0.134265	-0.118124	0.143392	0.092771	0.279505	0.295187	0.48919	0.406817	0.519558	0.557625	0.341687	0.0779423	0.0170902	0.467217	0.0496448	0.0160039	-0.112819	-0.19378	-0.0110121
A_51_P361620	ENSMUST00000051089	319189	Hist2h2bb	histone cluster 2, H2bb	N1	0.851477		-0.432181	0.207511	-0.0334106	-0.166939	0.22032	-0.0751398	-0.0213368	-0.239586	0.38051	-0.210215	0.00590511	-0.443374	-0.161696	-0.161143	-0.0383664	-0.115754	-0.125343	0.0360329	0.247781	-0.183305	0.208177	0.423526	0.221299	0.173657	-0.459522	0.17788	0.0242512	0.498686	0.288835	0.257496	0.237375	0.0963048	0.0584709	0.252254	0.133238	-0.102007	0.335919	0.129378	0.0665455	0.233142	0.404366	0.0188658
A_52_P484903	NM_008037	14284	Fosl2	fos-like antigen 2	N1	0.850763		0.0284417	0.0767516	0.116155	-0.0386717	0.188769	0.142457	0.162069	-0.174087	-0.125715	0.115343	-0.0497529	0.202489	-0.00296831	-0.323305	-0.117488	0.0638211	-0.130417	-0.169761	0.229347	0.279765	0.377881	-0.167191	0.00302638	-0.0405056	0.166919	0.246696	0.0366172	0.230862	0.0195629	0.310629	0.218394	0.162446	-0.230954	0.984969	0.641255	0.356048	0.902651	0.106622	0.571922	-0.508637	0.605673	-0.197779
A_52_P525519	AK142182	263803	Pkn3	protein kinase N3	N1	0.850474		-0.517191	-0.144367	-0.0314705	-0.234235	-0.175475	-0.801389	-0.35216	-0.0215914	0.0853976	-0.545642	-0.802406	-1.05205	-0.394805	-0.22256	-0.186226	0.0790886	0.139175	-0.00042272	-0.613908	-0.712498	-1.02976	-0.408852	-0.533702	0.812736	1.19356	1.81824	1.06569	2.18543	1.82405	1.95796	1.52598	1.1548	1.0197	0.538501	0.571118	1.01692	2.01818	1.04846	1.46879	1.05333	0.787218	1.50533
A_51_P129006	NM_009735	12010	B2m	beta-2 microglobulin	N1	0.850085		0.274886	0.0305814	0.107986	-0.14329	-0.166297	0.0457272	-0.348797	0.560392	0.0914631	-0.09393	-0.353422	-1.00224	-0.254768	0.00990538	-0.126408	-0.0536818	0.0402198	0.177	-0.0450295	-0.348988	-0.470445	-0.304225	-0.156276	0.405457	0.344263	0.980188	0.759379	2.00073	1.45269	1.55234	1.55431	1.25552	1.25464	-0.112868	1.21281	1.36613	1.54002	1.43689	1.5032	1.55862	0.883205	1.59752
A_51_P321331	NM_011479	20773	Sptlc2	serine palmitoyltransferase, long chain base subunit 2	N1	0.849142		0.270607	0.223583	0.251849	-0.210323	-0.103577	0.0750162	0.0520775	0.205544	0.0619745	-0.0273483	0.0540742	-0.106384	0.20059	0.207811	0.26392	0.0125268	0.0702483	0.0336467	0.0452806	-0.0627422	-0.0235402	-0.0998676	-0.226043	-0.0406126	-0.0111541	0.217521	0.239233	0.326152	0.211848	0.369197	0.269894	0.360264	0.252526	-0.0644264	0.206503	0.181954	0.0899382	0.0218194	0.0208813	-0.0854835	-0.49443	-0.0575639
A_51_P254471	NM_007465	11797	Birc2	baculoviral IAP repeat-containing 2	N1	0.848732		-0.00597763	-0.106925	-0.192617	-0.302012	-0.32412	-0.0490149	-0.0162777	-0.197298	-0.154985	0.0509337	-0.148144	0.00616686	-0.144838	-0.177414	-0.161877	-0.121515	-0.123125	-0.117959	0.117367	0.526298	0.351591	0.122303	0.158113	0.155334	-0.00410727	0.0927146	-0.105214	0.20622	0.44279	0.486642	0.243595	0.267955	0.206615	0.688303	0.0111344	0.00865255	0.641287	0.0585718	0.340744	-0.0771962	0.488275	0.0901061
A_51_P282508	NM_007484	11853	Rhoc	ras homolog gene family, member C	N1	0.848052		0.056642	0.0135867	0.186665	-0.140002	0.0396075	-0.168622	0.198896	-0.198914	0.0284015	0.126747	0.0811976	0.332741	-0.222876	-0.101034	0.00161561	-0.0459301	0.0346155	0.12657	-0.0189921	0.353632	0.0594956	0.307321	0.266362	0.276097	-0.107386	-0.0269852	-0.0251666	0.106058	0.186923	0.296573	0.224196	0.345916	0.524825	0.381952	0.0531847	0.132423	0.192667	-0.137094	0.0227666	-0.0337503	0.183427	-0.0744353
A_51_P492456	NM_008215	15116	Has1	hyaluronan synthase1	N1	0.847931		0.4688	0.499913	0.82038	0.643715	0.244962	0.371342	0.408743	-0.1323	-0.003118	1.24853	0.799401	0.306648	0.0606385	-0.479923	0.171631	-0.0492943	-0.0783768	-0.270163	0.758728	0.320899	0.472054	-0.208843	0.362314	1.59053	0.0991865	2.21957	2.14969	0.916547	0.376239	0.590447	-0.513518	0.861162	-0.11021	1.68552	0.592957	1.17734	2.18247	1.32331	2.21942	-1.0006	-0.428564	0.301587
A_51_P134468	L78788	110956	D17H6S56E-5	DNA segment, Chr 17, human D6S56E 5	N1	0.846834		0.165599	-0.297676	-0.191335	-0.431889	-0.171892	0.201214	0.281791	0.296528	0.128907	0.632444	0.238592	0.642867	0.496869	0.156582	0.90329	0.234284	0.530177	0.334297	-0.0278397	-0.111516	-0.0758171	-0.0391329	0.108692	0.701019	0.330386	1.27164	1.33049	2.03153	1.87023	1.98808	1.87369	1.64254	1.68151	1.1968	0.937302	1.21514	2.00447	1.15121	1.44428	1.08273	1.20892	1.4655
A_52_P50063	NM_175677	319236	9230105E10Rik	RIKEN cDNA 9230105E10 gene	N1	0.846755		0.270849	0.318932	-0.0222565	-0.391996	-0.540772	-0.499019	-0.354576	0.507423	0.00951096	0.0989955	0.082025	-0.34687	0.0239243	0.379476	0.208374	-0.0850811	0.253143	0.0999948	0.46055	0.634158	0.0905763	0.00111368	-0.0772717	1.06433	0.109756	1.09325	1.82405	1.70764	1.64442	1.76531	1.54738	1.41747	1.18921	0.807623	1.15871	1.28498	1.31008	1.28996	1.61417	1.25001	1.38057	1.59231
A_52_P416756	AK075966	110956	D17H6S56E-5	DNA segment, Chr 17, human D6S56E 5	N1	0.846714		0.395874	0.156107	0.143553	0.191523	0.0845158	0.199292	0.332452	0.855828	0.426856	0.787156	0.59383	0.575087	1.09698	0.718481	1.54675	0.393137	0.654628	0.515926	0.11104	0.644631	-0.148521	-0.0543236	0.00122977	1.03856	0.330341	1.4012	1.99049	2.15681	1.81512	2.11806	1.97843	1.7047	1.64313	-0.131404	1.19915	1.41564	1.25105	1.30094	1.40477	1.16241	0.580228	1.63638
A_52_P218894	NAP102204-1	NULL	NULL	NULL	N1	0.846604		-0.405559	-0.509854	-0.548082	0.0103537	-0.0385703	-0.298603	-0.181166	-0.15959	-0.110894	-0.381868	-0.508006	-0.670209	-0.473949	-0.307407	-0.64682	-0.0293907	-0.231714	-0.25718	-0.0919582	0.0414187	-0.513263	-0.0209706	0.257771	0.258256	-0.616533	-0.653916	-0.50225	0.420669	0.392163	0.563963	0.570056	-0.0976184	1.15361	-0.148618	-0.119695	-0.0166018	0.29925	-0.0104175	0.257993	0.0784902	0.213945	0.409665
A_51_P224771	NM_172608	223693	Tmem184b	transmembrane protein 184b	N1	0.845199		0.0153382	-0.143864	0.105241	-0.401041	-0.236417	-0.191527	-0.0434022	-0.0301311	0.0704709	-0.208313	-0.0524591	-0.00173228	-0.0750036	-0.0678601	-0.228399	-0.0363249	-0.104723	0.0254641	0.142695	0.514967	0.00840261	-0.0168473	-0.0782613	0.145905	-0.189688	-0.0987845	0.18216	0.426141	0.604207	0.788764	0.616661	0.546099	0.74015	0.382399	0.46812	0.626634	0.0934192	0.276733	0.294482	0.189953	0.309708	0.180252
A_52_P72354	NAP108473-1	NULL	NULL	NULL	N1	0.845177		0.450872	0.049677	-0.248449	-0.274928	-0.479188	0.0380992	0.0805418	0.0662507	-0.0895783	0.103085	0.101382	0.227496	0.0559642	0.0510347	0.146525	-0.0988373	-0.0654411	-0.15797	0.0519995	-0.99569	0.0630767	-0.157941	-0.215438	0.0178882	-0.030076	0.143681	0.509426	0.729153	0.924973	0.817405	0.858186	0.744379	0.742618	0.402754	0.510338	0.554008	0.573591	0.467896	0.512207	0.451259	0.613792	0.600699
A_52_P374897	NM_009705	11847	Arg2	arginase type II	N1	0.845091		0.0628166	0.0925802	0.126381	0.698635	0.877536	0.886301	-0.0229917	0.0369514	-0.27218	0.491963	0.452961	0.521909	0.420249	0.136296	0.698753	-0.127631	-0.460292	-0.304539	0.223652	0.409169	0.676026	0.241318	0.252382	-0.189432	-0.0985179	0.147856	-0.329221	0.122449	-0.0338109	0.0974404	1.22221	0.54786	0.428522	-0.377476	0.237215	0.123826	0.309777	-0.253165	-0.403765	-0.643509	-0.717093	0.136625
A_51_P423981	NM_021281	13040	Ctss	cathepsin S	N1	0.844891		0.308465	0.513341	0.531077	0.0211021	-0.176102	-0.543204	-0.249563	-0.132159	-0.00228073	0.112921	0.352186	-0.265891	0.362612	0.350409	0.219883	0.271552	0.230082	0.0567007	-0.0373693	-0.05234	-0.0473661	-0.122718	-0.127066	0.20661	-0.0600016	0.851957	0.42815	1.18278	0.933633	0.988552	1.58617	0.666202	0.510917	-0.361778	0.672122	1.01266	0.946269	0.465473	0.465473	0.933264	0.651379	1.18526
A_51_P141546	NM_011016	18406	Orm2	orosomucoid 2	N1	0.844608		0.752505	0.239803	0.396041	0.539439	0.774047	0.814344	-0.116716	0.192794	-0.120229	2.05872	1.15861	1.17858	1.22899	0.0365896	2.35279	-0.432726	-0.591878	-0.443084	0.0370715	1.14392	0.0281364	-0.217723	-0.257799	-0.183244	0.0281116	2.06787	1.38825	0.510437	1.38668	0.964004	2.10412	1.50086	0.578541	0.675146	1.17012	1.43586	1.75303	2.04439	0.999076	0.740408	1.01755	1.22904
A_52_P1034698	NM_007920	13709	Elf1	E74-like factor 1	N1	0.84439		-0.145629	-0.515303	-0.300157	0.371926	0.15005	0.474936	0.169025	0.100574	0.0434757	0.0241306	0.185968	0.258942	0.109331	0.0308558	0.0289281	0.0582188	0.043342	0.000977149	0.148079	0.378532	0.174685	0.223911	0.199826	-0.347748	-0.0165949	0.148064	0.165415	0.562492	0.744345	0.737102	0.601426	0.60615	0.815993	0.0206936	0.10349	0.228371	0.246167	0.371259	0.281006	0.584175	0.331225	0.68368
A_51_P169850	NM_019786	56480	Tbk1	TANK-binding kinase 1	N1	0.843805		-0.189019	0.274268	0.222213	0.237086	0.00931441	0.084249	-0.0311774	0.168003	0.0850738	-0.121778	-0.0140632	-0.0612732	0.190325	0.16469	0.0383171	0.0376431	-0.157861	-0.0744823	0.15928	0.231554	-0.02313	0.126753	0.0830244	0.10032	-0.152967	0.0817775	-0.0852282	-0.00810514	-0.344921	-0.158159	-0.185384	-0.307495	0.0240103	-0.679854	-0.427612	-0.335269	-0.108708	-0.325159	-0.329065	-0.203713	-0.503968	-0.108582
A_52_P96542	NM_177191	320558	Sycp2	synaptonemal complex protein 2	N1	0.843672		0.109948	0.160027	-0.217046	-0.0715402	0.0178389	0.325382	-0.0569932	-0.0729033	0.00607743	-0.0719888	0.264198	-0.36008	0.198488	0.348239	0.617114	0.0708245	-0.370149	-0.378341	-0.0945682	0.171742	0.405575	0.328708	1.46371	0.0892012	-0.26119	0.326636	0.106278	0.485464	0.120052	-0.14037	0.411248	0.285556	-0.0289259	0.293268	0.449447	-0.111001	0.0979701	0.501112	-0.213952	-0.329092	0.271526	-0.0510181
A_52_P671534	AK037669	64296	Abhd8	abhydrolase domain containing 8	N1	0.843132		-0.254044	-0.577805	-0.490675	-0.133368	-0.171981	-0.0178116	-0.0725815	0.0595365	0.231437	-0.171992	-0.485099	-0.310886	-0.172437	-0.217927	-0.240433	0.484239	0.306845	0.306845	-0.0555597	0.0774537	-0.152962	0.142633	0.0583815	0.635139	0.193371	1.20023	0.448558	1.75469	1.27765	1.27759	0.925979	0.625552	0.864363	1.07693	0.570646	0.615328	2.22708	1.0307	1.53319	1.12468	1.03112	1.24546
A_52_P549985	AK008728	142688	Asb13	ankyrin repeat and SOCS box-containing 13	N1	0.842835		0.176213	0.398589	0.191066	0.311262	0.272344	-0.0564451	0.109534	-0.357148	-0.109991	0.211083	0.216316	0.484584	0.224985	0.0979086	0.410291	0.328735	0.271602	0.275074	0.383185	0.549335	0.4779	0.82483	0.626741	0.233131	0.134393	0.366157	0.271784	0.0238372	0.246974	0.0255446	0.163895	0.120995	-0.131959	0.365087	0.0603399	-0.0961811	0.311443	-0.272246	0.0191629	0.0899738	0.352089	-0.0357027
A_52_P556281	NM_001080795	23881	G3bp2	GTPase activating protein (SH3 domain) binding protein 2	N1	0.842404		-0.00449641	-0.0553492	-0.173519	-0.357236	-0.489905	-0.17327	-0.103008	-0.162617	-0.0452652	0.0382613	0.0248576	-0.0109511	0.0220149	0.0521462	0.0248643	-0.0427225	0.0041435	-0.0217277	0.0640892	-0.384628	0.00148811	0.0343522	0.164489	0.3722	0.0476686	0.455931	0.383985	0.492375	0.533225	0.358971	0.0748617	0.0323811	0.322704	0.241154	-0.0748703	-0.00805852	0.556066	0.252853	0.23324	0.277347	0.101762	0.269684
A_51_P353914	NM_008319	15898	Icam5	intercellular adhesion molecule 5, telencephalin	N1	0.842264		-0.125532	-0.0157109	0.071973	-0.0849239	0.212038	0.0334646	0.0694073	-0.160881	-0.0839787	0.0473686	-0.00758087	0.220455	0.0078893	0.223678	0.239014	0.337297	0.406318	0.310308	-0.241105	0.0463301	0.00126397	0.332376	0.247068	-0.00542579	0.414035	0.464962	-0.278063	0.19641	0.13415	0.182403	-0.140955	-0.0987604	-0.0159127	-0.236505	-0.148604	0.00631484	0.377466	-0.0834288	-0.0910407	-0.112256	-0.440346	-0.0616683
A_51_P435023	NM_019713	56289	Rassf1	Ras association (RalGDS/AF-6) domain family member 1	N1	0.841871		-0.172619	-0.195897	-0.167938	-0.218453	-0.148198	-0.430853	-0.369554	-0.124774	-0.00403192	-0.286439	-0.278928	-0.452859	-0.330225	-0.211013	-0.271351	0.0189789	-0.178304	-0.210021	0.0704423	-0.471615	-0.308936	-0.42499	-0.358359	0.521858	0.251929	0.395899	0.545941	0.862092	0.388479	0.540687	0.260159	0.308814	0.263703	0.473155	0.402235	0.244471	0.46077	0.448377	0.565686	0.389556	0.49965	0.35146
A_52_P479389	NM_177861	329795	Tmem67	transmembrane protein 67	N1	0.841496		0.109597	0.34423	0.441988	0.387368	0.322128	0.516191	-0.131901	0.559544	0.137397	-0.116064	0.204045	-0.29795	-0.0711719	-0.0929906	-0.0750463	-0.151896	-0.0886838	-0.155967	-0.051991	-0.0262662	-0.482894	-0.402921	-0.310461	0.0403844	0.129658	0.254176	0.411187	0.399076	0.089073	0.201612	0.00519183	-0.0564003	-0.071317	0.123072	0.113284	0.216683	0.367495	0.114535	0.272381	0.182373	0.502943	0.171525
A_52_P300786	NM_010870	17951	Naip5	NLR family, apoptosis inhibitory protein 5	N1	0.841432		0.0296697	0.200764	0.231068	0.203914	0.196281	-0.213521	-0.0848505	0.00576156	0.0408574	-0.0216293	-0.014387	-0.117739	0.171436	0.203391	-0.0640722	0.232154	0.280641	0.356649	0.16764	0.216144	0.461172	0.223678	0.32688	0.0135435	-0.112535	0.364	0.394475	0.603658	0.314145	0.48874	0.687368	0.0475216	0.0248579	-0.092759	0.233069	0.417253	0.55843	0.162662	0.383169	0.159279	0.597764	0.268084
A_51_P327577	XM_001473318	78654	1700066C05Rik	RIKEN cDNA 1700066C05 gene	N1	0.841024		-0.253668	-0.528247	-0.645151	0.103587	-0.119643	-0.191857	0.0222481	-0.165865	-0.114412	-0.26468	-0.454662	-0.539113	-0.462059	-0.231498	-0.524933	-0.061587	-0.305305	-0.447883	0.191437	0.189104	0.0310848	0.00967322	0.431626	0.126074	-1.05115	-0.772152	-0.655008	0.44923	-0.107127	0.564473	0.455992	0.256715	1.03413	-0.248608	-0.215157	-0.191895	-0.248405	-0.227482	-0.0382537	-0.170269	-0.140447	0.249966
A_52_P641414	NM_001166501	329260	Dennd1b	DENN/MADD domain containing 1B	N1	0.840562		0.0496169	-0.34859	-0.286988	-0.352562	-0.257093	0.51347	-0.127883	0.448509	0.0106233	0.088918	0.340371	-0.0194971	0.328533	0.310983	0.168953	-0.14027	-0.17639	-0.0421435	0.0106492	-0.184013	-0.200602	-0.362482	-0.192488	-0.215195	0.0398447	0.225734	0.429496	0.769373	0.78805	0.799055	0.717641	0.550308	0.590362	0.225374	0.431503	0.515403	0.641058	0.510303	0.429671	0.680179	0.21605	0.790567
A_51_P470630	NM_029809	381845	2310014L17Rik	RIKEN cDNA 2310014L17 gene	N1	0.840126		0.309939	0.495797	0.922191	-0.626418	0.212097	0.0165047	0.0759756	-0.123642	-0.130366	-0.157013	0.335901	-0.0508989	0.312811	0.180803	-0.0120989	0.732984	0.553383	0.398312	0.0852952	0.351906	-0.134793	0.462177	0.446121	0.248552	-0.0934391	1.16848	0.374742	0.198556	0.0243968	0.848866	0.138071	0.264698	0.212086	-0.0551418	-0.257545	-0.0324806	-0.282905	-0.478642	-0.240389	-0.72387	-0.836546	-0.581424
A_51_P211436	NM_010287	14608	Gpr83	G protein-coupled receptor 83	N1	0.839985		0.236511	0.25299	0.254555	0.195867	0.390038	0.155434	-0.143825	-0.230006	-0.0913544	-0.113925	0.257936	0.317701	0.225618	0.55116	0.526901	0.23384	0.0737778	0.467519	0.455544	0.859595	0.796362	0.98291	0.963216	-0.18758	0.336363	0.283995	-0.0734745	0.343193	0.0670327	0.153106	0.149342	-0.0940452	0.102882	-1.00101	-0.399039	-0.399999	-0.085938	-0.444196	-0.0231932	-0.205869	0.0119326	0.470102
A_51_P485510	NM_029825	76983	Scfd1	Sec1 family domain containing 1	N1	0.83994		0.161847	-0.100921	0.0624315	-0.180964	-0.073027	0.329661	0.0321429	0.319513	-0.0158788	0.0813815	0.28421	-0.0323723	0.206605	0.0504342	0.0945017	-0.0690088	-0.0892638	-0.204899	-0.115458	-0.334913	-0.151445	-0.192274	-0.256594	-0.196035	0.0232432	0.0880085	0.361343	0.56457	0.686652	0.619296	0.697248	0.594171	0.748359	-0.144305	0.556962	0.575753	0.415506	0.384811	0.319121	0.351992	-0.138953	0.383966
A_51_P378967	NM_170786	NULL	NULL	NULL	N1	0.839869		-0.0156173	0.0668457	0.201306	-0.233456	-0.111637	-0.183496	0.0245794	-0.255726	0.0145465	0.463556	0.271078	0.383606	0.12869	0.245087	0.040362	0.000401019	0.0436387	0.0555253	0.175299	-0.113964	0.222257	0.10447	0.17898	0.293094	-0.295171	-0.0784505	0.175297	0.016363	0.154725	-0.154075	0.353572	0.192192	0.269502	-0.0344819	0.0877417	0.037119	-0.246743	0.0217249	0.0461238	0.0911005	0.149929	0.130503
A_51_P193176	NM_146118	227731	Slc25a25	solute carrier family 25 (mitochondrial carrier, phosphate carrier), member 25	N1	0.839429		0.133657	0.0556279	0.124519	0.152263	0.484998	0.276979	0.080035	0.321674	0.0454518	-0.0545514	0.0355135	0.284218	-0.217057	0.256994	0.262818	-0.115863	-0.0504638	-0.00839359	0.00755724	0.224179	0.0300618	-0.197638	-0.358633	0.399905	0.1581	0.0774962	-0.0230543	-0.118979	-0.110514	0.197579	-0.231013	-0.00839551	-0.0383208	-0.319861	-0.0722884	-0.00573095	-0.182946	0.0573931	-0.0270588	0.0132829	-0.366462	0.242517
A_51_P490867	NM_199016	224794	Enpp4	ectonucleotide pyrophosphatase/phosphodiesterase 4	N1	0.838206		-0.00344262	-0.236072	-0.775072	0.396539	0.0655524	-0.0380938	-0.152345	-0.0367131	0.0188613	0.0372901	0.0453912	-0.31948	0.0273001	-0.121397	0.0432713	0.251411	0.154466	0.103584	0.168105	0.325921	-0.284167	0.152376	0.0963732	0.703111	0.349482	0.797693	1.42711	1.30532	1.06315	1.29779	0.57665	0.750368	0.629529	0.32105	0.773585	0.764853	0.650585	0.88833	1.08784	0.874991	0.555985	0.754004
A_52_P589268	NM_001005507	226517	Smg7	Smg-7 homolog, nonsense mediated mRNA decay factor (C. elegans)	N1	0.837453		0.244493	0.521001	0.330971	0.230788	0.0986203	-0.141388	0.309731	0.0649689	0.258177	0.276808	0.249882	0.428418	0.120827	0.18751	0.320714	0.0589524	0.139858	-0.122571	0.414006	0.471319	0.317139	0.102993	0.144946	0.195425	-0.444679	-0.186232	0.148724	-0.21815	0.16113	0.231601	0.375549	0.397752	0.327655	-0.445608	0.140273	0.255927	-0.413486	-0.214057	0.0293107	-0.109305	-0.0184114	0.318087
A_52_P424640	NM_029250	75320	Etnk1	ethanolamine kinase 1	N1	0.837374		0.066105	0.191242	-0.0378839	-0.297779	-0.51851	-0.101801	0.0371604	0.430735	0.117714	0.187173	0.240838	-0.0231766	0.114874	0.178172	0.0336129	-0.187272	-0.0876959	-0.0519501	0.130584	0.207602	-0.0788808	-0.314665	-0.351206	0.253236	-0.146768	0.20597	0.432973	0.151522	0.283507	0.199391	0.111138	0.134492	0.078099	-0.220999	-0.0882355	-0.0230253	0.332214	0.0972314	0.0912937	0.074494	-0.0746243	0.199627
A_51_P281997	NM_028349	72776	Sass6	spindle assembly 6 homolog (C. elegans)	N1	0.837172		0.031888	0.235104	0.145254	0.298034	-0.00371837	0.0303015	0.239577	-0.119697	0.217392	0.0263437	-0.00800117	-0.0791301	0.125434	0.178353	0.212826	0.143528	0.313238	0.233729	-0.176883	-0.135645	-0.289337	-0.155839	-0.074022	0.322936	0.526721	0.744605	0.973264	1.24835	0.847047	0.843605	0.881386	0.615925	0.741268	0.323705	0.536956	0.693844	0.695942	0.687643	0.779811	0.593853	0.606738	0.52898
A_51_P283954	AK087754	233204	Tbc1d17	TBC1 domain family, member 17	N1	0.836128		-0.35765	0.0987984	0.0344785	0.159739	0.171638	-0.17504	-0.338779	-0.267479	-0.301085	0.0848926	-0.111042	-0.0640889	-0.128156	-0.0925866	0.0992487	-0.165371	-0.174277	-0.0439601	-0.0216872	0.315906	0.0280871	0.0162819	0.18259	0.582839	0.01452	1.29401	0.891399	1.52058	1.10733	1.2319	0.725795	0.534166	0.586445	0.596028	0.350134	0.309648	1.72558	0.719412	1.22067	0.382228	0.474883	0.685606
A_52_P885203	A_52_P885203	24014	Rnasel	ribonuclease L (2', 5'-oligoisoadenylate synthetase-dependent)	N1	0.83593		-0.165312	-0.313522	-0.483788	-0.351914	-0.486249	-0.379751	-0.166328	-0.311403	-0.000186114	0.0524349	0.178595	-0.180178	-0.0152863	-0.38641	0.00559492	-0.0684655	0.14804	0.156079	0.148038	-0.059822	0.044071	0.247896	0.2515	0.399077	-0.0147434	0.331169	0.329338	0.652661	0.816448	0.812728	0.424365	0.18935	0.339467	0.0791165	0.34224	0.405319	0.549938	0.36237	0.329333	0.419162	-0.0956174	0.341652
A_51_P436401	NM_010505	15968	Ifna5	interferon alpha 5	N1	0.835701		-0.730539	0.124094	0.0288488	0.5899	0.948467	0.00606761	-0.460784	-0.685224	-0.417726	-0.623621	-0.729741	-1.20377	-0.317078	-0.234543	0.415538	0.0518263	0.216719	-0.0313434	-0.313021	-0.116342	-0.649671	0.774228	0.55497	0.808428	1.03274	1.52521	0.987598	1.54964	0.535733	0.91371	1.28687	-0.280175	0.274691	0.260548	-0.255914	-0.185725	0.818744	0.22921	0.271731	0.232971	-0.296235	-0.15476
A_52_P480425	NM_145619	235587	Parp3	poly (ADP-ribose) polymerase family, member 3	N1	0.834687		-0.164445	-0.181246	-0.189235	-0.0892202	5.20543e-05	0.178574	0.193523	0.449926	0.115751	0.17031	0.0705163	0.265456	0.124117	0.0674946	0.343339	0.0821216	0.155321	0.0167032	0.261726	0.472201	0.393284	0.319854	0.391126	-0.0329029	-0.335201	0.503119	-0.0691696	0.137891	0.688434	0.788841	0.446295	0.289188	0.355526	-0.179911	0.0307857	0.0767893	-0.785635	-0.120316	-0.181017	-0.27932	-0.70133	0.112471
A_51_P154987	NM_022409	63872	Zfp296	zinc finger protein 296	N1	0.833954		0.189011	0.441618	0.55024	0.562253	0.742555	0.181239	0.211579	0.00636184	0.201835	0.291425	0.252514	0.333039	0.448014	0.34656	0.479841	0.480499	0.678965	0.54811	0.398141	0.732208	0.636575	0.65155	0.723368	0.409252	-0.168462	0.384582	0.014185	-0.0778716	0.061853	0.0470958	0.0245717	-0.0756097	-0.176494	-0.0614342	-0.110198	-0.0705977	-0.00639803	-0.37886	-0.122504	-0.197851	-0.0196132	-0.0231662
A_51_P428529	NM_033541	114643	Oas1c	2'-5' oligoadenylate synthetase 1C	N1	0.833949		-0.0764341	-0.0359423	0.0410781	-0.0806942	0.0285533	-0.211452	0.253296	-0.518286	-0.220762	0.343473	0.163976	0.496291	0.307185	0.199496	0.356778	0.39487	0.497019	0.335792	0.296121	0.975089	0.647977	1.02826	0.918852	0.529567	-0.158033	0.687831	0.250627	0.490429	0.864928	0.817628	0.643436	0.398611	0.313298	0.519647	0.168572	0.0987139	0.391207	-0.0921963	0.200409	-0.00161629	0.324549	0.10542
A_51_P458258	NM_011888	24047	Ccl19	chemokine (C-C motif) ligand 19	N1	0.833618		-0.167628	-0.137151	-0.0761641	-0.507178	-0.292275	-0.891194	-0.216151	-0.19068	-0.0379737	0.326267	0.0988515	0.144954	0.130292	-0.347986	0.201335	-0.173699	-0.223174	-0.205281	0.437993	0.789166	0.261113	0.539749	0.721152	0.980334	-0.154396	0.405784	-0.279992	0.463995	0.745993	0.480727	0.07517	0.436977	0.187134	0.822647	0.316088	0.340287	1.48538	0.402145	0.899677	0.880029	1.28736	1.19656
A_51_P513568	NM_029075	74732	Stx11	syntaxin 11	N1	0.833612		0.0835341	0.119128	0.208416	0.205063	1.04062	0.757828	0.240741	0.70528	0.147843	-0.00949693	0.151657	0.036495	-0.0460346	0.0305377	0.444814	-0.00899375	0.201347	0.236899	-0.0361577	0.067137	-0.122571	0.283909	0.0908918	-0.1805	-0.122224	0.473839	0.115383	0.568203	0.552112	0.818633	0.610092	0.22624	0.4895	-0.374684	-0.0264401	0.0802924	0.426766	-0.105543	-0.182082	0.239363	-0.344639	0.373476
A_51_P474078	NM_009156	20364	Sepw1	selenoprotein W, muscle 1	N1	0.833431		0.189299	0.457102	0.374501	0.291111	0.140152	0.113407	0.179965	0.497414	0.211111	-0.0293339	-0.222211	-0.339165	-0.0634648	-0.0254128	0.0229657	0.0419906	0.140959	0.0508511	0.0326963	0.3502	-0.201878	-0.140377	-0.0572824	0.434873	-0.0680541	0.294067	0.222176	0.273445	0.023078	0.076201	-0.157855	-0.0838433	-0.0973781	0.1982	0.0413389	0.0490226	0.263631	-0.0347407	0.252493	-0.0995797	0.234867	-0.106284
A_51_P351481	NM_019937	56706	Ccnl1	cyclin L1	N1	0.833225		0.0445416	0.0746136	-0.0906173	0.149347	-0.157833	-0.0612145	0.0143167	0.265515	0.172138	0.0954436	-0.0322189	-0.149545	-0.241471	-0.113372	-0.230571	0.0991373	0.0473776	0.1265	0.379491	0.525367	0.160539	-0.165816	-0.13169	0.633202	0.206641	0.185739	0.80779	0.556995	0.329067	0.456163	0.14337	0.0358613	0.134884	0.181491	0.209358	0.288778	0.128115	0.507518	0.545978	0.375347	0.856946	0.48823
A_51_P449348	NM_030886	81702	Ankrd17	ankyrin repeat domain 17	N1	0.833099		0.257073	0.0805695	0.178026	0.0850512	0.225813	-0.0201361	-0.17062	-0.292402	0.0884879	0.0839426	0.0604198	0.0872319	0.114847	0.111454	0.163037	0.13725	0.141629	0.207149	0.0331114	0.0213272	-0.0521093	0.129362	0.0905149	0.181811	-0.0981835	0.322094	0.340095	0.166915	0.136606	0.170915	0.205215	0.231689	0.230185	-0.0978384	0.179605	0.234168	-0.153605	0.0303005	0.16585	-0.0949763	0.205306	0.0985431
A_52_P622680	NM_029362	75608	Chmp4b	chromatin modifying protein 4B	N1	0.832434		-0.329086	0.211657	0.157888	0.0658487	0.126711	-0.0605705	-0.366573	-0.709575	-0.604248	0.415504	0.38255	0.0535306	-0.286131	-0.00703603	0.0751791	0.0573295	0.267425	0.0934561	0.117712	0.239645	-0.106782	0.359029	0.146102	0.659779	-0.332459	0.476902	0.388125	0.168132	0.0384879	0.0722385	0.0805165	0.31691	0.0567384	-0.452387	-0.0584247	0.0386845	1.26409	0.0508774	0.249494	-0.0176677	-0.125002	0.128754
A_52_P660032	NM_016856	51786	Cpsf2	cleavage and polyadenylation specific factor 2	N1	0.832206		0.241104	0.0175109	-0.0811528	0.131772	-0.104999	0.115378	0.114667	-0.124631	0.0373734	0.248338	0.232444	0.469229	0.149673	0.126815	0.263342	0.052572	0.0931863	0.102337	0.18786	0.0993754	0.279984	0.17977	0.188355	0.187597	-0.250297	0.0250353	0.555716	0.320614	0.500212	0.426055	0.642412	0.695048	0.767154	0.0368258	0.251278	0.389172	0.0735293	0.224156	0.327351	0.391675	0.442707	0.47703
A_51_P492047	NM_020622	52793	Fam3b	family with sequence similarity 3, member B	N1	0.831741		0.43349	0.180859	0.506531	-0.00309927	0.249393	0.333964	0.585202	-0.50419	-0.0487089	0.0703075	0.00673399	0.328645	0.167643	0.188518	0.340898	0.164061	-0.188707	0.0642523	0.00756068	-0.0316891	0.348221	0.453728	0.210515	0.463165	-0.0112315	-0.0102758	0.224607	0.118456	0.400597	0.294034	0.425674	0.437736	0.818006	0.87226	0.647006	0.659971	0.341628	0.174986	0.286319	0.36347	0.788248	0.280244
A_52_P12840	NM_172295	242125	Mab21l3	mab-21-like 3 (C. elegans)	N1	0.831719		-0.178881	-0.0976014	-0.240538	-0.116281	0.520838	0.194021	0.213465	0.35738	0.395594	0.4527	0.438098	0.477681	0.3537	0.299687	1.03296	0.105005	0.257397	-0.152936	-0.38962	0.23736	0.346586	0.322698	0.40117	0.352303	-0.0668239	0.561911	0.188529	0.359207	0.487249	0.838596	1.16379	0.575283	1.10524	-0.0258591	0.50666	0.830293	0.529508	0.365259	0.746099	0.649951	0.291711	0.514942
A_51_P304469	NM_011504	20912	Stxbp3a	syntaxin binding protein 3A	N1	0.830657		0.0854324	0.037354	-0.0525993	-0.123578	-0.264685	0.104304	0.0294141	0.00344002	-0.0816254	0.0804137	0.0679892	0.0781104	0.0182033	0.0945168	0.0265328	-0.0235973	-0.133572	-0.0434799	0.16883	0.128768	0.0885364	-0.0643251	-0.0604151	-0.0361634	-0.00462574	0.098116	0.14599	0.208898	0.278404	0.229931	0.037134	-0.00311462	0.0938008	0.0597216	-0.119878	-0.0812738	0.308632	-0.021889	-0.0167836	0.0288054	-0.0733595	0.11365
A_52_P973470	TC1659173	NULL	NULL	NULL	N1	0.829975		0.525664	0.208365	0.255612	-0.0340619	0.0536749	-0.428836	0.0918275	-0.44148	-0.127413	0.342522	0.129935	0.568696	0.125931	0.374087	0.175946	0.646332	0.823859	0.614172	1.15656	1.3032	1.16279	1.34585	1.47598	1.23409	-0.468034	1.06088	0.59112	0.716971	1.01432	1.07154	1.02182	0.909732	0.796687	0.785615	0.064148	0.0540782	0.755984	-0.308638	0.190172	-0.211539	0.0995343	0.412407
A_51_P283590	NM_010730	16952	Anxa1	annexin A1	N1	0.82953		0.473716	0.00503794	0.0725919	-0.1583	-0.11268	0.42074	0.00787905	0.720155	-0.146776	0.221809	0.385074	0.10441	0.282784	0.2261	0.0584708	-0.283183	-0.190691	-0.42492	-0.0841019	-0.23362	-0.196202	-0.353463	-0.431263	-0.0644945	-0.0467345	0.209564	0.61591	0.797046	0.817423	0.781117	0.889297	1.24368	0.92744	0.386746	0.721923	0.687675	0.528234	0.694459	0.586039	0.381498	0.226442	0.499325
A_52_P603872	AK016658	74429	4930478P22Rik	RIKEN cDNA 4930478P22 gene	N1	0.829273		0.341015	1.17131	1.01474	-0.202245	-0.220289	-0.727643	-0.241932	0.364119	-0.0645387	-0.24961	-0.318767	-0.1121	0.334755	0.764944	0.240362	0.368774	-0.081192	-0.501739	-0.081899	-0.267827	-0.0139869	-0.151794	-0.0526313	0.686201	0.754435	1.14321	1.06365	1.665	1.03431	1.23092	0.340356	0.366426	0.451991	-0.0592047	0.0481159	0.306434	1.44989	0.959234	1.03174	0.329072	-0.0712946	-0.0302974
A_52_P1132371	AK082068	NULL	NULL	NULL	N1	0.828858		0.359708	0.623498	0.0998413	-0.841929	-0.267737	-0.405668	0.364165	-0.51461	-0.0216817	0.368301	0.0239643	0.3665	0.173056	-0.349792	0.043787	0.352463	0.149616	0.193036	0.470747	0.635167	0.246707	0.285782	0.567574	0.552793	-0.17261	0.0157312	-0.132358	0.243357	0.0742817	0.0218329	0.379057	-0.148712	0.346238	0.0836483	-0.116516	-0.492998	0.142365	-0.363561	-0.287537	-0.183504	0.758017	-0.174717
A_51_P140321	NM_026779	68591	Mocos	molybdenum cofactor sulfurase	N1	0.828733		0.0389082	-0.35608	-0.245877	-0.103255	0.0737005	0.2588	0.0353533	-0.309332	-0.270138	-0.0422967	0.0544954	0.134575	0.158701	0.0845579	0.201373	0.0993741	0.000956296	-0.0423122	0.185806	0.727996	0.354361	0.437277	0.39172	0.048342	-0.0475848	0.291448	-0.114264	0.359667	0.765985	0.888447	0.586887	0.531389	0.27296	0.453518	0.0941708	0.126061	0.459911	0.096775	0.224331	0.0531635	0.00507174	0.0399908
A_51_P280785	NM_031257	83436	Plekha2	pleckstrin homology domain-containing, family A (phosphoinositide binding specific) member 2	N1	0.828177		0.0702939	-0.174772	-0.0920653	-0.499353	-0.591102	-0.27939	-0.499371	0.313081	-0.209023	-0.614837	-0.2993	-0.515821	-0.201478	-0.105319	-0.15919	-0.286974	-0.416174	-0.196355	0.0329452	-0.251224	-0.193636	-0.353538	-0.27573	0.168572	0.01719	0.0682397	0.337945	0.660973	0.518169	0.685333	0.499788	0.359948	0.63558	0.299435	0.278533	0.235513	0.551522	0.318489	0.471773	0.575085	0.331562	0.568922
A_51_P174434	NM_001014996	219103	Cenpj	centromere protein J	N1	0.827303		0.0654554	0.129831	0.0996452	-0.0409711	-0.143274	-0.195309	0.110664	-0.233296	-0.0376359	0.0191016	-0.0652336	0.230869	0.0180743	0.124321	0.0811354	0.022041	0.254438	0.245785	0.238759	-0.188707	0.271192	0.249411	0.435332	0.409229	-0.0805209	0.208999	0.193988	0.496001	0.368653	0.363968	0.189415	0.0846394	0.435216	0.0575642	0.0759748	0.208574	0.138997	0.0759675	0.235527	0.152969	0.206345	0.380499
A_52_P383137	ENSMUST00000120997	223881	Rnd1	Rho family GTPase 1	N1	0.827188		-0.150322	0.355007	0.189543	0.105408	0.339517	-0.37353	-0.169303	-0.178335	-0.0130434	-0.395949	-0.552398	-0.542283	-0.189718	-0.188829	-0.099195	0.48643	0.241704	0.294149	-0.396698	-0.362137	-0.524753	0.0755582	-0.0352273	0.63345	1.37743	0.943408	0.463075	0.521803	0.0460272	0.171062	-0.0902772	-0.273665	-0.275779	0.105094	-0.138528	-0.148529	0.67895	-0.0366293	0.229965	0.272896	-0.00866111	0.0566015
A_51_P354265	NM_009256	20723	Serpinb9	serine (or cysteine) peptidase inhibitor, clade B, member 9	N1	0.826112		0.522268	0.186799	0.104328	-0.189017	-0.154121	0.450135	0.351086	0.82433	0.157537	0.182037	0.198533	0.316086	0.344605	0.407556	0.65588	-0.258021	-0.0373007	-0.0446122	0.00275742	0.31321	0.20519	-0.0397124	-0.0626858	-0.0164386	-0.275547	0.424453	0.137039	0.473119	0.714956	0.827955	0.722877	0.659356	0.949254	0.117032	0.172078	0.373378	0.199264	-0.0298347	-0.0771038	-0.00617591	-0.636824	0.347065
A_51_P236991	NM_028156	72215	1700001P01Rik	RIKEN cDNA 1700001P01 gene	N1	0.825438		-0.0254933	-0.358862	-0.485292	0.17518	0.359527	0.615447	0.0641369	-0.10967	0.00557533	0.0651792	-0.119897	0.462745	0.24611	0.143888	0.289121	-0.0200952	-0.0325576	0.0910469	0.407256	0.318908	0.555156	0.332521	0.238367	0.00333772	-0.12873	-0.240176	-0.28794	-0.216208	-0.0627761	-0.237793	-0.0070011	0.159194	0.018586	-0.429462	-0.262949	0.112362	-0.0617122	-0.101711	0.0043289	0.00395976	-0.106603	0.29216
A_52_P208080	XM_001472832	NULL	NULL	NULL	N1	0.824144		-0.356445	-0.668748	-0.832671	0.0549273	-0.210714	-0.0633147	0.0742545	-0.0310308	-0.074666	0.0156147	-0.0635908	0.105003	0.0806398	-0.0269207	-0.250006	0.164591	-0.13141	-0.150213	0.553297	0.677957	0.416633	0.397593	0.543988	0.285719	-0.47557	-0.305653	-0.309579	0.207689	0.465836	0.483755	0.447082	0.237813	0.719301	0.0432298	-0.0333651	-0.15505	-0.0578743	-0.170761	0.0282717	-0.236753	-0.0930109	0.235795
A_51_P181565	NM_010415	15200	Hbegf	heparin-binding EGF-like growth factor	N1	0.823877		0.0943458	-0.0753249	-0.251447	-0.447806	-0.264695	-0.276563	0.292496	0.411115	0.247835	0.00821876	0.0283903	0.270281	-0.0764545	0.008418	0.206176	0.0388155	-0.121286	-0.009923	-0.00699373	0.149775	0.0618992	0.057682	-0.152835	0.253403	0.0863318	0.33705	0.122307	0.595483	0.363851	0.877509	0.837687	0.739233	0.670045	0.576671	0.579381	0.438567	0.809608	0.171664	0.398659	0.130931	0.206114	0.441317
A_51_P372504	NM_172833	240354	Malt1	mucosa associated lymphoid tissue lymphoma translocation gene 1	N1	0.823873		-0.0668483	0.353765	0.568165	0.448116	0.859165	0.0882113	-0.25775	0.243049	0.104824	0.406283	0.482286	0.1629	0.0682213	-0.043469	0.428484	0.0559061	0.164566	0.215783	0.0092759	0.0722858	0.119663	-0.0637168	0.0877983	-0.0512937	0.0343861	0.394239	0.183582	0.527218	0.276935	0.412965	0.621186	0.177243	0.10455	0.0723241	0.203759	0.49967	0.688628	0.223215	0.407762	0.533953	0.699589	0.809733
A_51_P172573	NM_013671	20656	Sod2	superoxide dismutase 2, mitochondrial	N1	0.822206		0.118995	0.466096	0.415176	0.429748	0.758156	0.0300743	-0.0213351	0.318248	0.310188	0.403929	0.154602	0.105187	0.283783	0.10078	0.606182	0.143883	0.0782547	0.0820406	0.055204	0.0754827	-0.120947	0.042519	0.0808063	0.469206	0.245449	0.566086	0.468174	0.252791	-0.195499	0.0874782	0.206236	0.0286215	-0.151036	-0.359218	0.0224474	0.0881802	0.160109	0.0222673	0.0926957	-0.108382	-0.14007	0.00876202
A_51_P249471	AK035387	330256	9530028C05	hypothetical protein 9530028C05	N1	0.821686		-0.0340711	-0.194881	-0.0718037	-0.222771	-0.0200451	-0.159592	0.125766	-0.153437	-0.00367454	0.107835	-0.0500708	0.193737	0.0425834	-0.033298	0.000334009	0.0310147	0.497416	0.174795	0.233295	0.741797	0.566412	0.447546	0.709267	0.636329	-0.416195	0.560578	0.355844	0.392317	0.913993	0.827537	0.599902	0.529534	0.51438	0.566072	0.189678	0.375579	0.357884	0.218224	0.340945	0.0454372	0.228098	0.333295
A_51_P120024	NM_001008548	207728	Pde2a	phosphodiesterase 2A, cGMP-stimulated	N1	0.821431		0.147651	-0.0641412	-0.0824515	-0.0248758	0.191873	0.247787	-0.230894	0.400211	-0.328113	0.209514	0.295888	0.232577	0.180137	-0.0561588	0.125004	0.0145903	0.0319213	0.103442	0.380944	0.531347	1.16976	0.462996	0.475728	-0.289219	-0.43118	0.218971	-0.685911	-0.434033	0.11821	-0.157711	0.0518008	-0.105178	-0.39036	-0.448	-0.624391	-0.551525	0.254499	-0.228865	-0.649527	-0.303181	-0.0440507	0.265961
A_51_P511546	NM_138595	104174	Gldc	glycine decarboxylase	N1	0.819786		0.259314	-0.00497096	0.304197	0.513229	0.549311	0.5358	-0.440817	-0.0773915	-0.197322	0.635689	0.140711	0.336927	1.32582	0.188328	0.387844	0.58366	0.824367	0.0156798	1.24178	1.08302	0.826383	0.680702	0.940093	0.650989	0.238394	0.432801	1.04832	0.630363	0.990939	0.803048	0.849073	1.43542	0.608486	0.749472	0.471158	0.373669	1.18937	0.282086	1.18149	0.388527	0.528235	0.722145
A_52_P322096	NM_026251	67578	Patl2	protein associated with topoisomerase II homolog 2 (yeast)	N1	0.819707		0.178015	0.222478	0.169358	-0.0342862	-0.264577	0.173065	0.218681	0.0523644	-0.0236954	-0.359507	0.1232	-0.337532	0.483785	0.437015	0.116943	0.326605	0.164583	0.241634	0.113713	-0.205609	-0.57812	0.0926309	0.073064	-0.301103	0.360468	0.711026	0.169748	0.492333	0.469595	0.462895	0.510004	0.0150766	0.196154	0.245439	0.0945403	-0.000300949	0.21959	-0.0648053	0.083182	0.0809874	0.047316	-0.00566028
A_52_P947137	AK039992	223881	Rnd1	Rho family GTPase 1	N1	0.819603		0.562236	0.132351	0.0522141	-0.273388	0.150359	0.351882	0.365388	0.471757	-0.193956	0.449764	0.790379	1.01288	0.673679	0.496873	0.725768	0.246981	0.257069	0.265647	0.00291323	-0.592985	0.328063	0.240444	0.264007	0.293587	-0.280679	-0.142827	-0.269316	0.0735158	0.288072	0.545707	0.655472	0.688145	0.804797	0.0161589	0.499434	0.426782	-0.0836073	-0.181314	-0.0922163	0.00391634	-0.308814	-0.185895
A_52_P335842	AK050411	81910	Rrbp1	ribosome binding protein 1	N1	0.819429		-0.114398	-0.243165	-0.26689	-0.400296	-0.353037	0.029363	-0.159863	0.216505	-0.0346959	-0.238679	-0.206347	-0.107769	-0.22007	-0.123011	-0.323451	-0.150634	-0.121538	-0.190172	0.113573	-0.0767465	0.010155	-0.282584	-0.0296912	0.155799	-0.238061	0.179724	0.0296343	0.410166	0.520388	0.345547	0.345153	0.229062	0.425718	0.893095	0.0619788	0.082265	0.782494	0.255459	0.450181	0.237233	0.61319	0.394296
A_51_P307076	BC023846	68924	1190001M18Rik	RIKEN cDNA 1190001M18 gene	N1	0.817435		-0.322634	0.065654	0.118026	-0.169371	0.213203	0.14144	0.390106	0.345634	0.0940037	-0.14083	-0.212214	-0.0936192	0.390082	0.511463	0.526875	0.401699	0.431878	0.423686	-0.212631	0.00529151	-0.0334239	0.393682	0.0470692	0.375743	-0.295124	0.821036	0.456781	0.624331	0.752962	1.26621	0.710203	0.245072	0.471119	0.438451	0.0610693	0.569994	0.347232	0.800209	0.234828	0.568807	0.628489	0.549584
A_51_P321057	AK170323	NULL	NULL	NULL	N1	0.817361		0.38911	-0.217556	-0.252133	-0.0865921	-0.0235734	-0.00662414	0.16237	0.122145	0.129327	0.357884	0.292298	0.295576	0.295287	0.050152	-0.0637705	0.0520235	-0.0564653	0.207389	0.149212	0.569786	0.180538	0.150218	0.301994	-0.12622	-0.509062	-0.175475	0.133139	-0.115745	0.224414	0.354664	0.404842	0.126077	0.0853549	-0.00878968	0.0250737	0.24255	0.00852742	0.0723252	0.300367	0.579741	0.896774	0.845643
A_51_P306183	NM_010757	17135	Mafk	v-maf musculoaponeurotic fibrosarcoma oncogene family, protein K (avian)	N1	0.815876		-0.0302173	-0.0396668	0.01155	0.163262	0.272085	0.215123	0.102078	0.0513677	-0.0237964	-0.181562	-0.00718424	0.131002	-0.16264	-0.0625684	-0.168108	0.0426364	-0.0935489	-0.110473	0.32973	0.446848	0.259644	0.215154	0.20429	0.0194491	-0.0349122	0.0810079	-0.561244	-0.306446	-0.281167	0.0165614	-0.260894	-0.12833	-0.0819057	0.355234	-0.396067	-0.48391	0.0387669	-0.577594	-0.341422	-0.564472	-0.393821	-0.402461
A_51_P103396	NM_016879	53622	Krt85	keratin 85	N1	0.814801		-0.77549	-0.492838	-0.389008	-0.223198	0.153165	0.0460367	-0.152019	0.417947	0.359253	-0.263444	-0.0802566	-0.348885	-0.320838	-0.535197	0.329652	-0.264413	-0.459256	-0.410538	-0.675209	-0.67464	-0.47959	-0.195314	-0.380758	0.171616	0.660255	1.71183	0.872081	1.96195	1.53541	1.74333	1.2106	0.814501	0.710047	0.982579	0.684047	0.935728	2.63243	1.17718	1.81756	1.06088	1.15472	1.45403
A_51_P162326	XM_001478408	100669	9930105H17Rik	RIKEN cDNA 9930105H17 gene	N1	0.814351		0.0605907	-0.129718	-0.114324	-0.276	-0.0869549	-0.0191913	0.021327	0.328007	0.0288591	-0.137975	-0.199345	-0.0432862	0.10485	0.00424587	-0.0187978	-0.26063	0.217989	-0.0446932	0.127357	0.299331	0.379345	0.076801	0.323955	0.465427	-0.630883	0.335832	0.235561	0.268904	0.746715	0.637148	0.461637	0.47589	0.672749	0.341989	-0.000373633	0.157203	0.2532	0.179551	0.0910958	0.00652888	-0.0756776	0.274187
A_52_P465886	NM_026240	107022	Gramd3	GRAM domain containing 3	N1	0.812963		0.106999	0.104912	0.106844	-0.108207	0.107563	0.00708308	0.0761771	0.182642	-0.0381634	0.00539401	-0.0137656	-0.0586372	0.0262529	-0.00247819	0.271251	-0.148769	0.10351	0.047633	-0.112734	-0.184411	-0.128905	0.0530993	0.0963495	0.0926668	0.104428	0.581899	0.317818	0.523871	0.595642	0.457055	0.499969	0.625686	0.480584	-0.181746	-0.0199688	0.200738	0.631396	0.293222	0.460615	0.773406	0.586893	1.02263
A_52_P402885	AK009002	16329	Inpp1	inositol polyphosphate-1-phosphatase	N1	0.812607		-0.704496	-0.0992527	-0.176398	0.101381	0.270068	-0.448307	-0.126562	-0.152103	0.463456	0.216287	0.116117	-0.147327	-0.339369	-0.506606	-0.367401	0.409004	0.505422	0.333332	0.176071	-0.477954	-0.213195	0.305605	0.266335	0.440046	0.593444	1.1599	0.629813	0.586836	0.288067	0.491193	-0.0736696	-0.335666	-0.184057	0.0768359	0.20442	0.191227	0.084932	-0.0326811	0.199514	-0.0107348	-0.00226073	-0.0236405
A_52_P409601	NM_011611	NULL	NULL	NULL	N1	0.811655		0.322	0.175482	0.116555	-0.2738	-0.0380353	-0.154686	0.277441	-0.0915038	0.0491655	0.174055	0.210842	0.649031	0.091989	0.374381	0.395499	0.221816	0.388687	0.534985	0.384829	0.619838	0.818701	0.659314	0.635576	0.162255	-0.24775	0.192762	-0.252527	-0.00770256	0.290759	0.299081	0.158329	-0.108092	0.218346	-0.161709	-0.324625	-0.296792	0.575905	-0.439388	-0.0753236	-0.0209451	0.125231	0.451776
A_52_P28548	AK043384	319798	A730090N16Rik	RIKEN cDNA A730090N16 gene	N1	0.811505		0.384633	0.0778282	0.194038	0.205933	0.183244	0.0718962	0.448062	0.213749	0.230847	0.0688525	0.433506	0.118116	0.266956	0.252069	0.358278	0.263183	0.0949125	0.279218	0.372679	0.447917	0.312618	-0.1129	-0.105069	0.159996	-0.0358861	-0.0650244	-0.157352	-0.317049	-0.216841	-0.236835	-0.0442719	-0.124962	-0.246934	-0.0481433	-0.457023	-0.2359	-0.0444149	-0.318681	-0.0332037	-0.160927	-0.276557	-0.0452542
A_52_P502102	AK030376	76432	2310001H17Rik	RIKEN cDNA 2310001H17 gene	N1	0.811323		0.0780171	0.455437	0.344282	0.266634	0.149618	-0.175107	0.044633	0.264271	0.213338	0.151257	0.282354	-0.0408548	0.185972	0.0309199	0.185972	0.264175	0.268774	0.271629	0.371843	0.261024	-0.09591	0.201396	0.351059	0.603776	-0.143574	0.439267	0.700906	0.6004	0.0694073	0.638245	0.650351	0.433307	0.0241274	-0.218414	0.322565	0.221282	0.026335	-0.0778659	0.595502	0.141457	0.829046	0.254926
A_51_P481494	NM_001164767	NULL	NULL	NULL	N1	0.811287		0.325428	0.422653	0.460527	0.135146	-0.0100732	0.0672473	0.155711	-0.0288715	0.0302459	-0.148089	0.0954727	0.139085	0.138079	0.0462566	-0.0610205	0.257537	0.291928	0.152637	0.0151974	0.313375	0.247906	0.251491	0.400331	-0.0452258	-0.190735	-0.0622495	-0.103503	-0.0368511	0.201559	0.159342	0.180505	0.0127698	-0.22344	-0.0157585	0.0666029	-0.0321666	0.0662917	-0.084381	-0.103605	-0.0334141	0.0302202	0.0746044
A_51_P389751	NM_009046	19698	Relb	avian reticuloendotheliosis viral (v-rel) oncogene related B	N1	0.81108		0.188608	-0.156613	-0.0427589	0.0667029	0.786402	0.627946	0.0522699	0.363362	-0.0217739	0.443594	0.220248	0.560985	0.20182	0.290313	0.643685	-0.126425	0.124749	-0.0014867	0.235907	0.89162	0.796809	0.516565	0.454542	-0.0945113	-0.543445	0.192873	-0.440137	0.180823	0.404102	0.730786	0.595158	0.368494	0.333393	0.405778	-0.162491	0.0608907	0.438536	-0.123993	0.012838	0.268585	0.354977	0.51232
A_52_P192426	NM_011609	21937	Tnfrsf1a	tumor necrosis factor receptor superfamily, member 1a	N1	0.809755		-0.0261604	-0.294288	-0.0584773	-0.427483	-0.0971422	-0.368829	-0.490904	0.291703	-0.0695264	-0.26841	-0.0707019	-0.588204	-0.134017	-0.130957	-0.173034	-0.134782	-0.20178	-0.140037	0.0189588	-0.320077	-0.442582	-0.302575	-0.257975	0.240364	0.101331	0.418975	0.784841	1.15674	0.745779	0.946631	0.618732	0.631236	0.55064	0.2788	0.728635	0.748975	0.520052	0.951275	0.850631	0.870772	0.455116	0.887192
A_52_P87843	NM_053080	56847	Aldh1a3	aldehyde dehydrogenase family 1, subfamily A3	N1	0.809603		0.170495	0.333075	0.483904	0.862893	1.17148	0.331134	-0.446751	0.212811	0.183656	0.774742	0.0598941	-0.0412187	0.805187	0.903581	2.0195	-0.608802	-0.123257	-0.861231	-0.241988	-1.32987	0.189959	0.300161	0.589518	0.688304	-0.417711	1.07414	0.947954	-0.829554	0.0603849	-0.397266	-0.33305	1.25502	0.000884052	-0.316702	-0.162155	0.285474	0.579377	0.427096	0.265683	-0.649318	-1.24608	0.503909
A_52_P165657	NM_007870	13421	Dnase1l3	deoxyribonuclease 1-like 3	N1	0.809592		0.105619	-0.00484091	0.319653	-0.204199	0.043684	0.25751	-0.361359	0.234037	-0.51981	-0.0332681	-0.479213	-0.498919	-0.19297	0.0637198	0.298707	0.0270805	0.475835	0.286988	-0.721276	-0.507748	-0.448496	0.555091	0.44718	0.27289	0.00724043	1.22036	0.0325792	0.646958	1.36076	1.30435	0.978556	-0.136178	0.0990337	-0.575119	-0.0375806	0.558062	0.91191	0.429892	0.706057	1.88928	1.27543	2.08476
A_51_P230267	NM_010391	15007	H2-Q10	histocompatibility 2, Q region locus 10	N1	0.809251		-0.241111	-0.293929	-0.28547	0.0765377	0.223798	0.256213	-0.531371	-0.148741	-0.199433	0.0373015	-0.901786	-1.0455	-0.0209153	-0.0307467	0.309477	-0.0266338	-0.0156168	0.100358	-0.588509	-0.535307	-0.41199	-0.154668	-0.276742	0.649853	0.708618	1.49196	0.726203	1.48348	0.908054	0.734112	0.873218	0.616951	0.386174	-0.321485	0.763844	1.01051	2.47362	1.65555	1.54341	1.7126	0.992221	1.68448
A_51_P385099	NM_013693	21926	Tnf	tumor necrosis factor	N1	0.809246		0.591999	0.385026	0.456524	0.733176	1.78567	1.10469	0.691113	1.37191	0.520747	0.914841	0.507075	0.738254	0.685258	0.526455	0.875072	0.278942	0.0630363	0.178768	0.445745	0.860435	0.91237	0.334221	0.241389	0.0153596	3.77504	1.80933	0.737287	1.3745	1.17854	1.86256	3.17881	1.4187	1.39198	-0.0428048	0.233793	0.861997	1.60846	-0.0645404	0.0479504	0.4415	0.126398	0.519166
A_51_P488780	ENSMUST00000006963	70843	Krt28	keratin 28	N1	0.808561		-0.55086	-0.671389	-0.595863	-0.312349	-0.438877	-0.483334	0.293656	0.00648625	0.500576	0.444852	0.0309282	0.652421	0.109012	0.216563	0.464465	0.651103	0.449918	0.491273	-0.164638	0.0623087	-0.00979669	0.690799	-0.189173	0.0418189	-0.0187203	-0.0437062	0.12938	-0.461449	-0.308075	0.332647	0.354275	-0.0377134	0.55157	-0.20788	-0.0401827	0.0460406	1.02741	-0.283954	-0.182167	-0.391046	-0.042909	-0.0800174
A_51_P320022	NM_009728	11982	Atp10a	ATPase, class V, type 10A	N1	0.80806		0.518099	0.327779	0.358997	0.41268	0.188901	0.83032	0.741658	0.11931	-0.0121293	0.560989	0.561154	1.09223	0.627404	0.51267	0.498952	0.0418248	0.254602	-0.0981708	0.275441	0.9735	0.910897	0.470463	0.586666	-0.134251	-0.642572	0.0795509	-0.33438	-0.423925	0.327912	0.419502	0.535767	0.611402	0.525118	0.488144	-0.150995	-0.0332037	0.32938	-0.711321	-0.465106	-0.684429	-0.507115	-0.271732
A_51_P169495	NM_008619	17454	Mov10	Moloney leukemia virus 10	N1	0.806777		-0.137729	-0.134815	-0.191263	-0.225612	-0.0414057	0.0391142	-0.0125633	0.372835	0.153756	-0.318538	-0.362167	-0.296371	-0.0534387	0.0444552	0.0138749	0.109664	0.24186	0.123918	-0.000179453	0.587152	0.0497375	0.115314	0.283967	0.403197	0.344789	0.888344	0.229498	0.911608	0.891218	1.0453	0.565238	0.33164	0.437425	0.89748	0.0332475	0.163284	1.23216	0.456145	0.816121	0.412129	0.529375	0.539355
A_52_P325598	AK076557	NULL	NULL	NULL	N1	0.806155		0.165134	-0.465134	-0.561529	-0.287627	-0.51765	0.0277284	0.0953948	0.331927	0.458857	0.430635	0.049172	0.0910094	0.722031	0.442223	0.286306	0.0219138	-0.0956599	0.165594	0.376072	0.283791	0.386402	0.344626	0.266964	0.725099	0.176134	0.458261	1.11507	1.14846	1.28331	1.56043	1.27697	1.11837	0.811004	0.458538	0.873987	0.914241	0.812253	0.425732	0.804379	0.203397	0.265559	0.31907
A_52_P188827	NM_181318	320292	Rasgef1b	RasGEF domain family, member 1B	N1	0.806085		0.104027	0.414697	0.431928	0.0742289	0.250485	0.374083	-0.142319	0.529454	0.13781	0.0964964	0.293746	-0.274699	-0.0856997	0.248195	-0.203478	-0.232468	-0.46812	-0.290572	0.281424	0.381921	-0.281469	-0.14188	-0.139598	-0.014294	0.113358	0.0954037	-0.226969	-0.179964	-0.490815	-0.221164	-0.543007	-0.116284	-0.723173	-0.255672	-0.655672	-0.623813	-0.242715	-0.223303	-0.169704	-0.397546	-0.491823	-0.139025
A_52_P444628	NM_007807	13058	Cybb	cytochrome b-245, beta polypeptide	N1	0.805845		-0.0732046	0.1762	0.00410077	0.150176	-0.0967128	0.249583	0.0312842	0.704594	0.106878	0.123169	0.4939	0.12443	0.400738	0.479106	0.549859	-0.120025	-0.04759	-0.0295285	0.0590752	0.284855	0.0171845	-0.245328	-0.234113	-0.320369	-0.396647	0.340565	0.571721	0.972018	1.09551	1.19697	1.84395	0.843336	1.11131	-0.489922	0.607692	0.762229	0.41337	0.394833	0.319326	0.875325	0.278342	0.885676
A_52_P648524	NM_172119	107585	Dio3	deiodinase, iodothyronine type III	N1	0.805112		0.281052	0.222174	0.543102	0.312867	0.823493	0.385274	-0.239579	-0.0123085	-0.243846	0.13744	0.392917	0.292202	-0.0103959	-0.162233	0.00275236	0.0863806	-0.164755	-0.681135	0.549641	0.0633102	0.165921	-0.161867	0.169925	0.0718532	-0.747084	-0.0561196	-0.264246	-0.733236	-0.261937	-0.0272605	0.936389	0.32098	0.17453	0.207476	0.53741	0.389473	0.172426	0.173221	0.119512	-0.0775841	0.487194	-0.188363
A_51_P125745	NM_012055	27053	Asns	asparagine synthetase	N1	0.804752		0.309043	0.0870213	0.122259	-0.140374	-0.0278951	-0.0515903	0.29427	-0.484158	0.0352071	0.688624	0.300508	0.725028	0.432317	0.219813	0.611821	0.104273	0.118171	0.00696262	-0.0122541	0.338368	0.379981	0.359345	0.301766	0.0949201	-0.0548858	0.276072	0.260789	0.212735	0.498736	0.809608	0.900797	0.764131	0.441142	-0.000765902	0.370623	0.394675	-0.172953	0.167305	0.0224155	-0.350023	-0.494233	-0.166123
A_51_P192523	NM_022657	64654	Fgf23	fibroblast growth factor 23	N1	0.804707		0.209114	0.408878	0.152826	-0.174873	0.327453	-0.042207	-0.270017	0.169789	0.0643258	-0.116335	-0.0672105	-0.196325	-0.169482	-0.0293524	0.205295	-0.0923538	-0.758968	-0.14253	-0.0376436	0.309899	0.0211611	-0.0770629	0.0139442	0.534652	0.875764	0.793049	0.525538	0.890035	0.410434	0.744026	0.067428	0.455843	1.23718	0.0961905	-0.319667	-0.13618	0.636581	0.573821	0.543199	0.125403	0.351604	0.188348
A_52_P403484	NM_001127177	19255	Ptpn2	protein tyrosine phosphatase, non-receptor type 2	N1	0.804004		0.0909023	0.704551	0.821537	0.182903	0.699702	-0.101592	-0.228949	0.188141	0.396054	0.27582	0.162484	0.146228	0.00294788	0.0196917	0.0753837	-0.0285499	0.281153	0.0610154	-0.220142	-0.673588	-0.457062	-0.562112	-0.614645	0.0508686	0.254785	0.74589	0.402261	0.272269	-0.234659	0.119156	0.408942	0.220317	0.278114	-0.206288	0.0915307	0.461176	0.385077	0.0720581	0.46092	-0.0578528	-0.0802252	0.395597
A_51_P197863	NM_001037099	12298	Cacnb4	calcium channel, voltage-dependent, beta 4 subunit	N1	0.803695		-0.00638923	0.023003	-0.276746	-0.0192279	-0.361809	0.111395	0.22452	-0.235849	0.143596	0.365493	0.140625	0.391056	-0.00513584	-0.101674	-0.109975	-0.158461	0.0817897	-0.00459461	-0.0129898	0.183311	0.442151	0.0911209	-0.00846415	0.0592159	-0.261568	-0.146771	0.0301781	-0.519506	0.161594	-0.088884	0.265194	-0.0499604	0.455263	-0.277799	-0.140216	0.0110299	-0.416639	-0.408553	-0.266502	-0.32123	-0.169185	-0.263513
A_51_P517695	NM_008530	17071	Ly6f	lymphocyte antigen 6 complex, locus F	N1	0.803311		-1.25319	-1.37927	-1.29777	-1.42408	-1.14823	-1.09513	-1.47911	0.738583	0.0236934	-1.72174	-1.72199	-2.66931	-1.25757	-1.4158	0.0275569	-0.775021	-0.710222	-0.840962	-1.27621	-1.05032	-1.56877	-1.27951	-0.851237	1.17179	1.77762	3.28959	2.47318	5.74308	4.89245	4.96183	3.96356	3.06323	3.13159	2.19784	3.06307	3.49044	4.91044	3.53152	4.04127	3.2548	2.70471	3.53394
A_51_P245485	NM_181848	71648	Optn	optineurin	N1	0.802934		0.361825	0.368151	0.446924	0.201707	0.354276	-0.101121	-0.148463	-0.0133417	-0.0336377	0.0697273	0.0174885	-0.0631948	0.279272	0.154073	0.324796	0.00825813	0.0970864	0.0164973	0.123782	-0.0486182	-0.0414852	0.161019	0.0669016	0.228989	-0.0209394	0.588919	0.644537	0.465897	0.0802606	0.596487	0.538285	0.446572	0.10418	-0.200656	0.595686	0.52029	0.094066	0.323688	0.223063	0.0553444	-0.63121	0.109989
A_51_P338924	NM_010509	15976	Ifnar2	interferon (alpha and beta) receptor 2	N1	0.802882		0.00941003	-0.326497	-0.205351	-0.273181	-0.059845	0.0790245	0.0259932	0.317491	-0.164335	0.053346	0.215934	0.245318	0.211098	0.378661	0.123731	-0.0339862	-0.0717399	-0.0247192	0.51471	0.878775	0.581585	0.306518	0.432194	-0.016682	-0.464715	-0.262951	-0.0972709	0.398141	0.654823	0.777054	0.706219	0.456075	0.453425	0.0843273	0.261979	0.298446	0.341237	0.264655	0.249352	0.715513	0.536293	0.687282
A_51_P295192	NM_010907	18035	Nfkbia	nuclear factor of kappa light polypeptide gene enhancer in B-cells inhibitor, alpha	N1	0.802438		-0.0191022	-0.180367	-0.0356371	0.23178	0.679918	0.326325	0.0438674	-0.0192646	-0.0311292	0.366348	0.412534	0.335105	0.0121241	-0.0165125	0.326341	-0.268599	-0.443852	-0.26539	0.457471	1.004	0.473522	0.678996	0.770521	0.164026	0.191256	0.064472	-0.213911	0.0857901	-0.0268165	0.694426	0.487882	0.499035	0.0172902	0.430518	-0.205468	-0.104097	0.703521	0.0574724	0.137866	-0.152336	0.149251	-0.119617
A_51_P336325	NM_008768	18405	Orm1	orosomucoid 1	N1	0.802272		0.329306	-0.169552	-0.128999	1.01295	1.39611	1.04327	-0.685435	0.324472	0.355471	2.33487	1.17596	0.968169	1.29593	-0.0359084	2.03197	-0.51818	-0.174398	-0.394139	-0.0926617	0.154754	-0.259783	-0.528896	-0.00338867	-0.201078	-0.54645	2.32182	1.93723	0.504465	1.14289	0.303939	1.67137	1.02203	-0.0946871	0.387098	1.496	1.63871	1.50104	2.30157	0.786997	0.864551	0.772752	1.25264
A_52_P181533	NM_001025085	545013	Gm5797	predicted gene 5797	N1	0.802109		-0.0026463	-0.121421	0.0393081	0.38445	0.214677	0.169122	-0.268438	0.114408	-0.0296884	0.014576	-0.142128	0.0421427	-0.0846394	-0.177286	-0.50783	-0.214377	-0.170961	-0.319695	-0.301542	-0.312158	-0.272268	-0.438641	-0.0574071	0.111596	-0.285707	-0.312646	0.204817	-0.1198	-0.0723642	0.171297	-0.029735	-0.0408486	0.174326	0.363319	0.733447	0.484075	-0.413779	-0.128877	0.0750384	0.0872295	0.64247	0.109433
A_52_P799815	NM_001025606	380863	Tmem171	transmembrane protein 171	N1	0.800478		0.157314	-0.0955997	0.147842	0.114208	0.573556	0.779942	0.659655	0.111617	0.154865	0.454902	0.585406	0.678627	0.638245	0.377766	0.598881	0.529942	1.25561	1.02974	0.594768	1.33673	0.940506	1.31568	1.34833	0.441907	-0.213297	0.775183	0.319041	0.41979	0.904288	1.04239	0.86626	0.971371	0.894761	0.761536	0.292049	0.564881	0.157657	-0.0265304	0.0120926	0.158637	0.298408	0.591638
A_51_P429252	NM_015768	50501	Prok2	prokineticin 2	N1	0.799403		-0.22207	0.130952	-0.201711	-0.0908362	0.324677	0.206562	0.571929	-0.102547	0.24667	-0.253309	-0.00245501	-0.269722	-0.097494	-0.22072	0.352255	-0.187885	-0.382025	0.019961	-0.212244	0.910527	-0.173828	-0.454913	0.320521	-0.408785	-0.0947957	-0.443893	-0.199043	-0.177318	-0.151947	0.0408579	2.03796	0.160711	0.150477	0.241873	-0.499742	-0.335247	0.356354	-0.308137	-0.191426	-0.122177	0.508343	0.131605
A_52_P371129	NM_009871	12569	Cdk5r1	cyclin-dependent kinase 5, regulatory subunit 1 (p35)	N1	0.798663		-0.166569	0.010735	-0.0447492	-0.0149804	0.0198038	-0.293444	0.125255	-0.124742	0.0856452	0.15912	-0.0237271	0.485718	-0.0277978	0.233572	-0.0801017	0.0805673	0.111621	0.0123583	0.391605	0.348955	0.748744	0.319254	0.470765	0.409129	-0.674092	-0.318281	-0.417379	-0.317201	-0.154598	-0.292326	0.171524	-0.336998	0.0164061	0.0666945	-0.248612	-0.355172	0.204239	-0.562594	-0.400419	-0.372032	0.0553625	-0.262535
A_52_P386803	NM_175514	241520	Fam171b	family with sequence similarity 171, member B	N1	0.797983		0.131471	0.178282	0.0979342	0.0517515	0.0446636	-0.298102	0.0569724	-0.0631978	0.188528	0.077699	0.215608	0.452834	-0.183483	0.272897	-0.15196	-0.275465	0.00622577	0.237197	0.170709	-0.0252414	0.0666597	0.122014	-0.0914872	0.440798	-0.149438	-0.0652232	0.187537	0.281583	0.259433	0.448119	0.177153	0.0273861	0.499234	-0.0928012	0.490079	0.551487	-0.116236	0.101724	0.259188	0.197586	0.210996	0.128307
A_51_P319141	NM_023377	170460	Stard5	StAR-related lipid transfer (START) domain containing 5	N1	0.79773		0.262213	0.33932	0.359966	0.0550747	0.0234713	0.119712	0.31608	0.259078	-0.0146837	0.140518	0.00344875	0.192973	0.578065	0.513413	0.725987	0.0791506	0.128604	0.0148335	0.24434	0.766379	0.423187	0.270712	0.183998	0.152927	-0.0807493	0.401709	-0.246282	-0.106576	0.0728145	0.181629	0.00808864	-0.059624	-0.112067	-0.533334	-0.201931	-0.256656	-0.178354	-0.389939	-0.48451	-0.546112	-0.896689	-0.248631
A_51_P190499	M69070	NULL	NULL	NULL	N1	0.797385		-0.311028	-0.288884	-0.168978	-0.446073	-0.353278	-0.201446	-0.434728	0.192579	-0.173065	-0.173586	-0.515625	-0.786554	-0.337111	-0.285003	-0.427665	-0.145855	-0.13908	-0.0360196	-0.170095	-0.499312	-0.223491	-0.286467	-0.0540027	0.602716	0.17362	0.797524	0.36425	1.61002	1.25644	1.18097	1.36641	1.13405	1.13405	-0.106879	0.863755	1.2237	1.57208	1.24072	1.29126	1.42471	1.0479	1.40147
A_51_P262489	NM_009215	20604	Sst	somatostatin	N1	0.796397		0.10252	0.542087	0.531638	0.0011844	0.375861	-0.120282	-0.0175199	-0.00381196	0.0392661	-0.324911	-0.491916	-0.276298	0.0160182	0.0734267	0.177408	0.0686068	0.0032565	-0.169677	-0.198689	-0.161365	-0.045725	-0.174538	-0.0919437	0.0832778	0.97277	0.859457	0.840953	0.971516	0.402688	0.316301	0.074762	-0.112695	-0.186172	0.0310118	0.0306628	-0.0470846	0.433034	0.226903	0.224136	0.225795	-0.0991094	0.0329092
A_52_P252348	NM_029077	74735	Trim14	tripartite motif-containing 14	N1	0.795417		-0.245986	-0.144718	-0.155612	-0.230361	-0.270865	-0.342395	-0.0275451	0.0100236	-0.200341	-0.286235	-0.446617	-0.455904	-0.0807621	0.0222668	0.114252	0.148474	0.0203051	0.0352079	-0.205557	-0.348949	-0.313013	0.329613	0.244913	0.6468	0.72627	0.973374	0.727696	0.901174	0.861096	0.747024	0.328312	0.231606	0.341592	0.137442	0.0996325	0.135964	0.771688	0.383338	0.532359	0.340352	0.309794	0.500422
A_52_P620240	AK044380	NULL	NULL	NULL	N1	0.793734		-0.000511361	-0.230462	-0.0119023	0.101043	0.418768	0.187231	-0.35493	-0.286584	-0.067709	0.270854	0.487549	0.519895	0.209608	0.384064	-0.0516276	0.266023	-0.216767	0.0647841	0.429507	0.805175	0.185421	0.729776	0.706458	0.00766587	-0.308035	-0.206143	-0.219383	-0.0616789	0.183343	0.563537	0.584602	0.116186	0.235957	-0.532564	0.0872498	-0.174063	-0.199368	-0.29061	-0.422028	-0.537619	-0.293921	-0.092365
A_52_P597277	NAP102624-1	NULL	NULL	NULL	N1	0.793637		-0.343089	-0.556685	-0.295508	0.181195	-0.0109029	0.253217	-0.159978	0.333282	-0.139991	-0.262813	-0.0924394	-0.199595	-0.0366815	-0.393126	-0.724581	-0.194668	-0.335144	-0.379271	-0.331954	-0.444944	-0.592582	-0.45524	-0.0519509	-0.31563	-0.670744	-0.511544	-0.364562	-0.182717	0.110807	0.271809	0.444603	0.0479494	0.609185	0.24332	0.092681	0.227562	-0.79325	-0.309778	-0.234595	-0.0360165	-0.00895944	0.307496
A_52_P1098820	XM_001472778	71867	1700016G22Rik	RIKEN cDNA 1700016G22 gene	N1	0.791869		-0.913873	-0.515606	-0.572955	-0.140807	0.0704994	0.194969	0.288291	-0.173963	-0.520528	0.279773	-0.0121212	0.635012	0.333114	0.142325	0.402392	-0.351707	-0.113008	0.21939	-0.22758	-0.38619	-0.470422	0.0224288	-0.193509	-0.428256	0.192121	0.0105376	-0.0258485	0.147227	0.424192	0.137899	-0.0299484	0.25543	-0.0829754	0.33025	0.0591018	0.370433	-0.0593203	0.0398609	-0.0793183	-0.111181	-0.286388	0.0722755
A_51_P134812	NM_026929	69065	Chac1	ChaC, cation transport regulator-like 1 (E. coli)	N1	0.79185		0.218735	-0.033287	0.193665	-0.14278	0.0850614	-0.0455955	0.396739	-0.0932186	-0.043813	-0.103946	0.12616	0.167401	0.392704	-0.187963	0.0977464	0.462787	0.0543825	-0.142725	0.54549	0.850595	0.497363	0.682648	0.49447	-0.247396	0.228425	0.441212	-0.417146	0.0600165	0.386453	0.750884	1.22272	0.758658	0.339966	-0.124649	0.538246	0.424452	-0.108624	-0.520143	-0.318554	-0.761755	-0.717944	-0.507335
A_51_P385812	NM_008352	16160	Il12b	interleukin 12b	N1	0.791271		0.759068	0.493898	0.257676	-0.0857057	-0.409192	0.186545	-0.0752586	0.31472	-0.287104	0.523961	0.275981	0.381417	0.199971	0.562432	0.556133	0.266108	0.542368	0.313363	0.52088	0.537685	0.591901	0.408685	0.330708	0.744394	-0.153405	0.660926	1.25903	1.49336	1.661	1.52691	1.60626	0.989154	1.44728	-0.108524	0.90642	1.60959	0.801762	0.365654	0.707538	1.73369	1.09482	1.58559
A_52_P69558	XM_001475933	NULL	NULL	NULL	N1	0.790313		0.457109	0.470261	0.439175	-0.069473	0.284587	0.469736	0.163376	0.49179	0.10906	0.589684	0.310703	0.00449402	0.376894	0.0791773	0.737195	0.70454	0.687831	0.334326	0.153764	0.442386	0.684866	0.768702	0.867015	0.444515	0.828103	1.12401	0.39054	-0.132795	0.353828	0.149961	0.338114	0.246994	0.215465	-0.142115	0.0260339	0.875689	0.491155	-0.259429	0.163504	0.985688	0.446901	1.01671
A_52_P387818	NM_019787	27054	Sec23b	SEC23B (S. cerevisiae)	N1	0.790052		0.0599316	-0.181409	-0.261935	-0.265494	-0.218433	0.0405788	0.293234	0.316251	0.101251	-0.0300594	-0.0291433	0.0155234	-0.12984	-0.17366	0.113827	-0.218502	-0.248255	-0.260109	-0.171817	0.0745931	-0.0923912	-0.237302	-0.272524	-0.109391	0.162573	0.209576	0.128456	0.469803	0.715683	0.842563	0.520696	0.680111	0.565088	0.350739	0.33188	0.336224	0.639431	0.261231	0.452378	0.136681	0.0231759	0.256118
A_51_P317887	NM_026907	58210	Sectm1b	secreted and transmembrane 1B	N1	0.789117		-0.136809	0.0232111	0.189022	0.422032	0.972504	0.415982	-0.209766	0.718451	-0.0221068	0.27487	0.385487	0.419882	0.664222	-0.203966	1.62527	0.338691	0.584181	0.00289457	0.758094	1.72002	0.4051	1.55275	1.67987	1.105	0.47058	2.0959	1.60763	1.74092	2.31874	2.57383	1.52446	2.65046	1.47966	1.23244	1.12969	1.27492	1.71698	0.990545	1.87044	0.521583	0.855878	1.17876
A_51_P430630	NM_008159	14762	Gpr33	G protein-coupled receptor 33	N1	0.788916		0.856536	0.645239	0.652092	0.204106	-0.146757	0.139217	0.162933	0.517936	0.205991	0.609929	0.586536	0.845642	0.471828	0.546689	0.41726	0.589139	0.513687	0.284548	0.510792	0.646292	0.523672	0.81338	0.688531	0.674795	0.0730293	1.10668	0.522884	0.389018	0.502335	0.394459	0.590259	0.196134	0.395547	0.278709	0.105937	0.184165	0.375262	-0.273234	0.0161202	-0.368593	-0.0922696	0.0352713
A_51_P231820	NM_175219	620078	C130026I21Rik	RIKEN cDNA C130026I21 gene	N1	0.787731		-0.602695	-0.810676	-0.525615	0.855301	0.506683	-0.788446	0.322754	-0.796465	-0.479001	0.53401	0.115517	0.187911	0.177848	0.201003	-0.645725	1.48682	1.55077	0.840787	0.593181	0.286744	-0.391589	1.17213	1.48821	0.536253	-0.516079	1.48597	0.884123	1.04027	1.59595	1.45566	0.416288	0.569921	0.267109	1.84077	0.564015	0.2645	1.62119	0.660935	1.21023	0.373077	1.78468	0.584908
A_51_P390804	NM_016873	22403	Wisp2	WNT1 inducible signaling pathway protein 2	N1	0.78737		0.317498	0.209481	0.0286311	-0.581032	-0.0043445	-0.263549	-0.0852482	0.838798	0.527541	0.0596601	0.159765	0.0898837	-0.567719	-0.0600462	0.0162279	0.157363	0.470088	0.578474	0.49632	0.0937253	-0.432289	0.179127	-0.288533	0.202121	-0.0922485	0.392976	0.237548	0.35801	0.119038	0.459007	0.695317	0.336952	0.80723	0.141863	0.26353	0.407106	-0.310116	0.223177	0.154787	0.461549	0.209623	0.513227
A_52_P138822	NM_016888	53625	B3gnt2	UDP-GlcNAc:betaGal beta-1,3-N-acetylglucosaminyltransferase 2	N1	0.786301		-0.437088	-0.306464	-0.156729	-0.0606191	-0.199318	0.39542	-0.252589	0.530071	-0.134233	-0.444168	-0.153369	-0.518285	-0.137004	-0.000461708	-0.311437	-0.275076	-0.399918	-0.354368	-0.0867466	-0.262744	-0.508343	-0.4949	-0.504084	-0.337946	-0.0642542	-0.0399862	-0.0444017	0.200457	0.130878	0.0791105	0.0365916	-0.217223	0.350562	-0.378994	-0.230936	-0.168081	0.423261	0.00246456	-0.0966344	0.14111	-0.245645	0.0829053
A_52_P232813	NM_203320	330122	Cxcl3	chemokine (C-X-C motif) ligand 3	N1	0.786297		0.0953216	-0.0671128	-0.00851819	0.954809	2.65594	1.64823	0.355896	2.76545	1.43288	2.45568	2.25494	2.44225	2.3721	1.66588	3.5413	-0.977016	-0.633234	0.00971831	0.0013241	0.190637	0.798237	-1.05961	-1.30842	-0.726416	-0.0654998	2.00526	0.720745	2.2421	1.1379	2.52995	4.43683	2.29001	2.94863	-0.200134	0.699587	2.15332	1.90472	0.728064	0.576854	1.24936	0.381966	1.08497
A_51_P249793	NM_175118	67446	Dusp28	dual specificity phosphatase 28	N1	0.786258		0.290755	0.0566651	0.216394	0.0807381	0.132176	0.102646	-0.0443057	-0.832087	-0.575505	0.13644	0.0472036	0.467399	0.0565856	0.0268307	0.0298188	0.185485	0.101944	0.0169948	0.119068	0.818181	0.355417	0.456944	0.432885	0.045415	-0.207426	0.425751	-0.16107	-0.0169604	0.413749	0.455765	-0.169892	0.220023	-0.207149	1.09756	-0.331265	-0.486764	0.410676	-0.188131	0.0684164	-0.46232	0.241002	-0.382475
A_51_P135148	U73004	20568	Slpi	secretory leukocyte peptidase inhibitor	N1	0.786097		0.188878	0.413312	0.587649	-0.153867	-0.435066	0.0547913	0.291868	0.0508506	0.389213	0.346166	0.222536	-0.278921	0.752444	0.667401	0.661361	0.400193	-0.0986667	-0.158063	0.299244	0.69799	0.800602	-0.412466	0.176602	0.338254	-0.0305203	0.78594	0.294825	-0.574098	-0.263099	-0.286716	-0.0306006	0.111261	-0.116361	0.298578	0.180561	0.36732	3.32482e-05	0.1298	0.0612227	0.353346	0.0247242	0.162546
A_51_P148966	AK017540	70517	5730410E19Rik	RIKEN cDNA 5730410E19 gene	N1	0.785559		0.464185	-0.326327	-0.162807	-0.430388	-0.37512	-0.212344	-0.229704	0.0302402	-0.273178	-0.0112413	0.208058	0.104668	-0.00292787	0.0996138	-0.0517421	0.270128	-0.0123012	0.00630035	0.217833	0.323787	0.381176	0.0245427	0.0979041	0.0373777	-0.0383617	0.318757	0.0431238	0.0634592	0.33869	0.246851	0.446511	0.3757	0.126842	0.0851191	-0.165492	-0.25764	0.45997	-0.228357	-0.115742	0.489221	-0.229386	0.461984
A_51_P441234	NM_011043	18526	Pcdh10	protocadherin 10	N1	0.784624		0.229038	0.0834967	-0.344585	-0.764833	0.00241398	-0.590022	-0.621801	-0.705804	0.0625014	0.443528	0.282872	0.17758	-0.314863	-0.0462369	0.125369	-0.585354	0.138239	-0.030212	0.104324	0.154554	-0.464108	0.327822	-0.104274	-0.0349361	-0.26071	-0.361395	-0.913375	-0.306532	-0.232629	-0.135004	-0.182583	-0.508598	0.0972504	-0.406651	0.0531376	-0.137717	-0.275993	-0.410069	0.165992	0.651634	0.326945	0.280488
A_51_P344790	NM_012020	26927	Foxl2	forkhead box L2	N1	0.784405		-0.224487	-0.0469311	-0.321436	-0.5976	-0.448125	-0.533034	-0.495826	-0.44599	-0.00632531	-0.111598	-0.277245	-0.2449	-0.44951	-0.271847	-0.416296	0.092904	-0.103158	0.0496022	-0.254176	-0.337207	-0.514612	-0.034475	0.155986	0.484535	1.10981	1.11865	1.02534	1.29196	0.751536	0.893731	0.412131	0.175047	0.182902	0.0695888	0.274384	0.442893	0.864436	0.857047	0.967382	0.540904	0.517404	0.79219
A_51_P385718	NM_026862	68891	Cd177	CD177 antigen	N1	0.784335		0.192578	0.359863	0.221884	0.981016	1.05538	0.986426	0.441658	0.988427	0.712442	-0.134771	0.477307	0.947463	0.69695	0.343466	1.54938	0.168421	0.00195515	-0.210306	0.0657281	1.56808	0.648012	0.25214	0.85854	-0.164325	-0.687592	1.31472	0.131495	2.3534	1.55306	1.8187	2.7025	2.95378	1.78906	0.09563	1.37065	1.27588	1.71672	0.437091	1.35758	1.3453	1.44128	1.6535
A_52_P434055	ENSMUST00000115672	11796	Birc3	baculoviral IAP repeat-containing 3	N1	0.784306		0.346203	-0.103694	-0.658752	0.345494	0.176661	0.0852125	-0.0619731	0.230323	-0.186723	0.528216	0.479533	0.386438	0.183532	-0.0494889	0.313814	0.0803801	0.0192508	0.101408	0.705147	1.2223	1.0139	0.546544	0.748838	0.265248	-0.239503	0.104491	0.768561	0.91463	1.19827	1.25487	1.33963	1.16741	0.913863	0.811217	0.785973	1.02194	0.994719	0.707322	0.87179	0.817981	1.5391	1.30721
A_52_P308875	ENSMUST00000100423	80287	Apobec3	apolipoprotein B mRNA editing enzyme, catalytic polypeptide 3	N1	0.784111		-0.212422	-0.257995	-0.159694	0.247965	0.204264	0.2364	-0.142008	0.261391	-0.187239	0.257323	0.286753	0.295794	0.308871	0.177887	0.210039	0.241344	0.0266237	-0.0332174	0.642989	1.17053	0.86229	0.708853	0.891513	0.472979	-0.189922	0.383082	-0.0280592	0.329565	0.562051	0.629348	0.398851	0.261833	0.0997646	-0.0617898	-0.0609621	0.00508793	-0.20691	-0.149269	0.0780546	0.0155777	0.0782394	0.448757
A_52_P14496	NM_001167578	100041352	Gm9880	predicted gene 9880	N1	0.783953		0.240335	0.607714	0.506326	0.137101	0.768888	0.192547	0.245833	0.289088	0.0243102	0.247004	-0.0695445	0.42734	0.465221	0.406133	0.50738	0.0482514	-0.183615	0.00705244	-0.291691	0.0275679	-0.365452	0.179869	-0.131486	-0.0477542	0.118968	0.299757	0.125881	0.081103	-0.131541	0.275901	-0.0409948	-0.0698223	-0.253757	-0.115857	-0.125886	-0.102484	0.0991731	-0.242737	-0.146039	-0.17477	-0.265675	-0.0698829
A_52_P207278	NM_011962	26433	Plod3	procollagen-lysine, 2-oxoglutarate 5-dioxygenase 3	N1	0.783765		0.0627096	0.0879501	0.0165182	0.0133274	-0.101912	-0.218322	0.0986596	0.146933	0.019837	-0.096333	0.0169776	0.286349	0.65174	0.569711	0.64524	0.0577057	0.103058	-0.0198519	0.387764	-0.0637584	0.401204	0.244436	0.203741	0.193057	-0.0832405	0.200434	-0.0104297	0.109784	0.324782	0.375527	0.564584	0.383596	0.44812	-0.719335	0.134087	0.13046	-0.356414	-0.231107	-0.424875	-0.208967	-0.967564	0.135584
A_52_P291428	NM_001024706	432825	Gm5458	predicted gene 5458	N1	0.7837		0.143617	0.170946	0.251927	0.265735	-0.000780911	0.259313	-0.000144486	0.618234	0.0794647	0.00549598	0.208976	-0.079407	0.19762	-0.142886	-0.201613	-0.335993	-0.218388	-0.179858	-0.0801493	-0.260666	-0.349592	-0.443709	-0.394248	-0.00991655	-0.123134	-0.184276	-0.0492589	-0.266124	-0.297385	-0.0924488	0.0211039	0.0462193	0.0985704	-0.362595	0.0311619	-0.0187519	-0.935133	-0.409967	-0.49727	0.0102909	-0.326571	0.123136
A_51_P241074	NM_008927	26395	Map2k1	mitogen-activated protein kinase kinase 1	N1	0.783673		0.0515839	-0.026298	-0.104658	-0.262197	-0.41248	0.179507	0.110472	0.54156	0.0654137	-0.1328	0.109821	0.104773	0.224341	0.260601	0.211546	-0.0821763	-0.121313	-0.173328	0.211588	0.311046	0.131601	-0.197206	-0.169875	-0.236785	-0.124369	0.249436	-0.0619388	0.0849349	0.309015	0.315924	0.357094	0.246998	0.381099	-0.499798	-0.142805	0.00527205	-0.106754	-0.0852952	-0.254134	-0.153397	-0.655154	0.0426426
A_52_P658945	NM_001033431	NULL	NULL	NULL	N1	0.783661		0.25977	0.0223833	0.291788	0.396236	0.605141	0.63933	-0.117904	0.540709	0.0971614	-0.0949847	0.157491	0.0801378	0.73265	0.716576	0.796676	0.609654	0.469218	0.174717	0.119961	0.637498	0.539326	-0.00802562	-0.0772867	-0.230019	-0.209785	-0.0137544	-0.254559	-0.0303716	-0.290066	-0.0771236	0.452802	0.0588931	0.159654	-0.815285	-0.384455	-0.26641	-0.411985	-0.537198	-0.62166	-0.636472	-0.0900431	0.252306
A_52_P714766	AK032904	NULL	NULL	NULL	N1	0.783506		0.154982	0.402749	0.403232	-0.984896	-1.07985	-0.464324	-0.0511181	0.315001	0.100234	0.0799451	0.20147	0.065734	-0.420607	-0.245258	-0.312476	-0.482893	-0.472689	-0.241006	0.327289	0.450907	0.331484	-0.489827	-0.501663	0.0437845	-0.775794	-0.318114	-0.207244	-0.396069	-0.190077	-0.0469593	0.0551396	-0.166962	0.143492	-0.570978	-0.565118	-0.354341	-0.242135	-0.217655	0.0345405	-0.280773	0.0227925	0.264584
A_52_P357992	XM_355147	381213	Ms4a12	membrane-spanning 4-domains, subfamily A, member 12	N1	0.783161		0.25611	-0.113324	-0.165457	-0.182816	-0.244499	0.0819844	-0.281833	-0.146764	0.0598883	-0.430931	-0.175001	-0.637566	-0.652785	-0.152674	-0.17758	0.0236711	0.192366	-0.119434	-0.155544	-0.089813	-0.218862	-0.50141	-0.00522882	-0.0981702	-0.333444	-0.114866	-0.0887747	0.0726475	0.196123	0.160787	-0.0218102	-0.0551958	0.398554	0.157903	-0.081565	-0.0730234	0.113242	-0.031017	0.249016	0.395332	-0.368019	0.502991
A_51_P286665	NM_011249	19650	Rbl1	retinoblastoma-like 1 (p107)	N1	0.782948		-0.0528359	-0.120823	-0.0768446	-0.211212	-0.346701	0.0915974	0.517855	-0.120411	0.0741399	0.296319	0.207292	0.778813	-0.0114643	0.144108	0.0367801	-0.149155	0.180969	0.084038	-0.00873095	0.662868	0.294904	0.248782	0.316822	-0.055413	-0.5949	0.118425	-0.247468	0.233912	0.672949	0.714795	0.595307	0.300965	0.658808	0.245146	-0.112467	0.0984797	0.582343	-0.0701369	-0.0365105	0.0331903	0.337155	0.329574
A_51_P149455	NM_007381	11363	Acadl	acyl-Coenzyme A dehydrogenase, long-chain	N1	0.782576		-0.0880901	-0.467363	-0.271895	-0.0580353	-0.0423685	0.224523	-0.43267	-0.00705168	-0.313175	-0.0500989	-0.247551	-0.444852	-0.079376	-0.164775	-0.179845	-0.168292	-0.223414	-0.18248	-0.134295	0.391292	-0.285267	-0.236721	-0.154131	0.120525	-0.106667	0.388195	0.393161	0.54685	0.351215	0.394016	0.111245	0.382909	0.321463	0.533189	-0.131116	-0.197179	0.731897	0.307423	0.36091	-0.0288203	0.416575	0.0293148
A_52_P106259	NM_207655	13649	Egfr	epidermal growth factor receptor	N1	0.782451		0.262992	0.284096	0.305776	-0.179882	-0.17014	0.0730406	0.400393	0.108791	0.272476	0.401985	0.327084	0.242093	0.239455	0.15657	0.327192	0.176316	0.0745188	0.249967	0.309076	0.338054	0.0699699	0.212345	0.298679	0.0332459	0.152349	0.108077	0.225128	-0.0186183	-0.0110263	0.142351	0.0510449	0.449575	0.143411	-0.140821	0.16965	0.046724	-0.385384	-0.0999313	-0.195607	-0.304775	-0.606063	-0.259878
A_52_P787134	AK047305	NULL	NULL	NULL	N1	0.7822		-0.0555543	-0.193672	0.205138	0.254857	0.300384	0.0681731	0.242199	0.177972	0.301115	0.185084	-0.281451	-0.28898	-0.530562	-0.0795396	-0.213811	-0.1627	-0.234946	0.257374	0.281914	0.158121	0.0902685	0.304834	0.439495	0.580118	0.2488	-0.0801966	0.0241782	-0.126287	0.671031	0.185155	0.0766432	0.410672	0.00779434	0.475553	0.560481	0.216545	0.167429	0.189556	0.0719735	0.10052	0.0860228	-0.3012
A_52_P310040	NM_134063	105203	BC016423	cDNA sequence BC016423	N1	0.781574		-0.18528	0.0696015	0.117958	0.0380202	0.210348	0.0757267	-0.110498	0.117616	0.267911	0.0690693	-0.0110453	-0.383445	-0.0223663	-0.0971352	-0.117114	0.201601	-0.0720962	0.226086	0.0905376	0.0545322	0.0275697	0.169731	0.266444	0.190896	0.0207561	0.453443	0.247321	0.371931	0.0200397	0.232506	-0.116279	-0.102456	-0.135703	0.197691	-0.0205227	0.442352	0.299188	0.0205062	0.105456	-0.0653623	-0.0125456	-0.0789914
A_52_P414013	NM_153511	215257	Il1f9	interleukin 1 family, member 9	N1	0.781303		0.375172	-0.15226	0.0205963	0.169115	0.535594	1.02854	0.398196	0.474788	-0.0632773	0.0795074	0.468023	0.299829	0.613116	0.652665	1.84737	-0.150444	-0.201823	0.0116691	0.106164	0.744993	0.836498	-0.395419	-0.146276	-0.863103	-0.261717	0.111606	-0.352938	0.264507	0.157888	0.630053	2.83344	0.947051	0.164909	-0.435645	-0.0855827	-0.129064	0.184341	-0.270731	-0.265222	-0.356347	-0.560195	0.359261
A_52_P1116491	AK086916	208263	Tor1aip1	torsin A interacting protein 1	N1	0.780878		-0.287087	-0.515661	-0.554891	-0.125001	0.0688438	0.0644401	-0.497473	-1.03802	-0.638705	0.105159	-0.0106504	0.154688	-0.12746	-0.138512	-0.223757	0.253971	0.270208	0.17117	0.451485	0.984619	0.859556	0.827751	1.2123	0.761696	-0.686063	0.0922482	0.298517	0.11421	0.555371	0.48708	0.297562	0.753956	0.285712	0.800672	0.0984878	0.222901	0.276729	0.123718	0.638233	0.105119	0.834177	0.412902
A_51_P234440	NM_177866	329954	Catsper4	cation channel, sperm associated 4	N1	0.78087		0.108487	0.0760347	-0.106387	0.0328299	-0.27208	0.392823	0.222583	0.466427	0.180489	0.309035	0.140996	0.693346	0.162252	0.366574	0.319356	0.262235	0.166464	0.0676193	0.281353	0.554033	0.619742	0.215346	0.119817	0.588338	-0.0319526	0.272877	0.242508	-0.0895209	0.428805	0.218776	0.105548	0.237261	0.0625958	-0.247826	-0.146799	-0.317938	-0.0513267	0.701972	-0.058656	-0.173727	-0.269504	-0.00521786
A_52_P682299	AK085055	29876	Clic4	chloride intracellular channel 4 (mitochondrial)	N1	0.780618		-0.0262557	-0.150148	-0.157929	-0.0730372	0.0760409	0.102189	-0.0370396	-0.116904	-0.36583	-0.206216	-0.114085	0.506656	-0.875349	-0.56822	-0.567523	-0.0703478	-0.190786	-0.127869	0.35293	1.35757	1.00854	0.673687	0.92737	0.110729	0.458141	0.011227	-0.0444155	-0.0544703	0.320054	0.398374	-0.122334	0.081612	0.0444277	0.172728	-0.646705	-0.308096	0.47395	-0.541413	-0.18664	-0.976724	-0.354659	-0.405898
A_52_P683517	AK008862	NULL	NULL	NULL	N1	0.779379		0.187279	-0.0966235	0.193461	-0.0385695	0.00155979	0.290413	0.136064	-0.437877	-0.250095	0.0907023	-0.0643702	0.36983	0.0621758	0.0951094	0.047634	-0.0806908	-0.131418	-0.0931061	0.0514416	0.0592421	0.317228	0.351337	0.878762	0.150943	-1.02371	-0.864844	-0.993218	-0.492104	-0.0875441	-0.349439	-0.428199	-0.274357	0.902208	0.406315	-0.14224	-0.221177	0.0932166	-0.574748	-0.54467	-1.31397	-0.864455	-0.848357
A_52_P492081	NM_130447	70686	Dusp16	dual specificity phosphatase 16	N1	0.778065		0.215488	0.0333359	0.0949148	-0.121473	-0.059076	0.103185	0.0745661	0.226397	-0.00935056	-0.0408717	0.131808	0.410447	0.292648	0.487205	0.301027	-0.187924	-0.27016	-0.123038	0.194298	-0.24175	0.102575	-0.116058	-0.226828	-0.0268008	-0.217667	-0.144235	-0.205511	-0.307766	-0.166454	-0.165242	0.223699	0.398021	0.356271	-0.0201854	-0.0539428	-0.224234	-0.555646	-0.398021	-0.224532	-0.128515	-0.408719	-0.144554
A_52_P448829	AK034318	NULL	NULL	NULL	N1	0.777687		-0.206625	-0.12558	0.176913	-0.136114	0.0591909	0.598257	-0.00791227	1.1459	-0.0654871	-0.429933	0.243391	-0.502225	0.125473	0.326539	-0.0173197	0.290665	0.162447	0.232732	0.524895	1.04509	0.241636	0.2735	0.426568	-0.0981913	-0.472799	0.787074	-0.0427526	0.789844	0.89028	1.2571	0.833734	0.722881	0.496771	0.45484	0.115508	0.122091	0.557279	-0.0277521	0.316305	-0.0651047	0.0239086	0.338815
A_51_P460279	NM_001081096	NULL	NULL	NULL	N1	0.776312		0.615113	-0.156587	-0.306676	-0.0444209	0.166885	0.154988	-0.201293	-0.137467	-0.859379	-0.150656	0.0974785	0.167315	-0.175123	-0.148954	-0.296012	0.228428	0.0204717	0.164607	0.0142245	-0.00787741	0.196541	-0.375677	-0.811875	0.211358	0.436513	-0.00143769	0.0164189	-1.04526	0.0723281	0.268419	0.235303	-0.131502	0.664822	0.500037	-0.20206	-0.636434	0.0553144	-0.307137	0.0857706	0.401686	0.195416	0.0469513
A_52_P383378	NM_001004185	434204	Whamm	WAS protein homolog associated with actin, golgi membranes and microtubules	N1	0.776073		0.276797	0.239589	0.249511	0.326417	0.506447	0.304894	0.0832522	0.481759	0.112021	0.0340213	0.137239	0.00679832	0.307219	0.266759	0.217387	0.287497	0.231685	0.170516	0.434651	0.905199	0.418212	0.377462	0.439109	0.163671	-0.0142105	0.265269	-0.0632263	-0.0352689	-0.0839642	0.132562	-0.0715856	-0.036179	-0.236325	0.0745848	-0.176972	-0.131243	0.0566688	-0.174038	-0.0960736	-0.330994	-0.027995	0.104281
A_52_P451888	NM_011903	24086	Tlk2	tousled-like kinase 2 (Arabidopsis)	N1	0.775955		0.297634	0.555426	0.433202	0.217852	0.0588943	0.479648	0.0221305	0.689564	0.135573	-0.0650779	0.225805	-0.0258623	0.279134	0.376989	0.287021	-0.0890325	-0.191914	-0.0321069	0.0942447	0.373356	-0.0876397	-0.218227	-0.289275	-0.197633	-0.325871	-0.170764	0.00545075	-0.322868	-0.350593	-0.216748	-0.242572	-0.174458	-0.0960137	-0.719817	-0.286395	-0.244498	-0.443389	-0.305603	-0.549038	-0.135012	-0.684363	-0.123126
A_52_P295432	NM_009141	20311	Cxcl5	chemokine (C-X-C motif) ligand 5	N1	0.775099		-0.0469697	-0.203891	-0.149523	1.45796	2.36432	2.28484	0.356126	1.5978	0.986064	1.3651	0.858578	1.46519	1.77953	1.03303	3.32882	-0.840111	-0.157826	0.415968	0.112042	1.07658	0.918592	0.990352	1.27526	0.65715	0.852623	3.63535	3.0173	3.03996	2.26566	2.97096	5.0147	4.3704	4.56119	2.14827	1.41981	2.88607	3.18734	2.03316	3.32716	0.725625	1.65657	3.84802
A_52_P328423	NAP028432-1	NULL	NULL	NULL	N1	0.77402		-1.02869	-1.33664	-0.911653	-0.73567	-0.650197	-0.825209	-0.901474	-0.0123732	0.393483	0.295277	-0.193922	-1.05286	-0.837552	-0.667526	-0.360833	-0.0552059	0.514188	0.116432	-0.195002	-0.959785	-1.10182	-0.638258	-0.324923	1.01027	0.761542	2.3173	1.91704	2.71142	1.99408	2.47462	1.41411	1.17068	1.00722	0.511684	1.44197	1.52532	1.76778	1.68188	1.67184	1.17874	0.163629	1.46701
A_51_P362202	NM_175308	100465	Mobkl2c	MOB1, Mps One Binder kinase activator-like 2C (yeast)	N1	0.773968		-0.277864	-0.998649	-0.912307	-0.0170972	-0.00722138	0.0253195	-0.317229	-0.281969	-0.167507	-0.301632	-0.0914494	-0.29852	-0.341528	-0.101391	-0.220542	-0.12298	-0.460178	-0.229017	-0.0605712	0.053077	-0.087678	-0.0812225	-0.0377193	-0.0123047	-0.0790217	0.123583	0.0135884	0.533441	0.480576	0.65452	0.304742	0.203503	0.194235	0.731579	0.358229	0.232714	0.998995	0.56668	0.646705	0.68084	0.446849	0.75653
A_51_P453810	NM_207215	105689	Mycbp2	MYC binding protein 2	N1	0.773727		0.155987	0.235748	0.213344	0.17164	0.0663726	0.0965612	-0.287868	0.401283	0.0530847	-0.129579	-0.0648832	-0.397432	-0.0665009	-0.0285038	-0.121775	-0.0155991	-0.0702958	0.014091	0.0343915	0.140283	-0.251921	-0.287082	-0.0907258	0.176938	-0.0017941	0.226139	0.42943	0.459252	0.439109	0.479043	0.235148	0.162942	0.204187	-0.0728134	0.265664	0.442416	0.320615	0.335343	0.523205	0.385202	0.372847	0.372847
A_52_P432969	NM_001105245	NULL	NULL	NULL	N1	0.772468		-0.146742	-0.187585	-0.145868	-0.164188	0.0324008	-0.232338	-0.207545	-0.0909229	-0.0751241	-0.0351883	-0.0611755	-0.0812174	-0.119508	-0.258822	-0.437469	-0.100021	-0.289322	0.000951833	0.0930705	-0.136183	0.109535	0.185289	0.0878147	0.287111	0.154289	0.0100155	0.0749878	-0.0155297	0.102461	0.189269	0.0764133	0.126758	0.282674	-0.0247695	0.0159117	-0.0968999	0.0192367	0.294277	0.10164	0.148114	0.428747	0.299921
A_51_P378856	NM_019703	56421	Pfkp	phosphofructokinase, platelet	N1	0.772453		-0.113865	-0.0844376	-0.0797334	0.128646	0.189813	0.0705777	0.0561645	-0.110916	-0.0952737	0.0636358	0.0146508	0.0644871	-0.0352818	-0.0843915	-0.0642736	0.0323414	0.0973573	0.00968683	0.0192911	0.119451	0.258534	0.345089	0.449599	0.0301412	-0.140115	0.205056	-0.240761	-0.171401	-0.0514112	-0.0128891	-0.0369671	-0.0981497	-0.0275759	0.142985	-0.247187	-0.300455	0.262066	-0.235709	-0.186142	0.0447462	0.0819734	0.254543
A_52_P339422	NAP046281-1	NULL	NULL	NULL	N1	0.772422		0.0970805	0.350339	0.266159	0.0259417	0.251743	-0.427877	0.431104	0.543322	0.510681	0.581612	0.705007	0.707209	0.431638	0.549605	0.752697	0.65819	0.813837	0.767267	0.987787	1.45808	0.95861	0.998556	1.05526	1.0222	-0.0169189	1.20736	0.234956	0.22419	0.385247	0.610922	0.368241	0.268011	-0.00751508	-0.241184	-0.132498	-0.0226595	-0.088356	-0.489527	-0.378586	-0.31492	-0.0555455	0.327898
A_52_P357128	NM_026094	67331	Atp8b3	ATPase, class I, type 8B, member 3	N1	0.771593		-0.205053	0.865989	-0.288949	0.0442335	0.239028	0.211541	-0.219901	-0.168448	-0.377318	0.109101	0.229711	-0.495768	-0.0532738	0.603909	-0.213234	-0.316386	0.0111087	0.236119	0.291399	-0.0102894	0.0817385	0.140028	0.147129	0.249662	0.00893172	0.351447	-0.27029	0.0982397	-0.0242481	-0.00992565	0.131416	0.315512	-0.132065	0.478972	0.268645	0.397358	0.305234	0.305543	0.0186332	0.410128	0.382099	-0.045089
A_52_P389017	AK006987	67648	4930542C12Rik	RIKEN cDNA 4930542C12 gene	N1	0.771369		-1.18639	-0.47932	-0.0314311	-0.690467	-0.301414	-0.551513	-0.367256	0.241632	0.168762	-0.0774809	0.27364	-0.452612	0.0291471	0.76772	0.387188	0.505143	0.0431254	0.137946	-0.133025	0.278575	0.225729	-0.22609	0.477631	-0.14557	0.103621	0.283812	0.322133	0.100403	0.407531	0.437715	0.215548	0.120778	0.24259	0.257638	0.0192217	-0.333773	0.374622	0.0247229	-0.173855	-0.209154	0.0603198	0.340798
A_52_P483339	AK036738	234734	Aars	alanyl-tRNA synthetase	N1	0.770828		0.184707	-0.0236924	0.0518238	-0.108941	0.119451	-0.27923	0.0509695	0.407678	0.204419	0.0462926	0.233239	-0.00428363	-0.0704901	0.21865	0.037641	-0.0145542	0.108536	0.22362	0.393284	0.271916	-0.20361	0.0968425	-0.0964366	0.477927	-0.200406	0.109434	0.589869	0.565135	0.313732	0.219732	0.752587	0.610871	0.332858	0.482896	0.758271	0.605206	0.447093	0.374814	0.351606	0.705853	0.24862	0.45496
A_51_P326892	NM_008666	17933	Myt1l	myelin transcription factor 1-like	N1	0.770692		-0.053509	-0.456105	-0.258336	-0.34006	0.285574	-0.014817	-0.324768	0.0586737	-0.460589	-0.487284	-0.118681	-0.108795	0.159951	0.26868	0.680466	0.123658	-0.185488	-0.194015	0.169136	-0.142147	-0.32724	0.17065	0.325653	0.363606	0.0595199	0.56348	0.151419	0.0926074	0.105953	0.504045	-0.243984	0.543328	0.199192	-0.243982	0.0909172	-0.171082	0.347251	0.274226	0.167672	0.0424656	-0.0537753	0.0211503
A_51_P193161	XM_001480950	NULL	NULL	NULL	N1	0.769209		-0.566458	-0.639404	-0.432367	-0.00476404	0.0202603	-0.0492696	-0.140991	0.221511	-0.0255073	-0.329838	-0.519362	-0.562573	-0.308542	-0.29077	-0.563225	-0.274484	-0.340964	-0.221282	-0.134846	-0.293549	-0.466349	-0.182847	-0.0714007	0.0169163	-0.176825	0.0837966	0.188165	0.814509	0.615078	0.693749	0.408072	0.139486	0.577093	0.323861	0.0559157	0.0990658	0.8754	0.597448	0.946014	0.600861	0.374043	0.491863
A_52_P820064	TC1691080	NULL	NULL	NULL	N1	0.767468		-0.0836902	-0.0447053	-0.129505	-0.514461	-0.376223	-0.0884838	0.402441	0.0362333	0.0576527	-0.00606576	0.34034	0.474059	0.00901417	-0.154898	0.0877094	0.214435	0.0949071	0.0790581	0.327345	0.0539754	0.326127	0.251721	0.486615	0.18871	-0.340002	-0.205815	0.240268	0.210754	0.163437	-0.0922875	0.558928	0.369889	0.266614	0.000825077	0.141887	-0.222252	-0.0888203	-0.100657	-0.366186	-0.268449	-0.559591	-0.280562
A_51_P175681	AK041647	668139	Gm8995	predicted gene 8995	N1	0.767415		-0.078021	0.807667	0.286741	-0.824303	-1.14173	-0.896454	-0.0038365	0.194488	0.124477	0.280664	0.218715	0.395176	-0.130087	0.0711797	0.128549	-0.240035	0.0327465	-0.00111687	0.266449	0.789599	0.718102	0.155203	0.457323	1.17667	-1.02305	0.226674	0.940436	0.766409	1.01659	0.881904	1.06446	0.408142	0.831252	-0.961776	-0.0897471	0.129886	-0.82689	0.126064	0.688667	0.815981	1.20381	1.23645
A_51_P318192	NM_010276	14579	Gem	GTP binding protein (gene overexpressed in skeletal muscle)	N1	0.766336		-0.384531	0.0106086	0.111955	-0.0723654	0.0281665	0.498094	-0.0215209	0.708921	0.140962	-0.208306	0.0255601	-0.108805	-0.677754	-0.156325	-0.632123	-0.381389	-0.226584	-0.0718528	-0.0607366	0.305781	-0.425647	-0.190221	0.0010643	-0.07736	-0.0632023	-0.183447	-0.361159	0.13343	-0.0879725	0.311347	-0.471383	-0.343829	0.30988	0.695046	-0.434459	-0.197004	0.659013	-0.0326389	0.0695012	0.0874254	0.796298	0.199387
A_51_P325223	NM_011698	22342	Lin7b	lin-7 homolog B (C. elegans)	N1	0.766202		-0.0757605	-0.256159	-0.0774066	0.0853071	0.07019	0.127434	-0.195068	0.852263	0.0617122	0.457411	0.0927382	0.394875	0.263097	0.273757	0.425394	0.0560125	0.298805	0.00141984	0.154813	0.353092	0.430758	0.745493	0.548566	-0.0644928	0.0405602	0.123346	-0.131055	-0.527041	-0.22973	-0.274947	-0.163689	-0.186431	-0.296983	0.349888	0.10558	-0.0824296	-0.116029	0.118724	-0.0986589	-0.435431	-0.352006	-0.310229
A_51_P243941	NM_029105	74847	4930404A10Rik	RIKEN cDNA 4930404A10 gene	N1	0.765103		-0.649457	-0.739423	-0.514334	-0.0565866	0.476119	-0.0570128	-0.497054	-0.72832	-0.533971	0.1188	-0.292393	-0.782186	-0.223978	0.071719	0.140444	-0.229784	-0.199605	-0.591785	-0.249831	-0.235178	0.0206465	0.42499	0.259402	0.0131194	0.0667409	0.0100591	-0.208548	0.0378583	0.165541	0.256151	0.00469696	-0.176299	-0.374948	0.109386	0.230181	0.318521	0.188577	-0.11906	-0.0472755	0.096606	0.261692	0.278871
A_51_P481777	NM_018756	54382	Tcstv1	2-cell-stage, variable group, member 1	N1	0.764896		-0.208974	0.0577356	0.0377613	-0.0821962	0.0178953	-0.292047	-0.449558	-0.262955	0.00325523	-0.270847	-0.367769	-0.625903	-0.336482	-0.349076	-0.0994625	0.180483	0.208859	0.139521	-0.288683	-0.470131	-0.487366	-0.128399	-0.0205849	0.651584	0.591914	1.39168	0.778264	1.57581	1.18496	1.14315	0.445444	0.246702	0.451766	0.70843	0.286712	0.261252	1.77502	1.01769	1.34679	1.08195	0.974067	1.02804
A_52_P82722	NM_009988	13052	Cxadr	coxsackie virus and adenovirus receptor	N1	0.764544		0.192553	0.270316	0.608111	-0.0428011	0.450363	0.252352	0.0829596	0.158514	0.145259	0.331848	0.398199	0.370862	0.38376	0.151092	0.622974	-0.158417	-0.00850781	-0.0804549	-0.0764858	0.231356	-0.0478352	0.134906	0.128748	-0.129773	-0.541848	0.041963	-0.157097	-0.00823032	0.102704	0.362906	0.281462	0.467003	0.289934	-0.282788	0.0247006	0.0240291	-0.0885306	-0.262722	-0.0345015	-0.522562	-0.563217	-0.340095
A_51_P310100	AK029149	68195	Rnaset2b	ribonuclease T2B	N1	0.764365		0.710422	0.615707	0.503185	0.14076	0.38864	0.151511	0.582136	0.390392	0.321568	0.463785	0.540818	0.965281	0.502442	0.447437	0.764363	0.246337	0.160996	0.265713	0.265363	0.532627	0.416659	0.327863	0.170211	-0.179825	-0.194179	0.126903	-0.152635	0.060866	-0.0513839	0.0814949	0.522282	0.429893	0.18347	-0.775092	-0.144391	0.0200263	-0.436338	-0.263104	-0.407177	-0.200899	-0.37193	0.100275
A_51_P438479	NM_177643	226442	Zfp281	zinc finger protein 281	N1	0.763385		0.124449	0.193786	0.0804602	0.282023	0.0920317	-0.0926621	-0.118392	0.359434	0.178821	-0.107967	0.0839616	-0.457836	-0.0140153	0.100489	-0.0472399	0.0942761	-0.086129	0.166852	-0.0185174	0.131282	-0.480391	-0.232985	-0.353493	0.332683	0.374466	0.405533	0.807405	0.57819	0.216889	0.437076	0.0996758	0.0561867	0.118916	-0.300805	0.249699	0.102087	0.0599228	0.345652	0.353514	0.315283	-0.212769	0.261421
A_51_P366550	NM_001001735	234135	Whsc1l1	Wolf-Hirschhorn syndrome candidate 1-like 1 (human)	N1	0.763139		-0.0922343	0.244657	0.291226	0.248663	0.252263	-0.169594	-0.0460794	-0.155089	0.212274	-0.133419	-0.241932	-0.256141	-0.134468	-0.142392	-0.046003	0.210678	0.150508	0.216785	-0.0875006	-0.0267672	-0.260876	0.0499289	0.248182	0.408835	0.274063	0.365154	0.0889166	-0.0244398	-0.339976	-0.241916	-0.364971	-0.2703	-0.118497	-0.203049	-0.304911	-0.27777	0.268113	-0.121427	-0.00730175	-0.0681608	0.00467546	-0.0312558
A_51_P143224	NM_013594	17190	Mbd1	methyl-CpG binding domain protein 1	N1	0.762958		-0.168953	0.00274718	0.0288829	0.316998	0.260937	0.243398	-0.164638	0.0268878	-0.140159	-0.144571	-0.131396	-0.0657284	0.120384	0.135028	0.119316	-0.00249434	-0.246218	-0.0626011	0.316292	-0.203141	0.113779	0.102527	0.0582779	0.455781	0.078651	-0.101165	-0.312789	-0.254901	-0.303125	-0.274288	-0.118671	-0.041567	-0.193057	-0.200221	0.00601298	-0.0692096	-0.0122145	-0.213451	-0.119684	-0.35528	-0.259598	-0.0813691
A_51_P445532	NM_020492	14654	Glra1	glycine receptor, alpha 1 subunit	N1	0.762406		0.00905546	0.0227356	-0.199445	0.177273	-0.142059	0.0447704	-0.0308187	-0.23807	-0.0278805	-0.0896588	-0.17062	0.403916	0.0377328	0.361641	-0.40586	0.0737033	-0.352933	-0.361221	0.10667	-0.0168201	0.0429372	0.103156	0.0695331	-0.0954857	0.0291192	0.274622	-0.0128904	0.618561	0.430687	0.627292	0.347281	-0.0114559	0.0771813	2.24428	0.204612	0.546719	0.174121	0.0814965	0.0323794	0.353574	0.0483404	0.215951
A_52_P463977	NM_197986	68487	Tmem140	transmembrane protein 140	N1	0.761952		-0.182322	-0.0100805	0.0472931	-0.0209991	0.230936	-0.245956	-0.0696355	-0.419039	0.101711	0.0957726	0.192148	0.140252	0.272839	0.221452	0.163976	0.437432	0.317572	0.404243	0.391034	-0.10717	0.109032	0.771477	0.846968	0.576639	0.32634	0.589415	0.221448	0.645832	0.422999	0.566616	0.205479	0.173953	0.161584	-0.313958	0.172807	0.117945	-0.181253	0.0643118	0.079636	0.231367	-0.357504	0.372689
A_51_P142703	NM_001009940	329244	Il19	interleukin 19	N1	0.760751		-0.0510039	-0.52134	-0.573472	-0.262711	0.0727633	0.195562	0.0922528	0.100271	0.155323	0.241183	0.0287951	0.494024	-0.0525181	-0.291326	-0.382109	-0.147329	-0.0144279	0.237026	0.327707	0.355217	0.269804	-0.0380589	0.153311	0.199349	-0.00234787	-0.00693972	-0.0847898	-0.182461	0.944574	-0.162291	-0.231555	-0.249067	0.09209	0.110951	-0.110594	-0.411081	0.235353	-0.00766702	-0.375574	-0.187971	0.214359	0.00517578
A_51_P122356	NM_009878	12581	Cdkn2d	cyclin-dependent kinase inhibitor 2D (p19, inhibits CDK4)	N1	0.760217		0.117314	0.153457	0.224504	0.160716	0.157352	-0.139621	0.250971	-0.770611	-0.145451	0.0589718	-0.0169536	0.450645	0.0756929	-0.00326871	0.222004	0.294943	0.349401	0.364869	-0.16465	0.26544	0.366499	0.448582	0.333317	0.0935951	0.0778368	0.168818	-0.0990191	-0.00303786	0.130213	0.175684	0.403093	0.161515	0.256643	0.146712	0.186008	0.0915441	0.319999	-0.164606	0.110478	0.0485357	0.244881	0.057396
A_52_P201359	NM_001039184	NULL	NULL	NULL	N1	0.75973		0.283864	0.279685	0.308813	0.0326578	0.375901	0.206041	-0.176596	0.310599	0.104604	0.0750972	0.185668	-0.0590686	0.299953	0.116057	0.192603	0.00468371	0.0433398	0.286362	-0.227582	-0.171222	-0.33907	-0.118422	-0.34538	0.0160038	-0.209773	0.228124	0.266089	0.209634	-0.00707282	0.151812	0.11653	0.0299101	-0.177772	-0.119918	0.175535	0.128148	0.188688	0.00772565	0.119319	0.107703	-0.00309603	0.157977
A_52_P638319	XM_619609	NULL	NULL	NULL	N1	0.75887		-0.00720094	-0.334086	-0.160196	-0.61025	-0.469938	-0.232296	-0.239963	-0.16538	-0.0712081	-0.417319	-0.267338	-0.414093	-0.243613	-0.218147	-0.23717	-0.158737	-0.178769	-0.174542	-0.221824	-0.160304	-0.380423	-0.309122	-0.39839	-0.0808997	0.33276	0.428655	0.259236	0.535544	0.646835	0.71193	0.41796	0.324315	0.378018	0.0591647	0.178354	0.283298	0.805612	0.384197	0.325797	0.185326	-0.45335	0.182273
A_52_P220311	AK029036	NULL	NULL	NULL	N1	0.758705		0.293119	-0.185488	0.0815306	-0.0996784	-0.462792	0.424999	-0.107458	-0.243601	0.0464353	0.172978	-0.543577	0.0581744	-0.262467	-0.30957	-1.0748	-0.192918	0.340042	-0.36164	-0.104397	0.108024	-0.00992873	0.0801455	-0.0295424	0.0302512	-1.02662	-0.290477	-0.353562	-0.525275	-0.0727779	-0.151363	0.0576256	0.0836959	0.754481	0.228614	-0.0958904	-0.0531476	0.135777	0.263406	0.11502	-0.309501	-0.0278266	-0.0865146
A_51_P158072	NM_175687	NULL	NULL	NULL	N1	0.758113		-0.219761	-0.0922052	0.0812458	-0.301675	-0.0424647	-0.4679	0.000288952	-0.329547	-0.05375	0.158871	0.154324	0.388132	0.113248	0.0090501	-0.023186	0.270221	0.254008	0.116636	0.574791	0.855838	0.601935	0.784661	0.929205	0.669763	-0.367315	0.297083	-0.187101	-0.0257598	0.153662	0.286434	-0.131667	0.0273627	-0.160936	0.247719	-0.379634	-0.315225	-0.220527	-0.409783	-0.273324	-0.263661	-0.168897	-0.102099
A_51_P377004	NM_144875	226422	Rab7l1	RAB7, member RAS oncogene family-like 1	N1	0.757735		-0.0329527	0.140211	0.294407	0.0797851	0.0493375	-0.387239	-0.130127	-0.418918	0.015027	0.0528259	-0.00311634	-0.0683812	0.065153	0.00429257	0.0435101	0.194074	0.35561	0.248256	-0.0112491	-0.223995	-0.0713661	0.217383	0.195403	0.560996	0.232158	0.620564	0.528513	0.579335	0.343241	0.357486	0.24219	0.0920253	0.259167	0.203961	0.275692	0.272377	0.441149	0.307773	0.397462	0.438753	0.536237	0.484618
A_51_P470715	NM_009895	12700	Cish	cytokine inducible SH2-containing protein	N1	0.757581		-0.245236	0.00150899	0.196324	-0.0446487	0.327636	-0.0467114	-0.201157	-0.00917777	0.224495	0.0407097	0.148617	0.159035	-0.150741	-0.145008	-0.0829434	-0.0919347	-0.125032	-0.0358923	0.158599	0.131064	0.0261226	-0.186265	-0.146236	0.0830605	-0.043182	-0.049054	-0.0487387	0.235303	0.137341	0.435413	-0.144216	-0.0410281	-0.0845185	0.105029	0.0256488	0.131188	0.0176924	-0.131636	0.0286372	-0.178261	-0.238941	0.0182823
A_52_P458647	ENSMUST00000054878	77616	C330006D17Rik	RIKEN cDNA C330006D17 gene	N1	0.755899		-0.383031	-0.194697	-0.209837	0.328663	0.409875	0.146429	-0.0997102	-0.179745	0.132206	-0.0940142	-0.147792	-0.110464	-0.269645	-0.141043	-0.433665	0.1759	-0.233624	-0.0839149	0.00386738	0.155073	0.433772	0.407985	0.226258	0.10648	0.249686	0.124464	0.392245	0.503508	0.632689	0.459914	0.340225	0.291463	0.679863	0.00348444	0.106124	0.562287	-0.294845	0.397757	0.12248	0.42751	-0.126563	0.4604
A_51_P242643	NM_172446	207667	Skor1	SKI family transcriptional corepressor 1	N1	0.755511		0.233395	0.23727	0.261949	-0.0445059	-0.0243937	-0.193105	0.248821	-0.815393	-0.0723428	0.387877	0.10241	0.928029	0.209982	-0.121274	0.0144345	0.680484	0.322589	0.233208	0.385997	0.0111422	0.993831	1.71645	1.15638	0.333572	-0.565219	-0.419731	-0.622172	-0.516294	-0.288023	-0.195557	-0.108044	-0.112041	0.482746	-0.40937	-0.291351	-0.413581	0.438888	-0.499343	-0.343419	-0.584286	-0.629065	-0.492903
A_51_P417074	NM_028455	73167	Arhgap8	Rho GTPase activating protein 8	N1	0.7547		0.20982	0.321073	0.376077	0.191927	0.805893	0.288574	0.117228	0.328145	0.361857	0.488989	0.347438	0.154348	0.385515	0.457819	0.713965	0.387587	0.610161	0.451071	0.174503	0.194265	-0.219227	0.425972	0.319177	0.666691	0.220494	0.983292	0.936989	0.959027	0.761564	1.16127	0.586758	0.556264	0.470289	-0.415775	0.366594	0.48435	0.0506321	0.226049	0.315359	0.155579	-0.557963	0.201886
A_51_P257938	NM_020047	56753	Tacstd2	tumor-associated calcium signal transducer 2	N1	0.754298		0.300638	0.364112	0.207904	0.0197942	0.306431	0.286143	0.312499	0.0859732	-0.108358	0.323988	0.389986	0.648494	0.520601	0.323752	0.760695	0.30214	0.363154	0.0278868	0.406194	0.083185	0.495514	0.623037	0.459395	0.338249	-0.0848239	0.518189	0.182821	0.068587	0.0662333	0.387136	0.455711	0.791348	0.535014	-0.00775556	0.178252	0.0102653	0.3499	-0.365907	-0.352202	-0.616649	-0.923678	-0.314107
A_51_P286488	NM_133662	15937	Ier3	immediate early response 3	N1	0.751867		0.143064	-0.322128	-0.250674	-0.26234	0.110209	0.276741	-0.0886371	0.167368	-0.244489	-0.170564	0.106213	-0.15334	-0.579861	-0.29011	-0.0634878	-0.0649249	-0.109424	0.0075848	-0.173641	0.109828	-0.289377	-0.161607	-0.502249	-0.183118	0.35191	0.198573	0.289369	0.505587	0.209154	1.05465	0.627426	0.666849	0.346902	0.6515	0.39868	0.254786	0.604583	0.142799	0.421944	-0.0895586	0.217794	-0.167774
A_52_P883770	AK053244	NULL	NULL	NULL	N1	0.750261		-0.103511	-0.0701179	0.279686	-0.324535	0.0426992	-0.312762	0.0966207	-0.797852	0.00593967	0.213108	0.190041	0.338393	-0.0127214	-0.212283	-0.148283	0.561757	0.0889931	0.104394	0.0876472	0.668223	0.396193	1.1639	0.568337	0.210685	-0.0642277	0.0473884	-1.05702	-0.72244	-0.224783	0.239695	0.122449	0.040227	0.0150161	0.632866	0.159032	-0.124585	-0.0613129	-0.791462	-0.235944	-1.17952	-0.571569	-0.865762
A_51_P441933	XM_130063	70981	4931423N10Rik	RIKEN cDNA 4931423N10 gene	N1	0.749029		0.643647	0.143716	0.53333	-0.214858	0.21966	-0.374628	0.0132868	0.241561	0.222967	0.546333	0.634035	0.138058	0.31508	0.442487	0.328331	0.264657	-0.362992	0.133487	0.375178	0.388356	0.101678	0.235987	0.386148	-0.362895	-0.185548	-0.0638353	-0.32287	-0.05035	-0.413459	-0.141545	-0.00534732	0.0183421	-0.0267884	-0.0685817	-0.107699	-0.494232	8.57733e-05	-0.175612	-0.227042	-0.714741	-0.347948	-0.394736
A_52_P979926	AK050149	NULL	NULL	NULL	N1	0.747211		-0.239692	0.251801	0.111439	-0.319152	0.244578	-0.191422	0.104718	-0.051284	0.216247	-0.318625	0.159456	0.312453	0.184987	-0.752429	-0.296832	0.204979	0.105312	-0.196791	0.104358	-0.158292	0.100644	0.378777	0.665909	0.0124553	-0.162898	0.218138	-0.171239	0.520351	0.0664104	0.43743	0.448154	0.210479	0.681628	0.217708	0.262034	0.232663	0.287371	0.137967	0.00526748	0.446429	-0.139394	0.497437
A_52_P708015	AK089631	NULL	NULL	NULL	N1	0.746909		0.444155	-0.0243064	-0.277675	-0.0936474	-0.269261	0.538925	-0.404468	0.035102	-0.280946	-0.105574	0.180967	0.078003	0.708582	-0.144106	-0.0174428	0.383258	-0.0881558	-0.0480539	0.34244	-0.0117646	-0.218549	-0.249378	-0.412115	0.181705	-0.26617	-0.153225	-0.0181446	0.18484	0.114924	0.373955	0.157087	0.306337	0.360609	0.270368	0.0165223	0.143447	0.292472	-0.0820812	-0.222077	0.427049	0.226461	0.387244
A_51_P295315	NM_020033	56642	Ankrd2	ankyrin repeat domain 2 (stretch responsive muscle)	N1	0.74601		0.368914	0.0845233	0.275106	-0.166825	-0.526267	-0.264502	0.35749	0.0184208	0.0531359	-0.231569	-0.289743	0.146621	-0.034175	-0.0843079	0.236372	0.20032	0.3871	0.473214	0.218629	0.688305	0.159796	0.399062	-0.0227084	0.11591	0.495029	0.397953	0.545416	0.71651	0.6386	0.714036	0.396402	0.426109	0.418185	0.359937	0.116475	-0.125202	0.439691	0.931292	0.426532	0.0467785	0.263309	0.175744
A_52_P859051	NM_181853	330627	Trim66	tripartite motif-containing 66	N1	0.745312		0.267234	0.176803	0.123914	-0.255974	-0.248947	0.113448	-0.209567	0.361364	0.341237	-0.28181	0.0867932	0.257852	0.197526	-0.234881	-0.0163744	-0.41245	0.364556	-0.139636	-0.130878	-0.158343	0.21932	-0.238969	-0.487205	-0.202294	-0.131563	-0.149586	-0.120463	0.0676392	0.412014	0.344708	0.352541	-0.00764434	-0.187035	0.253901	-0.0187421	-0.459965	0.106265	0.205446	0.26942	-0.375395	0.203835	0.204523
A_52_P1020291	AK037633	14933	Gyk	glycerol kinase	N1	0.745298		0.402301	0.171361	0.452437	0.0833248	0.494443	0.211155	0.0404849	-0.41538	-0.0814285	0.179428	0.0726354	0.400785	-0.262498	-0.278646	0.136722	-0.174913	0.0574265	0.232043	0.234491	-0.00757113	0.469091	0.288862	0.285109	0.0112452	-0.0844372	-0.112358	0.214951	0.133061	-0.00890976	0.66915	0.709455	0.408948	0.572585	0.154534	0.212321	0.472911	-0.142959	-0.151459	0.22905	-0.288141	-0.378365	-0.120516
A_51_P306017	NM_007865	13388	Dll1	delta-like 1 (Drosophila)	N1	0.745048		-0.122411	-0.116294	0.138308	0.255178	0.193032	0.210338	-0.438934	-0.400488	-0.0753842	-0.59354	-0.640144	-0.27897	-0.844994	-0.598873	-0.813827	0.0181284	-0.389261	-0.329749	-0.218581	0.268985	-0.100795	-0.209908	-0.391064	-0.0303297	-0.597171	-0.422691	-0.877732	0.0130317	-0.193232	0.164691	-0.118058	0.0142381	0.335592	1.45582	-0.353634	-0.482035	1.27285	-0.255721	0.444211	-0.318362	1.16452	-0.102662
A_52_P955846	AK048147	NULL	NULL	NULL	N1	0.74408		-0.378644	-0.219198	-0.303247	-0.0246725	-0.699626	-0.0588549	-0.27168	0.18362	0.0887179	0.037516	0.321108	-0.0602413	-0.230441	-0.255676	-0.680024	-0.042566	0.0512708	-0.0822998	0.0546847	0.445228	-0.172379	-0.291826	-0.0938872	0.0439376	-0.309366	-0.226581	0.015798	-0.16098	0.152016	0.121443	0.0858772	0.0688882	0.589759	0.0725677	0.0325602	0.0438814	-0.126996	0.107175	-0.0545816	-0.36327	-0.200813	0.0114779
A_52_P962431	AK010033	103583	Fbxw11	F-box and WD-40 domain protein 11	N1	0.743756		0.159912	-0.441633	-0.0929717	-0.472974	-0.762302	-0.0784841	-0.169268	0.433889	-0.210661	-0.303565	-0.0373442	-0.0793901	-0.051657	0.0884902	-0.12029	-0.213886	-0.403077	-0.0695678	0.358838	0.788994	0.0650692	-0.318244	-0.380513	0.0599191	-0.433975	-0.2831	0.285923	-0.0504769	0.377909	0.546939	0.463869	0.195542	0.683255	0.0480262	0.0428828	0.0801971	0.254676	0.201417	0.221576	0.170284	0.299159	0.429532
A_51_P449194	AK084851	77987	Ascc3	activating signal cointegrator 1 complex subunit 3	N1	0.743439		0.114886	0.441132	-0.486064	-0.235882	-0.99577	-0.646704	0.289334	-0.360859	0.307762	0.435895	0.218947	0.578964	-0.403879	-0.395705	-0.320781	0.151157	0.372677	0.158158	0.534968	0.989298	0.415861	0.439602	0.474235	0.887965	0.111568	0.481476	0.937358	0.19361	0.206297	0.550105	0.271094	0.272806	0.297502	0.259171	0.0538947	-0.00555799	-0.0619486	-0.462274	0.0441984	-0.145863	0.659058	0.175106
A_52_P826666	AK007019	51799	Rundc3a	RUN domain containing 3A	N1	0.743404		0.0394904	-0.329944	-0.169161	-0.0137451	-0.58751	-0.406579	-0.0852838	-0.262345	-0.0972878	-0.0368909	0.219038	0.0471754	-0.761142	-0.149761	-0.290114	-0.655461	0.0726045	0.203431	0.108344	0.00701403	-0.444834	-0.452388	-0.484751	0.137201	-0.155291	-0.00839106	0.127563	-0.192915	-0.447749	-0.255995	-0.0413021	-0.0846641	0.216222	0.355793	0.105634	0.0740317	-0.334717	-0.127867	0.112304	0.302325	0.420773	-0.0439646
A_52_P291723	NM_177923	333715	H2-M10.2	histocompatibility 2, M region locus 10.2	N1	0.742996		-1.49256	-0.796049	-0.658613	-0.789034	-0.630637	-1.8993	-1.22177	-0.767787	-0.39129	-1.63884	-1.42711	-2.85463	-1.57121	-1.43353	-1.17222	-0.644072	-0.358258	-0.491756	-0.842155	-1.55886	-0.918174	-0.948392	-0.881873	1.17793	1.12765	2.42615	1.54371	3.7496	2.94945	2.9984	1.35121	1.45771	1.0697	0.416018	1.57059	1.78316	2.55914	1.98154	2.20261	1.78499	0.657137	1.9213
A_52_P153179	NM_029594	76399	Il31	interleukin 31	N1	0.742722		0.123825	0.384057	0.555543	0.4057	0.286892	0.161565	-0.218682	-0.10025	0.269754	0.192768	0.0365549	-0.597558	-0.0136478	-0.349696	0.419536	0.458437	-0.38906	-0.209371	0.25341	0.57223	0.304151	-0.15937	-0.0565544	0.00860331	0.129927	0.0662991	-0.0408752	-0.507247	-0.000371455	0.202794	-0.270348	-0.350172	-0.171295	-0.361106	0.0891982	-0.40723	0.207034	0.157961	-0.258263	0.200276	0.521182	-0.0209583
A_52_P100926	NM_010554	16175	Il1a	interleukin 1 alpha	N1	0.741195		0.138745	0.265221	0.509329	0.104053	0.940926	0.514807	0.183582	0.920855	0.349476	0.539194	0.786638	0.604713	0.228367	0.294608	0.689088	0.0467047	-0.0290912	0.104674	-0.267166	-0.171696	-0.0668054	-0.48936	-0.619129	-0.466254	-0.352131	0.095315	-0.299256	0.102791	0.15621	1.01999	1.80766	0.164572	0.689255	-0.62568	0.187924	0.495502	-0.663996	-0.355065	-0.421871	-0.16017	-0.601946	0.0471103
A_52_P173453	ENSMUST00000112728	NULL	NULL	NULL	N1	0.740077		-0.153316	-0.297875	-0.121989	0.232684	-0.0837092	0.377441	-0.0973443	0.131668	0.00882246	-0.117522	-0.0386265	0.100392	0.125616	-0.243411	-0.457125	-0.12425	-0.289201	-0.167266	-0.24235	-0.300206	-0.191854	0.0987244	0.246585	0.236672	-0.112523	-0.0767617	-0.193269	-0.190261	-0.162554	0.130047	-0.159528	-0.150325	0.130675	0.0135848	-0.230902	-0.302509	-0.574923	-0.513934	-0.286775	-0.222724	-0.312243	-0.0174934
A_52_P25141	NM_019432	170706	Tmem37	transmembrane protein 37	N1	0.739909		0.187199	-0.00804226	0.0928472	0.182594	0.492703	0.408266	0.341101	0.102102	0.136038	0.232504	0.30293	0.634742	0.796293	0.755399	1.07943	0.293351	0.185183	0.199094	0.0217263	-0.0456919	-0.0963831	0.435276	0.173298	-0.0874486	0.1052	0.33567	0.0726966	0.303443	0.289647	0.341795	0.560713	0.448642	0.500357	-0.47961	0.445584	0.103522	-0.346925	-0.200161	-0.13003	-0.402152	-1.14252	-0.168705
A_52_P1197913	NM_008655	17873	Gadd45b	growth arrest and DNA-damage-inducible 45 beta	N1	0.739227		0.211337	-0.0317333	-0.04245	0.120701	0.353045	0.201524	-0.0524746	0.0190022	-0.0284462	0.0178609	0.289798	0.137554	-0.168721	-0.268075	0.151583	0.298736	0.0886547	0.250913	0.165285	0.447022	0.169477	0.14601	0.237429	0.0305974	0.825202	0.383945	0.307202	0.751339	0.562846	0.87841	0.834023	0.545064	0.401341	0.636058	0.347269	0.226645	0.267889	-0.00682884	0.414381	0.0835479	0.298961	0.131407
A_51_P395098	NM_022310	14828	Hspa5	heat shock protein 5	N1	0.738525		0.369535	-0.00565953	0.0339621	-0.327244	-0.255031	0.311407	0.311541	0.471998	-0.0360905	0.130279	0.17273	0.276796	0.017505	-0.0168444	0.0684756	-0.40429	-0.208619	-0.287481	0.245818	0.654657	0.292586	-0.165205	-0.23334	-0.137137	-0.522505	-0.0749281	0.202292	0.248794	0.418463	0.82854	0.832891	0.75035	0.698571	0.507632	0.445043	0.700717	0.531142	0.189537	0.262477	0.274821	0.0245133	0.347203
A_51_P187461	NM_009044	19696	Rel	reticuloendotheliosis oncogene	N1	0.736367		-0.653561	-0.0447446	0.165405	-0.239325	-0.273923	-0.297876	0.489328	0.281141	0.45637	-0.237668	-0.324593	-0.699208	-0.129262	-0.264929	-0.53774	0.0854566	-0.0182654	0.0068719	-0.433828	-0.709184	-0.39917	-0.261088	-0.63577	0.238672	0.193483	0.733336	0.436593	0.653136	0.640394	0.789623	0.451888	0.00366896	-0.120579	2.37942	0.434804	0.899263	1.0665	0.681981	0.952498	0.691171	-0.102639	0.777922
A_51_P159194	NM_008416	16477	Junb	Jun-B oncogene	N1	0.735835		0.308872	0.800244	0.888802	0.451571	0.944155	0.185437	-0.425743	0.394943	-0.277122	0.421048	0.393303	0.0999701	-1.40516	-0.97771	-0.553419	-0.432382	0.0564009	0.292567	-0.287736	0.618869	0.381014	-0.181553	0.123161	-0.00327553	1.03195	0.580318	1.02297	0.462578	0.0654304	0.842569	0.382812	0.624561	0.240139	-0.748809	-0.048643	0.57873	0.0893589	-0.0578822	0.569726	-0.410866	0.136979	-0.238569
A_51_P365744	NM_025777	66811	Duoxa2	dual oxidase maturation factor 2	N1	0.73498		-0.165239	-0.237278	-0.58425	-0.0146422	0.218628	0.290519	0.127638	-0.00637455	0.126221	0.149282	0.104058	0.363164	0.296018	0.190971	0.481015	0.144817	0.170578	0.0592795	0.275097	0.488219	0.645202	0.629051	0.74396	0.129929	0.133464	0.780803	0.0728507	-0.0890227	0.210112	0.563005	0.348596	0.44529	0.0542582	-0.0620498	-0.160529	-0.186409	0.320381	-0.100818	-0.0283706	-0.0442227	-0.0465621	0.00143391
A_52_P677236	NM_001004061	225497	Fam170a	family with sequence similarity 170, member A	N1	0.733436		0.509674	0.250669	0.368363	0.119027	0.5741	0.318435	-0.041536	-0.117245	-0.0152478	0.12914	0.218564	0.719992	0.386861	0.391438	0.471089	0.0863157	0.0352037	-0.0757967	0.187787	0.0817503	0.042425	-0.0230874	-0.116984	0.12417	0.0674583	-0.248102	-0.342044	0.0342679	0.241067	0.0382194	0.601286	0.628048	0.688016	0.677792	0.489866	0.811829	0.314862	-0.0402181	0.0822253	-0.059224	0.217802	0.0941272
A_52_P679273	AK036632	76432	2310001H17Rik	RIKEN cDNA 2310001H17 gene	N1	0.732148		0.398594	0.128753	0.155168	0.107529	0.447187	0.172892	-0.296594	0.578279	-0.029437	-0.0996516	0.286729	-0.302633	0.348659	0.0688434	0.0828796	0.406061	0.327725	0.490238	0.309628	0.444663	-0.195298	0.189403	-0.248389	0.194108	-0.515191	-0.172808	0.204529	-0.103424	0.0830992	0.241984	0.308629	0.127712	0.251972	-1.22678	0.190602	0.0461384	-0.469194	-0.292118	-0.182379	-0.0142094	-0.375432	-0.0257706
A_52_P586928	ENSMUST00000028883	18610	Pdyn	prodynorphin	N1	0.73202		0.243358	0.512201	0.37914	-0.179428	-0.135246	0.0591373	0.505055	-0.402002	-0.128137	0.102465	-0.638367	0.613147	-0.0805895	0.170648	1.58207	-0.104125	0.046895	0.362788	-0.723338	-0.462177	-0.155009	0.601074	0.161458	0.506584	0.625326	1.15113	1.0977	1.51717	1.14522	1.54248	1.00217	1.23035	1.80675	-0.340642	0.676121	1.74706	1.26205	1.23227	1.7702	0.916624	0.950333	1.4252
A_52_P382565	NAP101987-1	NULL	NULL	NULL	N1	0.731862		-0.197557	-0.414365	-0.938727	-0.221883	-0.593066	-0.495121	-0.231334	-0.77034	-0.113574	0.229527	-0.0438007	0.015688	-0.167112	-0.187147	-0.255114	-0.000261798	0.0850477	0.145661	0.50922	0.497615	0.389618	0.183522	0.315121	0.499823	-0.520216	-0.399003	0.499231	0.216645	-0.253268	0.404376	0.203712	0.0183769	0.0599416	0.611533	0.287161	0.118006	0.315343	-0.141219	0.284073	-0.0677418	0.865662	-0.0414287
A_52_P279635	NM_153785	213084	Cdkl3	cyclin-dependent kinase-like 3	N1	0.729279		0.347073	-0.0369142	-0.166673	0.0799516	-0.0812878	0.608351	0.193611	-0.0391273	-0.108771	-0.0110418	-0.305398	-0.105812	0.124547	0.108956	0.107506	-0.00721018	0.215749	-0.0827911	-0.0172906	0.207576	0.243145	0.24974	0.0664678	-0.163513	-0.685365	-0.42143	-0.695378	-0.526211	-0.157044	-0.0894798	0.110321	0.194327	0.539036	0.343502	-0.305709	-0.160591	0.0956091	-0.426131	-0.191913	-0.202702	0.217154	-0.0338118
A_52_P107769	AK033113	320897	8030431J09Rik	RIKEN cDNA 8030431J09 gene	N1	0.729166		-0.805602	-0.370489	0.218436	-0.582822	-0.0234464	-0.658965	0.126585	-0.481023	0.162867	-0.0682453	-0.0344161	0.148483	-0.736681	-0.792275	-0.495258	0.121435	0.249016	0.499721	0.286455	0.479929	0.460145	0.41824	0.744795	0.598858	0.10967	0.143973	-0.412243	-0.0111102	0.12492	0.0643735	0.181257	-0.302154	0.407377	-0.183626	-0.552263	-0.190578	0.731878	-0.30952	0.444711	-0.210174	0.990669	0.645226
A_52_P194531	NAP040390-1	NULL	NULL	NULL	N1	0.728461		0.294301	0.00712713	0.344894	-0.0798058	0.0412832	-0.250791	0.494404	-0.0586234	0.133535	0.505827	0.110596	-0.0512047	-0.0214945	-0.105077	0.0433387	0.422711	0.430938	0.512176	0.322329	0.29771	0.549346	0.403452	0.661103	0.0600775	-0.202028	-0.458583	-0.174857	-0.384656	-0.0838127	0.187442	0.409269	0.295228	0.0561278	0.069889	0.320028	0.405279	-0.529073	-0.319109	-0.413117	0.074772	0.254586	-0.00931311
A_52_P200458	NM_010242	14345	Fut4	fucosyltransferase 4	N1	0.727694		0.52507	0.0426648	0.0157501	-0.384661	-0.430935	0.0158932	0.248404	0.0759738	-0.0930716	0.122597	0.267871	0.700844	0.284066	0.0746976	0.372786	-0.391149	-0.455874	-0.226097	0.135001	0.542678	0.415992	-0.106534	-0.00488486	-0.0927169	-0.249538	0.119925	0.0932583	0.415294	0.486707	0.728662	0.796791	0.704969	0.551751	0.386603	0.159965	0.306094	0.101654	0.245261	0.304705	0.207374	-0.0612129	0.248818
A_51_P475088	AK006629	73305	1700038C09Rik	RIKEN cDNA 1700038C09 gene	N1	0.726965		0.138427	0.151928	-0.332169	-0.286098	-0.035308	-0.450109	-0.237729	-0.76413	-0.374939	-0.335659	-0.387127	-0.721637	-0.0317178	0.106149	0.217808	-0.889107	-0.48304	-0.143654	0.168409	-0.00966486	0.517901	-0.134849	-0.032033	-0.0981737	-0.75604	-0.822229	-0.764379	-0.0442424	-0.366958	-0.395589	-0.222137	-0.161739	1.33118	0.464175	0.699679	0.757951	-0.170076	-0.37486	0.040863	-0.543124	-0.414825	-0.220414
A_51_P106474	AK156931	68040	Zfp593	zinc finger protein 593	N1	0.726753		0.151036	0.548279	0.73738	0.523617	0.875296	-0.0676258	-0.0727016	-0.173967	0.278114	0.242236	0.293482	0.165916	0.135334	0.1753	0.315284	0.351031	0.37086	0.323752	0.0598712	0.120648	0.111758	0.346277	0.168171	0.133261	-0.116628	0.0775401	0.109516	-0.0691897	-0.124415	-0.115358	-0.0384337	0.0877952	-0.0989657	-0.261375	0.119978	0.136118	-0.196044	-0.209456	-0.137733	-0.0163613	-0.192866	0.0133561
A_51_P111164	NM_172612	223881	Rnd1	Rho family GTPase 1	N1	0.72632		-0.0359911	-0.447724	-0.197861	0.492049	1.34164	0.85946	0.450746	-0.0204516	-0.136928	0.593557	0.835812	0.787066	-0.280296	0.257591	0.317097	0.562374	0.462969	0.498882	-0.294419	0.47384	0.0454998	1.13389	0.503712	-0.357454	-0.232925	-0.111624	-0.559339	-0.22319	0.296535	0.470455	-0.00512705	0.0193188	0.224758	0.569263	-0.0737545	-0.112449	0.708805	-0.213519	-0.0609992	0.311076	0.235298	0.111131
A_51_P157460	AK030290	29871	Scmh1	sex comb on midleg homolog 1	N1	0.725943		0.414398	0.201661	0.375997	-0.420132	-0.342363	-0.273358	0.00783798	-0.169224	-0.451719	0.0828242	0.151292	-0.0416265	0.210209	0.304392	0.0510513	0.131581	0.584546	0.566717	0.367165	0.000212649	0.993267	0.11135	-0.208593	0.0914117	0.151387	0.138401	-0.149013	-0.200613	0.0385505	0.152401	0.425212	0.148543	0.279886	-0.142521	0.142305	0.428056	0.077143	0.0800609	0.299743	-0.210956	-0.0237833	-0.057605
A_51_P492807	NM_028086	72076	Mospd4	motile sperm domain containing 4	N1	0.725011		0.174471	0.181279	0.168641	0.135243	0.314005	-0.109196	0.301615	-0.270014	0.179823	-0.0215809	0.0515311	-0.262839	0.0752039	-0.0805481	0.187746	0.147678	0.27773	-0.0989718	-0.21498	-0.089381	-0.0566957	0.0157485	0.207419	-0.442785	0.356233	0.412041	-0.082179	0.0416392	-0.158192	-0.113088	0.260698	-0.193022	-0.374751	0.0754976	-0.311675	-0.0246789	0.07746	0.0917267	-0.145135	0.0804894	0.0853981	0.124617
A_51_P514961	NM_178892	99929	Tiparp	TCDD-inducible poly(ADP-ribose) polymerase	N1	0.724926		-0.0414546	0.157333	-0.0466678	0.280714	0.0640936	-0.0794137	-0.0185334	0.0317556	0.137182	0.182287	0.186156	-0.0909594	-0.0300124	0.174125	0.0736397	-0.0953912	-0.254913	-0.0925834	0.242697	0.163403	-0.143653	-0.0988257	-0.209348	0.274224	0.107353	0.125953	0.147482	0.0453714	-0.160336	-0.062189	-0.222882	-0.149718	-0.40184	-0.508047	-0.0203279	-0.0442125	-0.352144	0.201852	0.0388724	-0.0293653	-0.236408	0.224594
A_52_P357587	NM_133227	170762	Nup155	nucleoporin 155	N1	0.724276		0.251934	0.248248	0.429216	0.365608	0.75504	0.398422	0.115125	0.327709	0.0924528	0.537214	0.304469	-0.0123092	0.246793	0.168448	0.640197	0.172911	-0.043203	-0.0266741	0.237605	0.678798	0.265489	0.192247	0.387761	-0.178612	0.26247	0.11072	-0.125148	0.188631	-0.0678762	0.133184	1.03685	0.384619	-0.220655	0.144207	-0.241378	-0.110177	0.385134	-0.052772	-0.00255071	-0.29444	0.0626965	0.215399
A_52_P657360	NM_021467	21952	Tnni1	troponin I, skeletal, slow 1	N1	0.723947		0.137054	0.230803	0.382322	0.351463	0.392876	0.243458	-0.129037	-0.336549	-0.0830041	-0.417583	-0.310647	-0.335286	-0.291477	-0.196323	0.0988064	0.00563439	0.243879	-0.0421769	-0.0260943	0.0766621	0.103426	0.0740268	0.460635	-0.0197922	0.190956	0.385016	-0.105779	0.207235	-0.0891829	0.230019	-0.0582598	-0.197107	0.0929801	0.482271	-0.0122005	0.0100271	0.215764	1.2433	0.349878	-0.0579724	-0.1949	-0.150773
A_51_P191199	NM_001048207	71683	Gypc	glycophorin C	N1	0.723768		-0.0797155	-0.157524	-0.176038	-0.154943	-0.147096	0.0679807	0.0282979	0.098849	-0.0410712	0.0363028	0.136924	0.172425	0.0307073	0.0189511	-0.15628	0.100327	0.190036	0.173099	0.265588	0.242132	0.259662	0.393096	0.319366	0.030039	-0.185549	-0.0329895	-0.0181124	0.00569656	0.168397	0.114944	-0.0401694	-0.0398264	0.0219346	0.195228	0.21462	0.108084	0.0587852	0.136768	0.0330599	0.224703	0.635137	0.180985
A_51_P154973	NM_021547	59045	Stard3	START domain containing 3	N1	0.723725		0.201902	0.0612544	0.211022	0.332139	0.317169	0.0179706	-0.260985	-0.0346854	-0.0471343	-0.105842	0.0583229	-0.235411	0.0636496	0.141982	0.14376	0.143142	0.292295	0.232225	0.0847799	0.106174	-0.271348	0.188696	0.0527126	0.228841	0.121806	0.417554	0.565117	0.65266	0.534622	0.531355	0.285	0.385874	0.285	0.15411	0.314271	0.27497	0.431463	0.412813	0.404049	0.438449	0.183488	0.412852
A_51_P400054	NM_026296	67656	4930548H24Rik	RIKEN cDNA 4930548H24 gene	N1	0.723429		0.222142	0.373215	0.0875603	-0.384407	-0.0489331	0.0738653	0.19774	0.0998457	-0.33561	-0.00417197	-0.0554186	0.167716	0.326908	-0.259709	0.0539891	-0.347454	0.645173	0.087682	0.017043	0.387656	-0.0408598	0.408575	0.441198	0.199137	-0.402933	-0.359718	-0.197925	-0.266571	-0.196651	-0.0514887	0.460198	0.249059	0.524711	0.167379	0.252916	0.115999	-0.254699	-0.428287	-0.456385	-0.286269	0.0970048	-0.290218
A_51_P137121	NM_016749	53311	Mybph	myosin binding protein H	N1	0.722857		-0.0141362	0.0583959	-0.187752	-0.0492813	0.294995	0.37382	-0.0854147	0.0639424	-0.108951	0.0203215	0.0433438	0.313576	-0.957717	-0.96064	-0.588355	-0.0117551	0.270626	0.167365	0.0822547	0.425508	0.578864	0.331316	0.302908	-0.0656502	-0.390683	-0.0992957	-0.294358	-0.72057	-0.487263	-0.282171	0.131194	0.253152	-0.0483056	0.318385	0.116768	0.162394	0.113833	0.0773589	-0.108201	0.0801682	0.120727	0.0983668
A_51_P205235	NAP057132-1	NULL	NULL	NULL	N1	0.722609		-0.257968	0.479039	0.125762	-0.200295	-0.380069	-0.351579	-0.199251	0.0428156	-0.273943	0.573978	0.0444186	-0.673545	0.906869	0.14093	0.777088	0.143039	-0.176497	-0.0176146	0.0948073	0.135557	-0.201855	0.43698	0.00792438	0.362668	0.133179	1.17099	0.891762	1.59012	0.962693	1.18751	0.191248	0.062503	-0.321214	-0.171387	0.464235	0.468567	0.715815	0.118376	0.309733	0.00211426	-0.331401	-0.29066
A_51_P159171	NM_172161	108960	Irak2	interleukin-1 receptor-associated kinase 2	N1	0.722497		0.446046	0.597397	0.723376	0.253063	0.302651	0.108023	0.0561364	-0.000886822	0.29102	0.00487608	0.0966412	0.0673919	0.44825	-0.0330576	0.238541	0.428182	0.253155	0.264419	-0.199229	-0.0115592	0.101676	0.110467	0.166962	-0.159332	0.252788	0.31413	-0.165908	0.0266746	-0.389598	0.193875	0.674753	-0.0747883	-0.361464	-0.510872	-0.193861	-0.00741639	0.237236	-0.372665	-0.260626	-0.628639	-0.382309	-0.122787
A_52_P297093	NM_010770	17182	Matn3	matrilin 3	N1	0.722287		0.212833	-0.0494826	-0.552989	-0.116549	-0.235568	0.592608	-0.447268	-0.0615217	-0.233574	-0.360156	0.152424	-0.0353541	0.144749	-0.138322	-0.10669	0.210614	0.0620058	0.0543897	-0.193847	-0.397902	-0.14739	0.0481109	-0.273006	-0.163424	-0.0306112	-0.249862	0.0197771	-0.370093	-0.496257	0.00361867	0.255216	-0.0950568	0.054209	0.260026	0.0216107	0.0770699	-0.140827	-0.288625	0.129765	0.515183	0.389425	0.330918
A_52_P987357	AK020154	77899	6720470G18Rik	RIKEN cDNA 6720470G18 gene	N1	0.722067		0.499693	0.165365	0.671065	-0.0886731	0.370271	-0.206085	0.259004	-0.249972	-0.214509	0.0884457	0.315581	-0.0261063	0.37839	0.181	-0.0574351	-0.0981159	0.133662	0.0477073	0.392495	-0.27594	-0.373552	0.244198	-0.242463	0.00256313	-0.558186	-0.270878	-0.16395	-0.00666224	0.122375	-0.0340309	0.714047	0.213467	0.366426	0.718693	0.19681	0.0175172	0.252939	-0.350407	-0.328167	0.0597936	0.316992	-0.522691
A_52_P633300	NM_010816	17450	Morc1	microrchidia 1	N1	0.720089		0.180976	0.077785	0.156632	0.40373	0.553252	0.536946	0.19392	0.469113	0.297552	0.81591	0.777043	1.18273	0.568276	-0.106936	1.44323	0.0211946	0.16737	-0.0107527	-0.16981	0.0793686	0.170233	0.371131	0.440159	0.116435	-0.166917	0.369245	0.733174	0.492304	0.874498	1.18815	0.969314	1.54089	1.194	0.518821	0.552722	0.785842	0.761229	0.267671	1.25846	0.46642	0.47352	0.970886
A_51_P367285	NM_028019	71956	Rnf135	ring finger protein 135	N1	0.719227		0.326689	0.546944	0.520179	0.339251	0.358877	0.134806	0.146548	0.228858	0.0473774	0.105021	0.139595	0.0873955	0.395679	0.393377	0.366751	0.274904	0.363077	0.251969	0.345716	0.759144	0.344691	0.438846	0.318611	0.322316	-0.257127	0.18751	-0.155418	-0.345197	-0.271796	-0.0890453	-0.199957	-0.242036	-0.315173	-0.235301	-0.258712	-0.204693	0.310066	-0.394772	-0.285308	-0.282934	-0.334516	-0.100889
A_51_P202574	NM_172863	242109	Zfp697	zinc finger protein 697	N1	0.719126		0.265908	-0.216877	-0.194841	-0.240076	-0.287084	-0.0492679	0.0436311	-0.240759	-0.102956	-0.0656972	0.141639	0.305383	-0.104022	0.280274	-0.0919676	-0.0444538	-0.314776	-0.131817	0.335144	0.480594	-0.0078512	0.225501	0.212296	-0.103661	-0.419534	-0.430742	0.098087	0.0501502	0.163467	0.505563	0.53688	0.482364	0.298012	-0.331517	0.196454	0.0114112	-0.209424	-0.113817	-0.150571	-0.205508	-0.107807	0.0247361
A_52_P278928	M19423	NULL	NULL	NULL	N1	0.717587		0.0121899	-0.157001	0.0917758	-0.420704	-0.0295265	0.195214	-0.410317	0.205401	-0.0827044	0.160905	0.378215	-0.0174389	-0.194075	0.0955022	0.229183	-0.133361	0.347586	0.544423	-0.123931	-0.110753	-0.286136	0.413503	0.256329	-0.0789867	-0.275676	0.0667243	-0.256772	-0.0133107	-0.118479	0.106213	0.0170504	-0.221159	-0.2861	-0.246197	-0.16066	-0.297577	-0.174612	-0.292957	-0.263472	0.149796	0.46829	0.26919
A_52_P610900	NM_009806	12361	Cask	calcium/calmodulin-dependent serine protein kinase (MAGUK family)	N1	0.716838		0.104323	-0.408525	-0.173239	-0.25476	-0.457063	0.216092	-0.136985	0.350858	0.00647673	-0.212702	0.0158622	-0.441716	-0.0494408	-0.0359436	-0.224156	-0.138831	-0.341191	-0.204205	-0.04878	-0.543936	-0.309602	-0.521272	-0.315435	-0.164254	-0.269045	0.23073	0.599547	0.674727	0.491696	0.405254	0.471385	0.346963	0.625089	0.152081	0.561903	0.422137	0.257836	0.30219	0.243185	0.387159	-0.0172398	0.218416
A_51_P394889	AK016293	114670	4930573O21Rik	RIKEN cDNA 4930573O21 gene	N1	0.712667		0.157414	-0.0682579	-0.455349	-0.0809789	-0.614856	-0.316442	0.11738	-0.263226	-0.00679382	0.115326	-0.190289	-0.303592	-0.0811544	-0.329416	-0.148338	-0.0845239	-0.425097	-0.344302	0.111554	0.355796	0.00660146	0.0277719	0.273399	0.225261	-0.714144	-0.683796	-0.404871	-0.250345	0.0589271	0.107962	0.181372	0.170491	1.4552	-0.247575	0.00976327	0.00205498	-0.0381342	-0.224929	0.0772558	0.0500382	0.232621	0.294307
A_51_P448814	NM_011764	22751	Zfp90	zinc finger protein 90	N1	0.711926		-0.0080522	0.411627	0.504142	0.0455484	0.207556	-0.334139	-0.106965	0.0165168	0.276454	0.0207155	-0.180442	-0.66065	-0.304287	-0.277039	-0.305031	-0.01539	0.369406	0.336855	-0.0301249	-0.0284583	-0.172333	0.193679	0.0839742	0.481839	0.00827838	0.536008	0.779951	0.444736	-0.277199	0.111512	-0.140981	-0.108329	-0.234535	0.302618	0.167465	0.320327	0.108019	0.253423	0.514727	0.268367	0.428309	0.110326
A_51_P344606	NM_013639	19132	Prph	peripherin	N1	0.710312		0.48602	0.179215	0.356777	0.648109	0.592808	0.316218	0.117895	-0.238729	-0.298651	0.706501	0.355805	-0.0144755	0.0161552	0.0346056	0.273488	-0.225164	0.0174088	-0.0814356	0.382872	-0.0336156	0.718662	0.116616	-0.410094	0.242107	-1.03963	-0.20011	-0.857368	-0.87788	-0.497933	-0.320812	0.323008	0.426089	0.101299	-0.0277519	0.172705	-0.376024	-0.369406	-0.549113	-0.136136	-0.223009	-0.688523	-0.248075
A_52_P599917	NM_001081269	234135	Whsc1l1	Wolf-Hirschhorn syndrome candidate 1-like 1 (human)	N1	0.710199		0.246348	-0.0360571	0.0461897	-0.00951857	0.0198337	-0.0518442	0.13214	-0.295525	-0.0793196	0.119819	0.223916	0.537771	-0.00497444	0.233524	0.113074	-0.0571153	-0.11189	-0.0222423	0.380131	0.400816	0.625178	0.472659	0.392055	-0.0739706	-0.385467	-0.314175	-0.155956	-0.189171	0.0962908	0.137448	0.0545671	0.123048	0.0801531	0.072721	-0.140275	-0.076855	-0.11068	-0.165895	-0.147873	0.0717547	0.135326	0.2599
A_51_P390775	NM_009455	22194	Ube2e1	ubiquitin-conjugating enzyme E2E 1, UBC4/5 homolog (yeast)	N1	0.709339		0.178301	0.102708	0.471699	0.240706	0.334656	0.115442	-0.164811	0.488997	0.218476	-0.0475278	0.159021	-0.495754	-0.0616049	0.0683589	-0.0633811	0.125161	0.142824	0.0852801	-0.122278	-0.308169	-0.721605	-0.373006	-0.495473	0.0194888	0.287636	0.438593	0.647798	0.758683	0.312696	0.51602	0.352215	0.35883	0.284248	-0.325846	0.532432	0.62553	0.39141	0.566829	0.492036	0.483032	-0.344817	0.370995
A_51_P107140	NM_016880	53617	Krt35	keratin 35	N1	0.708783		-0.544763	-0.507457	-0.454808	-0.179889	0.287074	-0.0969267	0.131033	0.0668065	0.374528	0.0940423	0.280186	-0.393426	-0.345394	0.123934	-0.0723812	-0.102271	-0.00608284	-0.226789	-0.243991	-0.197285	-0.483963	0.309243	0.19021	-0.0455274	-0.0915714	0.000392165	-0.199961	-0.164992	-0.210349	-0.178058	-0.0636358	-0.251056	-0.26089	-0.249203	-0.228285	-0.356126	0.0983619	-0.139555	0.0477279	-0.370012	-0.470881	-0.330585
A_52_P614598	AK016285	75912	4930572P05Rik	RIKEN cDNA 4930572P05 gene	N1	0.708503		0.692921	0.538066	0.650055	-0.287368	0.474112	0.499811	-0.202298	-0.00319064	-0.137953	0.431928	0.107438	0.120611	0.562895	0.386241	0.737447	0.445676	-0.13241	0.174061	0.239384	0.479966	0.116006	0.526688	0.563684	0.506246	-0.558143	-0.177276	0.0500532	0.570264	0.313234	0.337807	0.459551	0.466063	0.220048	0.438118	0.186229	0.267807	0.10617	-0.301082	-0.295345	-0.24436	-0.109225	-0.200992
A_51_P124968	NM_144548	209590	Il23r	interleukin 23 receptor	N1	0.708025		-0.0237182	-0.228463	0.0655146	-0.689404	-0.641103	-0.192586	0.264515	0.211234	0.528472	0.238503	0.127016	-0.144181	0.0368972	0.388855	0.200532	0.421101	0.518189	0.347195	-0.530427	0.0832934	0.044578	-0.293345	-0.021995	-0.0285495	-0.249027	-0.22422	-0.268589	-0.132848	0.0701568	-0.0826847	0.138962	-0.245959	-0.0283422	-0.954079	-0.186859	-0.0702052	0.199833	0.0416925	0.0127689	0.292895	0.633483	0.260832
A_52_P355751	NM_001024712	100042149	Gm3696	predicted gene 3696	N1	0.707451		-0.349293	-0.474081	-0.454145	0.12124	-0.120568	0.364659	-0.0324392	0.0697755	-0.106007	-0.0597172	0.147553	0.155552	0.145306	-0.292911	-0.410317	-0.335526	-0.439987	-0.355998	-0.317855	-0.341012	-0.148811	-0.00997441	0.201902	0.0444306	-0.102932	-0.233736	-0.294635	-0.155418	-0.0291059	0.122005	0.0300493	0.080925	0.311989	0.0946392	-0.171121	-0.24489	-0.614268	-0.379768	-0.306231	0.108177	0.0185914	0.244377
A_52_P144310	NM_008077	14415	Gad1	glutamic acid decarboxylase 1	N1	0.705841		0.0881797	-0.244779	-0.161347	-0.563816	-0.381787	0.0345584	-0.403493	0.597454	0.0225531	-0.310321	0.059311	-0.303901	-0.188276	-0.0910112	-0.00610918	-0.287453	-0.153943	0.0292746	0.000495239	0.203873	0.0714822	-0.310528	-0.363926	-0.425422	-0.128202	0.248637	-0.0298105	0.522298	0.306038	0.462803	0.737021	0.207434	0.351876	0.0241307	0.0703459	0.182513	0.541226	-0.0797091	0.149542	-0.053398	0.332806	0.305234
A_51_P215896	ENSMUST00000031738	78829	Tsc22d4	TSC22 domain family, member 4	N1	0.705621		0.0977975	-0.035222	0.0971312	0.212802	0.521495	-0.0458391	-0.222566	-0.293441	-0.021821	0.19488	0.332017	0.640548	0.0590095	0.511416	0.277063	0.00873484	0.39397	0.287552	0.442783	0.735016	0.981039	0.522053	0.570244	0.277978	-0.741923	-0.534459	-1.02783	-1.15215	-0.52962	-0.754193	-0.0100335	-0.477103	-0.403308	-0.219204	-0.335384	-0.265797	-0.357062	-0.652842	-0.838408	-0.441015	-0.294692	-0.192864
A_52_P290783	NM_145389	212998	BC016579	cDNA sequence, BC016579	N1	0.705266		0.315976	-0.2277	-0.175328	-0.491916	-0.260816	0.151669	0.0772592	-0.535018	-0.0881949	-0.109664	-0.0865773	-0.182901	0.216606	0.285412	-0.32282	0.00160404	0.0977922	0.175342	0.0784467	0.148925	-0.131417	-0.125753	-0.117923	-0.0467362	-0.270659	-0.0869106	-0.531572	-0.483274	-0.165004	-0.344225	-0.152065	-0.0672439	-0.137301	-0.306061	0.162563	-0.138859	-0.466631	-0.475534	-0.287005	-0.60105	-0.303354	-0.330872
A_51_P148814	NM_008529	17069	Ly6e	lymphocyte antigen 6 complex, locus E	N1	0.703612		0.234734	-0.473415	-0.431241	-0.125455	-0.0749201	0.858634	-0.130093	1.45511	-0.149733	-0.452319	-0.146871	-0.326464	0.282592	0.277935	0.229167	-0.168092	-0.144664	-0.182478	0.371163	0.44181	0.157582	-0.220399	0.017802	-0.185908	-0.230524	0.818667	0.210431	1.33609	1.45153	1.44938	1.4244	1.47753	1.32874	0.611546	0.920765	0.904121	1.55561	0.631656	0.810701	0.609479	0.440748	1.03238
A_52_P624107	NR_003647	266459	Gm5039	eukaryotic translation initiation factor 1A pseudogene	N1	0.703399		-0.647814	-0.781075	-0.30372	-0.59497	-0.305289	-0.267519	-0.558157	0.628852	0.461379	-0.070708	0.032205	-1.07721	-0.420102	-0.578211	-0.456825	-0.2975	-0.121727	-0.0493969	-0.257302	-1.40011	-1.44283	-1.09834	-1.20853	-0.088464	0.0579107	0.740346	1.15989	1.64088	0.781643	1.53515	0.778036	0.858086	0.457264	-0.335802	0.889416	1.05457	0.484887	0.952247	0.928832	0.673577	-0.742818	0.663776
A_51_P370438	NM_022882	64898	Lpin2	lipin 2	N1	0.702607		0.469385	-0.370577	-0.842222	0.401644	-0.386546	0.37205	-0.129998	-0.0713411	-0.388404	0.00763145	-0.0273626	0.171821	0.493749	0.379987	0.200842	-0.00786983	-0.707973	-0.510375	0.599471	0.679094	0.256364	0.04857	-0.0302062	0.310921	0.0848131	0.0905591	0.783047	1.067	1.07575	1.20256	0.898083	1.132	0.733124	0.478306	0.821649	0.363761	0.240246	0.507683	0.86835	0.0697841	0.0602712	0.435906
A_51_P129502	NM_011990	26570	Slc7a11	solute carrier family 7 (cationic amino acid transporter, y+ system), member 11	N1	0.702553		0.349244	-0.0779991	-0.234437	-0.456569	0.309773	0.563951	0.261535	0.6097	0.281947	0.439282	0.657201	0.500992	0.434893	0.74854	1.68086	-0.3203	0.136412	0.022255	-0.514078	-0.0895219	-0.18404	-0.44225	-0.478445	-0.778184	-0.113614	0.576975	0.00711781	0.557092	0.34597	0.802622	2.66998	0.780635	0.623409	0.482006	0.152914	0.229711	1.08389	0.299331	0.318304	0.190794	0.32948	0.383932
A_51_P369426	NM_029104	74843	Zmynd17	zinc finger, MYND domain containing 17	N1	0.700553		-0.0612087	-0.303109	-0.248401	-0.0877138	0.0109077	0.00257154	0.023409	-0.131457	-0.107065	0.217517	0.268949	0.519159	-0.200857	0.142143	-0.117804	-0.0212561	0.0354972	0.0302792	0.513695	0.553355	0.658883	0.397826	0.624874	0.0749753	-0.477542	-0.36028	-0.520294	-0.354956	0.00345583	-0.279299	-0.164062	-0.149681	0.00903032	0.151926	-0.168766	-0.371075	0.0741216	-0.40901	-0.298969	-0.16286	0.569296	0.0543029
A_52_P462669	NAP032887-1	NULL	NULL	NULL	N1	0.698663		-0.175786	-0.0371181	-0.0249384	0.140969	0.135064	-0.122298	0.139731	-0.281753	-0.00207386	0.361426	0.0693013	0.346431	-0.147218	-0.0407438	-0.351928	-0.0312848	-0.0438161	-0.0030314	0.465482	0.608948	0.624043	0.351109	0.373786	0.352015	-0.441148	-0.294739	-0.0510665	0.0455156	0.11997	0.239882	0.0403775	-0.0225699	0.25525	-0.0529846	0.21305	0.191673	0.0858878	-0.00220195	0.149401	-0.138941	0.512595	0.435759
A_51_P383524	NM_181728	109979	Art3	ADP-ribosyltransferase 3	N1	0.698058		-0.0815637	-0.294354	-0.289532	-0.0572631	0.0345408	0.103626	-0.330091	-0.0711814	-0.140349	0.0508992	-0.0306703	0.0177712	0.00992109	-0.0783122	-0.371906	-0.0351264	-0.0143437	0.219075	0.115049	-0.248235	-0.0795073	0.240753	0.611198	0.216677	-0.191639	0.0859439	0.527761	-0.0193686	0.427684	0.0699748	0.0830407	0.432832	0.608087	0.216064	0.236724	0.193979	-0.107351	0.413669	0.0553509	0.513047	0.246375	0.572323
A_52_P1027170	NM_001045527	327992	Hsf5	heat shock transcription factor family member 5	N1	0.69743		0.0957402	-0.333852	-0.0416756	-0.192734	-0.0365692	-0.141252	0.255222	-0.491238	-0.0484797	0.17352	0.0463317	0.899898	0.387798	-0.0346271	0.280449	0.323795	0.416804	0.203583	0.158416	0.505099	0.409131	0.115271	0.434863	0.239699	-0.0728705	-0.316783	-0.675983	-0.629241	0.177653	0.172003	0.237138	0.230952	0.138622	0.202941	-0.00782881	-0.021187	-0.625392	-0.496627	-0.473214	-0.256386	-0.227284	-0.163874
A_51_P464398	NM_001166654	213084	Cdkl3	cyclin-dependent kinase-like 3	N1	0.697292		0.249171	0.0307613	0.110355	0.169172	0.256851	0.699291	0.192425	-0.337208	-0.313563	0.15288	0.358135	0.645508	0.23733	0.134969	0.250367	-0.298905	0.0972584	-0.23136	0.136629	0.40772	0.365572	0.397133	0.334864	-0.13702	-0.428813	-0.0769862	-0.599785	-0.233939	-0.140354	0.18297	0.133335	0.327829	0.200689	0.459747	-0.321559	-0.128718	-0.242035	-0.66955	-0.145646	-0.277565	0.0544514	-0.109607
A_51_P349205	NM_010777	17196	Mbp	myelin basic protein	N1	0.696093		0.30023	0.00974116	0.231429	0.404095	0.411184	0.0536574	0.0459148	0.00390015	0.0379558	1.31993	0.156602	0.31237	0.120143	0.118265	0.236378	0.0165112	0.0249975	0.00192061	0.0223176	-0.0383089	-0.021793	0.0857528	0.0971813	0.450549	-0.150609	0.467906	0.333367	-1.14766	-0.830705	-1.04748	-0.417298	-0.121069	-0.643995	-0.348282	-0.325541	-0.214635	-0.0287712	0.0334821	-0.250116	0.0160964	-0.319985	-0.198842
A_51_P502580	NM_053169	94092	Trim16	tripartite motif-containing 16	N1	0.695222		-0.0737437	-0.0720881	-0.0637866	-0.134776	0.103577	0.161192	0.100641	-0.0462561	0.191438	-0.0768367	-0.0361024	0.181664	0.0165329	0.149217	0.24582	0.149907	0.134187	0.28377	-0.111447	-0.58725	-0.14413	0.00485255	-0.00836502	0.00263597	0.188383	0.0505677	0.0303954	0.161191	0.0741558	0.256047	0.165994	0.324962	0.496432	-0.201233	0.274553	0.182487	-0.376541	-0.153478	-0.171634	-0.180353	-0.455835	-0.186331
A_52_P482897	NM_009704	11839	Areg	amphiregulin	N1	0.695177		0.0351746	-0.295841	-0.24685	0.455947	0.123174	0.545957	0.181336	-0.528486	-0.0535475	0.348768	0.138485	0.702734	-0.531292	0.092013	-0.383859	-0.299138	-0.380269	-0.439639	0.136247	0.279768	-0.0935486	-0.164243	-0.750632	0.999605	-0.568576	0.592779	1.78927	1.28947	1.35414	2.04887	0.811609	2.08678	1.22388	1.75799	1.06992	1.66453	1.41361	1.6037	1.67212	0.545963	1.44719	1.14207
A_51_P412468	NM_001081162	NULL	NULL	NULL	N1	0.695161		-0.0736232	0.403776	0.112934	-0.138106	-0.0495068	0.042549	0.0722751	0.273852	0.264997	0.0328882	-0.129198	0.333658	0.0731115	-0.0573387	0.366651	-0.186379	0.274369	-0.160194	0.0137898	-0.0743008	0.22634	-0.00227461	-0.352451	-0.0671301	-0.178478	0.142853	0.267908	-0.249406	0.393445	0.221905	-0.0277869	0.075922	-0.225041	-0.0217789	0.134078	0.0971506	-0.202354	0.424506	0.185144	0.372624	0.0921596	0.31183
A_51_P174275	NM_027866	71693	Colec11	collectin sub-family member 11	N1	0.69456		0.341086	0.140351	0.134213	-0.26656	0.362966	0.543665	0.104658	-0.353502	-0.0125165	0.201894	-0.168375	-0.474728	0.314347	0.226273	0.127662	0.088725	0.558825	0.2879	-0.196883	0.238091	0.66359	0.713928	0.504323	-0.0943461	-0.443804	0.0727976	-0.351925	-0.393964	0.469516	0.0433046	-0.612884	-0.173065	-0.142391	-0.178592	-0.0939907	0.0649009	0.39008	0.247737	-0.00303234	-0.246408	-0.561478	-0.367854
A_52_P316841	AK078093	320372	A430057L12Rik	RIKEN cDNA A430057L12 gene	N1	0.694391		0.0254491	-0.113514	-0.224954	-0.0085523	-0.0745822	-0.04402	0.0114028	-0.361735	-0.0273957	-0.0978312	-0.222974	0.267734	-0.217274	-0.173707	-0.203356	0.200194	0.080492	0.26374	0.520396	0.342614	0.493559	0.528693	0.597583	0.313171	-0.192718	0.0289543	-0.117831	-0.178156	0.0816844	-0.0545093	-0.39767	-0.431472	-0.156901	0.523886	-0.306817	-0.414757	0.562843	-0.457671	-0.226317	-0.0188216	0.444421	0.224022
A_51_P514623	NM_025422	66205	Cd302	CD302 antigen	N1	0.693991		0.0266801	-0.123092	-0.0971227	0.0976499	0.145445	0.0323581	-0.210018	0.286411	0.0905947	0.110165	-0.0673862	-0.419674	0.120778	0.119682	0.237325	-0.0346982	0.00597594	-0.0643584	-0.0255437	-0.316326	-0.411407	-0.365992	-0.384583	-0.117623	0.314913	0.602313	0.700873	0.922861	0.65075	0.679554	0.782699	0.628659	0.42889	-0.160821	0.615105	0.720328	0.158435	0.849001	0.504966	0.607018	-0.0518707	0.704945
A_52_P73021	AK036533	50880	Scly	selenocysteine lyase	N1	0.693882		0.114386	-0.040404	-0.0155183	0.0574001	0.0641891	-0.179328	0.128896	-0.147253	-0.170221	0.138562	0.0332376	0.28616	-0.120866	0.0435311	0.0485404	0.0766862	0.220419	0.123567	0.45996	0.710437	0.627413	0.69673	0.530208	0.327262	-0.311043	-0.209164	-0.203077	-0.0979533	0.227411	0.177313	0.0882612	0.0798243	-0.00402919	0.277993	-0.0726848	-0.101087	-0.352981	-0.24069	-0.0409635	0.0627321	0.393433	0.393806
A_52_P338816	AK164710	72580	Zufsp	zinc finger with UFM1-specific peptidase domain	N1	0.692872		-0.801992	-0.453084	-0.263653	0.533836	0.372092	0.174239	0.315089	-0.399311	0.300171	0.250743	-0.0557795	0.214843	-0.34232	-0.550777	-0.566176	0.601048	0.531174	0.529311	0.374801	0.0427048	0.365762	0.963954	1.1894	0.5333	0.0856675	0.884467	-0.216198	0.467833	0.261545	0.502765	0.378266	-0.0761475	0.477079	0.97496	-0.0822921	0.0370392	0.657189	-0.272241	1.05228	-0.251232	1.16625	-0.179727
A_52_P102060	NM_153397	353188	Adam32	a disintegrin and metallopeptidase domain 32	N1	0.692053		0.43688	-0.549545	-0.488215	0.239513	0.012395	0.37584	-0.0339972	0.00217915	0.0915196	0.177162	-0.102704	0.204249	0.284927	0.0296579	-0.104614	0.0197731	0.150256	0.158118	0.0229357	-0.0203284	-0.439537	0.140095	-0.510646	0.244533	-0.0672026	0.165604	-0.0743125	0.118613	0.221633	0.250164	0.433203	-0.218882	0.180843	-0.228154	0.0663144	0.324394	0.2197	-0.0182168	0.0308761	0.363336	0.171006	0.246593
A_52_P988677	AK082968	NULL	NULL	NULL	N1	0.690915		0.327858	-0.558885	-0.298947	-0.367205	-0.387744	0.22785	-0.440647	0.0540263	-0.101373	-0.155026	-0.00997511	-0.0802698	-0.145915	0.149081	-0.193764	-0.0872938	-0.178446	-0.194295	0.0768902	-0.0261267	-0.173765	-0.278295	-0.238307	0.0169401	-0.095956	0.0418052	0.237115	0.186877	0.323118	0.198631	0.490034	0.301666	0.341249	0.733	-0.0233203	0.0827664	0.314585	0.0310445	-0.0679995	0.143058	-0.305986	0.16216
A_52_P214661	AK017788	20641	Snrpd1	small nuclear ribonucleoprotein D1	N1	0.690745		0.230259	-0.261111	-0.210768	-0.510529	-0.201282	0.0176696	0.198245	0.284741	0.160976	0.188021	0.39961	0.49245	-0.134137	0.173842	0.0465931	-0.270735	-0.280325	-0.204384	0.172433	0.0633515	0.263352	0.089307	0.141327	0.226889	-0.0973826	-0.0718017	-0.067263	-0.179659	-0.286334	-0.0924066	0.225757	0.253293	-0.117725	-0.0552921	0.213932	0.168107	-0.0455092	-0.0482191	-0.0996487	-0.769584	-0.823213	-0.613603
A_52_P477359	A_52_P477359	NULL	NULL	NULL	N1	0.690126		0.294505	-0.0987803	-0.0175076	-0.325832	-0.0947315	-0.250342	0.0621204	-0.34815	-0.0453698	0.00318977	-0.388681	0.0397989	-0.632174	-0.280216	-0.927354	0.424267	0.579547	0.394349	-0.269698	-0.263036	-0.2863	0.523044	-0.540797	0.247192	0.676533	0.835396	0.926824	1.17758	1.69081	0.902286	0.428162	0.0876931	1.18445	0.490642	0.0514671	0.164933	1.18831	0.553462	1.05443	0.717396	1.04624	0.505725
A_51_P209358	BC125442	114660	Etos1	ectopic ossification 1	N1	0.689623		0.0333897	-0.623008	-0.540233	0.168687	0.118254	0.289859	0.179162	0.00217285	0.0739898	0.00765146	0.320768	-0.41824	0.350174	0.0671031	1.06041	0.213781	0.383854	-0.246504	0.13541	1.05398	0.64838	0.515602	0.761971	0.555294	-0.377628	0.48699	0.227556	0.311947	0.567237	1.17935	0.462735	1.00625	0.515865	0.624559	-0.158144	-0.0116888	0.355063	0.425121	0.746029	-0.302731	0.150035	0.371178
A_51_P172853	NM_009841	12475	Cd14	CD14 antigen	N1	0.689554		0.368008	0.237547	0.138295	0.657982	1.58485	1.26326	0.332407	1.19961	0.267587	0.61737	0.579152	0.816364	0.604365	0.297694	1.40153	-0.221892	-0.06341	-0.304489	0.0777056	0.614008	0.543107	0.141222	0.219189	-0.117273	0.0471289	0.574254	0.253897	0.531227	0.486622	0.924184	1.66651	1.35249	1.26404	0.222163	0.185795	0.566042	0.344493	0.274003	0.607011	0.0686699	0.419099	0.446528
A_51_P270426	NM_020596	13656	Egr4	early growth response 4	N1	0.687854		0.203253	0.69179	0.524578	0.369701	0.140431	0.0398877	-0.482217	-0.0987759	0.236931	0.430577	0.0868153	-0.276521	-0.154741	0.0980445	0.0336378	0.185185	-0.806761	-0.440723	-0.726113	0.197141	0.184487	-0.137006	0.548187	0.175837	0.0529929	0.0775479	-0.158862	0.125878	0.191768	0.0301615	-0.121712	-0.694383	-0.208194	-0.213475	0.119964	-0.240268	0.2952	0.150942	0.189188	0.113734	-0.236535	-0.1756
A_51_P509808	NM_018828	55935	Fnbp4	formin binding protein 4	N1	0.687764		-0.208971	-0.453055	-0.36801	-0.466352	-0.574695	0.00663766	0.280285	0.111985	-0.152941	-0.0185132	-0.0176617	0.176068	-0.0487123	0.0582548	-0.211577	-0.10948	-0.179675	-0.122027	0.345806	0.989016	0.518009	0.223618	0.428746	0.0245033	-0.548293	-0.0639814	-0.311602	-0.117396	0.27948	0.439053	0.188597	-0.120236	0.237145	0.156163	-0.543576	-0.398664	0.052856	-0.3267	-0.350319	-0.225692	-0.0120555	-0.0308886
A_52_P199471	AK085425	24127	Xrn1	5'-3' exoribonuclease 1	N1	0.687444		-0.157959	-0.405971	-0.129825	-0.58502	-0.439254	-0.10069	-0.33519	0.0613178	-0.208061	-0.338873	-0.0932857	-0.492131	-0.361917	-0.23232	-0.608883	-0.308173	-0.290108	-0.26363	0.0996873	0.197369	-0.381603	-0.296724	-0.126216	-0.0955278	-0.441913	-0.265582	0.0725123	0.612621	0.789838	0.715734	0.376413	0.289055	0.560118	0.582869	0.158477	0.178994	-0.102616	0.283234	0.322348	0.120728	0.308385	0.269446
A_52_P636608	AK049020	58227	Fam184b	family with sequence similarity 184, member B	N1	0.687193		0.501482	-0.128786	0.320086	0.158486	0.319255	-0.186981	0.240957	-0.0912507	0.165695	-0.283757	0.0455214	-0.36547	-0.351024	-0.256114	-0.358624	-0.1394	0.128553	0.0699638	-0.103777	-0.366426	-0.0135051	0.0446051	0.615443	0.262173	-0.413913	-0.061209	-0.42388	-0.310065	-0.0561528	-0.143081	-0.231935	-0.202141	0.416496	0.0935762	0.165635	0.0100545	0.0641376	-0.295893	0.403211	-0.153442	-0.172149	-0.685561
A_52_P988372	AK084083	403348	D130084N16Rik	RIKEN cDNA D130084N16 gene	N1	0.685022		0.201926	-0.115017	0.259532	-0.177123	-0.34109	-0.0340821	-0.496285	0.362546	-0.259149	-0.416017	-0.394504	-0.427379	-0.0383889	-0.199502	-0.501199	-0.434992	-0.633848	-0.644822	0.0237671	-0.25429	-0.167233	-0.246677	-0.0991212	0.000799452	-0.152404	-0.325187	0.153814	0.343091	0.254729	0.20959	0.408293	0.27833	0.694193	0.438279	0.189665	0.265703	0.669881	-0.0143011	-0.0388032	0.311849	0.486619	0.269193
A_51_P358042	AK035139	NULL	NULL	NULL	N1	0.684653		-0.0292226	-0.694164	-0.897954	0.255602	0.246074	0.170109	-0.0188983	0.0227192	-0.290656	-0.325733	-0.252169	-0.310671	-0.196926	-0.0968612	-0.0955014	-0.156546	-0.383504	-0.158121	0.345818	-0.513884	-0.533158	-0.0115659	-0.0916628	0.0372576	-0.407694	-0.174021	0.54126	0.12646	0.249816	0.546554	0.785003	0.78075	1.57471	0.408204	0.569134	0.590623	0.0736619	0.842747	0.927487	0.308451	0.729631	0.550786
A_51_P162124	AK012595	72632	2700090O03Rik	RIKEN cDNA 2700090O03 gene	N1	0.684579		0.304702	0.540752	0.368911	-0.179306	-0.196286	-0.117393	-0.0271963	0.408766	0.353887	0.225678	-0.0157981	0.0231017	0.256453	0.112002	0.523788	-0.157776	-0.367285	-0.127478	-0.0707317	-0.0122408	0.0737443	0.23416	0.275915	-0.0747696	-0.153139	-0.0242156	-0.328766	0.0332226	0.127153	-0.108452	-0.266282	-0.141737	0.0370305	-0.350208	0.18494	-0.120952	0.136868	0.184744	-0.00473489	-0.365019	-0.182836	-0.160735
A_51_P388724	NM_010916	18071	Nhlh1	nescient helix loop helix 1	N1	0.682906		0.296937	-0.617798	-0.259393	-0.363413	-0.292177	0.162407	0.139103	0.00619578	-0.0289539	-0.0131667	0.242763	0.0708996	0.301434	0.0676924	-0.299892	0.0890632	0.602604	0.398473	0.0581647	0.0666483	0.152633	0.065803	0.147308	-0.0327004	-0.108139	-0.12967	-0.047134	-0.299171	-0.872067	-0.642583	0.151916	0.131759	-0.0675313	-0.244308	0.0170481	0.473798	0.230426	0.233344	0.0662725	-0.273611	0.264336	0.199118
A_52_P250644	XM_001479095	NULL	NULL	NULL	N1	0.681565		0.148834	0.105999	0.225598	0.389107	0.235956	-0.0708173	-0.145634	-0.181996	-0.0867183	0.338383	0.418663	0.184264	0.196864	-0.303425	0.00387248	0.272723	0.0751544	0.133603	0.259	-0.406497	-0.341766	-0.131378	0.231412	0.81817	-0.281257	-0.0484503	0.0692408	-0.101968	0.0503812	-0.139403	0.200082	0.469453	-0.193056	0.401929	0.0601949	0.569466	0.21938	-0.0403606	0.388776	0.165411	0.584227	0.373001
A_51_P389396	NM_010293	14625	Gykl1	glycerol kinase-like 1	N1	0.680771		0.157578	-0.596141	-0.100405	0.14005	0.672756	0.276574	0.439605	-0.200518	0.29234	-0.0130106	0.262551	-0.439474	0.190806	0.30542	0.134385	-0.574722	0.565532	0.148692	0.269514	0.250402	-0.0930504	0.139026	0.231651	-0.0170541	-0.067822	0.0577463	-0.119736	0.159571	0.112098	-0.0587616	0.295852	-0.0504238	-0.173226	-0.0462307	0.114525	0.19348	-0.168162	-0.0822134	-0.517993	-0.251783	-0.497835	-0.175655
A_51_P446856	AK050046	286940	Flnb	filamin, beta	N1	0.6802		-0.0813175	0.195543	0.275995	0.490281	0.472987	-0.608511	-0.0216409	-0.398433	0.157928	0.166119	0.0902733	0.461897	-0.463346	-0.169891	-0.317969	0.283757	0.244983	0.274959	0.483893	0.570346	0.392606	0.474853	0.328275	0.628383	-0.573624	-0.099591	0.0180805	-0.378724	-0.371726	0.00666041	-0.697177	-0.844556	-0.480847	-0.187443	-0.289079	-0.360424	-0.123291	0.0165845	-0.0389745	-0.0105047	0.571831	0.416169
A_51_P499288	NM_009347	21683	Tecta	tectorin alpha	N1	0.680106		0.420147	-0.239329	0.256407	0.22006	-0.1746	0.356584	0.221367	0.107756	0.0739987	0.295275	0.244029	0.222039	0.235666	0.283392	0.44742	0.605363	0.293803	0.0503405	0.0795367	0.339472	0.125994	0.472447	-0.00459785	0.0551957	-0.154429	0.211042	0.0153447	0.329553	0.30529	0.320225	0.0645219	-0.184976	0.017682	0.106514	-0.389606	-0.263603	-0.405053	-0.288261	-0.165818	0.026552	-0.179718	-0.217814
A_51_P377812	NM_029298	75467	1700011E24Rik	RIKEN cDNA 1700011E24 gene	N1	0.680088		-0.491915	-0.441016	-0.209868	0.116112	0.0934224	-0.0729632	-0.19461	0.0414134	-0.547972	-1.12657	-2.02548	-1.63627	-0.558038	-0.541672	-0.768955	-0.145721	-0.316743	-0.812425	-1.0429	-0.632675	-0.312495	-0.363523	-0.483219	0.0469604	0.302252	-0.0546314	-0.359563	0.169179	-0.585645	-0.322314	-0.64541	-0.885862	-0.250895	0.494739	0.0879641	0.0937611	0.228331	-0.111525	-0.0154724	-0.319999	-0.35507	-0.348717
A_52_P68477	NM_172763	235047	Zfp809	zinc finger protein 809	N1	0.679813		0.205306	0.134756	0.109769	0.259056	0.0647966	0.240957	-0.154461	0.000805108	-0.147923	-0.030696	0.0209632	-0.0185493	0.151288	0.0930697	0.123834	-0.140482	-0.368192	-0.226604	0.109019	0.286691	-0.197632	-0.0683244	-0.195773	0.287736	-0.112167	-0.0777949	-0.00832581	0.112873	0.0354887	0.240133	0.205755	0.348175	0.0500085	0.0883951	0.211184	0.199226	0.0971199	0.140527	0.281858	-0.0119218	-0.0287465	0.200294
A_52_P565559	NM_013627	18508	Pax6	paired box gene 6	N1	0.678892		-0.396589	0.0541903	-0.0791533	0.2176	0.402686	-0.0816192	-0.0439724	-0.15112	0.00601789	-0.326726	-0.450866	-0.604592	-0.336621	-0.221501	0.016376	0.0964016	-0.0326634	-0.0919432	-0.580546	-0.34966	-0.264021	0.0209473	-0.13935	-0.0285674	0.567286	0.524051	0.184354	0.410566	0.440806	0.40367	0.171093	-0.063443	-0.152178	0.180861	-0.117399	0.0177777	0.333816	0.109813	0.192905	0.0434798	0.0157787	0.0320077
A_52_P73986	NM_008639	17773	Mtnr1a	melatonin receptor 1A	N1	0.678302		-0.367795	-0.216748	0.0169603	0.435914	0.309053	0.104218	0.186889	0.447787	0.161129	0.154675	-0.00594194	-0.237519	0.0919811	-0.127773	0.00309311	0.0086323	-0.405489	0.075646	-0.027083	0.00318151	-0.262895	-0.230626	0.00512869	0.238632	0.164592	0.159904	-0.158297	-0.0175523	-0.0292142	0.129442	0.0132381	0.0375445	-0.195716	-0.110289	-0.25024	-0.342042	0.0424461	0.0865806	-0.0138283	0.285906	-0.0984809	0.0146012
A_51_P352968	NM_008538	17118	Marcks	myristoylated alanine rich protein kinase C substrate	N1	0.678134		-0.0880997	-0.0956784	0.154314	-0.336575	-0.230994	-0.390341	-0.23849	-0.163013	-0.0668144	-0.244373	-0.113578	-0.210742	-0.314363	-0.123841	-0.300147	-0.337321	-0.250376	0.0647827	0.201818	0.253129	-0.163469	-0.199934	-0.0835913	0.215857	-0.00366887	-0.223741	0.440629	0.439534	0.27191	0.249208	0.162369	0.207844	0.349111	0.167329	0.281119	0.451931	0.204677	0.470948	0.289586	0.544697	0.324585	0.495942
A_51_P216157	NM_145513	226591	Tiprl	TIP41, TOR signalling pathway regulator-like (S. cerevisiae)	N1	0.6745		0.512722	-0.500105	-0.108789	-0.401086	0.307582	0.200154	-0.0641301	-0.0535164	-0.333156	0.00514064	0.163834	-0.106599	0.270988	0.253192	-0.0958541	0.125716	0.730988	0.409545	0.0831829	0.378547	0.751386	-0.201988	0.0348989	0.105225	-0.362444	-0.507077	-0.470114	-0.271844	-0.304443	-0.0495379	0.184668	0.267093	-0.138413	-0.0432509	0.353689	0.179206	-0.108556	-0.0570928	-0.0136344	-0.259232	-0.295405	0.189964
A_51_P185415	NM_010558	16191	Il5	interleukin 5	N1	0.673736		-0.103821	-0.0225554	0.307562	0.0154167	-0.289493	-0.23872	0.290589	0.759093	0.353048	0.321452	0.188749	-0.00501498	0.157187	0.555865	0.502299	-0.277821	-0.0423848	-0.811991	-0.423318	0.175253	0.320764	-0.00995633	0.249833	0.294283	-0.025866	0.417343	0.0530889	-0.0486537	-0.357968	0.390531	0.278617	0.230848	-0.209016	0.124944	0.187844	0.578562	0.158829	0.00601181	0.125212	0.0272013	0.217395	-0.0676602
A_51_P437089	NM_026136	67410	4930449I24Rik	RIKEN cDNA 4930449I24 gene	N1	0.673634		-0.48184	-0.214906	-0.286656	0.0897822	0.326076	0.0213321	0.0543649	-0.558895	-0.232768	0.0668517	-0.0180283	0.629191	0.0935369	0.277916	0.277296	0.340533	0.0448108	0.127142	0.156984	0.395053	0.385272	0.606921	0.423746	0.175544	-0.121571	-0.023104	0.0651789	-0.366075	-0.261256	-0.329735	-0.175066	-0.384023	1.70009	-0.0368205	-0.248717	-0.29797	0.314584	0.0691668	0.275597	0.068039	0.957233	0.0460469
A_52_P342836	NR_033117	NULL	NULL	NULL	N1	0.673184		-0.173881	-0.0440493	0.0450581	0.532857	0.31036	0.18002	0.237113	-0.163677	0.0998052	0.246364	0.270366	0.352249	0.154867	-0.147935	-0.418925	-0.111732	-0.038225	-0.285063	-0.166098	-0.268743	0.219774	0.378891	0.580556	0.32134	-0.507411	-0.629287	-0.27235	-0.416296	-0.163318	-0.151364	0.0130196	0.0486584	0.645843	-0.204324	-0.134966	-0.10601	-0.761113	-0.450582	-0.329637	-0.156984	0.136895	0.176282
A_51_P261560	NM_001163612	73376	1700061J05Rik	RIKEN cDNA 1700061J05 gene	N1	0.672516		-0.0509692	0.072094	0.151687	0.70491	0.600434	0.524213	0.0501656	-0.14158	-0.139366	0.270207	0.300771	0.404163	0.311191	0.107948	0.125303	0.152665	0.318925	0.258671	0.119518	0.215623	0.448994	0.510887	0.324415	-0.366325	-0.463855	-0.40575	-0.560279	-0.593128	-0.231287	-0.0252542	1.21625	0.0562559	0.163338	-0.0756186	-0.16882	0.141798	0.531747	-0.193189	-0.00342633	-0.241633	0.155914	0.0222678
A_52_P175190	AK033431	13649	Egfr	epidermal growth factor receptor	N1	0.671608		0.185302	0.246128	0.490994	0.254687	0.120265	0.305653	-0.0270357	0.0432864	0.149121	-0.0614066	0.0729194	-0.19974	0.0610407	-0.00720333	0.0457424	0.0221115	-0.00110133	0.232917	0.205267	0.181264	-0.126914	-0.109528	0.166725	-0.195539	0.170004	0.0226684	0.514514	0.424958	0.327795	0.478539	0.353745	0.611547	0.424076	0.146093	0.576121	0.28464	-0.434172	0.235353	0.0282713	-0.0831011	-0.478273	-0.197683
A_52_P534537	NM_007696	12659	Ovgp1	oviductal glycoprotein 1	N1	0.671339		0.0881135	0.390969	0.182825	0.24261	0.113735	-0.276767	-0.348521	0.254144	0.187318	-0.0779904	-0.057325	0.0804486	0.0748164	0.331996	0.188788	0.138123	-0.0791426	-0.104383	0.116119	0.300766	0.170545	-0.0474885	0.16818	0.123656	0.0433784	-0.0843098	0.0777451	-0.39436	-0.494461	-0.254093	-0.226774	-0.347268	-0.465662	-0.909229	-0.550332	-0.545184	-0.451705	-0.200072	-0.222766	0.0268068	0.287121	0.12301
A_52_P771712	AK087003	NULL	NULL	NULL	N1	0.671182		0.0257859	-0.204223	0.110439	-0.219861	0.391954	0.626407	0.372221	-0.130739	0.342557	0.619335	0.545947	0.0214419	-0.084924	-0.112123	0.0443487	0.368271	0.614117	0.802511	-0.30295	-0.330575	-0.556375	0.127268	0.132222	0.0747833	0.209455	0.0201145	0.441541	0.359764	0.620954	0.662579	0.964185	0.900494	1.02963	0.473298	0.947206	1.13603	0.272684	-0.121789	-0.0462729	0.17957	0.309526	0.322276
[truncated: 1,903 more rows]
[truncated: 83 more columns]
