# Supplementary material for: An Ultrasensitive Mechanism Regulates Influenza Virus-Induced Inflammation
Source: PLoS Pathog. 2015 Jun 5;11(6):e1004856. doi: 10.1371/journal.ppat.1004856 (PMC4457877; doi:10.1371/journal.ppat.1004856)
Supplement: S5 Table — (XLSX) [file ppat.1004856.s019.xlsx]

## Sheet: Sheet1
	Correlation between the changes macrophage and neutrophil cell counts and each module eigengene.
	Module	Neutrophils	Macrophages
	N1	0.672317	0.601664
	N2	0.79563	0.895544
	N3	0.328043	0.380634
	N4	0.691781	0.726035
	N5	-0.653082	-0.607806
	N6	0.327077	0.642735
	N7	-0.807536	-0.80364
	N8	0.290426	0.356215
	N9	-0.130942	-0.0977717
	N10	0.0454931	0.0945798
	N11	-0.489174	-0.326647
	N12	0.167484	0.122097
	N13	-0.0850703	-0.355866
	N14	-0.557052	-0.582071
	N15	0.395337	0.496349
	N16	-0.542563	-0.583794
	N17	-0.404412	-0.333148
	N18	-0.223738	-0.119381
	N19	0.496131	0.521703
	N20	-0.0302501	-0.0486178
	N21	-0.435501	-0.280593
	N22	-0.637461	-0.445386
	N23	0.272995	0.266195
	N24	-0.0539905	0.038559
	N25	-0.0978558	0.227936
	N26	0.493329	0.239731
	N27	0.585219	0.584669
	N28	0.304297	0.192011
	N29	-0.229526	-0.353458
	N30	0.665895	0.724169
	N31	-0.480593	-0.275542
	N32	0.698419	0.858282
	N33	0.345272	0.0905864
	N34	-0.346533	-0.265599
	N35	0.0952711	0.35282
	N36	-0.754241	-0.725611
	N37	-0.0444926	0.0573597
	N38	-0.0540968	0.139991
	N39	-0.627678	-0.780183
	N40	-0.643224	-0.74616
	N41	-0.524225	-0.729026
	N42	-0.633096	-0.748319
	N43	0.494325	0.678429
	N44	0.114213	0.178865
	N45	-0.364287	-0.643416
