# Supplementary material for: An Ultrasensitive Mechanism Regulates Influenza Virus-Induced Inflammation
Source: PLoS Pathog. 2015 Jun 5;11(6):e1004856. doi: 10.1371/journal.ppat.1004856 (PMC4457877; doi:10.1371/journal.ppat.1004856)
Supplement: S6 Table — (XLSX) [file ppat.1004856.s020.xlsx]

## Sheet: Additional File 3 Correlations 
Correlation between changes in cytokine protein levels and cytokine gene transcript levels.
		Correlation between transcript expression levels and the cytokine concentrations			Correlation between transcript expression levels and the N1 eigengene
Protein	Module the protein's transcript was assigned	Correlation	Student's t-test p value	False Discovery Rate Adjusted p value	Correlation	Student's t-test p value	False Discovery Rate Adjusted p value
IL-3	0	0.0924439	0.23475	0.23475	-0.187507	0.0152459	0.0158811
IFNg	2	0.69923	0	0	0.652533	0	0
IL-10	2	0.697923	5.56251e-07	6.62204e-07	0.414768	0.00778883	0.00846612
RANTES	2	0.69258	0	0	0.653733	0	0
VEGF	2	0.673824	0	0	-0.667539	6.75755e-23	1.2067e-22
MCP-1	1	0.892609	0	0	0.825097	0	0
G-CSF	1	0.882107	0	0	0.72528	0	0
KC	1	0.881747	0	0	0.822484	0	0
MIG	1	0.799506	0	0	0.772354	0	0
IL-12(p40)	1	0.746184	0	0	0.625838	0	0
MIP-2	1	0.734483	0	0	0.808956	0	0
IL-1b	1	0.706277	0	0	0.608196	0	0
M-CSF	1	0.690536	0	0	0.704893	0	0
IL-6	1	0.658789	1.89095e-08	2.48809e-08	0.72257	1.51932e-10	1.89915e-10
IL-1a	1	0.64322	0	0	0.649456	0	0
MIP-1b	1	0.606233	0	0	0.705807	0	0
IL-5	1	0.592357	6.21278e-10	8.62886e-10	0.68354	8.26006e-14	1.14723e-13
IL-15	1	0.589846	0	0	0.701351	0	0
GM-CSF	1	0.503691	4.76842e-05	5.41866e-05	0.620823	1.55785e-07	1.85458e-07
MIP-1a	1	0.424411	2.47209e-08	3.09011e-08	0.578679	1.33227e-15	1.95922e-15
Eotaxin	1	0.335618	0.000384024	0.000400025	0.39986	1.80782e-05	2.05434e-05
TNFa	1	-0.483322	4.23421e-11	6.61596e-11	-0.521276	5.99911e-13	7.89356e-13
PDGF-bb	4	0.528829	4.70068e-13	7.83447e-13	-0.60213	2.34446e-17	3.66322e-17
FGF-basic	13	-0.473436	1.03698e-10	1.52496e-10	-0.638467	1.66741e-20	2.77902e-20
IL-4	22	0.331318	0.000218688	0.000237704	0.100345	0.275505	0.275505
